# Supplementary material for: Transcriptomic Analysis of Newborn Hanwoo Calves: Effects of Maternal Overnutrition during Mid- to Late Pregnancy on Subcutaneous Adipose Tissue and Liver
Source: Genes (Basel). 2024 May 28;15(6):704. doi: 10.3390/genes15060704 (PMC11202606; doi:10.3390/genes15060704)
Supplement: Supplementary file 1 [file genes-15-00704-s001.zip › Table S2.xlsx]

## Sheet: Molecular function
Source	Term name	Term ID	Adjusted p_value	Negative log10 of adjusted p_value	Genes involved quantity	Genes involved	Upregulated genes	Downregulated genes	Upregulated genes quntity	Downregulated genes quantity
GO:MF	molecular_function	GO:0003674	5.1782e-25	24.2858	152	HSPA6,CYP1A1,HSPA1A,SLC2A3,FBLN1,ANK1,MMRN1,LOX,ITGBL1,DNAJB1,COL14A1,ACKR3,ELN,THY1,PTPRU,RAB7B,FBN1,COL1A2,ACE,PRKCZ,ABCG1,CPE,TNFAIP3,ITGA11,HIF3A,MEST,ENPP6,FMOD,KCNA5,COL3A1,SLC7A10,COL1A1,ABCA1,WNT16,CLDN5,SFRP4,APOLD1,TIMP2,ATP8A2,RASD1,PIEZO2,KCNK12,PAMR1,GXYLT2,COL4A6,PROX1,FYB2,CDO1,COL4A5,SERPINF1,TBX1,TGM3,RELN,PTGIS,CCL2,PCOLCE2,HMCN1,SLC6A2,SEMA3C,FST,SMPD3,FNDC1,DPT,OSR2,ADAMTS2,AN…	HSPA6, CYP1A1, HSPA1A, SLC2A3, FBLN1, ANK1, MMRN1, LOX, ITGBL1, DNAJB1, COL14A1, ACKR3, ELN, THY1, PTPRU, RAB7B, FBN1, COL1A2, ACE, PRKCZ, ABCG1, CPE, TNFAIP3, ITGA11, HIF3A, MEST, ENPP6, FMOD, KCNA5, COL3A1, SLC7A10, COL1A1, ABCA1, WNT16, CLDN5, SFRP4, APOLD1, TIMP2, RASD1, PIEZO2, KCNK12, PAMR1, GXYLT2, COL4A6, PROX1, CDO1, COL4A5, SERPINF1, TBX1, RELN, PTGIS, PCOLCE2, HMCN1, SLC6A2, SEMA3C, FS…	ATP8A2, FYB2, TGM3, CCL2, SMPD3, ND3, SLITRK4, CD200, SLC27A2, PHF24, SOX7, GSDMB, MT1A	139	13
GO:MF	binding	GO:0005488	4.83923e-24	23.3152	133	HSPA6,CYP1A1,HSPA1A,SLC2A3,FBLN1,ANK1,MMRN1,LOX,ITGBL1,DNAJB1,COL14A1,ACKR3,ELN,THY1,PTPRU,RAB7B,FBN1,COL1A2,ACE,PRKCZ,ABCG1,CPE,TNFAIP3,ITGA11,HIF3A,FMOD,KCNA5,COL3A1,COL1A1,ABCA1,WNT16,SFRP4,APOLD1,TIMP2,ATP8A2,RASD1,PAMR1,PROX1,FYB2,CDO1,TBX1,TGM3,RELN,PTGIS,CCL2,PCOLCE2,HMCN1,SLC6A2,SEMA3C,FST,SMPD3,FNDC1,OSR2,ADAMTS2,ANGPTL1,FBLN7,TGFBR3,GAS7,IGSF10,ADCY2,IGDCC4,STC1,MPP7,SLIT3,FSTL1,GNAO1,E…	HSPA6, CYP1A1, HSPA1A, SLC2A3, FBLN1, ANK1, MMRN1, LOX, ITGBL1, DNAJB1, COL14A1, ACKR3, ELN, THY1, PTPRU, RAB7B, FBN1, COL1A2, ACE, PRKCZ, ABCG1, CPE, TNFAIP3, ITGA11, HIF3A, FMOD, KCNA5, COL3A1, COL1A1, ABCA1, WNT16, SFRP4, APOLD1, TIMP2, RASD1, PAMR1, PROX1, CDO1, TBX1, RELN, PTGIS, PCOLCE2, HMCN1, SLC6A2, SEMA3C, FST, FNDC1, OSR2, ADAMTS2, ANGPTL1, FBLN7, TGFBR3, GAS7, IGSF10, ADCY2, IGDCC4, S…	ATP8A2, FYB2, TGM3, CCL2, SMPD3, SLITRK4, CD200, SLC27A2, SOX7, GSDMB, MT1A	122	11
GO:MF	protein binding	GO:0005515	3.94521e-20	19.4039	92	HSPA6,HSPA1A,FBLN1,ANK1,MMRN1,ITGBL1,DNAJB1,COL14A1,ACKR3,THY1,PTPRU,FBN1,COL1A2,ACE,PRKCZ,ABCG1,CPE,TNFAIP3,ITGA11,HIF3A,FMOD,KCNA5,COL3A1,COL1A1,ABCA1,WNT16,SFRP4,TIMP2,RASD1,PROX1,FYB2,RELN,CCL2,HMCN1,SLC6A2,SEMA3C,FST,SMPD3,FNDC1,ANGPTL1,FBLN7,TGFBR3,GAS7,IGSF10,IGDCC4,STC1,MPP7,SLIT3,FSTL1,NR4A1,PTN,CPZ,SLITRK4,CD200,LRRC1,MYH11,CXCL14,SLC27A2,FHOD3,ITGB4,NT5E,CTHRC1,SEMA3B,PLXNA4,MMP24,WNT4…	HSPA6, HSPA1A, FBLN1, ANK1, MMRN1, ITGBL1, DNAJB1, COL14A1, ACKR3, THY1, PTPRU, FBN1, COL1A2, ACE, PRKCZ, ABCG1, CPE, TNFAIP3, ITGA11, HIF3A, FMOD, KCNA5, COL3A1, COL1A1, ABCA1, WNT16, SFRP4, TIMP2, RASD1, PROX1, RELN, HMCN1, SLC6A2, SEMA3C, FST, FNDC1, ANGPTL1, FBLN7, TGFBR3, GAS7, IGSF10, IGDCC4, STC1, MPP7, SLIT3, FSTL1, NR4A1, PTN, CPZ, LRRC1, MYH11, CXCL14, FHOD3, ITGB4, NT5E, CTHRC1, SEMA3B…	FYB2, CCL2, SMPD3, SLITRK4, CD200, SLC27A2	86	6
GO:MF	extracellular matrix structural constituent	GO:0005201	1.37657e-15	14.8612	10	FBLN1,MMRN1,ELN,FBN1,COL1A2,COL3A1,COL1A1,COL4A6,COL4A5,DPT	FBLN1, MMRN1, ELN, FBN1, COL1A2, COL3A1, COL1A1, COL4A6, COL4A5, DPT		10	0
GO:MF	signaling receptor binding	GO:0005102	9.60331e-13	12.0176	30	FBLN1,ITGBL1,THY1,FBN1,CPE,ITGA11,COL3A1,ABCA1,WNT16,RELN,CCL2,SEMA3C,FST,ANGPTL1,TGFBR3,STC1,SLIT3,PTN,CXCL14,ITGB4,CTHRC1,SEMA3B,WNT4,TNC,BMP7,JAM3,WNT2B,FN1,ERN1,PITPNM3	FBLN1, ITGBL1, THY1, FBN1, CPE, ITGA11, COL3A1, ABCA1, WNT16, RELN, SEMA3C, FST, ANGPTL1, TGFBR3, STC1, SLIT3, PTN, CXCL14, ITGB4, CTHRC1, SEMA3B, WNT4, TNC, BMP7, JAM3, WNT2B, FN1, ERN1, PITPNM3	CCL2	29	1
GO:MF	cell adhesion molecule binding	GO:0050839	6.61954e-11	10.1792	14	FBLN1,ITGBL1,THY1,FBN1,CPE,ITGA11,COL3A1,PTN,CD200,ITGB4,MMP24,TNC,JAM3,FN1	FBLN1, ITGBL1, THY1, FBN1, CPE, ITGA11, COL3A1, PTN, ITGB4, MMP24, TNC, JAM3, FN1	CD200	13	1
GO:MF	cation binding	GO:0043169	1.17535e-10	9.92983	44	CYP1A1,FBLN1,MMRN1,LOX,FBN1,ACE,PRKCZ,CPE,TNFAIP3,ITGA11,COL3A1,ABCA1,TIMP2,ATP8A2,PAMR1,CDO1,TGM3,RELN,PTGIS,HMCN1,OSR2,ADAMTS2,FBLN7,ADCY2,SLIT3,FSTL1,EGR3,NR4A1,MMP14,CPZ,NT5E,DLK1,MMP24,ZFAND2A,RABGEF1,LTBP1,SCUBE1,ADAM33,CRB2,MMP2,MMP23,ERN1,MMP16,PITPNM3	CYP1A1, FBLN1, MMRN1, LOX, FBN1, ACE, PRKCZ, CPE, TNFAIP3, ITGA11, COL3A1, ABCA1, TIMP2, PAMR1, CDO1, RELN, PTGIS, HMCN1, OSR2, ADAMTS2, FBLN7, ADCY2, SLIT3, FSTL1, EGR3, NR4A1, MMP14, CPZ, NT5E, DLK1, MMP24, ZFAND2A, RABGEF1, LTBP1, SCUBE1, ADAM33, CRB2, MMP2, MMP23, ERN1, MMP16, PITPNM3	ATP8A2, TGM3	42	2
GO:MF	metal ion binding	GO:0046872	1.31816e-10	9.88003	43	CYP1A1,FBLN1,MMRN1,LOX,FBN1,ACE,PRKCZ,CPE,TNFAIP3,ITGA11,COL3A1,TIMP2,ATP8A2,PAMR1,CDO1,TGM3,RELN,PTGIS,HMCN1,OSR2,ADAMTS2,FBLN7,ADCY2,SLIT3,FSTL1,EGR3,NR4A1,MMP14,CPZ,NT5E,DLK1,MMP24,ZFAND2A,RABGEF1,LTBP1,SCUBE1,ADAM33,CRB2,MMP2,MMP23,ERN1,MMP16,PITPNM3	CYP1A1, FBLN1, MMRN1, LOX, FBN1, ACE, PRKCZ, CPE, TNFAIP3, ITGA11, COL3A1, TIMP2, PAMR1, CDO1, RELN, PTGIS, HMCN1, OSR2, ADAMTS2, FBLN7, ADCY2, SLIT3, FSTL1, EGR3, NR4A1, MMP14, CPZ, NT5E, DLK1, MMP24, ZFAND2A, RABGEF1, LTBP1, SCUBE1, ADAM33, CRB2, MMP2, MMP23, ERN1, MMP16, PITPNM3	ATP8A2, TGM3	41	2
GO:MF	integrin binding	GO:0005178	1.31816e-10	9.88003	11	FBLN1,ITGBL1,THY1,FBN1,ITGA11,COL3A1,PTN,ITGB4,TNC,JAM3,FN1	FBLN1, ITGBL1, THY1, FBN1, ITGA11, COL3A1, PTN, ITGB4, TNC, JAM3, FN1		11	0
GO:MF	ion binding	GO:0043167	1.31816e-10	9.88003	59	HSPA6,CYP1A1,HSPA1A,FBLN1,MMRN1,LOX,RAB7B,FBN1,ACE,PRKCZ,ABCG1,CPE,TNFAIP3,ITGA11,COL3A1,ABCA1,TIMP2,ATP8A2,RASD1,PAMR1,CDO1,TGM3,RELN,PTGIS,HMCN1,SMPD3,OSR2,ADAMTS2,FBLN7,ADCY2,SLIT3,FSTL1,GNAO1,EGR3,NR4A1,MMP14,CPZ,MYH11,NT5E,DLK1,PLXNA4,MMP24,ZFAND2A,RABGEF1,LTBP1,SCUBE1,ADAM33,GSDMB,CRB2,MMP2,MMP23,ERN1,MMP16,PITPNM3,KIF1A,CHST15,MT1A,RRAD,VCAN	HSPA6, CYP1A1, HSPA1A, FBLN1, MMRN1, LOX, RAB7B, FBN1, ACE, PRKCZ, ABCG1, CPE, TNFAIP3, ITGA11, COL3A1, ABCA1, TIMP2, RASD1, PAMR1, CDO1, RELN, PTGIS, HMCN1, OSR2, ADAMTS2, FBLN7, ADCY2, SLIT3, FSTL1, GNAO1, EGR3, NR4A1, MMP14, CPZ, MYH11, NT5E, DLK1, PLXNA4, MMP24, ZFAND2A, RABGEF1, LTBP1, SCUBE1, ADAM33, CRB2, MMP2, MMP23, ERN1, MMP16, PITPNM3, KIF1A, CHST15, RRAD, VCAN	ATP8A2, TGM3, SMPD3, GSDMB, MT1A	54	5
GO:MF	small molecule binding	GO:0036094	1.69563e-10	9.77067	60	HSPA6,CYP1A1,HSPA1A,SLC2A3,FBLN1,MMRN1,LOX,RAB7B,FBN1,ACE,PRKCZ,ABCG1,CPE,TNFAIP3,ITGA11,COL3A1,ABCA1,TIMP2,ATP8A2,RASD1,PAMR1,CDO1,TGM3,RELN,PTGIS,HMCN1,SMPD3,OSR2,ADAMTS2,FBLN7,ADCY2,SLIT3,FSTL1,GNAO1,EGR3,NR4A1,MMP14,CPZ,MYH11,NT5E,DLK1,PLXNA4,MMP24,ZFAND2A,RABGEF1,LTBP1,SCUBE1,ADAM33,GSDMB,CRB2,MMP2,MMP23,ERN1,MMP16,PITPNM3,KIF1A,CHST15,MT1A,RRAD,VCAN	HSPA6, CYP1A1, HSPA1A, SLC2A3, FBLN1, MMRN1, LOX, RAB7B, FBN1, ACE, PRKCZ, ABCG1, CPE, TNFAIP3, ITGA11, COL3A1, ABCA1, TIMP2, RASD1, PAMR1, CDO1, RELN, PTGIS, HMCN1, OSR2, ADAMTS2, FBLN7, ADCY2, SLIT3, FSTL1, GNAO1, EGR3, NR4A1, MMP14, CPZ, MYH11, NT5E, DLK1, PLXNA4, MMP24, ZFAND2A, RABGEF1, LTBP1, SCUBE1, ADAM33, CRB2, MMP2, MMP23, ERN1, MMP16, PITPNM3, KIF1A, CHST15, RRAD, VCAN	ATP8A2, TGM3, SMPD3, GSDMB, MT1A	55	5
GO:MF	growth factor binding	GO:0019838	1.1338e-08	7.94546	9	COL1A2,COL3A1,COL1A1,HMCN1,TGFBR3,ITGB4,LTBP1,KAZALD1,PCSK6	COL1A2, COL3A1, COL1A1, HMCN1, TGFBR3, ITGB4, LTBP1, KAZALD1, PCSK6		9	0
GO:MF	glycosaminoglycan binding	GO:0005539	2.92443e-08	7.53396	11	FBN1,PCOLCE2,FBLN7,TGFBR3,SLIT3,PTN,PCSK6,COL28A1,FN1,CRISPLD2,VCAN	FBN1, PCOLCE2, FBLN7, TGFBR3, SLIT3, PTN, PCSK6, COL28A1, FN1, CRISPLD2, VCAN		11	0
GO:MF	heparin binding	GO:0008201	2.18853e-07	6.65985	9	FBN1,PCOLCE2,FBLN7,SLIT3,PTN,PCSK6,COL28A1,FN1,CRISPLD2	FBN1, PCOLCE2, FBLN7, SLIT3, PTN, PCSK6, COL28A1, FN1, CRISPLD2		9	0
GO:MF	molecular function regulator activity	GO:0098772	3.69065e-07	6.4329	26	FBLN1,THY1,FBN1,WNT16,TIMP2,SERPINF1,CCL2,PCOLCE2,FST,STC1,PTN,CXCL14,SEMA3B,WNT4,RABGEF1,BMP7,PPP2R2C,DENND3,RASGEF1B,COL28A1,WNT2B,FN1,PPP1R3B,CRB2,JUN,PHACTR2	FBLN1, THY1, FBN1, WNT16, TIMP2, SERPINF1, PCOLCE2, FST, STC1, PTN, CXCL14, SEMA3B, WNT4, RABGEF1, BMP7, PPP2R2C, DENND3, RASGEF1B, COL28A1, WNT2B, FN1, PPP1R3B, CRB2, JUN, PHACTR2	CCL2	25	1
GO:MF	carbohydrate derivative binding	GO:0097367	3.72938e-07	6.42836	31	HSPA6,HSPA1A,THY1,RAB7B,FBN1,PRKCZ,ABCG1,ABCA1,ATP8A2,RASD1,PCOLCE2,FBLN7,TGFBR3,ADCY2,SLIT3,GNAO1,NR4A1,PTN,MYH11,GFPT2,PLXNA4,TNC,PCSK6,COL28A1,FN1,ERN1,KIF1A,CHST15,CRISPLD2,RRAD,VCAN	HSPA6, HSPA1A, THY1, RAB7B, FBN1, PRKCZ, ABCG1, ABCA1, RASD1, PCOLCE2, FBLN7, TGFBR3, ADCY2, SLIT3, GNAO1, NR4A1, PTN, MYH11, GFPT2, PLXNA4, TNC, PCSK6, COL28A1, FN1, ERN1, KIF1A, CHST15, CRISPLD2, RRAD, VCAN	ATP8A2	30	1
GO:MF	sulfur compound binding	GO:1901681	3.72938e-07	6.42836	10	FBN1,PCOLCE2,FBLN7,SLIT3,PTN,PCSK6,COL28A1,FN1,CHST15,CRISPLD2	FBN1, PCOLCE2, FBLN7, SLIT3, PTN, PCSK6, COL28A1, FN1, CHST15, CRISPLD2		10	0
GO:MF	metallopeptidase activity	GO:0008237	5.75778e-07	6.23974	10	ACE,CPE,ADAMTS2,MMP14,CPZ,MMP24,ADAM33,MMP2,MMP23,MMP16	ACE, CPE, ADAMTS2, MMP14, CPZ, MMP24, ADAM33, MMP2, MMP23, MMP16		10	0
GO:MF	metalloendopeptidase activity	GO:0004222	1.33256e-06	5.87531	8	ACE,ADAMTS2,MMP14,MMP24,ADAM33,MMP2,MMP23,MMP16	ACE, ADAMTS2, MMP14, MMP24, ADAM33, MMP2, MMP23, MMP16		8	0
GO:MF	platelet-derived growth factor binding	GO:0048407	2.07666e-06	5.68263	3	COL1A2,COL3A1,COL1A1	COL1A2, COL3A1, COL1A1		3	0
GO:MF	hydrolase activity	GO:0016787	3.42774e-06	5.46499	30	HSPA6,HSPA1A,PTPRU,RAB7B,ACE,ABCG1,CPE,TNFAIP3,ENPP6,ABCA1,ATP8A2,RASD1,PAMR1,RELN,SMPD3,ADAMTS2,GNAO1,MMP14,CPZ,CD5L,NT5E,MMP24,PALD1,PCSK6,ADAM33,MMP2,MMP23,ERN1,MMP16,PITPNM3	HSPA6, HSPA1A, PTPRU, RAB7B, ACE, ABCG1, CPE, TNFAIP3, ENPP6, ABCA1, RASD1, PAMR1, RELN, ADAMTS2, GNAO1, MMP14, CPZ, CD5L, NT5E, MMP24, PALD1, PCSK6, ADAM33, MMP2, MMP23, ERN1, MMP16, PITPNM3	ATP8A2, SMPD3	28	2
GO:MF	protease binding	GO:0002020	4.57792e-06	5.33933	5	COL1A2,TNFAIP3,COL3A1,COL1A1,TIMP2	COL1A2, TNFAIP3, COL3A1, COL1A1, TIMP2		5	0
GO:MF	calcium ion binding	GO:0005509	7.56631e-06	5.12112	15	FBLN1,MMRN1,FBN1,PAMR1,TGM3,HMCN1,FBLN7,SLIT3,FSTL1,DLK1,LTBP1,SCUBE1,CRB2,PITPNM3,VCAN	FBLN1, MMRN1, FBN1, PAMR1, HMCN1, FBLN7, SLIT3, FSTL1, DLK1, LTBP1, SCUBE1, CRB2, PITPNM3, VCAN	TGM3	14	1
GO:MF	transition metal ion binding	GO:0046914	8.31406e-06	5.08019	18	CYP1A1,LOX,CPE,TNFAIP3,TIMP2,CDO1,PTGIS,ADAMTS2,NR4A1,MMP14,CPZ,NT5E,MMP24,ZFAND2A,RABGEF1,MMP2,MMP23,MMP16	CYP1A1, LOX, CPE, TNFAIP3, TIMP2, CDO1, PTGIS, ADAMTS2, NR4A1, MMP14, CPZ, NT5E, MMP24, ZFAND2A, RABGEF1, MMP2, MMP23, MMP16		18	0
GO:MF	structural molecule activity	GO:0005198	8.53647e-06	5.06872	12	FBLN1,MMRN1,ELN,FBN1,COL1A2,COL3A1,COL1A1,CLDN5,COL4A6,COL4A5,TGM3,DPT	FBLN1, MMRN1, ELN, FBN1, COL1A2, COL3A1, COL1A1, CLDN5, COL4A6, COL4A5, DPT	TGM3	11	1
GO:MF	extracellular matrix constituent conferring elasticity	GO:0030023	1.06369e-05	4.97318	2	MMRN1,ELN	MMRN1, ELN		2	0
GO:MF	zinc ion binding	GO:0008270	1.10049e-05	4.95841	15	CPE,TNFAIP3,TIMP2,CDO1,ADAMTS2,NR4A1,MMP14,CPZ,NT5E,MMP24,ZFAND2A,RABGEF1,MMP2,MMP23,MMP16	CPE, TNFAIP3, TIMP2, CDO1, ADAMTS2, NR4A1, MMP14, CPZ, NT5E, MMP24, ZFAND2A, RABGEF1, MMP2, MMP23, MMP16		15	0
GO:MF	peptidase activity	GO:0008233	1.78279e-05	4.7489	14	ACE,CPE,TNFAIP3,PAMR1,ADAMTS2,MMP14,CPZ,CD5L,MMP24,PCSK6,ADAM33,MMP2,MMP23,MMP16	ACE, CPE, TNFAIP3, PAMR1, ADAMTS2, MMP14, CPZ, CD5L, MMP24, PCSK6, ADAM33, MMP2, MMP23, MMP16		14	0
GO:MF	structural molecule activity conferring elasticity	GO:0097493	1.90682e-05	4.71969	2	MMRN1,ELN	MMRN1, ELN		2	0
GO:MF	protein-containing complex binding	GO:0044877	1.99584e-05	4.69987	20	FBLN1,ANK1,LOX,ITGBL1,THY1,FBN1,ITGA11,COL3A1,PCOLCE2,FST,GAS7,GNAO1,PTN,MYH11,FHOD3,ITGB4,TNC,JAM3,FN1,CRB2	FBLN1, ANK1, LOX, ITGBL1, THY1, FBN1, ITGA11, COL3A1, PCOLCE2, FST, GAS7, GNAO1, PTN, MYH11, FHOD3, ITGB4, TNC, JAM3, FN1, CRB2		20	0
GO:MF	extracellular matrix structural constituent conferring tensile strength	GO:0030020	2.3594e-05	4.6272	4	COL3A1,COL4A6,COL4A5,COL28A1	COL3A1, COL4A6, COL4A5, COL28A1		4	0
GO:MF	catalytic activity	GO:0003824	4.64927e-05	4.33261	40	HSPA6,CYP1A1,HSPA1A,LOX,PTPRU,RAB7B,ACE,PRKCZ,ABCG1,CPE,TNFAIP3,MEST,ENPP6,ABCA1,ATP8A2,RASD1,PAMR1,GXYLT2,CDO1,TGM3,RELN,PTGIS,HMCN1,SMPD3,ADAMTS2,TGFBR3,ADCY2,GNAO1,ND3,MMP14,CPZ,SLC27A2,CD5L,NT5E,GFPT2,PLXNA4,MMP24,ASB2,PALD1,RABGEF1	HSPA6, CYP1A1, HSPA1A, LOX, PTPRU, RAB7B, ACE, PRKCZ, ABCG1, CPE, TNFAIP3, MEST, ENPP6, ABCA1, RASD1, PAMR1, GXYLT2, CDO1, RELN, PTGIS, HMCN1, ADAMTS2, TGFBR3, ADCY2, GNAO1, MMP14, CPZ, CD5L, NT5E, GFPT2, PLXNA4, MMP24, ASB2, PALD1, RABGEF1	ATP8A2, TGM3, SMPD3, ND3, SLC27A2	35	5
GO:MF	signaling receptor regulator activity	GO:0030545	4.99216e-05	4.30171	11	FBN1,WNT16,CCL2,FST,STC1,PTN,CXCL14,SEMA3B,WNT4,BMP7,WNT2B	FBN1, WNT16, FST, STC1, PTN, CXCL14, SEMA3B, WNT4, BMP7, WNT2B	CCL2	10	1
GO:MF	ATP-dependent protein folding chaperone	GO:0140662	5.28483e-05	4.27697	2	HSPA6,HSPA1A	HSPA6, HSPA1A		2	0
GO:MF	enzyme binding	GO:0019899	5.68986e-05	4.2449	11	HSPA6,HSPA1A,ANK1,THY1,COL1A2,TNFAIP3,KCNA5,COL3A1,COL1A1,ABCA1,TIMP2	HSPA6, HSPA1A, ANK1, THY1, COL1A2, TNFAIP3, KCNA5, COL3A1, COL1A1, ABCA1, TIMP2		11	0
GO:MF	endopeptidase activity	GO:0004175	5.73542e-05	4.24143	11	ACE,PAMR1,ADAMTS2,MMP14,CD5L,MMP24,PCSK6,ADAM33,MMP2,MMP23,MMP16	ACE, PAMR1, ADAMTS2, MMP14, CD5L, MMP24, PCSK6, ADAM33, MMP2, MMP23, MMP16		11	0
GO:MF	ATPase-coupled intramembrane lipid transporter activity	GO:0140326	8.17831e-05	4.08734	3	ABCG1,ABCA1,ATP8A2	ABCG1, ABCA1	ATP8A2	2	1
GO:MF	molecular function activator activity	GO:0140677	8.17831e-05	4.08734	15	FBLN1,THY1,FBN1,WNT16,CCL2,PCOLCE2,STC1,PTN,CXCL14,SEMA3B,WNT4,BMP7,WNT2B,FN1,JUN	FBLN1, THY1, FBN1, WNT16, PCOLCE2, STC1, PTN, CXCL14, SEMA3B, WNT4, BMP7, WNT2B, FN1, JUN	CCL2	14	1
GO:MF	metalloexopeptidase activity	GO:0008235	8.9901e-05	4.04624	5	ACE,CPE,MMP14,CPZ,MMP16	ACE, CPE, MMP14, CPZ, MMP16		5	0
GO:MF	protein folding chaperone	GO:0044183	9.51664e-05	4.02152	2	HSPA6,HSPA1A	HSPA6, HSPA1A		2	0
GO:MF	frizzled binding	GO:0005109	0.000125452	3.90152	4	WNT16,CTHRC1,WNT4,WNT2B	WNT16, CTHRC1, WNT4, WNT2B		4	0
GO:MF	phosphatidylcholine floppase activity	GO:0090554	0.000135294	3.86872	2	ABCG1,ABCA1	ABCG1, ABCA1		2	0
GO:MF	receptor ligand activity	GO:0048018	0.00014002	3.85381	10	FBN1,WNT16,CCL2,STC1,PTN,CXCL14,SEMA3B,WNT4,BMP7,WNT2B	FBN1, WNT16, STC1, PTN, CXCL14, SEMA3B, WNT4, BMP7, WNT2B	CCL2	9	1
GO:MF	enzyme regulator activity	GO:0030234	0.000146432	3.83436	16	FBLN1,THY1,TIMP2,SERPINF1,PCOLCE2,PTN,RABGEF1,PPP2R2C,DENND3,RASGEF1B,COL28A1,FN1,PPP1R3B,CRB2,JUN,PHACTR2	FBLN1, THY1, TIMP2, SERPINF1, PCOLCE2, PTN, RABGEF1, PPP2R2C, DENND3, RASGEF1B, COL28A1, FN1, PPP1R3B, CRB2, JUN, PHACTR2		16	0
GO:MF	signaling receptor activator activity	GO:0030546	0.00015321	3.81471	10	FBN1,WNT16,CCL2,STC1,PTN,CXCL14,SEMA3B,WNT4,BMP7,WNT2B	FBN1, WNT16, STC1, PTN, CXCL14, SEMA3B, WNT4, BMP7, WNT2B	CCL2	9	1
GO:MF	floppase activity	GO:0140328	0.000182023	3.73987	2	ABCG1,ABCA1	ABCG1, ABCA1		2	0
GO:MF	ribonucleoside triphosphate phosphatase activity	GO:0017111	0.000182023	3.73987	7	HSPA6,HSPA1A,RAB7B,ABCG1,ABCA1,ATP8A2,RASD1	HSPA6, HSPA1A, RAB7B, ABCG1, ABCA1, RASD1	ATP8A2	6	1
GO:MF	hydroperoxy icosatetraenoate dehydratase activity	GO:0106256	0.000193199	3.714	2	CYP1A1,PTGIS	CYP1A1, PTGIS		2	0
GO:MF	heat shock protein binding	GO:0031072	0.000214158	3.66927	2	HSPA6,HSPA1A	HSPA6, HSPA1A		2	0
GO:MF	intramembrane lipid transporter activity	GO:0140303	0.000231028	3.63634	3	ABCG1,ABCA1,ATP8A2	ABCG1, ABCA1	ATP8A2	2	1
GO:MF	pyrophosphatase activity	GO:0016462	0.000285934	3.54373	7	HSPA6,HSPA1A,RAB7B,ABCG1,ABCA1,ATP8A2,RASD1	HSPA6, HSPA1A, RAB7B, ABCG1, ABCA1, RASD1	ATP8A2	6	1
GO:MF	hydrolase activity, acting on acid anhydrides, in phosphorus-containing anhydrides	GO:0016818	0.000291083	3.53598	7	HSPA6,HSPA1A,RAB7B,ABCG1,ABCA1,ATP8A2,RASD1	HSPA6, HSPA1A, RAB7B, ABCG1, ABCA1, RASD1	ATP8A2	6	1
GO:MF	hydrolase activity, acting on acid anhydrides	GO:0016817	0.000291083	3.53598	7	HSPA6,HSPA1A,RAB7B,ABCG1,ABCA1,ATP8A2,RASD1	HSPA6, HSPA1A, RAB7B, ABCG1, ABCA1, RASD1	ATP8A2	6	1
GO:MF	peptidase regulator activity	GO:0061134	0.000334742	3.47529	7	FBLN1,TIMP2,SERPINF1,PCOLCE2,COL28A1,FN1,CRB2	FBLN1, TIMP2, SERPINF1, PCOLCE2, COL28A1, FN1, CRB2		7	0
GO:MF	G protein-coupled receptor binding	GO:0001664	0.000393343	3.40523	7	WNT16,CCL2,CXCL14,ITGB4,CTHRC1,WNT4,WNT2B	WNT16, CXCL14, ITGB4, CTHRC1, WNT4, WNT2B	CCL2	6	1
GO:MF	catalytic activity, acting on a protein	GO:0140096	0.000444467	3.35216	24	LOX,PTPRU,ACE,PRKCZ,CPE,TNFAIP3,PAMR1,TGM3,HMCN1,ADAMTS2,TGFBR3,MMP14,CPZ,CD5L,MMP24,ASB2,PALD1,RABGEF1,PCSK6,ADAM33,MMP2,MMP23,ERN1,MMP16	LOX, PTPRU, ACE, PRKCZ, CPE, TNFAIP3, PAMR1, HMCN1, ADAMTS2, TGFBR3, MMP14, CPZ, CD5L, MMP24, ASB2, PALD1, RABGEF1, PCSK6, ADAM33, MMP2, MMP23, ERN1, MMP16	TGM3	23	1
GO:MF	fatty acid omega-hydroxylase activity	GO:0120250	0.000469831	3.32806	1	CYP1A1	CYP1A1		1	0
GO:MF	long-chain fatty acid omega-hydroxylase activity	GO:0102033	0.000469831	3.32806	1	CYP1A1	CYP1A1		1	0
GO:MF	long-chain fatty acid omega-1 hydroxylase activity	GO:0120319	0.000469831	3.32806	1	CYP1A1	CYP1A1		1	0
GO:MF	exopeptidase activity	GO:0008238	0.000520647	3.28346	5	ACE,CPE,MMP14,CPZ,MMP16	ACE, CPE, MMP14, CPZ, MMP16		5	0
GO:MF	ATP hydrolysis activity	GO:0016887	0.000543305	3.26496	5	HSPA6,HSPA1A,ABCG1,ABCA1,ATP8A2	HSPA6, HSPA1A, ABCG1, ABCA1	ATP8A2	4	1
GO:MF	coreceptor activity	GO:0015026	0.000676214	3.16992	3	ACKR3,TGFBR3,RAMP3	ACKR3, TGFBR3, RAMP3		3	0
GO:MF	proteoglycan binding	GO:0043394	0.000852912	3.0691	3	FBLN7,TNC,FN1	FBLN7, TNC, FN1		3	0
GO:MF	estrogen 2-hydroxylase activity	GO:0101021	0.000852912	3.0691	1	CYP1A1	CYP1A1		1	0
GO:MF	vitamin D 24-hydroxylase activity	GO:0070576	0.000852912	3.0691	1	CYP1A1	CYP1A1		1	0
GO:MF	lipid transporter activity	GO:0005319	0.000856139	3.06746	6	ABCG1,ABCA1,ATP8A2,SLC27A2,PITPNM3,TMEM30B	ABCG1, ABCA1, PITPNM3, TMEM30B	ATP8A2, SLC27A2	4	2
GO:MF	collagen binding	GO:0005518	0.000889632	3.05079	4	LOX,ITGA11,PCOLCE2,MRC2	LOX, ITGA11, PCOLCE2, MRC2		4	0
GO:MF	identical protein binding	GO:0042802	0.000889632	3.05079	19	FBLN1,FBN1,COL1A2,ABCG1,TNFAIP3,COL1A1,SMPD3,STC1,NR4A1,NT5E,BHLHE40,CLDN11,SCUBE1,JAM3,HSPB8,FN1,JUN,ERN1,KIF1A	FBLN1, FBN1, COL1A2, ABCG1, TNFAIP3, COL1A1, STC1, NR4A1, NT5E, BHLHE40, CLDN11, SCUBE1, JAM3, HSPB8, FN1, JUN, ERN1, KIF1A	SMPD3	18	1
GO:MF	cytokine activity	GO:0005125	0.000897588	3.04692	6	WNT16,CCL2,CXCL14,WNT4,BMP7,WNT2B	WNT16, CXCL14, WNT4, BMP7, WNT2B	CCL2	5	1
GO:MF	ubiquitin protein ligase binding	GO:0031625	0.000926554	3.03313	2	HSPA6,HSPA1A	HSPA6, HSPA1A		2	0
GO:MF	phospholipid transporter activity	GO:0005548	0.000926554	3.03313	4	ABCG1,ABCA1,PITPNM3,TMEM30B	ABCG1, ABCA1, PITPNM3, TMEM30B		4	0
GO:MF	ubiquitin-like protein ligase binding	GO:0044389	0.00105646	2.97615	2	HSPA6,HSPA1A	HSPA6, HSPA1A		2	0
GO:MF	estrogen 16-alpha-hydroxylase activity	GO:0101020	0.00113915	2.94342	1	CYP1A1	CYP1A1		1	0
GO:MF	carboxypeptidase activity	GO:0004180	0.00118498	2.92629	3	ACE,CPE,CPZ	ACE, CPE, CPZ		3	0
GO:MF	SMAD binding	GO:0046332	0.00125928	2.89988	4	COL1A2,COL3A1,TGFBR3,JUN	COL1A2, COL3A1, TGFBR3, JUN		4	0
GO:MF	protein phosphatase regulator activity	GO:0019888	0.00133921	2.87315	4	PTN,PPP2R2C,PPP1R3B,PHACTR2	PTN, PPP2R2C, PPP1R3B, PHACTR2		4	0
GO:MF	phosphatidylcholine transporter activity	GO:0008525	0.00138783	2.85766	2	ABCG1,ABCA1	ABCG1, ABCA1		2	0
GO:MF	cholesterol transfer activity	GO:0120020	0.00151322	2.8201	2	ABCG1,ABCA1	ABCG1, ABCA1		2	0
GO:MF	sterol transfer activity	GO:0120015	0.00164235	2.78454	2	ABCG1,ABCA1	ABCG1, ABCA1		2	0
GO:MF	transporter activity	GO:0005215	0.00169085	2.7719	8	SLC2A3,ABCG1,KCNA5,SLC7A10,ABCA1,ATP8A2,PIEZO2,KCNK12	SLC2A3, ABCG1, KCNA5, SLC7A10, ABCA1, PIEZO2, KCNK12	ATP8A2	7	1
GO:MF	aromatase activity	GO:0070330	0.00171102	2.76675	1	CYP1A1	CYP1A1		1	0
GO:MF	unfolded protein binding	GO:0051082	0.00194495	2.71109	2	HSPA6,DNAJB1	HSPA6, DNAJB1		2	0
GO:MF	phosphatase regulator activity	GO:0019208	0.00220008	2.65756	4	PTN,PPP2R2C,PPP1R3B,PHACTR2	PTN, PPP2R2C, PPP1R3B, PHACTR2		4	0
GO:MF	peptidase activator activity	GO:0016504	0.00230056	2.63817	3	FBLN1,PCOLCE2,FN1	FBLN1, PCOLCE2, FN1		3	0
GO:MF	cargo receptor activity	GO:0038024	0.00292871	2.53332	4	ACKR3,ABCA1,CD5L,SCARA5	ACKR3, ABCA1, CD5L, SCARA5		4	0
GO:MF	cell adhesion mediator activity	GO:0098631	0.00295781	2.52903	3	ITGA11,CD200,JAM3	ITGA11, JAM3	CD200	2	1
GO:MF	outward rectifier potassium channel activity	GO:0015271	0.0033088	2.48033	2	KCNA5,KCNK12	KCNA5, KCNK12		2	0
GO:MF	sterol transporter activity	GO:0015248	0.00376408	2.42434	2	ABCG1,ABCA1	ABCG1, ABCA1		2	0
GO:MF	D-glucose transmembrane transporter activity	GO:0055056	0.00435937	2.36058	1	SLC2A3	SLC2A3		1	0
GO:MF	ATP-dependent activity	GO:0140657	0.00449177	2.34758	2	HSPA6,HSPA1A	HSPA6, HSPA1A		2	0
GO:MF	fibrinogen binding	GO:0070051	0.00451869	2.34499	1	FBLN1	FBLN1		1	0
GO:MF	arachidonic acid monooxygenase activity	GO:0008391	0.00451869	2.34499	1	CYP1A1	CYP1A1		1	0
GO:MF	transmembrane transporter activity	GO:0022857	0.0046917	2.32867	7	SLC2A3,ABCG1,KCNA5,SLC7A10,ABCA1,PIEZO2,KCNK12	SLC2A3, ABCG1, KCNA5, SLC7A10, ABCA1, PIEZO2, KCNK12		7	0
GO:MF	glycerophosphocholine cholinephosphodiesterase activity	GO:0047390	0.0047183	2.32621	1	ENPP6	ENPP6		1	0
GO:MF	voltage-gated potassium channel activity involved in SA node cell action potential repolarization	GO:0086090	0.00490875	2.30903	1	KCNA5	KCNA5		1	0
GO:MF	voltage-gated potassium channel activity involved in bundle of His cell action potential repolarization	GO:0086087	0.00490875	2.30903	1	KCNA5	KCNA5		1	0
GO:MF	molecular adaptor activity	GO:0060090	0.00504073	2.29751	3	HSPA1A,ANK1,LOX	HSPA1A, ANK1, LOX		3	0
GO:MF	steroid hydroxylase activity	GO:0008395	0.00537295	2.26979	1	CYP1A1	CYP1A1		1	0
GO:MF	glucose binding	GO:0005536	0.00559791	2.25197	1	SLC2A3	SLC2A3		1	0
GO:MF	lipid transfer activity	GO:0120013	0.00617252	2.20954	2	ABCG1,ABCA1	ABCG1, ABCA1		2	0
GO:MF	protein-lysine 6-oxidase activity	GO:0004720	0.00617252	2.20954	1	LOX	LOX		1	0
GO:MF	ABC-type sterol transporter activity	GO:0034041	0.00679186	2.16801	1	ABCG1	ABCG1		1	0
GO:MF	molecular function inhibitor activity	GO:0140678	0.00741057	2.13015	7	TIMP2,SERPINF1,FST,PTN,COL28A1,CRB2,PHACTR2	TIMP2, SERPINF1, FST, PTN, COL28A1, CRB2, PHACTR2		7	0
GO:MF	cysteine dioxygenase activity	GO:0017172	0.00767476	2.11494	1	CDO1	CDO1		1	0
GO:MF	insulin-like growth factor binding	GO:0005520	0.00767476	2.11494	2	ITGB4,KAZALD1	ITGB4, KAZALD1		2	0
GO:MF	purine ribonucleoside triphosphate binding	GO:0035639	0.0080545	2.09396	8	HSPA6,HSPA1A,RAB7B,PRKCZ,ABCG1,ABCA1,ATP8A2,RASD1	HSPA6, HSPA1A, RAB7B, PRKCZ, ABCG1, ABCA1, RASD1	ATP8A2	7	1
GO:MF	prostaglandin-I synthase activity	GO:0008116	0.00821334	2.08548	1	PTGIS	PTGIS		1	0
GO:MF	oxidoreductase activity, acting on paired donors, with incorporation or reduction of molecular oxygen, reduced flavin or flavoprotein as one donor, and incorporation of one atom of oxygen	GO:0016712	0.00821334	2.08548	1	CYP1A1	CYP1A1		1	0
GO:MF	transforming growth factor beta binding	GO:0050431	0.00844659	2.07332	2	TGFBR3,LTBP1	TGFBR3, LTBP1		2	0
GO:MF	GPI anchor binding	GO:0034235	0.00845803	2.07273	1	THY1	THY1		1	0
GO:MF	scavenger receptor activity	GO:0005044	0.00845803	2.07273	3	ACKR3,CD5L,SCARA5	ACKR3, CD5L, SCARA5		3	0
GO:MF	disordered domain specific binding	GO:0097718	0.00845803	2.07273	1	HSPA1A	HSPA1A		1	0
GO:MF	neurotransmitter:sodium symporter activity	GO:0005328	0.00845803	2.07273	1	SLC6A2	SLC6A2		1	0
GO:MF	neutral sphingomyelin phosphodiesterase activity	GO:0061751	0.00855705	2.06768	1	SMPD3		SMPD3	0	1
GO:MF	semaphorin receptor binding	GO:0030215	0.00855705	2.06768	2	SEMA3C,SEMA3B	SEMA3C, SEMA3B		2	0
GO:MF	apolipoprotein receptor activity	GO:0030226	0.0087184	2.05956	1	ABCA1	ABCA1		1	0
GO:MF	phosphatidylserine floppase activity	GO:0090556	0.0087184	2.05956	1	ABCA1	ABCA1		1	0
GO:MF	cytoskeletal anchor activity	GO:0008093	0.0087184	2.05956	1	ANK1	ANK1		1	0
GO:MF	transforming growth factor beta receptor activity, type III	GO:0070123	0.0087184	2.05956	1	TGFBR3	TGFBR3		1	0
GO:MF	apolipoprotein A-I receptor activity	GO:0034188	0.0087184	2.05956	1	ABCA1	ABCA1		1	0
GO:MF	metallocarboxypeptidase activity	GO:0004181	0.0087184	2.05956	2	CPE,CPZ	CPE, CPZ		2	0
GO:MF	purine ribonucleotide binding	GO:0032555	0.0087184	2.05956	8	HSPA6,HSPA1A,RAB7B,PRKCZ,ABCG1,ABCA1,ATP8A2,RASD1	HSPA6, HSPA1A, RAB7B, PRKCZ, ABCG1, ABCA1, RASD1	ATP8A2	7	1
GO:MF	sphingolipid floppase activity	GO:0046623	0.0087184	2.05956	1	ABCA1	ABCA1		1	0
GO:MF	ribonucleotide binding	GO:0032553	0.0087184	2.05956	8	HSPA6,HSPA1A,RAB7B,PRKCZ,ABCG1,ABCA1,ATP8A2,RASD1	HSPA6, HSPA1A, RAB7B, PRKCZ, ABCG1, ABCA1, RASD1	ATP8A2	7	1
GO:MF	anion binding	GO:0043168	0.00879306	2.05586	9	HSPA6,HSPA1A,RAB7B,ACE,PRKCZ,ABCG1,ABCA1,ATP8A2,RASD1	HSPA6, HSPA1A, RAB7B, ACE, PRKCZ, ABCG1, ABCA1, RASD1	ATP8A2	8	1
GO:MF	glucose transmembrane transporter activity	GO:0005355	0.00879306	2.05586	1	SLC2A3	SLC2A3		1	0
GO:MF	C-X-C chemokine binding	GO:0019958	0.009159	2.03815	1	ACKR3	ACKR3		1	0
GO:MF	ATPase binding	GO:0051117	0.00940864	2.02647	2	ANK1,ABCA1	ANK1, ABCA1		2	0
GO:MF	peptidyl-dipeptidase activity	GO:0008241	0.00944664	2.02472	1	ACE	ACE		1	0
GO:MF	hexose transmembrane transporter activity	GO:0015149	0.00979966	2.00879	1	SLC2A3	SLC2A3		1	0
GO:MF	C-X-C chemokine receptor activity	GO:0016494	0.0103574	1.98475	1	ACKR3	ACKR3		1	0
GO:MF	pristanate-CoA ligase activity	GO:0070251	0.0103647	1.98444	1	SLC27A2		SLC27A2	0	1
GO:MF	purine nucleotide binding	GO:0017076	0.0103647	1.98444	8	HSPA6,HSPA1A,RAB7B,PRKCZ,ABCG1,ABCA1,ATP8A2,RASD1	HSPA6, HSPA1A, RAB7B, PRKCZ, ABCG1, ABCA1, RASD1	ATP8A2	7	1
GO:MF	phytanate-CoA ligase activity	GO:0050197	0.0103647	1.98444	1	SLC27A2		SLC27A2	0	1
GO:MF	voltage-gated potassium channel activity involved in atrial cardiac muscle cell action potential repolarization	GO:0086089	0.0103647	1.98444	1	KCNA5	KCNA5		1	0
GO:MF	transcription regulator activity	GO:0140110	0.0103647	1.98444	16	HSPA1A,HIF3A,PROX1,TBX1,OSR2,EGR3,NR4A1,WNT4,BHLHE40,PHF24,SOX7,JUN,ZNF395,NUPR1,GLIS1,ZNF8	HSPA1A, HIF3A, PROX1, TBX1, OSR2, EGR3, NR4A1, WNT4, BHLHE40, JUN, ZNF395, NUPR1, GLIS1, ZNF8	PHF24, SOX7	14	2
GO:MF	enzyme inhibitor activity	GO:0004857	0.0103647	1.98444	6	TIMP2,SERPINF1,PTN,COL28A1,CRB2,PHACTR2	TIMP2, SERPINF1, PTN, COL28A1, CRB2, PHACTR2		6	0
GO:MF	organic hydroxy compound transmembrane transporter activity	GO:1901618	0.0104023	1.98287	2	ABCG1,SLC6A2	ABCG1, SLC6A2		2	0
GO:MF	monosaccharide transmembrane transporter activity	GO:0015145	0.0107366	1.96913	1	SLC2A3	SLC2A3		1	0
GO:MF	ABC-type transporter activity	GO:0140359	0.0107366	1.96913	2	ABCG1,ABCA1	ABCG1, ABCA1		2	0
GO:MF	thymidylate 5'-phosphatase activity	GO:0050340	0.0107366	1.96913	1	NT5E	NT5E		1	0
GO:MF	hydro-lyase activity	GO:0016836	0.0107366	1.96913	1	CYP1A1	CYP1A1		1	0
GO:MF	sugar transmembrane transporter activity	GO:0051119	0.0107718	1.96771	1	SLC2A3	SLC2A3		1	0
GO:MF	DNA binding domain binding	GO:0050692	0.0107718	1.96771	1	PROX1	PROX1		1	0
GO:MF	spectrin binding	GO:0030507	0.0113596	1.94464	1	ANK1	ANK1		1	0
GO:MF	fibronectin binding	GO:0001968	0.0119448	1.92282	1	FBLN1	FBLN1		1	0
GO:MF	glycerophosphodiester phosphodiesterase activity	GO:0008889	0.012053	1.9189	1	ENPP6	ENPP6		1	0
GO:MF	Wnt-protein binding	GO:0017147	0.0121892	1.91402	2	SFRP4,CTHRC1	SFRP4, CTHRC1		2	0
GO:MF	dopamine:sodium symporter activity	GO:0005330	0.0125547	1.90119	1	SLC6A2	SLC6A2		1	0
GO:MF	norepinephrine:sodium symporter activity	GO:0005334	0.0125547	1.90119	1	SLC6A2	SLC6A2		1	0
GO:MF	iron ion binding	GO:0005506	0.0126604	1.89755	3	CYP1A1,CDO1,PTGIS	CYP1A1, CDO1, PTGIS		3	0
GO:MF	activin receptor antagonist activity	GO:0038102	0.0127536	1.89437	1	FST	FST		1	0
GO:MF	collagen binding involved in cell-matrix adhesion	GO:0098639	0.0131149	1.88223	1	ITGA11	ITGA11		1	0
GO:MF	carbon-oxygen lyase activity	GO:0016835	0.0131269	1.88184	1	CYP1A1	CYP1A1		1	0
GO:MF	ferritin receptor activity	GO:0070287	0.01322	1.87877	1	SCARA5	SCARA5		1	0
GO:MF	ATPase-coupled lipid transmembrane transporter activity	GO:0034040	0.01322	1.87877	1	ABCG1	ABCG1		1	0
GO:MF	ATP binding	GO:0005524	0.01322	1.87877	2	HSPA6,HSPA1A	HSPA6, HSPA1A		2	0
GO:MF	carbohydrate transmembrane transporter activity	GO:0015144	0.0133132	1.87572	1	SLC2A3	SLC2A3		1	0
GO:MF	oxidoreductase activity, acting on the CH-NH2 group of donors, oxygen as acceptor	GO:0016641	0.0133134	1.87571	1	LOX	LOX		1	0
GO:MF	chloride ion binding	GO:0031404	0.013317	1.87559	1	ACE	ACE		1	0
GO:MF	apolipoprotein A-I binding	GO:0034186	0.0134084	1.87262	1	ABCA1	ABCA1		1	0
GO:MF	nucleoside phosphate binding	GO:1901265	0.013498	1.86973	8	HSPA6,HSPA1A,RAB7B,PRKCZ,ABCG1,ABCA1,ATP8A2,RASD1	HSPA6, HSPA1A, RAB7B, PRKCZ, ABCG1, ABCA1, RASD1	ATP8A2	7	1
GO:MF	nucleotide binding	GO:0000166	0.013498	1.86973	8	HSPA6,HSPA1A,RAB7B,PRKCZ,ABCG1,ABCA1,ATP8A2,RASD1	HSPA6, HSPA1A, RAB7B, PRKCZ, ABCG1, ABCA1, RASD1	ATP8A2	7	1
GO:MF	adenyl ribonucleotide binding	GO:0032559	0.013498	1.86973	2	HSPA6,HSPA1A	HSPA6, HSPA1A		2	0
GO:MF	metalloaminopeptidase activity	GO:0070006	0.0139268	1.85615	2	MMP14,MMP16	MMP14, MMP16		2	0
GO:MF	amylin receptor activity	GO:0097643	0.0143379	1.84351	1	RAMP3	RAMP3		1	0
GO:MF	collagen receptor activity	GO:0038064	0.0143379	1.84351	1	ITGA11	ITGA11		1	0
GO:MF	nickel cation binding	GO:0016151	0.0143379	1.84351	1	CDO1	CDO1		1	0
GO:MF	metallodipeptidase activity	GO:0070573	0.0144047	1.8415	1	ACE	ACE		1	0
GO:MF	adenyl nucleotide binding	GO:0030554	0.0147065	1.83249	2	HSPA6,HSPA1A	HSPA6, HSPA1A		2	0
GO:MF	organic cyclic compound binding	GO:0097159	0.0148733	1.82759	3	HSPA6,CYP1A1,HSPA1A	HSPA6, CYP1A1, HSPA1A		3	0
GO:MF	DNA-binding transcription factor activity, RNA polymerase II-specific	GO:0000981	0.0150866	1.82141	12	HIF3A,PROX1,TBX1,OSR2,EGR3,NR4A1,BHLHE40,SOX7,JUN,ZNF395,GLIS1,ZNF8	HIF3A, PROX1, TBX1, OSR2, EGR3, NR4A1, BHLHE40, JUN, ZNF395, GLIS1, ZNF8	SOX7	11	1
GO:MF	very-low-density lipoprotein particle receptor binding	GO:0070326	0.0150866	1.82141	1	RELN	RELN		1	0
GO:MF	oxidoreductase activity, acting on the CH-NH2 group of donors	GO:0016638	0.0150866	1.82141	1	LOX	LOX		1	0
GO:MF	cell-cell adhesion mediator activity	GO:0098632	0.0151161	1.82056	2	CD200,JAM3	JAM3	CD200	1	1
GO:MF	toxin transmembrane transporter activity	GO:0019534	0.0157134	1.80373	1	ABCG1	ABCG1		1	0
GO:MF	endopeptidase inhibitor activity	GO:0004866	0.0163311	1.78698	4	TIMP2,SERPINF1,COL28A1,CRB2	TIMP2, SERPINF1, COL28A1, CRB2		4	0
GO:MF	chemokine activity	GO:0008009	0.0163311	1.78698	2	CCL2,CXCL14	CXCL14	CCL2	1	1
GO:MF	mRNA CDS binding	GO:1990715	0.0165457	1.78131	1	RBM24	RBM24		1	0
GO:MF	L-glutamine aminotransferase activity	GO:0070548	0.0166659	1.77817	1	GFPT2	GFPT2		1	0
GO:MF	ADP binding	GO:0043531	0.0166659	1.77817	2	ABCG1,ERN1	ABCG1, ERN1		2	0
GO:MF	glutamine-fructose-6-phosphate transaminase (isomerizing) activity	GO:0004360	0.0166659	1.77817	1	GFPT2	GFPT2		1	0
GO:MF	5'-deoxynucleotidase activity	GO:0002953	0.0166659	1.77817	1	NT5E	NT5E		1	0
GO:MF	GMP 5'-nucleotidase activity	GO:0050484	0.0166659	1.77817	1	NT5E	NT5E		1	0
GO:MF	heterocyclic compound binding	GO:1901363	0.0166659	1.77817	8	HSPA6,HSPA1A,RAB7B,PRKCZ,ABCG1,ABCA1,ATP8A2,RASD1	HSPA6, HSPA1A, RAB7B, PRKCZ, ABCG1, ABCA1, RASD1	ATP8A2	7	1
GO:MF	phosphoric ester hydrolase activity	GO:0042578	0.0166659	1.77817	5	PTPRU,ENPP6,SMPD3,NT5E,PALD1	PTPRU, ENPP6, NT5E, PALD1	SMPD3	4	1
GO:MF	monosaccharide binding	GO:0048029	0.0168595	1.77315	1	SLC2A3	SLC2A3		1	0
GO:MF	cell-matrix adhesion mediator activity	GO:0098634	0.0170575	1.76809	1	ITGA11	ITGA11		1	0
GO:MF	monooxygenase activity	GO:0004497	0.0171324	1.76618	1	CYP1A1	CYP1A1		1	0
GO:MF	peptidase inhibitor activity	GO:0030414	0.0178855	1.7475	4	TIMP2,SERPINF1,COL28A1,CRB2	TIMP2, SERPINF1, COL28A1, CRB2		4	0
GO:MF	adrenomedullin receptor activity	GO:0001605	0.0188945	1.72366	1	RAMP3	RAMP3		1	0
GO:MF	endopeptidase regulator activity	GO:0061135	0.0194781	1.71045	4	TIMP2,SERPINF1,COL28A1,CRB2	TIMP2, SERPINF1, COL28A1, CRB2		4	0
GO:MF	protein phosphatase inhibitor activity	GO:0004864	0.0203621	1.69118	2	PTN,PHACTR2	PTN, PHACTR2		2	0
GO:MF	neurexin family protein binding	GO:0042043	0.0203621	1.69118	1	CPE	CPE		1	0
GO:MF	primary active transmembrane transporter activity	GO:0015399	0.0203973	1.69043	3	ABCG1,ABCA1,ND3	ABCG1, ABCA1	ND3	2	1
GO:MF	gated channel activity	GO:0022836	0.0205031	1.68818	3	KCNA5,PIEZO2,KCNK12	KCNA5, PIEZO2, KCNK12		3	0
GO:MF	lyase activity	GO:0016829	0.0205031	1.68818	3	CYP1A1,PTGIS,ADCY2	CYP1A1, PTGIS, ADCY2		3	0
GO:MF	DNA-binding transcription factor activity	GO:0003700	0.0206071	1.68598	12	HIF3A,PROX1,TBX1,OSR2,EGR3,NR4A1,BHLHE40,SOX7,JUN,ZNF395,GLIS1,ZNF8	HIF3A, PROX1, TBX1, OSR2, EGR3, NR4A1, BHLHE40, JUN, ZNF395, GLIS1, ZNF8	SOX7	11	1
GO:MF	protein-macromolecule adaptor activity	GO:0030674	0.0206071	1.68598	2	HSPA1A,ANK1	HSPA1A, ANK1		2	0
GO:MF	heme binding	GO:0020037	0.0206071	1.68598	1	CYP1A1	CYP1A1		1	0
GO:MF	voltage-gated potassium channel activity	GO:0005249	0.0206071	1.68598	2	KCNA5,KCNK12	KCNA5, KCNK12		2	0
GO:MF	dipeptidase activity	GO:0016805	0.0210533	1.67668	1	ACE	ACE		1	0
GO:MF	tetrapyrrole binding	GO:0046906	0.0212563	1.67251	1	CYP1A1	CYP1A1		1	0
GO:MF	glycolipid binding	GO:0051861	0.0218576	1.6604	1	THY1	THY1		1	0
GO:MF	ATPase-coupled transmembrane transporter activity	GO:0042626	0.0219395	1.65877	2	ABCG1,ABCA1	ABCG1, ABCA1		2	0
GO:MF	IMP 5'-nucleotidase activity	GO:0050483	0.0219395	1.65877	1	NT5E	NT5E		1	0
GO:MF	N-acetylgalactosamine 4-sulfate 6-O-sulfotransferase activity	GO:0050659	0.0219395	1.65877	1	CHST15	CHST15		1	0
GO:MF	3'-phosphoadenosine 5'-phosphosulfate binding	GO:0050656	0.0219395	1.65877	1	CHST15	CHST15		1	0
GO:MF	LBD domain binding	GO:0050693	0.0220917	1.65577	1	PROX1	PROX1		1	0
GO:MF	C-C chemokine receptor activity	GO:0016493	0.0220917	1.65577	1	ACKR3	ACKR3		1	0
GO:MF	phosphoric diester hydrolase activity	GO:0008081	0.0223083	1.65153	2	ENPP6,SMPD3	ENPP6	SMPD3	1	1
GO:MF	diacylglycerol-dependent serine/threonine kinase activity	GO:0004697	0.0224592	1.64861	1	PRKCZ	PRKCZ		1	0
GO:MF	calcitonin family receptor activity	GO:0097642	0.0225637	1.64659	1	RAMP3	RAMP3		1	0
GO:MF	C-C chemokine binding	GO:0019957	0.0225705	1.64646	1	ACKR3	ACKR3		1	0
GO:MF	oxidoreductase activity, acting on paired donors, with incorporation or reduction of molecular oxygen	GO:0016705	0.0229365	1.63947	1	CYP1A1	CYP1A1		1	0
GO:MF	aminopeptidase activity	GO:0004177	0.0229365	1.63947	2	MMP14,MMP16	MMP14, MMP16		2	0
GO:MF	phosphatase inhibitor activity	GO:0019212	0.0229365	1.63947	2	PTN,PHACTR2	PTN, PHACTR2		2	0
GO:MF	G protein-coupled chemoattractant receptor activity	GO:0001637	0.0237028	1.6252	1	ACKR3	ACKR3		1	0
GO:MF	transmembrane receptor protein kinase activity	GO:0019199	0.0237028	1.6252	2	HMCN1,TGFBR3	HMCN1, TGFBR3		2	0
GO:MF	chemokine receptor activity	GO:0004950	0.0237028	1.6252	1	ACKR3	ACKR3		1	0
GO:MF	microfibril binding	GO:0050436	0.0239979	1.61983	1	LTBP1	LTBP1		1	0
GO:MF	apolipoprotein binding	GO:0034185	0.0242336	1.61558	1	ABCA1	ABCA1		1	0
GO:MF	DNA-binding transcription activator activity, RNA polymerase II-specific	GO:0001228	0.0247512	1.6064	6	OSR2,EGR3,NR4A1,JUN,ZNF395,GLIS1	OSR2, EGR3, NR4A1, JUN, ZNF395, GLIS1		6	0
GO:MF	fibroblast growth factor receptor activity	GO:0005007	0.0247603	1.60624	1	HMCN1	HMCN1		1	0
GO:MF	voltage-gated potassium channel activity involved in cardiac muscle cell action potential repolarization	GO:0086008	0.0248965	1.60386	1	KCNA5	KCNA5		1	0
GO:MF	cytokine binding	GO:0019955	0.0248965	1.60386	3	ACKR3,TGFBR3,LTBP1	ACKR3, TGFBR3, LTBP1		3	0
GO:MF	DNA-binding transcription activator activity	GO:0001216	0.0256836	1.59034	6	OSR2,EGR3,NR4A1,JUN,ZNF395,GLIS1	OSR2, EGR3, NR4A1, JUN, ZNF395, GLIS1		6	0
GO:MF	potassium channel activity	GO:0005267	0.0267188	1.57318	2	KCNA5,KCNK12	KCNA5, KCNK12		2	0
GO:MF	copper ion binding	GO:0005507	0.0270883	1.56722	1	LOX	LOX		1	0
GO:MF	oxidoreductase activity	GO:0016491	0.0271749	1.56583	2	CYP1A1,LOX	CYP1A1, LOX		2	0
GO:MF	transcription corepressor activity	GO:0003714	0.0274241	1.56187	1	HSPA1A	HSPA1A		1	0
GO:MF	chemokine binding	GO:0019956	0.0282684	1.5487	1	ACKR3	ACKR3		1	0
GO:MF	UDP-xylosyltransferase activity	GO:0035252	0.0286671	1.54262	1	GXYLT2	GXYLT2		1	0
GO:MF	cytoskeletal protein binding	GO:0008092	0.0286671	1.54262	9	ANK1,KCNA5,SLC6A2,GAS7,MYH11,FHOD3,PHACTR2,KIF1A,TPPP3	ANK1, KCNA5, SLC6A2, GAS7, MYH11, FHOD3, PHACTR2, KIF1A, TPPP3		9	0
GO:MF	sphingomyelin phosphodiesterase activity	GO:0004767	0.0290189	1.53732	1	SMPD3		SMPD3	0	1
GO:MF	protein-glutamine gamma-glutamyltransferase activity	GO:0003810	0.0290189	1.53732	1	TGM3		TGM3	0	1
GO:MF	sphingolipid transporter activity	GO:0046624	0.0294632	1.53072	1	ABCA1	ABCA1		1	0
GO:MF	extracellular matrix binding	GO:0050840	0.0309931	1.50873	2	ELN,LTBP1	ELN, LTBP1		2	0
GO:MF	heparan sulfate proteoglycan binding	GO:0043395	0.0310006	1.50863	1	FBLN7	FBLN7		1	0
GO:MF	neuregulin binding	GO:0038132	0.0310006	1.50863	1	ITGB4	ITGB4		1	0
GO:MF	XMP 5'-nucleosidase activity	GO:0106411	0.0311814	1.5061	1	NT5E	NT5E		1	0
GO:MF	RNA polymerase II cis-regulatory region sequence-specific DNA binding	GO:0000978	0.0311814	1.5061	10	HIF3A,PROX1,TBX1,EGR3,BHLHE40,SOX7,JUN,ZNF395,GLIS1,ZNF8	HIF3A, PROX1, TBX1, EGR3, BHLHE40, JUN, ZNF395, GLIS1, ZNF8	SOX7	9	1
GO:MF	type II transforming growth factor beta receptor binding	GO:0005114	0.0311814	1.5061	1	TGFBR3	TGFBR3		1	0
GO:MF	activin binding	GO:0048185	0.0314687	1.50212	1	FST	FST		1	0
GO:MF	actin filament binding	GO:0051015	0.0314687	1.50212	3	GAS7,MYH11,FHOD3	GAS7, MYH11, FHOD3		3	0
GO:MF	chemokine receptor binding	GO:0042379	0.0320227	1.49454	2	CCL2,CXCL14	CXCL14	CCL2	1	1
GO:MF	RNA polymerase II transcription regulatory region sequence-specific DNA binding	GO:0000977	0.0320227	1.49454	11	HIF3A,PROX1,TBX1,OSR2,EGR3,BHLHE40,SOX7,JUN,ZNF395,GLIS1,ZNF8	HIF3A, PROX1, TBX1, OSR2, EGR3, BHLHE40, JUN, ZNF395, GLIS1, ZNF8	SOX7	10	1
GO:MF	syndecan binding	GO:0045545	0.0327602	1.48465	1	TNC	TNC		1	0
GO:MF	voltage-gated monoatomic cation channel activity	GO:0022843	0.0327769	1.48443	2	KCNA5,KCNK12	KCNA5, KCNK12		2	0
GO:MF	xylosyltransferase activity	GO:0042285	0.0327769	1.48443	1	GXYLT2	GXYLT2		1	0
GO:MF	MRF binding	GO:0043426	0.0329136	1.48262	1	BHLHE40	BHLHE40		1	0
GO:MF	fatty acid transmembrane transporter activity	GO:0015245	0.0334253	1.47592	1	SLC27A2		SLC27A2	0	1
GO:MF	phosphatidylserine binding	GO:0001786	0.0339116	1.46965	2	SMPD3,GSDMB		SMPD3, GSDMB	0	2
GO:MF	sequence-specific double-stranded DNA binding	GO:1990837	0.0339116	1.46965	12	HIF3A,PROX1,TBX1,OSR2,EGR3,NR4A1,BHLHE40,SOX7,JUN,ZNF395,GLIS1,ZNF8	HIF3A, PROX1, TBX1, OSR2, EGR3, NR4A1, BHLHE40, JUN, ZNF395, GLIS1, ZNF8	SOX7	11	1
GO:MF	enzyme activator activity	GO:0008047	0.0339116	1.46965	2	FBLN1,THY1	FBLN1, THY1		2	0
GO:MF	metalloendopeptidase inhibitor activity	GO:0008191	0.0339116	1.46965	1	TIMP2	TIMP2		1	0
GO:MF	cis-regulatory region sequence-specific DNA binding	GO:0000987	0.034089	1.46739	10	HIF3A,PROX1,TBX1,EGR3,BHLHE40,SOX7,JUN,ZNF395,GLIS1,ZNF8	HIF3A, PROX1, TBX1, EGR3, BHLHE40, JUN, ZNF395, GLIS1, ZNF8	SOX7	9	1
GO:MF	lipid binding	GO:0008289	0.0343976	1.46347	6	THY1,ABCA1,APOLD1,SMPD3,NR4A1,INSIG1	THY1, ABCA1, APOLD1, NR4A1, INSIG1	SMPD3	5	1
GO:MF	alpha-actinin binding	GO:0051393	0.0343976	1.46347	1	KCNA5	KCNA5		1	0
GO:MF	chondroitin sulfate binding	GO:0035374	0.0348064	1.45834	1	PTN	PTN		1	0
GO:MF	kinase binding	GO:0019900	0.0351854	1.45364	3	THY1,TNFAIP3,KCNA5	THY1, TNFAIP3, KCNA5		3	0
GO:MF	potassium ion transmembrane transporter activity	GO:0015079	0.0365785	1.43677	2	KCNA5,KCNK12	KCNA5, KCNK12		2	0
GO:MF	protein transmembrane transporter activity	GO:0008320	0.0366657	1.43574	1	ABCA1	ABCA1		1	0
GO:MF	protein phosphatase binding	GO:0019903	0.0375329	1.42559	1	ANK1	ANK1		1	0
GO:MF	active transmembrane transporter activity	GO:0022804	0.0382383	1.4175	4	ABCG1,ABCA1,SLC6A2,ND3	ABCG1, ABCA1, SLC6A2	ND3	3	1
GO:MF	actin binding	GO:0003779	0.0383573	1.41615	5	SLC6A2,GAS7,MYH11,FHOD3,PHACTR2	SLC6A2, GAS7, MYH11, FHOD3, PHACTR2		5	0
GO:MF	aspartic-type endopeptidase inhibitor activity	GO:0019828	0.0388676	1.41041	1	CRB2	CRB2		1	0
GO:MF	Roundabout binding	GO:0048495	0.0391966	1.40675	1	SLIT3	SLIT3		1	0
GO:MF	receptor antagonist activity	GO:0048019	0.0392964	1.40565	1	FST	FST		1	0
GO:MF	transforming growth factor beta receptor activity	GO:0005024	0.0394083	1.40441	1	TGFBR3	TGFBR3		1	0
GO:MF	mechanosensitive monoatomic ion channel activity	GO:0008381	0.0394083	1.40441	1	PIEZO2	PIEZO2		1	0
GO:MF	monoatomic ion channel activity	GO:0005216	0.0394083	1.40441	3	KCNA5,PIEZO2,KCNK12	KCNA5, PIEZO2, KCNK12		3	0
GO:MF	carbohydrate binding	GO:0030246	0.0394083	1.40441	1	SLC2A3	SLC2A3		1	0
GO:MF	delayed rectifier potassium channel activity	GO:0005251	0.0405614	1.39189	1	KCNA5	KCNA5		1	0
GO:MF	voltage-gated monoatomic ion channel activity	GO:0005244	0.0405614	1.39189	2	KCNA5,KCNK12	KCNA5, KCNK12		2	0
GO:MF	monoamine transmembrane transporter activity	GO:0008504	0.0405614	1.39189	1	SLC6A2	SLC6A2		1	0
GO:MF	nerve growth factor binding	GO:0048406	0.0410386	1.38681	1	PCSK6	PCSK6		1	0
GO:MF	voltage-gated channel activity	GO:0022832	0.0415883	1.38103	2	KCNA5,KCNK12	KCNA5, KCNK12		2	0
GO:MF	aminophospholipid flippase activity	GO:0015247	0.0415883	1.38103	1	TMEM30B	TMEM30B		1	0
GO:MF	actinin binding	GO:0042805	0.0416163	1.38074	1	KCNA5	KCNA5		1	0
GO:MF	potassium ion leak channel activity	GO:0022841	0.0422928	1.37373	1	KCNK12	KCNK12		1	0
GO:MF	hormone activity	GO:0005179	0.0426833	1.36974	2	FBN1,STC1	FBN1, STC1		2	0
GO:MF	macromolecule transmembrane transporter activity	GO:0022884	0.0434255	1.36226	1	ABCA1	ABCA1		1	0
GO:MF	double-stranded DNA binding	GO:0003690	0.0437303	1.35922	12	HIF3A,PROX1,TBX1,OSR2,EGR3,NR4A1,BHLHE40,SOX7,JUN,ZNF395,GLIS1,ZNF8	HIF3A, PROX1, TBX1, OSR2, EGR3, NR4A1, BHLHE40, JUN, ZNF395, GLIS1, ZNF8	SOX7	11	1
GO:MF	very long-chain fatty acid-CoA ligase activity	GO:0031957	0.0441471	1.3551	1	SLC27A2		SLC27A2	0	1
GO:MF	sodium:chloride symporter activity	GO:0015378	0.0455825	1.3412	1	SLC6A2	SLC6A2		1	0
GO:MF	nucleoside-triphosphatase regulator activity	GO:0060589	0.0457141	1.33995	5	THY1,RABGEF1,DENND3,RASGEF1B,JUN	THY1, RABGEF1, DENND3, RASGEF1B, JUN		5	0
GO:MF	GTPase regulator activity	GO:0030695	0.0457141	1.33995	5	THY1,RABGEF1,DENND3,RASGEF1B,JUN	THY1, RABGEF1, DENND3, RASGEF1B, JUN		5	0
GO:MF	leak channel activity	GO:0022840	0.0457383	1.33972	1	KCNK12	KCNK12		1	0
GO:MF	narrow pore channel activity	GO:0022842	0.0457383	1.33972	1	KCNK12	KCNK12		1	0
GO:MF	oxysterol binding	GO:0008142	0.0458359	1.33879	1	INSIG1	INSIG1		1	0
GO:MF	phosphatase binding	GO:0019902	0.0458359	1.33879	1	ANK1	ANK1		1	0
GO:MF	protein transporter activity	GO:0140318	0.0458359	1.33879	1	ABCA1	ABCA1		1	0
GO:MF	transcription regulatory region nucleic acid binding	GO:0001067	0.0458359	1.33879	11	HIF3A,PROX1,TBX1,OSR2,EGR3,BHLHE40,SOX7,JUN,ZNF395,GLIS1,ZNF8	HIF3A, PROX1, TBX1, OSR2, EGR3, BHLHE40, JUN, ZNF395, GLIS1, ZNF8	SOX7	10	1
GO:MF	transcription cis-regulatory region binding	GO:0000976	0.0458359	1.33879	11	HIF3A,PROX1,TBX1,OSR2,EGR3,BHLHE40,SOX7,JUN,ZNF395,GLIS1,ZNF8	HIF3A, PROX1, TBX1, OSR2, EGR3, BHLHE40, JUN, ZNF395, GLIS1, ZNF8	SOX7	10	1
GO:MF	phosphatidylcholine binding	GO:0031210	0.0468284	1.32949	1	ABCA1	ABCA1		1	0
GO:MF	monoatomic anion:sodium symporter activity	GO:0015373	0.0468284	1.32949	1	SLC6A2	SLC6A2		1	0
GO:MF	neurotransmitter transmembrane transporter activity	GO:0005326	0.0468284	1.32949	1	SLC6A2	SLC6A2		1	0
GO:MF	channel activity	GO:0015267	0.0478358	1.32025	3	KCNA5,PIEZO2,KCNK12	KCNA5, PIEZO2, KCNK12		3	0
GO:MF	passive transmembrane transporter activity	GO:0022803	0.0478358	1.32025	3	KCNA5,PIEZO2,KCNK12	KCNA5, PIEZO2, KCNK12		3	0
GO:MF	sequence-specific mRNA binding	GO:1990825	0.0486234	1.31316	1	RBM24	RBM24		1	0
GO:MF	insulin-like growth factor I binding	GO:0031994	0.0489092	1.31061	1	ITGB4	ITGB4		1	0
GO:MF	G-protein beta-subunit binding	GO:0031681	0.0497825	1.30292	1	RASD1	RASD1		1	0
GO:MF	sequence-specific DNA binding	GO:0043565	0.0506568	1.29536	12	HIF3A,PROX1,TBX1,OSR2,EGR3,NR4A1,BHLHE40,SOX7,JUN,ZNF395,GLIS1,ZNF8	HIF3A, PROX1, TBX1, OSR2, EGR3, NR4A1, BHLHE40, JUN, ZNF395, GLIS1, ZNF8	SOX7	11	1
GO:MF	cytokine receptor binding	GO:0005126	0.0521611	1.28265	3	CCL2,TGFBR3,CXCL14	TGFBR3, CXCL14	CCL2	2	1
GO:MF	modified amino acid binding	GO:0072341	0.0521611	1.28265	2	SMPD3,GSDMB		SMPD3, GSDMB	0	2
GO:MF	pre-mRNA intronic binding	GO:0097157	0.0523637	1.28097	1	RBM24	RBM24		1	0
GO:MF	DNA-binding transcription repressor activity, RNA polymerase II-specific	GO:0001227	0.0525549	1.27939	4	PROX1,BHLHE40,JUN,GLIS1	PROX1, BHLHE40, JUN, GLIS1		4	0
GO:MF	serine-type endopeptidase activity	GO:0004252	0.0531993	1.27409	3	PAMR1,CD5L,PCSK6	PAMR1, CD5L, PCSK6		3	0
GO:MF	fibroblast growth factor binding	GO:0017134	0.0531993	1.27409	1	HMCN1	HMCN1		1	0
GO:MF	cAMP response element binding	GO:0035497	0.0532337	1.27381	1	JUN	JUN		1	0
GO:MF	adenylate cyclase activity	GO:0004016	0.0532337	1.27381	1	ADCY2	ADCY2		1	0
GO:MF	GTPase activity	GO:0003924	0.0537093	1.26995	3	RAB7B,RASD1,GNAO1	RAB7B, RASD1, GNAO1		3	0
GO:MF	neurotrophin binding	GO:0043121	0.0538958	1.26845	1	PCSK6	PCSK6		1	0
GO:MF	transcription coregulator activity	GO:0003712	0.0538958	1.26845	1	HSPA1A	HSPA1A		1	0
GO:MF	signaling receptor inhibitor activity	GO:0030547	0.0543751	1.2646	1	FST	FST		1	0
GO:MF	DNA-binding transcription repressor activity	GO:0001217	0.0547351	1.26173	4	PROX1,BHLHE40,JUN,GLIS1	PROX1, BHLHE40, JUN, GLIS1		4	0
GO:MF	5'-nucleotidase activity	GO:0008253	0.056462	1.24824	1	NT5E	NT5E		1	0
GO:MF	quaternary ammonium group binding	GO:0050997	0.056462	1.24824	1	ABCA1	ABCA1		1	0
GO:MF	transmembrane receptor protein serine/threonine kinase activity	GO:0004675	0.056462	1.24824	1	TGFBR3	TGFBR3		1	0
GO:MF	beta-catenin binding	GO:0008013	0.0565338	1.24769	1	PTPRU	PTPRU		1	0
GO:MF	protein tyrosine phosphatase activity	GO:0004725	0.0569847	1.24424	2	PTPRU,PALD1	PTPRU, PALD1		2	0
GO:MF	cytokine receptor activity	GO:0004896	0.0571625	1.24289	1	ACKR3	ACKR3		1	0
GO:MF	chloride:monoatomic cation symporter activity	GO:0015377	0.0571625	1.24289	1	SLC6A2	SLC6A2		1	0
GO:MF	semaphorin receptor activity	GO:0017154	0.0578395	1.23778	1	PLXNA4	PLXNA4		1	0
GO:MF	lipoprotein particle receptor binding	GO:0070325	0.0578748	1.23751	1	RELN	RELN		1	0
GO:MF	oxidoreductase activity, acting on single donors with incorporation of molecular oxygen, incorporation of two atoms of oxygen	GO:0016702	0.0579404	1.23702	1	CDO1	CDO1		1	0
GO:MF	protein domain specific binding	GO:0019904	0.0580688	1.23606	1	HSPA1A	HSPA1A		1	0
GO:MF	long-chain fatty acid transporter activity	GO:0005324	0.0586421	1.23179	1	SLC27A2		SLC27A2	0	1
GO:MF	long-chain fatty acid-CoA ligase activity	GO:0004467	0.0586421	1.23179	1	SLC27A2		SLC27A2	0	1
GO:MF	BMP receptor binding	GO:0070700	0.0586421	1.23179	1	BMP7	BMP7		1	0
GO:MF	phosphatidic acid binding	GO:0070300	0.0586421	1.23179	1	SMPD3		SMPD3	0	1
GO:MF	serine-type peptidase activity	GO:0008236	0.0588639	1.23015	3	PAMR1,CD5L,PCSK6	PAMR1, CD5L, PCSK6		3	0
GO:MF	oxidoreductase activity, acting on single donors with incorporation of molecular oxygen	GO:0016701	0.0589274	1.22968	1	CDO1	CDO1		1	0
GO:MF	guanyl-nucleotide exchange factor activity	GO:0005085	0.0589274	1.22968	3	RABGEF1,DENND3,RASGEF1B	RABGEF1, DENND3, RASGEF1B		3	0
GO:MF	protein self-association	GO:0043621	0.0589274	1.22968	1	TNFAIP3	TNFAIP3		1	0
GO:MF	neutral L-amino acid transmembrane transporter activity	GO:0015175	0.0592665	1.22719	1	SLC7A10	SLC7A10		1	0
GO:MF	BMP binding	GO:0036122	0.0592665	1.22719	1	TGFBR3	TGFBR3		1	0
GO:MF	transforming growth factor beta receptor binding	GO:0005160	0.0592665	1.22719	1	TGFBR3	TGFBR3		1	0
GO:MF	monoatomic ion transmembrane transporter activity	GO:0015075	0.0592665	1.22719	4	KCNA5,PIEZO2,KCNK12,SLC6A2	KCNA5, PIEZO2, KCNK12, SLC6A2		4	0
GO:MF	monoatomic anion:monoatomic cation symporter activity	GO:0015296	0.0596338	1.22451	1	SLC6A2	SLC6A2		1	0
GO:MF	hydrolase activity, acting on ester bonds	GO:0016788	0.0608523	1.21572	7	PTPRU,ENPP6,SMPD3,NT5E,PALD1,ERN1,PITPNM3	PTPRU, ENPP6, NT5E, PALD1, ERN1, PITPNM3	SMPD3	6	1
GO:MF	nucleotidase activity	GO:0008252	0.061021	1.21452	1	NT5E	NT5E		1	0
GO:MF	serine hydrolase activity	GO:0017171	0.0614259	1.21165	3	PAMR1,CD5L,PCSK6	PAMR1, CD5L, PCSK6		3	0
GO:MF	platelet-derived growth factor receptor binding	GO:0005161	0.0618597	1.20859	1	ERN1	ERN1		1	0
GO:MF	G-protein beta/gamma-subunit complex binding	GO:0031683	0.0619881	1.20769	1	GNAO1	GNAO1		1	0
GO:MF	metal ion transmembrane transporter activity	GO:0046873	0.0619881	1.20769	3	KCNA5,KCNK12,SLC6A2	KCNA5, KCNK12, SLC6A2		3	0
GO:MF	scaffold protein binding	GO:0097110	0.0636202	1.1964	1	KCNA5	KCNA5		1	0
GO:MF	structural constituent of muscle	GO:0008307	0.0654046	1.18439	1	MYH11	MYH11		1	0
GO:MF	cyclase activity	GO:0009975	0.0658864	1.1812	1	ADCY2	ADCY2		1	0
GO:MF	immune receptor activity	GO:0140375	0.0659931	1.1805	1	ACKR3	ACKR3		1	0
GO:MF	NADH dehydrogenase (ubiquinone) activity	GO:0008137	0.066572	1.17671	1	ND3		ND3	0	1
GO:MF	NADH dehydrogenase (quinone) activity	GO:0050136	0.0697907	1.1562	1	ND3		ND3	0	1
GO:MF	phospholipid binding	GO:0005543	0.0703842	1.15253	3	THY1,ABCA1,SMPD3	THY1, ABCA1	SMPD3	2	1
GO:MF	phosphorus-oxygen lyase activity	GO:0016849	0.0739933	1.13081	1	ADCY2	ADCY2		1	0
GO:MF	NADH dehydrogenase activity	GO:0003954	0.0759345	1.11956	1	ND3		ND3	0	1
GO:MF	ferrous iron binding	GO:0008198	0.0765339	1.11615	1	CDO1	CDO1		1	0
GO:MF	flippase activity	GO:0140327	0.0765339	1.11615	1	TMEM30B	TMEM30B		1	0
GO:MF	phospholipase activity	GO:0004620	0.0781196	1.10724	2	SMPD3,PITPNM3	PITPNM3	SMPD3	1	1
GO:MF	NAD(P)H dehydrogenase (quinone) activity	GO:0003955	0.0784069	1.10565	1	ND3		ND3	0	1
GO:MF	organic cation transmembrane transporter activity	GO:0015101	0.0787179	1.10393	1	SLC6A2	SLC6A2		1	0
GO:MF	protein serine kinase activity	GO:0106310	0.0788067	1.10344	1	PRKCZ	PRKCZ		1	0
GO:MF	CoA-ligase activity	GO:0016405	0.0795354	1.09944	1	SLC27A2		SLC27A2	0	1
GO:MF	protein sequestering activity	GO:0140311	0.0806884	1.09319	1	INSIG1	INSIG1		1	0
GO:MF	mRNA 3'-UTR AU-rich region binding	GO:0035925	0.082863	1.08164	1	RBM24	RBM24		1	0
GO:MF	aminoacyltransferase activity	GO:0016755	0.0830896	1.08045	4	TNFAIP3,TGM3,ASB2,RABGEF1	TNFAIP3, ASB2, RABGEF1	TGM3	3	1
GO:MF	syntaxin binding	GO:0019905	0.0830896	1.08045	1	ABCA1	ABCA1		1	0
GO:MF	phosphatase activity	GO:0016791	0.0839769	1.07584	3	PTPRU,NT5E,PALD1	PTPRU, NT5E, PALD1		3	0
GO:MF	GTP binding	GO:0005525	0.0841737	1.07482	3	RAB7B,RASD1,GNAO1	RAB7B, RASD1, GNAO1		3	0
GO:MF	fatty acid ligase activity	GO:0015645	0.0852253	1.06943	1	SLC27A2		SLC27A2	0	1
GO:MF	ubiquitin binding	GO:0043130	0.0871547	1.05971	1	TNFAIP3	TNFAIP3		1	0
GO:MF	oxidoreductase activity, acting on NAD(P)H, quinone or similar compound as acceptor	GO:0016655	0.0886343	1.0524	1	ND3		ND3	0	1
GO:MF	cysteine-type deubiquitinase activity	GO:0004843	0.0886376	1.05238	1	TNFAIP3	TNFAIP3		1	0
GO:MF	L-amino acid transmembrane transporter activity	GO:0015179	0.0903281	1.04418	1	SLC7A10	SLC7A10		1	0
GO:MF	DNA binding	GO:0003677	0.0918574	1.03689	15	TNFAIP3,HIF3A,PROX1,TBX1,OSR2,EGR3,NR4A1,BHLHE40,RABGEF1,SOX7,JUN,ZNF395,NUPR1,GLIS1,ZNF8	TNFAIP3, HIF3A, PROX1, TBX1, OSR2, EGR3, NR4A1, BHLHE40, RABGEF1, JUN, ZNF395, NUPR1, GLIS1, ZNF8	SOX7	14	1
GO:MF	guanyl ribonucleotide binding	GO:0032561	0.0918678	1.03684	3	RAB7B,RASD1,GNAO1	RAB7B, RASD1, GNAO1		3	0
GO:MF	guanyl nucleotide binding	GO:0019001	0.0921627	1.03544	3	RAB7B,RASD1,GNAO1	RAB7B, RASD1, GNAO1		3	0
GO:MF	transmembrane receptor protein serine/threonine kinase binding	GO:0070696	0.0921627	1.03544	1	BMP7	BMP7		1	0
GO:MF	oxidoreduction-driven active transmembrane transporter activity	GO:0015453	0.0929656	1.03168	1	ND3		ND3	0	1
GO:MF	deubiquitinase activity	GO:0101005	0.0929656	1.03168	1	TNFAIP3	TNFAIP3		1	0
GO:MF	calmodulin binding	GO:0005516	0.0935291	1.02905	1	ACE	ACE		1	0
GO:MF	receptor serine/threonine kinase binding	GO:0033612	0.0953386	1.02073	1	BMP7	BMP7		1	0
GO:MF	monoatomic cation channel activity	GO:0005261	0.0953386	1.02073	2	KCNA5,KCNK12	KCNA5, KCNK12		2	0
GO:MF	acid-thiol ligase activity	GO:0016878	0.0956175	1.01946	1	SLC27A2		SLC27A2	0	1
GO:MF	intramolecular oxidoreductase activity	GO:0016860	0.0956175	1.01946	1	PTGIS	PTGIS		1	0
GO:MF	ubiquitin-like protein binding	GO:0032182	0.0975803	1.01064	1	TNFAIP3	TNFAIP3		1	0
GO:MF	chemorepellent activity	GO:0045499	0.0975803	1.01064	1	SEMA3B	SEMA3B		1	0
GO:MF	inorganic cation transmembrane transporter activity	GO:0022890	0.100377	0.998366	3	KCNA5,KCNK12,SLC6A2	KCNA5, KCNK12, SLC6A2		3	0
GO:MF	ubiquitin-like protein peptidase activity	GO:0019783	0.101509	0.993494	1	TNFAIP3	TNFAIP3		1	0
GO:MF	growth factor activity	GO:0008083	0.101509	0.993494	2	PTN,BMP7	PTN, BMP7		2	0
GO:MF	serine-type endopeptidase inhibitor activity	GO:0004867	0.101755	0.992443	2	SERPINF1,COL28A1	SERPINF1, COL28A1		2	0
GO:MF	transferase activity, transferring nitrogenous groups	GO:0016769	0.102488	0.989325	1	GFPT2	GFPT2		1	0
GO:MF	transaminase activity	GO:0008483	0.102488	0.989325	1	GFPT2	GFPT2		1	0
GO:MF	lipopolysaccharide binding	GO:0001530	0.1032	0.98632	1	NR4A1	NR4A1		1	0
GO:MF	phosphoprotein phosphatase activity	GO:0004721	0.1032	0.98632	1	PTPRU	PTPRU		1	0
GO:MF	lipase activity	GO:0016298	0.105209	0.977947	2	SMPD3,PITPNM3	PITPNM3	SMPD3	1	1
GO:MF	carboxylic acid transmembrane transporter activity	GO:0046943	0.105556	0.976517	2	SLC7A10,SLC27A2	SLC7A10	SLC27A2	1	1
GO:MF	pentosyltransferase activity	GO:0016763	0.105818	0.975442	1	GXYLT2	GXYLT2		1	0
GO:MF	organic acid transmembrane transporter activity	GO:0005342	0.105818	0.975442	2	SLC7A10,SLC27A2	SLC7A10	SLC27A2	1	1
GO:MF	cytoskeletal motor activity	GO:0003774	0.105818	0.975442	2	MYH11,KIF1A	MYH11, KIF1A		2	0
GO:MF	R-SMAD binding	GO:0070412	0.105828	0.975398	1	JUN	JUN		1	0
GO:MF	bHLH transcription factor binding	GO:0043425	0.107045	0.970433	1	BHLHE40	BHLHE40		1	0
GO:MF	cullin family protein binding	GO:0097602	0.107631	0.968062	1	ASB2	ASB2		1	0
GO:MF	microfilament motor activity	GO:0000146	0.110446	0.956848	1	MYH11	MYH11		1	0
GO:MF	protein kinase binding	GO:0019901	0.110742	0.955686	2	THY1,KCNA5	THY1, KCNA5		2	0
GO:MF	monoatomic cation transmembrane transporter activity	GO:0008324	0.112534	0.948717	3	KCNA5,KCNK12,SLC6A2	KCNA5, KCNK12, SLC6A2		3	0
GO:MF	GTPase activator activity	GO:0005096	0.113458	0.945166	1	THY1	THY1		1	0
GO:MF	transmembrane receptor protein tyrosine kinase activity	GO:0004714	0.117129	0.931336	1	HMCN1	HMCN1		1	0
GO:MF	SNARE binding	GO:0000149	0.117136	0.931311	1	ABCA1	ABCA1		1	0
GO:MF	amino acid transmembrane transporter activity	GO:0015171	0.118236	0.927249	1	SLC7A10	SLC7A10		1	0
GO:MF	molecular sequestering activity	GO:0140313	0.118994	0.924477	1	INSIG1	INSIG1		1	0
GO:MF	ligase activity, forming carbon-sulfur bonds	GO:0016877	0.120764	0.918062	1	SLC27A2		SLC27A2	0	1
GO:MF	hyaluronic acid binding	GO:0005540	0.122197	0.912938	1	VCAN	VCAN		1	0
GO:MF	phosphatidylinositol-4-phosphate binding	GO:0070273	0.126926	0.89645	1	GSDMB		GSDMB	0	1
GO:MF	protein homodimerization activity	GO:0042803	0.128326	0.891685	5	ABCG1,BHLHE40,JAM3,HSPB8,ERN1	ABCG1, BHLHE40, JAM3, HSPB8, ERN1		5	0
GO:MF	phosphatidylinositol binding	GO:0035091	0.131505	0.881058	1	THY1	THY1		1	0
GO:MF	electron transfer activity	GO:0009055	0.134293	0.871946	1	ND3		ND3	0	1
GO:MF	cysteine-type peptidase activity	GO:0008234	0.136735	0.864119	1	TNFAIP3	TNFAIP3		1	0
GO:MF	RNA polymerase II-specific DNA-binding transcription factor binding	GO:0061629	0.13842	0.8588	3	PROX1,BHLHE40,JUN	PROX1, BHLHE40, JUN		3	0
GO:MF	inorganic molecular entity transmembrane transporter activity	GO:0015318	0.140628	0.851928	3	KCNA5,KCNK12,SLC6A2	KCNA5, KCNK12, SLC6A2		3	0
GO:MF	protein kinase activity	GO:0004672	0.141814	0.848281	3	PRKCZ,HMCN1,TGFBR3	PRKCZ, HMCN1, TGFBR3		3	0
GO:MF	nuclear receptor activity	GO:0004879	0.141814	0.848281	1	NR4A1	NR4A1		1	0
GO:MF	ligand-activated transcription factor activity	GO:0098531	0.144078	0.841401	1	NR4A1	NR4A1		1	0
GO:MF	dioxygenase activity	GO:0051213	0.147583	0.830962	1	CDO1	CDO1		1	0
GO:MF	monocarboxylic acid transmembrane transporter activity	GO:0008028	0.149595	0.825083	1	SLC27A2		SLC27A2	0	1
GO:MF	solute:sodium symporter activity	GO:0015370	0.15116	0.820565	1	SLC6A2	SLC6A2		1	0
GO:MF	calcium channel regulator activity	GO:0005246	0.156467	0.805576	1	RRAD	RRAD		1	0
GO:MF	oxidoreductase activity, acting on NAD(P)H	GO:0016651	0.156752	0.804788	1	ND3		ND3	0	1
GO:MF	Hsp90 protein binding	GO:0051879	0.160699	0.793987	1	ERN1	ERN1		1	0
GO:MF	organic anion transmembrane transporter activity	GO:0008514	0.175346	0.756104	2	SLC7A10,SLC27A2	SLC7A10	SLC27A2	1	1
GO:MF	nuclear receptor binding	GO:0016922	0.176373	0.753568	1	PROX1	PROX1		1	0
GO:MF	ubiquitin-protein transferase activity	GO:0004842	0.178062	0.749429	3	TNFAIP3,ASB2,RABGEF1	TNFAIP3, ASB2, RABGEF1		3	0
GO:MF	Hsp70 protein binding	GO:0030544	0.180294	0.744018	1	ERN1	ERN1		1	0
GO:MF	E-box binding	GO:0070888	0.180294	0.744018	1	BHLHE40	BHLHE40		1	0
GO:MF	sterol binding	GO:0032934	0.182232	0.739374	1	INSIG1	INSIG1		1	0
GO:MF	protein heterodimerization activity	GO:0046982	0.184669	0.733605	3	ABCG1,BHLHE40,JAM3	ABCG1, BHLHE40, JAM3		3	0
GO:MF	cadherin binding	GO:0045296	0.185867	0.730798	1	MMP24	MMP24		1	0
GO:MF	solute:monoatomic cation symporter activity	GO:0015294	0.196528	0.706575	1	SLC6A2	SLC6A2		1	0
GO:MF	phosphotransferase activity, alcohol group as acceptor	GO:0016773	0.196661	0.706283	3	PRKCZ,HMCN1,TGFBR3	PRKCZ, HMCN1, TGFBR3		3	0
GO:MF	ubiquitin-like protein transferase activity	GO:0019787	0.196865	0.70583	3	TNFAIP3,ASB2,RABGEF1	TNFAIP3, ASB2, RABGEF1		3	0
GO:MF	signaling receptor activity	GO:0038023	0.197801	0.703772	7	ACKR3,ITGA11,ABCA1,HMCN1,TGFBR3,RAMP3,NR4A1	ACKR3, ITGA11, ABCA1, HMCN1, TGFBR3, RAMP3, NR4A1		7	0
GO:MF	molecular transducer activity	GO:0060089	0.197801	0.703772	7	ACKR3,ITGA11,ABCA1,HMCN1,TGFBR3,RAMP3,NR4A1	ACKR3, ITGA11, ABCA1, HMCN1, TGFBR3, RAMP3, NR4A1		7	0
GO:MF	chloride transmembrane transporter activity	GO:0015108	0.204857	0.688548	1	SLC6A2	SLC6A2		1	0
GO:MF	general transcription initiation factor binding	GO:0140296	0.206366	0.685361	1	JUN	JUN		1	0
GO:MF	protein tyrosine kinase activity	GO:0004713	0.206366	0.685361	1	HMCN1	HMCN1		1	0
GO:MF	acyltransferase activity	GO:0016746	0.207729	0.682503	4	TNFAIP3,TGM3,ASB2,RABGEF1	TNFAIP3, ASB2, RABGEF1	TGM3	3	1
GO:MF	UDP-glycosyltransferase activity	GO:0008194	0.209258	0.679318	1	GXYLT2	GXYLT2		1	0
GO:MF	small GTPase binding	GO:0031267	0.217157	0.663227	2	ABCA1,RABGEF1	ABCA1, RABGEF1		2	0
GO:MF	protein dimerization activity	GO:0046983	0.218169	0.661208	2	ABCG1,HIF3A	ABCG1, HIF3A		2	0
GO:MF	symporter activity	GO:0015293	0.220408	0.656773	1	SLC6A2	SLC6A2		1	0
GO:MF	protein serine/threonine kinase activity	GO:0004674	0.225384	0.647077	2	PRKCZ,TGFBR3	PRKCZ, TGFBR3		2	0
GO:MF	kinase activity	GO:0016301	0.225524	0.646808	4	PRKCZ,HMCN1,TGFBR3,PLXNA4	PRKCZ, HMCN1, TGFBR3, PLXNA4		4	0
GO:MF	inorganic anion transmembrane transporter activity	GO:0015103	0.233896	0.630977	1	SLC6A2	SLC6A2		1	0
GO:MF	G protein-coupled peptide receptor activity	GO:0008528	0.234442	0.629964	1	RAMP3	RAMP3		1	0
GO:MF	monoatomic anion transmembrane transporter activity	GO:0008509	0.234506	0.629846	1	SLC6A2	SLC6A2		1	0
GO:MF	transmembrane signaling receptor activity	GO:0004888	0.236893	0.625447	6	ACKR3,ITGA11,ABCA1,HMCN1,TGFBR3,RAMP3	ACKR3, ITGA11, ABCA1, HMCN1, TGFBR3, RAMP3		6	0
GO:MF	DNA-binding transcription factor binding	GO:0140297	0.242317	0.615616	3	PROX1,BHLHE40,JUN	PROX1, BHLHE40, JUN		3	0
GO:MF	phosphatidylinositol-4,5-bisphosphate binding	GO:0005546	0.242317	0.615616	1	GSDMB		GSDMB	0	1
GO:MF	sulfotransferase activity	GO:0008146	0.2424	0.615467	1	CHST15	CHST15		1	0
GO:MF	magnesium ion binding	GO:0000287	0.2424	0.615467	2	ATP8A2,ERN1	ERN1	ATP8A2	1	1
GO:MF	steroid binding	GO:0005496	0.24369	0.613163	1	INSIG1	INSIG1		1	0
GO:MF	transferase activity	GO:0016740	0.245432	0.610068	10	PRKCZ,TNFAIP3,GXYLT2,TGM3,HMCN1,TGFBR3,GFPT2,PLXNA4,ASB2,RABGEF1	PRKCZ, TNFAIP3, GXYLT2, HMCN1, TGFBR3, GFPT2, PLXNA4, ASB2, RABGEF1	TGM3	9	1
GO:MF	GTPase binding	GO:0051020	0.245927	0.609194	2	ABCA1,RABGEF1	ABCA1, RABGEF1		2	0
GO:MF	peptide receptor activity	GO:0001653	0.247675	0.606118	1	RAMP3	RAMP3		1	0
GO:MF	mRNA 3'-UTR binding	GO:0003730	0.250063	0.60195	1	RBM24	RBM24		1	0
GO:MF	sodium ion transmembrane transporter activity	GO:0015081	0.262851	0.580291	1	SLC6A2	SLC6A2		1	0
GO:MF	isomerase activity	GO:0016853	0.262851	0.580291	1	PTGIS	PTGIS		1	0
GO:MF	receptor tyrosine kinase binding	GO:0030971	0.271854	0.565665	1	PITPNM3	PITPNM3		1	0
GO:MF	microtubule motor activity	GO:0003777	0.272054	0.565345	1	KIF1A	KIF1A		1	0
GO:MF	RNA endonuclease activity	GO:0004521	0.283544	0.547379	1	ERN1	ERN1		1	0
GO:MF	phosphatidylinositol bisphosphate binding	GO:1902936	0.297803	0.52607	1	GSDMB		GSDMB	0	1
GO:MF	ubiquitin protein ligase activity	GO:0061630	0.300903	0.521574	2	ASB2,RABGEF1	ASB2, RABGEF1		2	0
GO:MF	transferase activity, transferring sulphur-containing groups	GO:0016782	0.300903	0.521574	1	CHST15	CHST15		1	0
GO:MF	transferase activity, transferring phosphorus-containing groups	GO:0016772	0.315399	0.50114	3	PRKCZ,HMCN1,TGFBR3	PRKCZ, HMCN1, TGFBR3		3	0
GO:MF	ubiquitin-like protein ligase activity	GO:0061659	0.322537	0.491421	2	ASB2,RABGEF1	ASB2, RABGEF1		2	0
GO:MF	transcription factor binding	GO:0008134	0.337594	0.471606	3	PROX1,BHLHE40,JUN	PROX1, BHLHE40, JUN		3	0
GO:MF	glycosyltransferase activity	GO:0016757	0.348323	0.458018	1	GXYLT2	GXYLT2		1	0
GO:MF	active monoatomic ion transmembrane transporter activity	GO:0022853	0.348323	0.458018	1	SLC6A2	SLC6A2		1	0
GO:MF	protein tyrosine kinase binding	GO:1990782	0.353806	0.451234	1	PITPNM3	PITPNM3		1	0
GO:MF	protein-folding chaperone binding	GO:0051087	0.383175	0.416603	1	ERN1	ERN1		1	0
GO:MF	secondary active transmembrane transporter activity	GO:0015291	0.384542	0.415056	1	SLC6A2	SLC6A2		1	0
GO:MF	ligase activity	GO:0016874	0.389715	0.409253	1	SLC27A2		SLC27A2	0	1
GO:MF	ion channel regulator activity	GO:0099106	0.396793	0.401436	1	RRAD	RRAD		1	0
GO:MF	growth factor receptor binding	GO:0070851	0.399703	0.398263	1	ERN1	ERN1		1	0
GO:MF	pre-mRNA binding	GO:0036002	0.402019	0.395754	1	RBM24	RBM24		1	0
GO:MF	transporter regulator activity	GO:0141108	0.411483	0.385648	1	RRAD	RRAD		1	0
GO:MF	channel regulator activity	GO:0016247	0.411483	0.385648	1	RRAD	RRAD		1	0
GO:MF	G protein-coupled receptor activity	GO:0004930	0.411485	0.385646	1	ACKR3	ACKR3		1	0
GO:MF	RNA nuclease activity	GO:0004540	0.413679	0.383336	1	ERN1	ERN1		1	0
GO:MF	endonuclease activity	GO:0004519	0.413679	0.383336	1	ERN1	ERN1		1	0
GO:MF	tubulin binding	GO:0015631	0.451517	0.345326	2	KIF1A,TPPP3	KIF1A, TPPP3		2	0
GO:MF	phosphatidylinositol phosphate binding	GO:1901981	0.468436	0.32935	1	GSDMB		GSDMB	0	1
GO:MF	nuclease activity	GO:0004518	0.583819	0.233722	1	ERN1	ERN1		1	0
GO:MF	mRNA binding	GO:0003729	0.594782	0.225643	1	RBM24	RBM24		1	0
GO:MF	transcription coactivator activity	GO:0003713	0.638709	0.194697	1	NUPR1	NUPR1		1	0
GO:MF	microtubule binding	GO:0008017	0.675424	0.170423	1	KIF1A	KIF1A		1	0
GO:MF	catalytic activity, acting on RNA	GO:0140098	0.790963	0.101844	1	ERN1	ERN1		1	0
GO:MF	nucleic acid binding	GO:0003676	0.85446	0.0683082	16	TNFAIP3,HIF3A,PROX1,TBX1,OSR2,EGR3,NR4A1,RBM24,BHLHE40,RABGEF1,SOX7,JUN,ZNF395,NUPR1,GLIS1,ZNF8	TNFAIP3, HIF3A, PROX1, TBX1, OSR2, EGR3, NR4A1, RBM24, BHLHE40, RABGEF1, JUN, ZNF395, NUPR1, GLIS1, ZNF8	SOX7	15	1
GO:MF	catalytic activity, acting on a nucleic acid	GO:0140640	0.91841	0.0369636	1	ERN1	ERN1		1	0
GO:MF	RNA binding	GO:0003723	0.997984	0.000876541	1	RBM24	RBM24		1	0

## Sheet: Cellular components
Source	Term name	Term ID	Adjusted p_value	Negative log10 of adjusted p_value	Genes involved quantity	Genes involved	Upregulated genes	Downregulated genes	Upregulated genes quntity	Downregulated genes quantity
GO:CC	external encapsulating structure	GO:0030312	8.04114e-40	39.0947	39	FBLN1,MMRN1,LOX,COL14A1,ELN,FBN1,COL1A2,COL3A1,COL1A1,PKHD1L1,TIMP2,MFAP5,MFAP4,COL4A6,COL4A5,RELN,HMCN1,ADAMTS2,ANGPTL1,FBLN7,MMP14,ADAMTSL3,CILP,ITGB4,MMP24,WNT4,TNC,COL12A1,LTBP1,KAZALD1,PCSK6,COL28A1,FN1,MMP2,MMP23,ADAMTSL4,MMP16,CRISPLD2,VCAN	FBLN1, MMRN1, LOX, COL14A1, ELN, FBN1, COL1A2, COL3A1, COL1A1, PKHD1L1, TIMP2, MFAP5, MFAP4, COL4A6, COL4A5, RELN, HMCN1, ADAMTS2, ANGPTL1, FBLN7, MMP14, ADAMTSL3, CILP, ITGB4, MMP24, WNT4, TNC, COL12A1, LTBP1, KAZALD1, PCSK6, COL28A1, FN1, MMP2, MMP23, ADAMTSL4, MMP16, CRISPLD2, VCAN		39	0
GO:CC	extracellular matrix	GO:0031012	1.2239e-38	37.9123	38	FBLN1,MMRN1,LOX,COL14A1,ELN,FBN1,COL1A2,COL3A1,COL1A1,TIMP2,MFAP5,MFAP4,COL4A6,COL4A5,RELN,HMCN1,ADAMTS2,ANGPTL1,FBLN7,MMP14,ADAMTSL3,CILP,ITGB4,MMP24,WNT4,TNC,COL12A1,LTBP1,KAZALD1,PCSK6,COL28A1,FN1,MMP2,MMP23,ADAMTSL4,MMP16,CRISPLD2,VCAN	FBLN1, MMRN1, LOX, COL14A1, ELN, FBN1, COL1A2, COL3A1, COL1A1, TIMP2, MFAP5, MFAP4, COL4A6, COL4A5, RELN, HMCN1, ADAMTS2, ANGPTL1, FBLN7, MMP14, ADAMTSL3, CILP, ITGB4, MMP24, WNT4, TNC, COL12A1, LTBP1, KAZALD1, PCSK6, COL28A1, FN1, MMP2, MMP23, ADAMTSL4, MMP16, CRISPLD2, VCAN		38	0
GO:CC	extracellular region	GO:0005576	2.3624e-37	36.6266	63	FBLN1,LOX,COL14A1,PI16,ELN,FBN1,COL1A2,ACE,CPE,PI15,ENPP6,COL3A1,COL1A1,WNT16,SFRP4,APOLD1,TIMP2,MFAP5,MFAP4,COL4A6,COL4A5,SERPINF1,RELN,PTGIS,CCL2,PCOLCE2,HMCN1,SEMA3C,FST,SMPD3,ADAMTS2,ANGPTL1,FBLN7,TGFBR3,IGSF10,STC1,SLIT3,FSTL1,MMP14,PTN,CPZ,CXCL14,ADAMTSL3,CILP,CTHRC1,MMP24,WNT4,TNC,COL12A1,LTBP1,SCUBE1,BMP7,SBSPON,KAZALD1,PCSK6,COL28A1,JAM3,WNT2B,FN1,MMP2,MMP16,PLAC9,CRISPLD2	FBLN1, LOX, COL14A1, PI16, ELN, FBN1, COL1A2, ACE, CPE, PI15, ENPP6, COL3A1, COL1A1, WNT16, SFRP4, APOLD1, TIMP2, MFAP5, MFAP4, COL4A6, COL4A5, SERPINF1, RELN, PTGIS, PCOLCE2, HMCN1, SEMA3C, FST, ADAMTS2, ANGPTL1, FBLN7, TGFBR3, IGSF10, STC1, SLIT3, FSTL1, MMP14, PTN, CPZ, CXCL14, ADAMTSL3, CILP, CTHRC1, MMP24, WNT4, TNC, COL12A1, LTBP1, SCUBE1, BMP7, SBSPON, KAZALD1, PCSK6, COL28A1, JAM3, WNT2B,…	CCL2, SMPD3	61	2
GO:CC	collagen-containing extracellular matrix	GO:0062023	7.75785e-28	27.1103	26	FBLN1,MMRN1,LOX,COL14A1,ELN,FBN1,COL1A2,COL3A1,COL1A1,MFAP4,COL4A6,COL4A5,HMCN1,ADAMTS2,ANGPTL1,CILP,ITGB4,TNC,COL12A1,LTBP1,KAZALD1,PCSK6,COL28A1,FN1,ADAMTSL4,VCAN	FBLN1, MMRN1, LOX, COL14A1, ELN, FBN1, COL1A2, COL3A1, COL1A1, MFAP4, COL4A6, COL4A5, HMCN1, ADAMTS2, ANGPTL1, CILP, ITGB4, TNC, COL12A1, LTBP1, KAZALD1, PCSK6, COL28A1, FN1, ADAMTSL4, VCAN		26	0
GO:CC	cellular_component	GO:0005575	6.99287e-25	24.1553	159	HSPA6,CYP1A1,HSPA1A,SLC2A3,GAS1,FBLN1,ANK1,MMRN1,LOX,ITGBL1,COL14A1,ACKR3,PI16,ELN,THY1,PTPRU,RAB7B,FBN1,COL1A2,ACE,PRKCZ,ABCG1,CPE,PI15,TNFAIP3,ITGA11,HIF3A,MEST,ENPP6,KCNA5,COL3A1,SLC7A10,COL1A1,DACT2,ABCA1,WNT16,CLDN5,SFRP4,APOLD1,PKHD1L1,TIMP2,ATP8A2,RASD1,PIEZO2,MFAP5,KCNK12,MFAP4,COL4A6,PROX1,FYB2,CDO1,COL4A5,SERPINF1,TBX1,TGM3,RELN,PTGIS,CCL2,PCOLCE2,HMCN1,SLC6A2,SEMA3C,FST,SMPD3,OSR2,ADAM…	HSPA6, CYP1A1, HSPA1A, SLC2A3, GAS1, FBLN1, ANK1, MMRN1, LOX, ITGBL1, COL14A1, ACKR3, PI16, ELN, THY1, PTPRU, RAB7B, FBN1, COL1A2, ACE, PRKCZ, ABCG1, CPE, PI15, TNFAIP3, ITGA11, HIF3A, MEST, ENPP6, KCNA5, COL3A1, SLC7A10, COL1A1, DACT2, ABCA1, WNT16, CLDN5, SFRP4, APOLD1, PKHD1L1, TIMP2, RASD1, PIEZO2, MFAP5, KCNK12, MFAP4, COL4A6, PROX1, CDO1, COL4A5, SERPINF1, TBX1, RELN, PTGIS, PCOLCE2, HMCN1,…	ATP8A2, FYB2, TGM3, CCL2, SMPD3, ND3, SLITRK4, CD200, SLC27A2, PHF24, SOX7, TLCD2, MT1A	146	13
GO:CC	cell periphery	GO:0071944	7.50986e-25	24.1244	82	SLC2A3,GAS1,FBLN1,ANK1,MMRN1,LOX,ITGBL1,COL14A1,ACKR3,ELN,THY1,FBN1,COL1A2,ACE,ABCG1,ITGA11,HIF3A,ENPP6,KCNA5,COL3A1,SLC7A10,COL1A1,ABCA1,CLDN5,PKHD1L1,TIMP2,ATP8A2,MFAP5,MFAP4,COL4A6,FYB2,COL4A5,TGM3,RELN,PTGIS,HMCN1,SLC6A2,SMPD3,ADAMTS2,ANGPTL1,FBLN7,TGFBR3,GAS7,ADCY2,MPP7,RAMP3,GNAO1,MMP14,PTN,SLC27A2,CD5L,ADAMTSL3,CILP,ITGB4,NT5E,PLXNA4,MMP24,WNT4,TNC,CLDN11,MXRA8,COL12A1,LTBP1,SCUBE1,KAZALD1…	SLC2A3, GAS1, FBLN1, ANK1, MMRN1, LOX, ITGBL1, COL14A1, ACKR3, ELN, THY1, FBN1, COL1A2, ACE, ABCG1, ITGA11, HIF3A, ENPP6, KCNA5, COL3A1, SLC7A10, COL1A1, ABCA1, CLDN5, PKHD1L1, TIMP2, MFAP5, MFAP4, COL4A6, COL4A5, RELN, PTGIS, HMCN1, SLC6A2, ADAMTS2, ANGPTL1, FBLN7, TGFBR3, GAS7, ADCY2, MPP7, RAMP3, GNAO1, MMP14, PTN, CD5L, ADAMTSL3, CILP, ITGB4, NT5E, PLXNA4, MMP24, WNT4, TNC, CLDN11, MXRA8, COL…	ATP8A2, FYB2, TGM3, SMPD3, SLC27A2, TLCD2	76	6
GO:CC	extracellular space	GO:0005615	7.50986e-25	24.1244	45	FBLN1,LOX,PI16,FBN1,COL1A2,CPE,PI15,COL3A1,COL1A1,WNT16,SFRP4,TIMP2,MFAP4,COL4A6,COL4A5,SERPINF1,RELN,PTGIS,SEMA3C,FST,ANGPTL1,FBLN7,STC1,SLIT3,MMP14,PTN,CPZ,CXCL14,CILP,CTHRC1,MMP24,WNT4,TNC,SCUBE1,BMP7,KAZALD1,PCSK6,COL28A1,JAM3,WNT2B,FN1,MMP2,MMP16,CRISPLD2,VCAN	FBLN1, LOX, PI16, FBN1, COL1A2, CPE, PI15, COL3A1, COL1A1, WNT16, SFRP4, TIMP2, MFAP4, COL4A6, COL4A5, SERPINF1, RELN, PTGIS, SEMA3C, FST, ANGPTL1, FBLN7, STC1, SLIT3, MMP14, PTN, CPZ, CXCL14, CILP, CTHRC1, MMP24, WNT4, TNC, SCUBE1, BMP7, KAZALD1, PCSK6, COL28A1, JAM3, WNT2B, FN1, MMP2, MMP16, CRISPLD2, VCAN		45	0
GO:CC	cellular anatomical entity	GO:0110165	1.72907e-24	23.7622	157	HSPA6,CYP1A1,HSPA1A,SLC2A3,GAS1,FBLN1,ANK1,MMRN1,LOX,ITGBL1,COL14A1,ACKR3,PI16,ELN,THY1,PTPRU,RAB7B,FBN1,COL1A2,ACE,PRKCZ,ABCG1,CPE,PI15,TNFAIP3,ITGA11,HIF3A,MEST,ENPP6,KCNA5,COL3A1,SLC7A10,COL1A1,DACT2,ABCA1,WNT16,CLDN5,SFRP4,APOLD1,PKHD1L1,TIMP2,ATP8A2,RASD1,PIEZO2,MFAP5,KCNK12,MFAP4,COL4A6,PROX1,FYB2,CDO1,COL4A5,SERPINF1,TBX1,TGM3,RELN,PTGIS,CCL2,PCOLCE2,HMCN1,SLC6A2,SEMA3C,FST,SMPD3,OSR2,ADAM…	HSPA6, CYP1A1, HSPA1A, SLC2A3, GAS1, FBLN1, ANK1, MMRN1, LOX, ITGBL1, COL14A1, ACKR3, PI16, ELN, THY1, PTPRU, RAB7B, FBN1, COL1A2, ACE, PRKCZ, ABCG1, CPE, PI15, TNFAIP3, ITGA11, HIF3A, MEST, ENPP6, KCNA5, COL3A1, SLC7A10, COL1A1, DACT2, ABCA1, WNT16, CLDN5, SFRP4, APOLD1, PKHD1L1, TIMP2, RASD1, PIEZO2, MFAP5, KCNK12, MFAP4, COL4A6, PROX1, CDO1, COL4A5, SERPINF1, TBX1, RELN, PTGIS, PCOLCE2, HMCN1,…	ATP8A2, FYB2, TGM3, CCL2, SMPD3, ND3, SLITRK4, CD200, SLC27A2, PHF24, SOX7, TLCD2, MT1A	144	13
GO:CC	collagen trimer	GO:0005581	1.81626e-13	12.7408	10	LOX,COL14A1,COL1A2,COL3A1,COL1A1,COL4A6,COL4A5,CTHRC1,COL12A1,COL28A1	LOX, COL14A1, COL1A2, COL3A1, COL1A1, COL4A6, COL4A5, CTHRC1, COL12A1, COL28A1		10	0
GO:CC	basement membrane	GO:0005604	5.65704e-10	9.24741	9	FBLN1,FBN1,COL4A6,COL4A5,HMCN1,ITGB4,TNC,COL28A1,FN1	FBLN1, FBN1, COL4A6, COL4A5, HMCN1, ITGB4, TNC, COL28A1, FN1		9	0
GO:CC	complex of collagen trimers	GO:0098644	8.9919e-10	9.04615	6	COL1A2,COL3A1,COL1A1,COL4A6,COL4A5,COL28A1	COL1A2, COL3A1, COL1A1, COL4A6, COL4A5, COL28A1		6	0
GO:CC	cell surface	GO:0009986	1.90087e-08	7.72105	18	ITGBL1,ACKR3,THY1,ABCG1,ITGA11,KCNA5,ABCA1,SFRP4,TGFBR3,RAMP3,CD200,ITGB4,NT5E,WNT4,MXRA8,SCUBE1,PCSK6,SCARA5	ITGBL1, ACKR3, THY1, ABCG1, ITGA11, KCNA5, ABCA1, SFRP4, TGFBR3, RAMP3, ITGB4, NT5E, WNT4, MXRA8, SCUBE1, PCSK6, SCARA5	CD200	17	1
GO:CC	supramolecular polymer	GO:0099081	3.81553e-08	7.41844	19	FBLN1,ELN,FBN1,COL1A2,COL3A1,COL1A1,MFAP5,MFAP4,COL4A6,COL4A5,GAS7,MYH11,CLDN11,LTBP1,COL28A1,JAM3,MMP2,KIF1A,TPPP3	FBLN1, ELN, FBN1, COL1A2, COL3A1, COL1A1, MFAP5, MFAP4, COL4A6, COL4A5, GAS7, MYH11, CLDN11, LTBP1, COL28A1, JAM3, MMP2, KIF1A, TPPP3		19	0
GO:CC	membrane	GO:0016020	1.54013e-07	6.81244	75	CYP1A1,SLC2A3,GAS1,ANK1,ITGBL1,ACKR3,THY1,PTPRU,ACE,ABCG1,CPE,ITGA11,HIF3A,MEST,ENPP6,KCNA5,SLC7A10,ABCA1,CLDN5,APOLD1,PKHD1L1,ATP8A2,PIEZO2,MFAP5,KCNK12,COL4A6,FYB2,COL4A5,TGM3,PTGIS,HMCN1,SLC6A2,SMPD3,TGFBR3,GAS7,ADCY2,MPP7,RAMP3,GNAO1,NR4A1,ND3,MMP14,PTN,SLITRK4,CD200,TMEM255A,SLC27A2,CD5L,ITGB4,INSIG1,NT5E,DLK1,PLXNA4,MMP24,CLDN11,MXRA8,SCUBE1,RASGEF1B,PCSK6,JAM3,ADAM33,PTGFRN,FN1,TLCD2,SCARA…	CYP1A1, SLC2A3, GAS1, ANK1, ITGBL1, ACKR3, THY1, PTPRU, ACE, ABCG1, CPE, ITGA11, HIF3A, MEST, ENPP6, KCNA5, SLC7A10, ABCA1, CLDN5, APOLD1, PKHD1L1, PIEZO2, MFAP5, KCNK12, COL4A6, COL4A5, PTGIS, HMCN1, SLC6A2, TGFBR3, GAS7, ADCY2, MPP7, RAMP3, GNAO1, NR4A1, MMP14, PTN, TMEM255A, CD5L, ITGB4, INSIG1, NT5E, DLK1, PLXNA4, MMP24, CLDN11, MXRA8, SCUBE1, RASGEF1B, PCSK6, JAM3, ADAM33, PTGFRN, FN1, SCARA…	ATP8A2, FYB2, TGM3, SMPD3, ND3, SLITRK4, CD200, SLC27A2, TLCD2	66	9
GO:CC	plasma membrane	GO:0005886	2.00229e-07	6.69847	46	SLC2A3,GAS1,ANK1,ITGBL1,ACKR3,THY1,ACE,ABCG1,ITGA11,HIF3A,ENPP6,KCNA5,SLC7A10,ABCA1,CLDN5,ATP8A2,FYB2,TGM3,PTGIS,HMCN1,SLC6A2,SMPD3,TGFBR3,GAS7,ADCY2,MPP7,RAMP3,GNAO1,MMP14,PTN,SLC27A2,CD5L,ITGB4,NT5E,PLXNA4,MMP24,CLDN11,MXRA8,SCUBE1,RASGEF1B,JAM3,FN1,TLCD2,SCARA5,CRB2,MMP2	SLC2A3, GAS1, ANK1, ITGBL1, ACKR3, THY1, ACE, ABCG1, ITGA11, HIF3A, ENPP6, KCNA5, SLC7A10, ABCA1, CLDN5, PTGIS, HMCN1, SLC6A2, TGFBR3, GAS7, ADCY2, MPP7, RAMP3, GNAO1, MMP14, PTN, CD5L, ITGB4, NT5E, PLXNA4, MMP24, CLDN11, MXRA8, SCUBE1, RASGEF1B, JAM3, FN1, SCARA5, CRB2, MMP2	ATP8A2, FYB2, TGM3, SMPD3, SLC27A2, TLCD2	40	6
GO:CC	protein complex involved in cell adhesion	GO:0098636	2.52737e-07	6.59733	6	MMRN1,ITGBL1,ITGA11,ITGB4,TNC,JAM3	MMRN1, ITGBL1, ITGA11, ITGB4, TNC, JAM3		6	0
GO:CC	elastic fiber	GO:0071953	4.67601e-07	6.33012	3	FBLN1,ELN,MFAP4	FBLN1, ELN, MFAP4		3	0
GO:CC	banded collagen fibril	GO:0098643	6.46105e-07	6.1897	4	COL1A2,COL3A1,COL1A1,COL28A1	COL1A2, COL3A1, COL1A1, COL28A1		4	0
GO:CC	fibrillar collagen trimer	GO:0005583	6.46105e-07	6.1897	4	COL1A2,COL3A1,COL1A1,COL28A1	COL1A2, COL3A1, COL1A1, COL28A1		4	0
GO:CC	microfibril	GO:0001527	6.90088e-07	6.1611	4	FBN1,MFAP5,MFAP4,LTBP1	FBN1, MFAP5, MFAP4, LTBP1		4	0
GO:CC	supramolecular fiber	GO:0099512	7.76647e-07	6.10978	17	FBLN1,ELN,FBN1,COL1A2,COL3A1,COL1A1,MFAP5,MFAP4,GAS7,MYH11,CLDN11,LTBP1,COL28A1,JAM3,MMP2,KIF1A,TPPP3	FBLN1, ELN, FBN1, COL1A2, COL3A1, COL1A1, MFAP5, MFAP4, GAS7, MYH11, CLDN11, LTBP1, COL28A1, JAM3, MMP2, KIF1A, TPPP3		17	0
GO:CC	interstitial matrix	GO:0005614	2.1868e-06	5.66019	4	COL14A1,TNC,KAZALD1,ADAMTSL4	COL14A1, TNC, KAZALD1, ADAMTSL4		4	0
GO:CC	supramolecular complex	GO:0099080	3.94476e-06	5.40398	19	FBLN1,ELN,FBN1,COL1A2,COL3A1,COL1A1,MFAP5,MFAP4,COL4A6,COL4A5,GAS7,MYH11,CLDN11,LTBP1,COL28A1,JAM3,MMP2,KIF1A,TPPP3	FBLN1, ELN, FBN1, COL1A2, COL3A1, COL1A1, MFAP5, MFAP4, COL4A6, COL4A5, GAS7, MYH11, CLDN11, LTBP1, COL28A1, JAM3, MMP2, KIF1A, TPPP3		19	0
GO:CC	collagen type I trimer	GO:0005584	1.20266e-05	4.91986	2	COL1A2,COL1A1	COL1A2, COL1A1		2	0
GO:CC	cytoplasm	GO:0005737	3.14333e-05	4.50261	73	HSPA6,CYP1A1,HSPA1A,MMRN1,ACKR3,THY1,RAB7B,ACE,PRKCZ,ABCG1,CPE,TNFAIP3,HIF3A,MEST,COL1A1,DACT2,ABCA1,WNT16,SFRP4,ATP8A2,RASD1,PROX1,CDO1,TGM3,RELN,PTGIS,HMCN1,FST,SMPD3,GAS7,ADCY2,STC1,MPP7,RAMP3,NR4A1,ND3,MMP14,PTN,LRRC1,MYH11,SLC27A2,FHOD3,RBM24,INSIG1,NT5E,CTHRC1,MMP24,WNT4,BHLHE40,PALD1,CLDN11,RABGEF1,PHF24,PPP2R2C,SOX7,DENND3,RASGEF1B,JAM3,ANKRD37,HSPB8,FN1,PPP1R3B,CRB2,MMP2,ZNF395,ERN1,PITP…	HSPA6, CYP1A1, HSPA1A, MMRN1, ACKR3, THY1, RAB7B, ACE, PRKCZ, ABCG1, CPE, TNFAIP3, HIF3A, MEST, COL1A1, DACT2, ABCA1, WNT16, SFRP4, RASD1, PROX1, CDO1, RELN, PTGIS, HMCN1, FST, GAS7, ADCY2, STC1, MPP7, RAMP3, NR4A1, MMP14, PTN, LRRC1, MYH11, FHOD3, RBM24, INSIG1, NT5E, CTHRC1, MMP24, WNT4, BHLHE40, PALD1, CLDN11, RABGEF1, PPP2R2C, DENND3, RASGEF1B, JAM3, ANKRD37, HSPB8, FN1, PPP1R3B, CRB2, MMP2, …	ATP8A2, TGM3, SMPD3, ND3, SLC27A2, PHF24, SOX7, MT1A	65	8
GO:CC	anchoring junction	GO:0070161	0.000161475	3.79189	11	ITGBL1,PTPRU,ITGA11,KCNA5,CLDN5,HMCN1,MPP7,ITGB4,CLDN11,JAM3,CRB2	ITGBL1, PTPRU, ITGA11, KCNA5, CLDN5, HMCN1, MPP7, ITGB4, CLDN11, JAM3, CRB2		11	0
GO:CC	side of membrane	GO:0098552	0.000188735	3.72415	8	ANK1,ACKR3,THY1,ABCG1,ITGA11,ABCA1,TGM3,TGFBR3	ANK1, ACKR3, THY1, ABCG1, ITGA11, ABCA1, TGFBR3	TGM3	7	1
GO:CC	membrane raft	GO:0045121	0.000283197	3.54791	5	THY1,KCNA5,ABCA1,FYB2,PTGIS	THY1, KCNA5, ABCA1, PTGIS	FYB2	4	1
GO:CC	membrane microdomain	GO:0098857	0.000283197	3.54791	5	THY1,KCNA5,ABCA1,FYB2,PTGIS	THY1, KCNA5, ABCA1, PTGIS	FYB2	4	1
GO:CC	external side of plasma membrane	GO:0009897	0.000292062	3.53453	5	ACKR3,THY1,ABCG1,ITGA11,ABCA1	ACKR3, THY1, ABCG1, ITGA11, ABCA1		5	0
GO:CC	basement membrane collagen trimer	GO:0098651	0.00034613	3.46076	2	COL4A6,COL4A5	COL4A6, COL4A5		2	0
GO:CC	collagen type IV trimer	GO:0005587	0.00034613	3.46076	2	COL4A6,COL4A5	COL4A6, COL4A5		2	0
GO:CC	collagen network	GO:0098645	0.000455597	3.34142	2	COL4A6,COL4A5	COL4A6, COL4A5		2	0
GO:CC	network-forming collagen trimer	GO:0098642	0.000455597	3.34142	2	COL4A6,COL4A5	COL4A6, COL4A5		2	0
GO:CC	integrin complex	GO:0008305	0.000652172	3.18564	3	ITGBL1,ITGA11,ITGB4	ITGBL1, ITGA11, ITGB4		3	0
GO:CC	apical junction complex	GO:0043296	0.00126706	2.8972	5	CLDN5,MPP7,CLDN11,JAM3,CRB2	CLDN5, MPP7, CLDN11, JAM3, CRB2		5	0
GO:CC	cell junction	GO:0030054	0.0013964	2.85499	15	ITGBL1,PTPRU,ITGA11,KCNA5,CLDN5,COL4A5,HMCN1,SLC6A2,MPP7,EGR3,PTN,SLITRK4,ITGB4,PLXNA4,CLDN11	ITGBL1, PTPRU, ITGA11, KCNA5, CLDN5, COL4A5, HMCN1, SLC6A2, MPP7, EGR3, PTN, ITGB4, PLXNA4, CLDN11	SLITRK4	14	1
GO:CC	multimerin complex	GO:1990972	0.00164569	2.78365	1	MMRN1	MMRN1		1	0
GO:CC	protein complex involved in cell-matrix adhesion	GO:0098637	0.00212042	2.67358	2	MMRN1,TNC	MMRN1, TNC		2	0
GO:CC	bicellular tight junction	GO:0005923	0.00370914	2.43073	4	CLDN5,MPP7,CLDN11,JAM3	CLDN5, MPP7, CLDN11, JAM3		4	0
GO:CC	tight junction	GO:0070160	0.00455845	2.34118	4	CLDN5,MPP7,CLDN11,JAM3	CLDN5, MPP7, CLDN11, JAM3		4	0
GO:CC	membrane protein complex	GO:0098796	0.00480574	2.31824	11	ANK1,ITGBL1,ITGA11,KCNA5,KCNK12,TGFBR3,MPP7,RAMP3,ND3,ITGB4,INSIG1	ANK1, ITGBL1, ITGA11, KCNA5, KCNK12, TGFBR3, MPP7, RAMP3, ITGB4, INSIG1	ND3	10	1
GO:CC	plasma membrane protein complex	GO:0098797	0.00480574	2.31824	7	ITGBL1,ITGA11,KCNA5,TGFBR3,MPP7,RAMP3,ITGB4	ITGBL1, ITGA11, KCNA5, TGFBR3, MPP7, RAMP3, ITGB4		7	0
GO:CC	receptor complex	GO:0043235	0.0056351	2.2491	6	ITGBL1,ITGA11,TGFBR3,RAMP3,ITGB4,PLXNA4	ITGBL1, ITGA11, TGFBR3, RAMP3, ITGB4, PLXNA4		6	0
GO:CC	COP9 signalosome	GO:0008180	0.0056351	2.2491	1	HSPA6	HSPA6		1	0
GO:CC	collagen type III trimer	GO:0005586	0.00582121	2.23499	1	COL3A1	COL3A1		1	0
GO:CC	ankyrin-1 complex	GO:0170014	0.00582121	2.23499	1	ANK1	ANK1		1	0
GO:CC	cell-cell junction	GO:0005911	0.00625486	2.20378	7	PTPRU,KCNA5,CLDN5,MPP7,CLDN11,JAM3,CRB2	PTPRU, KCNA5, CLDN5, MPP7, CLDN11, JAM3, CRB2		7	0
GO:CC	plasma membrane signaling receptor complex	GO:0098802	0.00625486	2.20378	4	ITGBL1,ITGA11,RAMP3,ITGB4	ITGBL1, ITGA11, RAMP3, ITGB4		4	0
GO:CC	microtubule organizing center	GO:0005815	0.00625486	2.20378	2	HSPA6,HSPA1A	HSPA6, HSPA1A		2	0
GO:CC	phospholipid-translocating ATPase complex	GO:1990531	0.00625486	2.20378	2	ATP8A2,TMEM30B	TMEM30B	ATP8A2	1	1
GO:CC	stereocilium coat	GO:0120234	0.00625486	2.20378	1	PKHD1L1	PKHD1L1		1	0
GO:CC	perisynaptic extracellular matrix	GO:0098966	0.00625486	2.20378	2	TNC,VCAN	TNC, VCAN		2	0
GO:CC	cell-substrate junction	GO:0030055	0.00625486	2.20378	4	ITGBL1,ITGA11,HMCN1,ITGB4	ITGBL1, ITGA11, HMCN1, ITGB4		4	0
GO:CC	glycocalyx	GO:0030112	0.00625486	2.20378	1	PKHD1L1	PKHD1L1		1	0
GO:CC	spectrin-associated cytoskeleton	GO:0014731	0.00625486	2.20378	1	ANK1	ANK1		1	0
GO:CC	synapse-associated extracellular matrix	GO:0099535	0.0073166	2.13569	2	TNC,VCAN	TNC, VCAN		2	0
GO:CC	integrin alpha11-beta1 complex	GO:0034681	0.00781401	2.10713	1	ITGA11	ITGA11		1	0
GO:CC	reelin complex	GO:0110157	0.00834702	2.07847	1	RELN	RELN		1	0
GO:CC	protein-containing complex	GO:0032991	0.0116456	1.93384	42	HSPA6,ANK1,MMRN1,LOX,ITGBL1,COL14A1,COL1A2,ITGA11,HIF3A,KCNA5,COL3A1,COL1A1,ATP8A2,KCNK12,COL4A6,COL4A5,TGM3,RELN,TGFBR3,MPP7,RAMP3,NR4A1,ND3,PTN,MYH11,ITGB4,INSIG1,CTHRC1,PLXNA4,TNC,ASB2,ZFAND2A,COL12A1,LTBP1,PPP2R2C,COL28A1,JAM3,HSPB8,FN1,PPP1R3B,CRB2,JUN	HSPA6, ANK1, MMRN1, LOX, ITGBL1, COL14A1, COL1A2, ITGA11, HIF3A, KCNA5, COL3A1, COL1A1, KCNK12, COL4A6, COL4A5, RELN, TGFBR3, MPP7, RAMP3, NR4A1, PTN, MYH11, ITGB4, INSIG1, CTHRC1, PLXNA4, TNC, ASB2, ZFAND2A, COL12A1, LTBP1, PPP2R2C, COL28A1, JAM3, HSPB8, FN1, PPP1R3B, CRB2, JUN	ATP8A2, TGM3, ND3	39	3
GO:CC	microtubule cytoskeleton	GO:0015630	0.0136647	1.8644	2	HSPA6,HSPA1A	HSPA6, HSPA1A		2	0
GO:CC	phagocytic vesicle	GO:0045335	0.0136752	1.86407	2	RAB7B,ABCA1	RAB7B, ABCA1		2	0
GO:CC	platelet alpha granule	GO:0031091	0.0148694	1.82771	1	MMRN1	MMRN1		1	0
GO:CC	centriole	GO:0005814	0.015512	1.80933	1	HSPA6	HSPA6		1	0
GO:CC	cytoskeleton	GO:0005856	0.0184228	1.73465	3	HSPA6,HSPA1A,ANK1	HSPA6, HSPA1A, ANK1		3	0
GO:CC	amylin receptor complex	GO:1903440	0.0202768	1.693	1	RAMP3	RAMP3		1	0
GO:CC	amylin receptor complex 3	GO:0150058	0.0202768	1.693	1	RAMP3	RAMP3		1	0
GO:CC	somatodendritic compartment	GO:0036477	0.0206668	1.68473	6	SLC2A3,THY1,RELN,SLC6A2,CD200,RABGEF1	SLC2A3, THY1, RELN, SLC6A2, RABGEF1	CD200	5	1
GO:CC	endomembrane system	GO:0012505	0.0206668	1.68473	22	CYP1A1,MMRN1,ACKR3,THY1,RAB7B,CPE,MEST,ABCA1,ATP8A2,RASD1,PTGIS,SMPD3,NR4A1,MMP14,PTN,SLC27A2,ITGB4,INSIG1,MMP24,RABGEF1,RASGEF1B,JAM3	CYP1A1, MMRN1, ACKR3, THY1, RAB7B, CPE, MEST, ABCA1, RASD1, PTGIS, NR4A1, MMP14, PTN, ITGB4, INSIG1, MMP24, RABGEF1, RASGEF1B, JAM3	ATP8A2, SMPD3, SLC27A2	19	3
GO:CC	muscle tendon junction	GO:0005927	0.0224051	1.64965	1	HMCN1	HMCN1		1	0
GO:CC	perikaryon	GO:0043204	0.0232906	1.63282	1	SLC2A3	SLC2A3		1	0
GO:CC	focal adhesion	GO:0005925	0.0243993	1.61262	2	ITGBL1,ITGA11	ITGBL1, ITGA11		2	0
GO:CC	inhibin-betaglycan-ActRII complex	GO:0034673	0.0250039	1.60199	1	TGFBR3	TGFBR3		1	0
GO:CC	adrenomedullin receptor complex	GO:1903143	0.0275053	1.56058	1	RAMP3	RAMP3		1	0
GO:CC	AIP1-IRE1 complex	GO:1990597	0.0322269	1.49178	1	ERN1	ERN1		1	0
GO:CC	IRE1-RACK1-PP2A complex	GO:1990630	0.0322269	1.49178	1	ERN1	ERN1		1	0
GO:CC	SREBP-SCAP-Insig complex	GO:0032937	0.0330978	1.4802	1	INSIG1	INSIG1		1	0
GO:CC	calcitonin family receptor complex	GO:1903439	0.0347515	1.45903	1	RAMP3	RAMP3		1	0
GO:CC	tenascin complex	GO:0090733	0.0349148	1.45699	1	TNC	TNC		1	0
GO:CC	endocytic vesicle	GO:0030139	0.037026	1.43149	2	RAB7B,ABCA1	RAB7B, ABCA1		2	0
GO:CC	intracellular anatomical structure	GO:0005622	0.0372912	1.42839	84	HSPA6,CYP1A1,HSPA1A,ANK1,MMRN1,ACKR3,THY1,RAB7B,ACE,PRKCZ,ABCG1,CPE,TNFAIP3,HIF3A,MEST,COL1A1,DACT2,ABCA1,WNT16,SFRP4,ATP8A2,RASD1,PROX1,CDO1,TBX1,TGM3,RELN,PTGIS,HMCN1,FST,SMPD3,OSR2,GAS7,ADCY2,STC1,MPP7,RAMP3,EGR3,NR4A1,ND3,ZNF503,MMP14,PTN,LRRC1,MYH11,SLC27A2,FHOD3,ADAMTSL3,RBM24,ITGB4,INSIG1,NT5E,CTHRC1,MMP24,WNT4,BHLHE40,PALD1,CLDN11,RABGEF1,PHF24,PPP2R2C,SOX7,DENND3,RASGEF1B,JAM3,ANKRD37,WN…	HSPA6, CYP1A1, HSPA1A, ANK1, MMRN1, ACKR3, THY1, RAB7B, ACE, PRKCZ, ABCG1, CPE, TNFAIP3, HIF3A, MEST, COL1A1, DACT2, ABCA1, WNT16, SFRP4, RASD1, PROX1, CDO1, TBX1, RELN, PTGIS, HMCN1, FST, OSR2, GAS7, ADCY2, STC1, MPP7, RAMP3, EGR3, NR4A1, ZNF503, MMP14, PTN, LRRC1, MYH11, FHOD3, ADAMTSL3, RBM24, ITGB4, INSIG1, NT5E, CTHRC1, MMP24, WNT4, BHLHE40, PALD1, CLDN11, RABGEF1, PPP2R2C, DENND3, RASGEF1B,…	ATP8A2, TGM3, SMPD3, ND3, SLC27A2, PHF24, SOX7, MT1A	76	8
GO:CC	sarcoplasm	GO:0016528	0.0387042	1.41224	2	RASD1,CTHRC1	RASD1, CTHRC1		2	0
GO:CC	MPP7-DLG1-LIN7 complex	GO:0097025	0.0393745	1.40478	1	MPP7	MPP7		1	0
GO:CC	subapical complex	GO:0035003	0.0419812	1.37695	1	CRB2	CRB2		1	0
GO:CC	pinosome	GO:0044352	0.0420516	1.37622	1	MMP14	MMP14		1	0
GO:CC	macropinosome	GO:0044354	0.0420516	1.37622	1	MMP14	MMP14		1	0
GO:CC	Golgi cis cisterna	GO:0000137	0.0443969	1.35265	1	SMPD3		SMPD3	0	1
GO:CC	hemidesmosome	GO:0030056	0.0471487	1.32653	1	ITGB4	ITGB4		1	0
GO:CC	secretory granule	GO:0030141	0.0471487	1.32653	2	MMRN1,CPE	MMRN1, CPE		2	0
GO:CC	collagen type V trimer	GO:0005588	0.0480156	1.31862	1	COL28A1	COL28A1		1	0
GO:CC	phosphatase complex	GO:1903293	0.0503523	1.29798	2	PPP2R2C,PPP1R3B	PPP2R2C, PPP1R3B		2	0
GO:CC	protein serine/threonine phosphatase complex	GO:0008287	0.0503523	1.29798	2	PPP2R2C,PPP1R3B	PPP2R2C, PPP1R3B		2	0
GO:CC	transporter complex	GO:1990351	0.0507804	1.2943	4	KCNA5,ATP8A2,KCNK12,ND3	KCNA5, KCNK12	ATP8A2, ND3	2	2
GO:CC	G protein-coupled receptor dimeric complex	GO:0038037	0.0507804	1.2943	1	RAMP3	RAMP3		1	0
GO:CC	cytoplasmic vesicle	GO:0031410	0.0512734	1.29011	5	MMRN1,ACKR3,RAB7B,CPE,ABCA1	MMRN1, ACKR3, RAB7B, CPE, ABCA1		5	0
GO:CC	IRE1-TRAF2-ASK1 complex	GO:1990604	0.0512734	1.29011	1	ERN1	ERN1		1	0
GO:CC	intracellular vesicle	GO:0097708	0.0518739	1.28505	5	MMRN1,ACKR3,RAB7B,CPE,ABCA1	MMRN1, ACKR3, RAB7B, CPE, ABCA1		5	0
GO:CC	interphotoreceptor matrix	GO:0033165	0.0551189	1.2587	1	VCAN	VCAN		1	0
GO:CC	cell-cell contact zone	GO:0044291	0.0553052	1.25723	2	KCNA5,JAM3	KCNA5, JAM3		2	0
GO:CC	clathrin-coated pit	GO:0005905	0.0553136	1.25717	1	ACKR3	ACKR3		1	0
GO:CC	neuronal cell body	GO:0043025	0.0560826	1.25117	3	SLC2A3,SLC6A2,CD200	SLC2A3, SLC6A2	CD200	2	1
GO:CC	neurofilament	GO:0005883	0.0560826	1.25117	1	CLDN11	CLDN11		1	0
GO:CC	cytoplasmic side of plasma membrane	GO:0009898	0.0561088	1.25097	2	ANK1,TGM3	ANK1	TGM3	1	1
GO:CC	stereocilium tip	GO:0032426	0.0561088	1.25097	1	PKHD1L1	PKHD1L1		1	0
GO:CC	transcription factor AP-1 complex	GO:0035976	0.0561088	1.25097	1	JUN	JUN		1	0
GO:CC	neuron projection	GO:0043005	0.0583316	1.2341	9	THY1,PKHD1L1,RELN,SLC6A2,CD200,CLDN11,RABGEF1,KIF1A,VCAN	THY1, PKHD1L1, RELN, SLC6A2, CLDN11, RABGEF1, KIF1A, VCAN	CD200	8	1
GO:CC	cerebellar climbing fiber to Purkinje cell synapse	GO:0150053	0.0583316	1.2341	1	PLXNA4	PLXNA4		1	0
GO:CC	vesicle	GO:0031982	0.0583316	1.2341	4	MMRN1,ACKR3,RAB7B,CPE	MMRN1, ACKR3, RAB7B, CPE		4	0
GO:CC	organelle subcompartment	GO:0031984	0.0602594	1.21997	7	CYP1A1,RAB7B,PTGIS,SMPD3,SLC27A2,INSIG1,MMP24	CYP1A1, RAB7B, PTGIS, INSIG1, MMP24	SMPD3, SLC27A2	5	2
GO:CC	fibrinogen complex	GO:0005577	0.0616299	1.21021	1	FN1	FN1		1	0
GO:CC	G protein-coupled receptor complex	GO:0097648	0.0665979	1.17654	1	RAMP3	RAMP3		1	0
GO:CC	microtubule bundle	GO:0097427	0.0679072	1.16808	1	TPPP3	TPPP3		1	0
GO:CC	neuronal cell body membrane	GO:0032809	0.0690399	1.1609	1	SLC6A2	SLC6A2		1	0
GO:CC	cell body	GO:0044297	0.0690399	1.1609	1	SLC2A3	SLC2A3		1	0
GO:CC	cytoplasmic side of membrane	GO:0098562	0.069348	1.15897	2	ANK1,TGM3	ANK1	TGM3	1	1
GO:CC	secretory vesicle	GO:0099503	0.0746938	1.12672	2	MMRN1,CPE	MMRN1, CPE		2	0
GO:CC	intracellular membrane-bounded organelle	GO:0043231	0.0746938	1.12672	3	HSPA6,CYP1A1,HSPA1A	HSPA6, CYP1A1, HSPA1A		3	0
GO:CC	semaphorin receptor complex	GO:0002116	0.0746938	1.12672	1	PLXNA4	PLXNA4		1	0
GO:CC	intercalated disc	GO:0014704	0.0746938	1.12672	1	KCNA5	KCNA5		1	0
GO:CC	cell body membrane	GO:0044298	0.0746938	1.12672	1	SLC6A2	SLC6A2		1	0
GO:CC	asymmetric, glutamatergic, excitatory synapse	GO:0098985	0.0804444	1.0945	1	PLXNA4	PLXNA4		1	0
GO:CC	endoplasmic reticulum membrane	GO:0005789	0.080566	1.09385	1	CYP1A1	CYP1A1		1	0
GO:CC	membrane-bounded organelle	GO:0043227	0.080566	1.09385	3	HSPA6,CYP1A1,HSPA1A	HSPA6, CYP1A1, HSPA1A		3	0
GO:CC	endoplasmic reticulum subcompartment	GO:0098827	0.080566	1.09385	1	CYP1A1	CYP1A1		1	0
GO:CC	growth cone	GO:0030426	0.080566	1.09385	1	THY1	THY1		1	0
GO:CC	endoplasmic reticulum	GO:0005783	0.0810087	1.09147	8	CYP1A1,THY1,MEST,RASD1,PTGIS,PTN,SLC27A2,INSIG1	CYP1A1, THY1, MEST, RASD1, PTGIS, PTN, INSIG1	SLC27A2	7	1
GO:CC	nuclear outer membrane-endoplasmic reticulum membrane network	GO:0042175	0.0810087	1.09147	1	CYP1A1	CYP1A1		1	0
GO:CC	site of polarized growth	GO:0030427	0.0846212	1.07252	1	THY1	THY1		1	0
GO:CC	secretory granule membrane	GO:0030667	0.0880836	1.0551	1	CPE	CPE		1	0
GO:CC	endosome	GO:0005768	0.088845	1.05137	3	ACKR3,RAB7B,ABCA1	ACKR3, RAB7B, ABCA1		3	0
GO:CC	Golgi apparatus subcompartment	GO:0098791	0.093615	1.02865	3	RAB7B,SMPD3,MMP24	RAB7B, MMP24	SMPD3	2	1
GO:CC	intracellular organelle	GO:0043229	0.0967968	1.01414	3	HSPA6,CYP1A1,HSPA1A	HSPA6, CYP1A1, HSPA1A		3	0
GO:CC	myosin filament	GO:0032982	0.0967968	1.01414	1	MYH11	MYH11		1	0
GO:CC	perineuronal net	GO:0072534	0.099342	1.00287	1	VCAN	VCAN		1	0
GO:CC	centrosome	GO:0005813	0.099354	1.00281	1	HSPA1A	HSPA1A		1	0
GO:CC	sarcoplasmic reticulum	GO:0016529	0.099354	1.00281	1	RASD1	RASD1		1	0
GO:CC	actin filament	GO:0005884	0.099354	1.00281	2	GAS7,JAM3	GAS7, JAM3		2	0
GO:CC	organelle	GO:0043226	0.0995495	1.00196	3	HSPA6,CYP1A1,HSPA1A	HSPA6, CYP1A1, HSPA1A		3	0
GO:CC	stereocilium	GO:0032420	0.101427	0.993847	1	PKHD1L1	PKHD1L1		1	0
GO:CC	intracellular non-membrane-bounded organelle	GO:0043232	0.101754	0.99245	2	HSPA6,HSPA1A	HSPA6, HSPA1A		2	0
GO:CC	non-membrane-bounded organelle	GO:0043228	0.101754	0.99245	2	HSPA6,HSPA1A	HSPA6, HSPA1A		2	0
GO:CC	myosin II complex	GO:0016460	0.105516	0.97668	1	MYH11	MYH11		1	0
GO:CC	Golgi apparatus	GO:0005794	0.105516	0.97668	4	RAB7B,CPE,ABCA1,ATP8A2	RAB7B, CPE, ABCA1	ATP8A2	3	1
GO:CC	monoatomic ion channel complex	GO:0034702	0.108933	0.96284	2	KCNA5,KCNK12	KCNA5, KCNK12		2	0
GO:CC	immunological synapse	GO:0001772	0.110576	0.956338	1	FYB2		FYB2	0	1
GO:CC	nuclear protein-containing complex	GO:0140513	0.112223	0.949919	1	HSPA6	HSPA6		1	0
GO:CC	stereocilium bundle	GO:0032421	0.113447	0.945208	1	PKHD1L1	PKHD1L1		1	0
GO:CC	distal axon	GO:0150034	0.113447	0.945208	1	THY1	THY1		1	0
GO:CC	voltage-gated potassium channel complex	GO:0008076	0.119326	0.923266	1	KCNA5	KCNA5		1	0
GO:CC	protein phosphatase type 2A complex	GO:0000159	0.120449	0.919198	1	PPP2R2C	PPP2R2C		1	0
GO:CC	protein phosphatase type 1 complex	GO:0000164	0.120449	0.919198	1	PPP1R3B	PPP1R3B		1	0
GO:CC	apicolateral plasma membrane	GO:0016327	0.120449	0.919198	1	CRB2	CRB2		1	0
GO:CC	transmembrane transporter complex	GO:1902495	0.122429	0.912114	3	KCNA5,KCNK12,ND3	KCNA5, KCNK12	ND3	2	1
GO:CC	nuclear membrane	GO:0031965	0.123002	0.910089	3	NR4A1,ITGB4,ERN1	NR4A1, ITGB4, ERN1		3	0
GO:CC	potassium channel complex	GO:0034705	0.132332	0.878334	1	KCNA5	KCNA5		1	0
GO:CC	transport vesicle membrane	GO:0030658	0.138027	0.860035	1	CPE	CPE		1	0
GO:CC	desmosome	GO:0030057	0.139985	0.853918	1	JAM3	JAM3		1	0
GO:CC	endoplasmic reticulum protein-containing complex	GO:0140534	0.139985	0.853918	2	INSIG1,ERN1	INSIG1, ERN1		2	0
GO:CC	filamentous actin	GO:0031941	0.145452	0.837281	1	JAM3	JAM3		1	0
GO:CC	axon	GO:0030424	0.154341	0.811519	4	THY1,CD200,CLDN11,KIF1A	THY1, CLDN11, KIF1A	CD200	3	1
GO:CC	cytosol	GO:0005829	0.154593	0.81081	1	HSPA6	HSPA6		1	0
GO:CC	trans-Golgi network	GO:0005802	0.157021	0.804043	1	RAB7B	RAB7B		1	0
GO:CC	synapse	GO:0045202	0.159709	0.796672	6	COL4A5,SLC6A2,EGR3,PTN,SLITRK4,PLXNA4	COL4A5, SLC6A2, EGR3, PTN, PLXNA4	SLITRK4	5	1
GO:CC	cell projection	GO:0042995	0.159709	0.796672	12	SLC2A3,THY1,PKHD1L1,RELN,SLC6A2,CD200,MYH11,CLDN11,RABGEF1,JAM3,KIF1A,VCAN	SLC2A3, THY1, PKHD1L1, RELN, SLC6A2, MYH11, CLDN11, RABGEF1, JAM3, KIF1A, VCAN	CD200	11	1
GO:CC	neuromuscular junction	GO:0031594	0.160586	0.794293	1	COL4A5	COL4A5		1	0
GO:CC	cell cortex	GO:0005938	0.160586	0.794293	2	HMCN1,MPP7	HMCN1, MPP7		2	0
GO:CC	extrinsic component of cytoplasmic side of plasma membrane	GO:0031234	0.160586	0.794293	1	TGM3		TGM3	0	1
GO:CC	apical plasma membrane	GO:0016324	0.162867	0.788167	3	THY1,FN1,CRB2	THY1, FN1, CRB2		3	0
GO:CC	microbody membrane	GO:0031903	0.165069	0.782334	1	SLC27A2		SLC27A2	0	1
GO:CC	peroxisomal membrane	GO:0005778	0.165069	0.782334	1	SLC27A2		SLC27A2	0	1
GO:CC	dendrite	GO:0030425	0.175388	0.755999	3	THY1,RELN,RABGEF1	THY1, RELN, RABGEF1		3	0
GO:CC	dendritic tree	GO:0097447	0.175558	0.75558	3	THY1,RELN,RABGEF1	THY1, RELN, RABGEF1		3	0
GO:CC	trans-Golgi network membrane	GO:0032588	0.176961	0.752123	1	MMP24	MMP24		1	0
GO:CC	excitatory synapse	GO:0060076	0.176961	0.752123	1	PLXNA4	PLXNA4		1	0
GO:CC	Golgi cisterna	GO:0031985	0.176961	0.752123	1	SMPD3		SMPD3	0	1
GO:CC	caveola	GO:0005901	0.177341	0.751191	1	PTGIS	PTGIS		1	0
GO:CC	late endosome	GO:0005770	0.183104	0.737303	1	RAB7B	RAB7B		1	0
GO:CC	nucleus	GO:0005634	0.187879	0.726122	2	HSPA6,HSPA1A	HSPA6, HSPA1A		2	0
GO:CC	actin-based cell projection	GO:0098858	0.189966	0.721324	2	PKHD1L1,JAM3	PKHD1L1, JAM3		2	0
GO:CC	intermediate filament cytoskeleton	GO:0045111	0.1929	0.714669	2	MMP14,CLDN11	MMP14, CLDN11		2	0
GO:CC	polymeric cytoskeletal fiber	GO:0099513	0.1929	0.714669	5	GAS7,CLDN11,JAM3,KIF1A,TPPP3	GAS7, CLDN11, JAM3, KIF1A, TPPP3		5	0
GO:CC	organelle membrane	GO:0031090	0.19814	0.703028	1	CYP1A1	CYP1A1		1	0
GO:CC	protein folding chaperone complex	GO:0101031	0.19814	0.703028	1	HSPB8	HSPB8		1	0
GO:CC	myosin complex	GO:0016459	0.200553	0.69777	1	MYH11	MYH11		1	0
GO:CC	cluster of actin-based cell projections	GO:0098862	0.204753	0.688769	1	PKHD1L1	PKHD1L1		1	0
GO:CC	plasma membrane bounded cell projection	GO:0120025	0.206145	0.685827	11	THY1,PKHD1L1,RELN,SLC6A2,CD200,MYH11,CLDN11,RABGEF1,JAM3,KIF1A,VCAN	THY1, PKHD1L1, RELN, SLC6A2, MYH11, CLDN11, RABGEF1, JAM3, KIF1A, VCAN	CD200	10	1
GO:CC	lateral plasma membrane	GO:0016328	0.206145	0.685827	1	MPP7	MPP7		1	0
GO:CC	plasma membrane raft	GO:0044853	0.208069	0.681792	1	PTGIS	PTGIS		1	0
GO:CC	apical part of cell	GO:0045177	0.210372	0.677013	1	THY1	THY1		1	0
GO:CC	plasma membrane region	GO:0098590	0.211209	0.675287	6	THY1,PTGIS,SLC6A2,ITGB4,FN1,CRB2	THY1, PTGIS, SLC6A2, ITGB4, FN1, CRB2		6	0
GO:CC	nuclear inner membrane	GO:0005637	0.214637	0.668296	1	ERN1	ERN1		1	0
GO:CC	endoplasmic reticulum lumen	GO:0005788	0.214941	0.667681	1	SLC27A2		SLC27A2	0	1
GO:CC	basal part of cell	GO:0045178	0.214941	0.667681	2	ITGB4,CLDN11	ITGB4, CLDN11		2	0
GO:CC	cation channel complex	GO:0034703	0.214941	0.667681	1	KCNA5	KCNA5		1	0
GO:CC	Golgi stack	GO:0005795	0.215949	0.665649	1	SMPD3		SMPD3	0	1
GO:CC	presynaptic membrane	GO:0042734	0.215965	0.665617	1	SLC6A2	SLC6A2		1	0
GO:CC	pigment granule	GO:0048770	0.215965	0.665617	1	MMP14	MMP14		1	0
GO:CC	melanosome	GO:0042470	0.215965	0.665617	1	MMP14	MMP14		1	0
GO:CC	extrinsic component of plasma membrane	GO:0019897	0.215965	0.665617	1	TGM3		TGM3	0	1
GO:CC	respiratory chain complex I	GO:0045271	0.220495	0.656601	1	ND3		ND3	0	1
GO:CC	NADH dehydrogenase complex	GO:0030964	0.220495	0.656601	1	ND3		ND3	0	1
GO:CC	mitochondrial respiratory chain complex I	GO:0005747	0.220495	0.656601	1	ND3		ND3	0	1
GO:CC	transport vesicle	GO:0030133	0.220552	0.656489	1	CPE	CPE		1	0
GO:CC	male germ cell nucleus	GO:0001673	0.237029	0.625199	1	ANKRD37	ANKRD37		1	0
GO:CC	euchromatin	GO:0000791	0.237621	0.624115	1	JUN	JUN		1	0
GO:CC	Schaffer collateral - CA1 synapse	GO:0098685	0.237621	0.624115	1	PTN	PTN		1	0
GO:CC	proteasome complex	GO:0000502	0.256312	0.591231	1	ZFAND2A	ZFAND2A		1	0
GO:CC	lysosome	GO:0005764	0.257654	0.588964	1	RAB7B	RAB7B		1	0
GO:CC	lytic vacuole	GO:0000323	0.257654	0.588964	1	RAB7B	RAB7B		1	0
GO:CC	nuclear envelope	GO:0005635	0.261906	0.581854	3	NR4A1,ITGB4,ERN1	NR4A1, ITGB4, ERN1		3	0
GO:CC	actin cytoskeleton	GO:0015629	0.276007	0.559079	3	GAS7,MYH11,JAM3	GAS7, MYH11, JAM3		3	0
GO:CC	germ cell nucleus	GO:0043073	0.285622	0.544208	1	ANKRD37	ANKRD37		1	0
GO:CC	lipid droplet	GO:0005811	0.285622	0.544208	1	CLDN11	CLDN11		1	0
GO:CC	microvillus	GO:0005902	0.286526	0.542837	1	JAM3	JAM3		1	0
GO:CC	glutamatergic synapse	GO:0098978	0.288429	0.539961	2	SLITRK4,PLXNA4	PLXNA4	SLITRK4	1	1
GO:CC	vacuole	GO:0005773	0.293952	0.531724	1	RAB7B	RAB7B		1	0
GO:CC	photoreceptor outer segment	GO:0001750	0.293952	0.531724	1	VCAN	VCAN		1	0
GO:CC	extrinsic component of membrane	GO:0019898	0.294718	0.530593	1	TGM3		TGM3	0	1
GO:CC	extracellular exosome	GO:0070062	0.298607	0.5249	1	FN1	FN1		1	0
GO:CC	endopeptidase complex	GO:1905369	0.300905	0.52157	1	ZFAND2A	ZFAND2A		1	0
GO:CC	endoplasmic reticulum-Golgi intermediate compartment	GO:0005793	0.307778	0.511762	1	FN1	FN1		1	0
GO:CC	adherens junction	GO:0005912	0.317131	0.498761	1	MPP7	MPP7		1	0
GO:CC	extracellular vesicle	GO:1903561	0.320487	0.494189	1	FN1	FN1		1	0
GO:CC	microbody	GO:0042579	0.325372	0.48762	1	SLC27A2		SLC27A2	0	1
GO:CC	peroxisome	GO:0005777	0.325372	0.48762	1	SLC27A2		SLC27A2	0	1
GO:CC	extracellular membrane-bounded organelle	GO:0065010	0.329793	0.481758	1	FN1	FN1		1	0
GO:CC	extracellular organelle	GO:0043230	0.329793	0.481758	1	FN1	FN1		1	0
GO:CC	mitochondrial respirasome	GO:0005746	0.330762	0.480484	1	ND3		ND3	0	1
GO:CC	respiratory chain complex	GO:0098803	0.336151	0.473465	1	ND3		ND3	0	1
GO:CC	early endosome	GO:0005769	0.338922	0.4699	2	RABGEF1,RASGEF1B	RABGEF1, RASGEF1B		2	0
GO:CC	respirasome	GO:0070469	0.342194	0.465728	1	ND3		ND3	0	1
GO:CC	oxidoreductase complex	GO:1990204	0.362618	0.440551	1	ND3		ND3	0	1
GO:CC	intercellular bridge	GO:0045171	0.364403	0.438418	1	NUPR1	NUPR1		1	0
GO:CC	photoreceptor cell cilium	GO:0097733	0.366853	0.435508	1	VCAN	VCAN		1	0
GO:CC	perinuclear region of cytoplasm	GO:0048471	0.376867	0.423811	3	ABCA1,NUPR1,TPPP3	ABCA1, NUPR1, TPPP3		3	0
GO:CC	peptidase complex	GO:1905368	0.376867	0.423811	1	ZFAND2A	ZFAND2A		1	0
GO:CC	ciliary basal body	GO:0036064	0.385058	0.414474	1	MYH11	MYH11		1	0
GO:CC	9+0 non-motile cilium	GO:0097731	0.395858	0.40246	1	VCAN	VCAN		1	0
GO:CC	cytoplasmic vesicle membrane	GO:0030659	0.408132	0.3892	1	CPE	CPE		1	0
GO:CC	vesicle membrane	GO:0012506	0.413162	0.38388	1	CPE	CPE		1	0
GO:CC	synaptic membrane	GO:0097060	0.42865	0.367897	1	SLC6A2	SLC6A2		1	0
GO:CC	inner mitochondrial membrane protein complex	GO:0098800	0.433999	0.362511	1	ND3		ND3	0	1
GO:CC	intermediate filament	GO:0005882	0.458785	0.338391	1	CLDN11	CLDN11		1	0
GO:CC	motile cilium	GO:0031514	0.471032	0.32695	1	MYH11	MYH11		1	0
GO:CC	sarcomere	GO:0030017	0.475006	0.323301	1	MMP2	MMP2		1	0
GO:CC	non-motile cilium	GO:0097730	0.486316	0.313082	1	VCAN	VCAN		1	0
GO:CC	basal plasma membrane	GO:0009925	0.488972	0.310716	1	ITGB4	ITGB4		1	0
GO:CC	midbody	GO:0030496	0.506117	0.295749	1	RASGEF1B	RASGEF1B		1	0
GO:CC	asymmetric synapse	GO:0032279	0.506117	0.295749	1	PLXNA4	PLXNA4		1	0
GO:CC	chromatin	GO:0000785	0.513628	0.289351	1	HIF3A	HIF3A		1	0
GO:CC	microtubule	GO:0005874	0.521996	0.282333	2	KIF1A,TPPP3	KIF1A, TPPP3		2	0
GO:CC	myofibril	GO:0030016	0.528304	0.277116	1	MMP2	MMP2		1	0
GO:CC	neuron to neuron synapse	GO:0098984	0.537167	0.269891	1	PLXNA4	PLXNA4		1	0
GO:CC	contractile fiber	GO:0043292	0.537167	0.269891	1	MMP2	MMP2		1	0
GO:CC	protein-DNA complex	GO:0032993	0.537167	0.269891	4	HIF3A,NR4A1,JUN,NUPR1	HIF3A, NR4A1, JUN, NUPR1		4	0
GO:CC	presynapse	GO:0098793	0.537167	0.269891	1	SLC6A2	SLC6A2		1	0
GO:CC	mitochondrial protein-containing complex	GO:0098798	0.597461	0.223691	1	ND3		ND3	0	1
GO:CC	envelope	GO:0031975	0.599214	0.222418	3	NR4A1,ND3,ITGB4	NR4A1, ITGB4	ND3	2	1
GO:CC	organelle envelope	GO:0031967	0.599214	0.222418	3	NR4A1,ND3,ITGB4	NR4A1, ITGB4	ND3	2	1
GO:CC	transcription regulator complex	GO:0005667	0.602442	0.220085	2	NR4A1,JUN	NR4A1, JUN		2	0
GO:CC	organelle inner membrane	GO:0019866	0.602442	0.220085	2	ND3,ERN1	ERN1	ND3	1	1
GO:CC	cell leading edge	GO:0031252	0.622659	0.20575	1	ITGB4	ITGB4		1	0
GO:CC	bounding membrane of organelle	GO:0098588	0.624783	0.204271	1	CPE	CPE		1	0
GO:CC	ubiquitin ligase complex	GO:0000151	0.635526	0.196867	1	ASB2	ASB2		1	0
GO:CC	RNA polymerase II transcription regulator complex	GO:0090575	0.655571	0.18338	1	JUN	JUN		1	0
GO:CC	mitochondrial inner membrane	GO:0005743	0.667378	0.175628	1	ND3		ND3	0	1
GO:CC	chromosome	GO:0005694	0.672217	0.17249	1	HIF3A	HIF3A		1	0
GO:CC	mitochondrion	GO:0005739	0.672325	0.172421	1	ABCG1	ABCG1		1	0
GO:CC	nucleoplasm	GO:0005654	0.67913	0.168047	13	HIF3A,ATP8A2,PROX1,MPP7,NR4A1,RBM24,NT5E,BHLHE40,ANKRD37,HSPB8,JUN,ZNF395,NUPR1	HIF3A, PROX1, MPP7, NR4A1, RBM24, NT5E, BHLHE40, ANKRD37, HSPB8, JUN, ZNF395, NUPR1	ATP8A2	12	1
GO:CC	intracellular protein-containing complex	GO:0140535	0.690316	0.160952	3	ASB2,ZFAND2A,HSPB8	ASB2, ZFAND2A, HSPB8		3	0
GO:CC	nuclear speck	GO:0016607	0.783123	0.10617	1	ZNF395	ZNF395		1	0
GO:CC	mitochondrial membrane	GO:0031966	0.799395	0.0972384	1	ND3		ND3	0	1
GO:CC	cilium	GO:0005929	0.800543	0.0966152	2	MYH11,VCAN	MYH11, VCAN		2	0
GO:CC	mitochondrial envelope	GO:0005740	0.817657	0.0874291	1	ND3		ND3	0	1
GO:CC	nuclear body	GO:0016604	0.828944	0.0814746	2	BHLHE40,ZNF395	BHLHE40, ZNF395		2	0
GO:CC	catalytic complex	GO:1902494	0.839602	0.0759267	5	ND3,ASB2,ZFAND2A,PPP2R2C,PPP1R3B	ASB2, ZFAND2A, PPP2R2C, PPP1R3B	ND3	4	1
GO:CC	nuclear lumen	GO:0031981	0.858582	0.0662182	15	HIF3A,ATP8A2,PROX1,MPP7,NR4A1,RBM24,ITGB4,NT5E,BHLHE40,RABGEF1,ANKRD37,HSPB8,JUN,ZNF395,NUPR1	HIF3A, PROX1, MPP7, NR4A1, RBM24, ITGB4, NT5E, BHLHE40, RABGEF1, ANKRD37, HSPB8, JUN, ZNF395, NUPR1	ATP8A2	14	1
GO:CC	organelle lumen	GO:0043233	0.871536	0.0597145	16	HIF3A,ATP8A2,PROX1,MPP7,NR4A1,SLC27A2,RBM24,ITGB4,NT5E,BHLHE40,RABGEF1,ANKRD37,HSPB8,JUN,ZNF395,NUPR1	HIF3A, PROX1, MPP7, NR4A1, RBM24, ITGB4, NT5E, BHLHE40, RABGEF1, ANKRD37, HSPB8, JUN, ZNF395, NUPR1	ATP8A2, SLC27A2	14	2
GO:CC	membrane-enclosed lumen	GO:0031974	0.871536	0.0597145	16	HIF3A,ATP8A2,PROX1,MPP7,NR4A1,SLC27A2,RBM24,ITGB4,NT5E,BHLHE40,RABGEF1,ANKRD37,HSPB8,JUN,ZNF395,NUPR1	HIF3A, PROX1, MPP7, NR4A1, RBM24, ITGB4, NT5E, BHLHE40, RABGEF1, ANKRD37, HSPB8, JUN, ZNF395, NUPR1	ATP8A2, SLC27A2	14	2
GO:CC	intracellular organelle lumen	GO:0070013	0.871536	0.0597145	16	HIF3A,ATP8A2,PROX1,MPP7,NR4A1,SLC27A2,RBM24,ITGB4,NT5E,BHLHE40,RABGEF1,ANKRD37,HSPB8,JUN,ZNF395,NUPR1	HIF3A, PROX1, MPP7, NR4A1, RBM24, ITGB4, NT5E, BHLHE40, RABGEF1, ANKRD37, HSPB8, JUN, ZNF395, NUPR1	ATP8A2, SLC27A2	14	2
GO:CC	transferase complex	GO:1990234	0.931135	0.0309875	1	ASB2	ASB2		1	0
GO:CC	nucleolus	GO:0005730	0.967007	0.0145704	2	ITGB4,RABGEF1	ITGB4, RABGEF1		2	0

## Sheet: Biological process
Source	Term name	Term ID	Adjusted p_value	Negative log10 of adjusted p_value	Genes involved quantity	Genes involved	Upregulated genes	Downregulated genes	Upregulated genes quntity	Downregulated genes quantity
GO:BP	biological_process	GO:0008150	5.76062e-30	29.2395	163	HSPA6,CYP1A1,HSPA1A,SLC2A3,GAS1,FBLN1,ANK1,MMRN1,LOX,ITGBL1,DNAJB1,COL14A1,PPDPFL,ACKR3,PI16,ELN,THY1,PTPRU,RAB7B,FBN1,COL1A2,ACE,PRKCZ,FAM13A,ABCG1,CPE,TNFAIP3,ITGA11,HIF3A,ENPP6,FMOD,KCNA5,COL3A1,SLC7A10,COL1A1,DACT2,ABCA1,WNT16,CLDN5,SFRP4,APOLD1,PKHD1L1,TIMP2,ATP8A2,RASD1,PIEZO2,MFAP5,KCNK12,MFAP4,PAMR1,GXYLT2,COL4A6,PROX1,FYB2,CDO1,COL4A5,SERPINF1,TBX1,TGM3,RELN,PTGIS,CCL2,PCOLCE2,HMCN1,SLC6…	HSPA6, CYP1A1, HSPA1A, SLC2A3, GAS1, FBLN1, ANK1, MMRN1, LOX, ITGBL1, DNAJB1, COL14A1, PPDPFL, ACKR3, PI16, ELN, THY1, PTPRU, RAB7B, FBN1, COL1A2, ACE, PRKCZ, FAM13A, ABCG1, CPE, TNFAIP3, ITGA11, HIF3A, ENPP6, FMOD, KCNA5, COL3A1, SLC7A10, COL1A1, DACT2, ABCA1, WNT16, CLDN5, SFRP4, APOLD1, PKHD1L1, TIMP2, RASD1, PIEZO2, MFAP5, KCNK12, MFAP4, PAMR1, GXYLT2, COL4A6, PROX1, CDO1, COL4A5, SERPINF1, T…	ATP8A2, FYB2, TGM3, CCL2, SMPD3, ND3, SLITRK4, CD200, SLC27A2, PHF24, SOX7, TLCD2, GSDMB, MT1A	149	14
GO:BP	cellular process	GO:0009987	1.05194e-25	24.978	154	HSPA6,CYP1A1,HSPA1A,SLC2A3,GAS1,FBLN1,ANK1,MMRN1,LOX,ITGBL1,DNAJB1,COL14A1,PPDPFL,ACKR3,PI16,ELN,THY1,PTPRU,RAB7B,FBN1,COL1A2,ACE,PRKCZ,FAM13A,ABCG1,CPE,TNFAIP3,ITGA11,HIF3A,FMOD,KCNA5,COL3A1,SLC7A10,COL1A1,DACT2,ABCA1,WNT16,CLDN5,SFRP4,APOLD1,TIMP2,ATP8A2,RASD1,PIEZO2,KCNK12,MFAP4,GXYLT2,COL4A6,PROX1,FYB2,CDO1,COL4A5,SERPINF1,TBX1,TGM3,RELN,PTGIS,CCL2,PCOLCE2,HMCN1,SLC6A2,SEMA3C,FST,SMPD3,FNDC1,…	HSPA6, CYP1A1, HSPA1A, SLC2A3, GAS1, FBLN1, ANK1, MMRN1, LOX, ITGBL1, DNAJB1, COL14A1, PPDPFL, ACKR3, PI16, ELN, THY1, PTPRU, RAB7B, FBN1, COL1A2, ACE, PRKCZ, FAM13A, ABCG1, CPE, TNFAIP3, ITGA11, HIF3A, FMOD, KCNA5, COL3A1, SLC7A10, COL1A1, DACT2, ABCA1, WNT16, CLDN5, SFRP4, APOLD1, TIMP2, RASD1, PIEZO2, KCNK12, MFAP4, GXYLT2, COL4A6, PROX1, CDO1, COL4A5, SERPINF1, TBX1, RELN, PTGIS, PCOLCE2, HMC…	ATP8A2, FYB2, TGM3, CCL2, SMPD3, ND3, SLITRK4, CD200, SLC27A2, PHF24, SOX7, TLCD2, GSDMB, MT1A	140	14
GO:BP	extracellular matrix organization	GO:0030198	2.4385e-24	23.6129	26	FBLN1,LOX,COL14A1,ELN,COL1A2,FMOD,COL3A1,COL1A1,MFAP4,COL4A6,COL4A5,HMCN1,SMPD3,DPT,ADAMTS2,TGFBR3,MMP14,MYH11,ADAMTSL3,MMP24,KAZALD1,COL28A1,MMP2,ADAMTSL4,MMP16,CRISPLD2	FBLN1, LOX, COL14A1, ELN, COL1A2, FMOD, COL3A1, COL1A1, MFAP4, COL4A6, COL4A5, HMCN1, DPT, ADAMTS2, TGFBR3, MMP14, MYH11, ADAMTSL3, MMP24, KAZALD1, COL28A1, MMP2, ADAMTSL4, MMP16, CRISPLD2	SMPD3	25	1
GO:BP	extracellular structure organization	GO:0043062	2.4385e-24	23.6129	26	FBLN1,LOX,COL14A1,ELN,COL1A2,FMOD,COL3A1,COL1A1,MFAP4,COL4A6,COL4A5,HMCN1,SMPD3,DPT,ADAMTS2,TGFBR3,MMP14,MYH11,ADAMTSL3,MMP24,KAZALD1,COL28A1,MMP2,ADAMTSL4,MMP16,CRISPLD2	FBLN1, LOX, COL14A1, ELN, COL1A2, FMOD, COL3A1, COL1A1, MFAP4, COL4A6, COL4A5, HMCN1, DPT, ADAMTS2, TGFBR3, MMP14, MYH11, ADAMTSL3, MMP24, KAZALD1, COL28A1, MMP2, ADAMTSL4, MMP16, CRISPLD2	SMPD3	25	1
GO:BP	multicellular organism development	GO:0007275	2.4385e-24	23.6129	65	LOX,COL14A1,PPDPFL,ACKR3,PI16,ELN,THY1,RAB7B,FBN1,COL1A2,ACE,CPE,TNFAIP3,COL3A1,COL1A1,WNT16,SFRP4,APOLD1,ATP8A2,MFAP5,PROX1,SERPINF1,RELN,PTGIS,CCL2,HMCN1,SEMA3C,FST,SMPD3,OSR2,ADAMTS2,TGFBR3,GAS7,IGSF10,STC1,SLIT3,EGR3,NR4A1,MMP14,PTN,SLITRK4,MYH11,FHOD3,RBM24,ITGB4,INSIG1,CTHRC1,SEMA3B,PLXNA4,MMP24,WNT4,TNC,BHLHE40,ASB2,CLDN11,MXRA8,COL12A1,BMP7,SOX7,PCSK6,JAM3,WNT2B,FN1,CRB2,MMP2	LOX, COL14A1, PPDPFL, ACKR3, PI16, ELN, THY1, RAB7B, FBN1, COL1A2, ACE, CPE, TNFAIP3, COL3A1, COL1A1, WNT16, SFRP4, APOLD1, MFAP5, PROX1, SERPINF1, RELN, PTGIS, HMCN1, SEMA3C, FST, OSR2, ADAMTS2, TGFBR3, GAS7, IGSF10, STC1, SLIT3, EGR3, NR4A1, MMP14, PTN, MYH11, FHOD3, RBM24, ITGB4, INSIG1, CTHRC1, SEMA3B, PLXNA4, MMP24, WNT4, TNC, BHLHE40, ASB2, CLDN11, MXRA8, COL12A1, BMP7, PCSK6, JAM3, WNT2B, …	ATP8A2, CCL2, SMPD3, SLITRK4, SOX7	60	5
GO:BP	system development	GO:0048731	2.4385e-24	23.6129	54	LOX,COL14A1,ACKR3,PI16,ELN,THY1,FBN1,COL1A2,ACE,CPE,TNFAIP3,COL3A1,COL1A1,WNT16,SFRP4,APOLD1,ATP8A2,MFAP5,PROX1,SERPINF1,RELN,PTGIS,CCL2,HMCN1,SEMA3C,FST,SMPD3,OSR2,ADAMTS2,TGFBR3,GAS7,IGSF10,STC1,SLIT3,EGR3,NR4A1,MMP14,PTN,SLITRK4,MYH11,FHOD3,RBM24,ITGB4,INSIG1,CTHRC1,SEMA3B,PLXNA4,MMP24,WNT4,TNC,BHLHE40,ASB2,CLDN11,MXRA8	LOX, COL14A1, ACKR3, PI16, ELN, THY1, FBN1, COL1A2, ACE, CPE, TNFAIP3, COL3A1, COL1A1, WNT16, SFRP4, APOLD1, MFAP5, PROX1, SERPINF1, RELN, PTGIS, HMCN1, SEMA3C, FST, OSR2, ADAMTS2, TGFBR3, GAS7, IGSF10, STC1, SLIT3, EGR3, NR4A1, MMP14, PTN, MYH11, FHOD3, RBM24, ITGB4, INSIG1, CTHRC1, SEMA3B, PLXNA4, MMP24, WNT4, TNC, BHLHE40, ASB2, CLDN11, MXRA8	ATP8A2, CCL2, SMPD3, SLITRK4	50	4
GO:BP	external encapsulating structure organization	GO:0045229	2.4385e-24	23.6129	26	FBLN1,LOX,COL14A1,ELN,COL1A2,FMOD,COL3A1,COL1A1,MFAP4,COL4A6,COL4A5,HMCN1,SMPD3,DPT,ADAMTS2,TGFBR3,MMP14,MYH11,ADAMTSL3,MMP24,KAZALD1,COL28A1,MMP2,ADAMTSL4,MMP16,CRISPLD2	FBLN1, LOX, COL14A1, ELN, COL1A2, FMOD, COL3A1, COL1A1, MFAP4, COL4A6, COL4A5, HMCN1, DPT, ADAMTS2, TGFBR3, MMP14, MYH11, ADAMTSL3, MMP24, KAZALD1, COL28A1, MMP2, ADAMTSL4, MMP16, CRISPLD2	SMPD3	25	1
GO:BP	response to stimulus	GO:0050896	3.11886e-23	22.506	92	HSPA6,CYP1A1,GAS1,FBLN1,ANK1,MMRN1,LOX,ITGBL1,ACKR3,PI16,THY1,PTPRU,RAB7B,FBN1,COL1A2,PRKCZ,FAM13A,ABCG1,CPE,TNFAIP3,ITGA11,HIF3A,KCNA5,COL3A1,COL1A1,DACT2,ABCA1,WNT16,SFRP4,TIMP2,RASD1,MFAP4,COL4A6,PROX1,FYB2,COL4A5,RELN,PTGIS,CCL2,PCOLCE2,HMCN1,SEMA3C,FST,SMPD3,ANGPTL1,TGFBR3,ADCY2,SLIT3,RAMP3,GNAO1,EGR3,NR4A1,MMP14,PTN,CD200,MYH11,CXCL14,TMEM255A,CILP,RBM24,ITGB4,INSIG1,NT5E,CTHRC1,GFPT2,SEMA3…	HSPA6, CYP1A1, GAS1, FBLN1, ANK1, MMRN1, LOX, ITGBL1, ACKR3, PI16, THY1, PTPRU, RAB7B, FBN1, COL1A2, PRKCZ, FAM13A, ABCG1, CPE, TNFAIP3, ITGA11, HIF3A, KCNA5, COL3A1, COL1A1, DACT2, ABCA1, WNT16, SFRP4, TIMP2, RASD1, MFAP4, COL4A6, PROX1, COL4A5, RELN, PTGIS, PCOLCE2, HMCN1, SEMA3C, FST, ANGPTL1, TGFBR3, ADCY2, SLIT3, RAMP3, GNAO1, EGR3, NR4A1, MMP14, PTN, MYH11, CXCL14, TMEM255A, CILP, RBM24, IT…	FYB2, CCL2, SMPD3, CD200, PHF24, SOX7, GSDMB	85	7
GO:BP	cell differentiation	GO:0030154	3.11886e-23	22.506	63	LOX,COL14A1,PPDPFL,ACKR3,PI16,THY1,RAB7B,FBN1,COL3A1,SLC7A10,COL1A1,WNT16,SFRP4,APOLD1,ATP8A2,PROX1,SERPINF1,TBX1,TGM3,RELN,CCL2,HMCN1,SEMA3C,FST,SMPD3,OSR2,TGFBR3,GAS7,IGSF10,STC1,SLIT3,FSTL1,EGR3,NR4A1,ZNF503,MMP14,PTN,SLITRK4,MYH11,CXCL14,FHOD3,RBM24,ITGB4,INSIG1,CTHRC1,SEMA3B,PLXNA4,MMP24,WNT4,TNC,BHLHE40,ASB2,MXRA8,COL12A1,BMP7,SOX7,PTGFRN,WNT2B,FN1,CRB2,MMP2,ADAMTSL4,GLIS1	LOX, COL14A1, PPDPFL, ACKR3, PI16, THY1, RAB7B, FBN1, COL3A1, SLC7A10, COL1A1, WNT16, SFRP4, APOLD1, PROX1, SERPINF1, TBX1, RELN, HMCN1, SEMA3C, FST, OSR2, TGFBR3, GAS7, IGSF10, STC1, SLIT3, FSTL1, EGR3, NR4A1, ZNF503, MMP14, PTN, MYH11, CXCL14, FHOD3, RBM24, ITGB4, INSIG1, CTHRC1, SEMA3B, PLXNA4, MMP24, WNT4, TNC, BHLHE40, ASB2, MXRA8, COL12A1, BMP7, PTGFRN, WNT2B, FN1, CRB2, MMP2, ADAMTSL4, GLI…	ATP8A2, TGM3, CCL2, SMPD3, SLITRK4, SOX7	57	6
GO:BP	anatomical structure morphogenesis	GO:0009653	3.11886e-23	22.506	52	LOX,ACKR3,ELN,THY1,FBN1,COL1A2,CPE,TNFAIP3,COL3A1,COL1A1,WNT16,SFRP4,APOLD1,MFAP5,PROX1,SERPINF1,RELN,PTGIS,CCL2,HMCN1,SEMA3C,FST,SMPD3,OSR2,TGFBR3,GAS7,STC1,SLIT3,EGR3,NR4A1,MMP14,PTN,SLITRK4,FHOD3,ITGB4,INSIG1,CTHRC1,SEMA3B,PLXNA4,WNT4,TNC,ASB2,COL12A1,BMP7,SOX7,JAM3,PTGFRN,WNT2B,FN1,CRB2,MMP2,MMP16	LOX, ACKR3, ELN, THY1, FBN1, COL1A2, CPE, TNFAIP3, COL3A1, COL1A1, WNT16, SFRP4, APOLD1, MFAP5, PROX1, SERPINF1, RELN, PTGIS, HMCN1, SEMA3C, FST, OSR2, TGFBR3, GAS7, STC1, SLIT3, EGR3, NR4A1, MMP14, PTN, FHOD3, ITGB4, INSIG1, CTHRC1, SEMA3B, PLXNA4, WNT4, TNC, ASB2, COL12A1, BMP7, JAM3, PTGFRN, WNT2B, FN1, CRB2, MMP2, MMP16	CCL2, SMPD3, SLITRK4, SOX7	48	4
GO:BP	cellular developmental process	GO:0048869	3.11886e-23	22.506	63	LOX,COL14A1,PPDPFL,ACKR3,PI16,THY1,RAB7B,FBN1,COL3A1,SLC7A10,COL1A1,WNT16,SFRP4,APOLD1,ATP8A2,PROX1,SERPINF1,TBX1,TGM3,RELN,CCL2,HMCN1,SEMA3C,FST,SMPD3,OSR2,TGFBR3,GAS7,IGSF10,STC1,SLIT3,FSTL1,EGR3,NR4A1,ZNF503,MMP14,PTN,SLITRK4,MYH11,CXCL14,FHOD3,RBM24,ITGB4,INSIG1,CTHRC1,SEMA3B,PLXNA4,MMP24,WNT4,TNC,BHLHE40,ASB2,MXRA8,COL12A1,BMP7,SOX7,PTGFRN,WNT2B,FN1,CRB2,MMP2,ADAMTSL4,GLIS1	LOX, COL14A1, PPDPFL, ACKR3, PI16, THY1, RAB7B, FBN1, COL3A1, SLC7A10, COL1A1, WNT16, SFRP4, APOLD1, PROX1, SERPINF1, TBX1, RELN, HMCN1, SEMA3C, FST, OSR2, TGFBR3, GAS7, IGSF10, STC1, SLIT3, FSTL1, EGR3, NR4A1, ZNF503, MMP14, PTN, MYH11, CXCL14, FHOD3, RBM24, ITGB4, INSIG1, CTHRC1, SEMA3B, PLXNA4, MMP24, WNT4, TNC, BHLHE40, ASB2, MXRA8, COL12A1, BMP7, PTGFRN, WNT2B, FN1, CRB2, MMP2, ADAMTSL4, GLI…	ATP8A2, TGM3, CCL2, SMPD3, SLITRK4, SOX7	57	6
GO:BP	developmental process	GO:0032502	4.6741e-23	22.3303	79	LOX,COL14A1,PPDPFL,ACKR3,PI16,ELN,THY1,RAB7B,FBN1,COL1A2,ACE,CPE,TNFAIP3,COL3A1,SLC7A10,COL1A1,WNT16,SFRP4,APOLD1,ATP8A2,MFAP5,PROX1,SERPINF1,TBX1,TGM3,RELN,PTGIS,CCL2,HMCN1,SEMA3C,FST,SMPD3,OSR2,ADAMTS2,TGFBR3,GAS7,IGSF10,STC1,SLIT3,FSTL1,EGR3,NR4A1,ZNF503,MMP14,PTN,SLITRK4,MYH11,CXCL14,FHOD3,RBM24,ITGB4,INSIG1,CTHRC1,SEMA3B,PLXNA4,MMP24,WNT4,TNC,BHLHE40,ASB2,CLDN11,MXRA8,COL12A1,BMP7,SOX7,PCSK6…	LOX, COL14A1, PPDPFL, ACKR3, PI16, ELN, THY1, RAB7B, FBN1, COL1A2, ACE, CPE, TNFAIP3, COL3A1, SLC7A10, COL1A1, WNT16, SFRP4, APOLD1, MFAP5, PROX1, SERPINF1, TBX1, RELN, PTGIS, HMCN1, SEMA3C, FST, OSR2, ADAMTS2, TGFBR3, GAS7, IGSF10, STC1, SLIT3, FSTL1, EGR3, NR4A1, ZNF503, MMP14, PTN, MYH11, CXCL14, FHOD3, RBM24, ITGB4, INSIG1, CTHRC1, SEMA3B, PLXNA4, MMP24, WNT4, TNC, BHLHE40, ASB2, CLDN11, MXRA…	ATP8A2, TGM3, CCL2, SMPD3, SLITRK4, SOX7	73	6
GO:BP	anatomical structure development	GO:0048856	3.62885e-22	21.4402	75	LOX,COL14A1,PPDPFL,ACKR3,PI16,ELN,THY1,RAB7B,FBN1,COL1A2,ACE,CPE,TNFAIP3,COL3A1,COL1A1,WNT16,SFRP4,APOLD1,ATP8A2,MFAP5,PROX1,SERPINF1,TGM3,RELN,PTGIS,CCL2,HMCN1,SEMA3C,FST,SMPD3,OSR2,ADAMTS2,TGFBR3,GAS7,IGSF10,STC1,SLIT3,FSTL1,EGR3,NR4A1,MMP14,PTN,SLITRK4,MYH11,CXCL14,FHOD3,RBM24,ITGB4,INSIG1,CTHRC1,SEMA3B,PLXNA4,MMP24,WNT4,TNC,BHLHE40,ASB2,CLDN11,MXRA8,COL12A1,BMP7,SOX7,PCSK6,JAM3,PTGFRN,WNT2B,F…	LOX, COL14A1, PPDPFL, ACKR3, PI16, ELN, THY1, RAB7B, FBN1, COL1A2, ACE, CPE, TNFAIP3, COL3A1, COL1A1, WNT16, SFRP4, APOLD1, MFAP5, PROX1, SERPINF1, RELN, PTGIS, HMCN1, SEMA3C, FST, OSR2, ADAMTS2, TGFBR3, GAS7, IGSF10, STC1, SLIT3, FSTL1, EGR3, NR4A1, MMP14, PTN, MYH11, CXCL14, FHOD3, RBM24, ITGB4, INSIG1, CTHRC1, SEMA3B, PLXNA4, MMP24, WNT4, TNC, BHLHE40, ASB2, CLDN11, MXRA8, COL12A1, BMP7, PCSK6…	ATP8A2, TGM3, CCL2, SMPD3, SLITRK4, SOX7	69	6
GO:BP	biological regulation	GO:0065007	6.61046e-22	21.1798	113	CYP1A1,HSPA1A,GAS1,FBLN1,ANK1,MMRN1,LOX,ITGBL1,COL14A1,ACKR3,PI16,ELN,THY1,PTPRU,RAB7B,FBN1,COL1A2,ACE,PRKCZ,FAM13A,ABCG1,CPE,TNFAIP3,ITGA11,HIF3A,KCNA5,COL3A1,SLC7A10,COL1A1,DACT2,ABCA1,WNT16,SFRP4,APOLD1,TIMP2,ATP8A2,RASD1,KCNK12,MFAP4,COL4A6,PROX1,FYB2,COL4A5,SERPINF1,TBX1,RELN,PTGIS,CCL2,HMCN1,SLC6A2,SEMA3C,FST,SMPD3,DPT,OSR2,ANGPTL1,TGFBR3,IGSF10,ADCY2,STC1,MPP7,SLIT3,FSTL1,RAMP3,GNAO1,EGR3,…	CYP1A1, HSPA1A, GAS1, FBLN1, ANK1, MMRN1, LOX, ITGBL1, COL14A1, ACKR3, PI16, ELN, THY1, PTPRU, RAB7B, FBN1, COL1A2, ACE, PRKCZ, FAM13A, ABCG1, CPE, TNFAIP3, ITGA11, HIF3A, KCNA5, COL3A1, SLC7A10, COL1A1, DACT2, ABCA1, WNT16, SFRP4, APOLD1, TIMP2, RASD1, KCNK12, MFAP4, COL4A6, PROX1, COL4A5, SERPINF1, TBX1, RELN, PTGIS, HMCN1, SLC6A2, SEMA3C, FST, DPT, OSR2, ANGPTL1, TGFBR3, IGSF10, ADCY2, STC1, M…	ATP8A2, FYB2, CCL2, SMPD3, SLITRK4, CD200, PHF24, SOX7, TLCD2	104	9
GO:BP	cellular response to stimulus	GO:0051716	3.46648e-20	19.4601	81	HSPA6,CYP1A1,FBLN1,ANK1,LOX,ITGBL1,ACKR3,THY1,PTPRU,RAB7B,FBN1,COL1A2,PRKCZ,FAM13A,CPE,TNFAIP3,ITGA11,HIF3A,KCNA5,COL3A1,COL1A1,DACT2,ABCA1,WNT16,SFRP4,RASD1,MFAP4,COL4A6,PROX1,FYB2,COL4A5,RELN,PTGIS,CCL2,PCOLCE2,HMCN1,SEMA3C,FST,SMPD3,ANGPTL1,TGFBR3,ADCY2,SLIT3,RAMP3,GNAO1,EGR3,NR4A1,MMP14,PTN,MYH11,CXCL14,CILP,RBM24,ITGB4,INSIG1,CTHRC1,GFPT2,SEMA3B,DLK1,PLXNA4,WNT4,TNC,ASB2,ZFAND2A,RABGEF1,LTBP…	HSPA6, CYP1A1, FBLN1, ANK1, LOX, ITGBL1, ACKR3, THY1, PTPRU, RAB7B, FBN1, COL1A2, PRKCZ, FAM13A, CPE, TNFAIP3, ITGA11, HIF3A, KCNA5, COL3A1, COL1A1, DACT2, ABCA1, WNT16, SFRP4, RASD1, MFAP4, COL4A6, PROX1, COL4A5, RELN, PTGIS, PCOLCE2, HMCN1, SEMA3C, FST, ANGPTL1, TGFBR3, ADCY2, SLIT3, RAMP3, GNAO1, EGR3, NR4A1, MMP14, PTN, MYH11, CXCL14, CILP, RBM24, ITGB4, INSIG1, CTHRC1, GFPT2, SEMA3B, DLK1, P…	FYB2, CCL2, SMPD3, PHF24, SOX7	76	5
GO:BP	regulation of biological process	GO:0050789	1.12153e-19	18.9502	108	HSPA1A,GAS1,FBLN1,ANK1,MMRN1,LOX,ITGBL1,COL14A1,ACKR3,PI16,ELN,THY1,PTPRU,RAB7B,FBN1,COL1A2,ACE,PRKCZ,FAM13A,ABCG1,CPE,TNFAIP3,ITGA11,HIF3A,KCNA5,COL3A1,SLC7A10,COL1A1,DACT2,ABCA1,WNT16,SFRP4,APOLD1,TIMP2,RASD1,MFAP4,COL4A6,PROX1,FYB2,COL4A5,SERPINF1,TBX1,RELN,PTGIS,CCL2,HMCN1,SLC6A2,SEMA3C,FST,SMPD3,DPT,OSR2,ANGPTL1,TGFBR3,IGSF10,ADCY2,STC1,MPP7,SLIT3,FSTL1,RAMP3,GNAO1,EGR3,NR4A1,ZNF503,MMP14,PT…	HSPA1A, GAS1, FBLN1, ANK1, MMRN1, LOX, ITGBL1, COL14A1, ACKR3, PI16, ELN, THY1, PTPRU, RAB7B, FBN1, COL1A2, ACE, PRKCZ, FAM13A, ABCG1, CPE, TNFAIP3, ITGA11, HIF3A, KCNA5, COL3A1, SLC7A10, COL1A1, DACT2, ABCA1, WNT16, SFRP4, APOLD1, TIMP2, RASD1, MFAP4, COL4A6, PROX1, COL4A5, SERPINF1, TBX1, RELN, PTGIS, HMCN1, SLC6A2, SEMA3C, FST, DPT, OSR2, ANGPTL1, TGFBR3, IGSF10, ADCY2, STC1, MPP7, SLIT3, FSTL…	FYB2, CCL2, SMPD3, SLITRK4, CD200, PHF24, SOX7	101	7
GO:BP	multicellular organismal process	GO:0032501	1.66353e-19	18.779	75	FBLN1,MMRN1,LOX,COL14A1,PPDPFL,ACKR3,PI16,ELN,THY1,RAB7B,FBN1,COL1A2,ACE,CPE,TNFAIP3,KCNA5,COL3A1,COL1A1,ABCA1,WNT16,SFRP4,APOLD1,PKHD1L1,ATP8A2,MFAP5,PROX1,SERPINF1,RELN,PTGIS,CCL2,HMCN1,SEMA3C,FST,SMPD3,OSR2,ADAMTS2,TGFBR3,GAS7,IGSF10,STC1,SLIT3,FSTL1,RAMP3,EGR3,NR4A1,MMP14,PTN,SLITRK4,CD200,MYH11,FHOD3,RBM24,ITGB4,INSIG1,NT5E,CTHRC1,SEMA3B,PLXNA4,MMP24,WNT4,TNC,BHLHE40,ASB2,CLDN11,MXRA8,RABGEF…	FBLN1, MMRN1, LOX, COL14A1, PPDPFL, ACKR3, PI16, ELN, THY1, RAB7B, FBN1, COL1A2, ACE, CPE, TNFAIP3, KCNA5, COL3A1, COL1A1, ABCA1, WNT16, SFRP4, APOLD1, PKHD1L1, MFAP5, PROX1, SERPINF1, RELN, PTGIS, HMCN1, SEMA3C, FST, OSR2, ADAMTS2, TGFBR3, GAS7, IGSF10, STC1, SLIT3, FSTL1, RAMP3, EGR3, NR4A1, MMP14, PTN, MYH11, FHOD3, RBM24, ITGB4, INSIG1, NT5E, CTHRC1, SEMA3B, PLXNA4, MMP24, WNT4, TNC, BHLHE40,…	ATP8A2, CCL2, SMPD3, SLITRK4, CD200, PHF24, SOX7	68	7
GO:BP	circulatory system development	GO:0072359	3.6557e-19	18.437	32	LOX,COL14A1,ACKR3,PI16,ELN,THY1,FBN1,COL1A2,CPE,COL3A1,COL1A1,WNT16,APOLD1,PROX1,SERPINF1,PTGIS,SEMA3C,TGFBR3,SLIT3,EGR3,NR4A1,MYH11,FHOD3,RBM24,PLXNA4,WNT4,ASB2,BMP7,JAM3,FN1,CRB2,MMP2	LOX, COL14A1, ACKR3, PI16, ELN, THY1, FBN1, COL1A2, CPE, COL3A1, COL1A1, WNT16, APOLD1, PROX1, SERPINF1, PTGIS, SEMA3C, TGFBR3, SLIT3, EGR3, NR4A1, MYH11, FHOD3, RBM24, PLXNA4, WNT4, ASB2, BMP7, JAM3, FN1, CRB2, MMP2		32	0
GO:BP	animal organ morphogenesis	GO:0009887	4.8832e-19	18.3113	32	ELN,THY1,FBN1,COL1A2,CPE,TNFAIP3,COL3A1,COL1A1,WNT16,SFRP4,MFAP5,PROX1,SEMA3C,FST,SMPD3,OSR2,TGFBR3,STC1,SLIT3,MMP14,PTN,ITGB4,INSIG1,CTHRC1,WNT4,TNC,ASB2,BMP7,WNT2B,CRB2,MMP2,MMP16	ELN, THY1, FBN1, COL1A2, CPE, TNFAIP3, COL3A1, COL1A1, WNT16, SFRP4, MFAP5, PROX1, SEMA3C, FST, OSR2, TGFBR3, STC1, SLIT3, MMP14, PTN, ITGB4, INSIG1, CTHRC1, WNT4, TNC, ASB2, BMP7, WNT2B, CRB2, MMP2, MMP16	SMPD3	31	1
GO:BP	cell surface receptor signaling pathway	GO:0007166	6.46459e-19	18.1895	47	LOX,ITGBL1,ACKR3,THY1,PTPRU,RAB7B,FBN1,COL1A2,CPE,TNFAIP3,ITGA11,KCNA5,COL3A1,COL1A1,DACT2,WNT16,SFRP4,COL4A6,FYB2,COL4A5,RELN,CCL2,HMCN1,SEMA3C,FST,SMPD3,ANGPTL1,TGFBR3,SLIT3,MMP14,PTN,CILP,ITGB4,CTHRC1,SEMA3B,DLK1,PLXNA4,WNT4,RABGEF1,LTBP1,SCUBE1,BMP7,SOX7,WNT2B,FN1,CRB2,JUN	LOX, ITGBL1, ACKR3, THY1, PTPRU, RAB7B, FBN1, COL1A2, CPE, TNFAIP3, ITGA11, KCNA5, COL3A1, COL1A1, DACT2, WNT16, SFRP4, COL4A6, COL4A5, RELN, HMCN1, SEMA3C, FST, ANGPTL1, TGFBR3, SLIT3, MMP14, PTN, CILP, ITGB4, CTHRC1, SEMA3B, DLK1, PLXNA4, WNT4, RABGEF1, LTBP1, SCUBE1, BMP7, WNT2B, FN1, CRB2, JUN	FYB2, CCL2, SMPD3, SOX7	43	4
GO:BP	animal organ development	GO:0048513	6.46459e-19	18.1895	49	LOX,COL14A1,PI16,ELN,THY1,FBN1,COL1A2,ACE,CPE,TNFAIP3,COL3A1,COL1A1,WNT16,SFRP4,MFAP5,PROX1,SERPINF1,TGM3,RELN,SEMA3C,FST,SMPD3,OSR2,ADAMTS2,TGFBR3,STC1,SLIT3,NR4A1,MMP14,PTN,MYH11,CXCL14,FHOD3,RBM24,ITGB4,INSIG1,CTHRC1,SEMA3B,PLXNA4,WNT4,TNC,ASB2,BMP7,WNT2B,FN1,CRB2,MMP2,MMP16,TPPP3	LOX, COL14A1, PI16, ELN, THY1, FBN1, COL1A2, ACE, CPE, TNFAIP3, COL3A1, COL1A1, WNT16, SFRP4, MFAP5, PROX1, SERPINF1, RELN, SEMA3C, FST, OSR2, ADAMTS2, TGFBR3, STC1, SLIT3, NR4A1, MMP14, PTN, MYH11, CXCL14, FHOD3, RBM24, ITGB4, INSIG1, CTHRC1, SEMA3B, PLXNA4, WNT4, TNC, ASB2, BMP7, WNT2B, FN1, CRB2, MMP2, MMP16, TPPP3	TGM3, SMPD3	47	2
GO:BP	regulation of cellular process	GO:0050794	7.47673e-19	18.1263	104	HSPA1A,GAS1,FBLN1,ANK1,MMRN1,LOX,ITGBL1,COL14A1,ACKR3,PI16,ELN,THY1,PTPRU,RAB7B,FBN1,COL1A2,ACE,PRKCZ,FAM13A,ABCG1,CPE,TNFAIP3,ITGA11,HIF3A,KCNA5,COL3A1,SLC7A10,COL1A1,DACT2,ABCA1,WNT16,SFRP4,APOLD1,TIMP2,RASD1,COL4A6,PROX1,FYB2,COL4A5,SERPINF1,TBX1,RELN,PTGIS,CCL2,HMCN1,SEMA3C,FST,SMPD3,DPT,OSR2,ANGPTL1,TGFBR3,IGSF10,ADCY2,STC1,MPP7,SLIT3,FSTL1,RAMP3,GNAO1,EGR3,NR4A1,ZNF503,MMP14,PTN,SLITRK4,CD2…	HSPA1A, GAS1, FBLN1, ANK1, MMRN1, LOX, ITGBL1, COL14A1, ACKR3, PI16, ELN, THY1, PTPRU, RAB7B, FBN1, COL1A2, ACE, PRKCZ, FAM13A, ABCG1, CPE, TNFAIP3, ITGA11, HIF3A, KCNA5, COL3A1, SLC7A10, COL1A1, DACT2, ABCA1, WNT16, SFRP4, APOLD1, TIMP2, RASD1, COL4A6, PROX1, COL4A5, SERPINF1, TBX1, RELN, PTGIS, HMCN1, SEMA3C, FST, DPT, OSR2, ANGPTL1, TGFBR3, IGSF10, ADCY2, STC1, MPP7, SLIT3, FSTL1, RAMP3, GNAO1…	FYB2, CCL2, SMPD3, SLITRK4, CD200, PHF24, SOX7	97	7
GO:BP	tissue development	GO:0009888	2.64289e-18	17.5779	41	LOX,COL14A1,PI16,ELN,COL1A2,COL3A1,COL1A1,WNT16,SFRP4,APOLD1,PROX1,TGM3,SEMA3C,FST,SMPD3,OSR2,TGFBR3,STC1,FSTL1,NR4A1,MMP14,PTN,MYH11,FHOD3,RBM24,ITGB4,CTHRC1,SEMA3B,PLXNA4,WNT4,TNC,ASB2,COL12A1,BMP7,SOX7,WNT2B,FN1,CRB2,MMP2,ADAMTSL4,TPPP3	LOX, COL14A1, PI16, ELN, COL1A2, COL3A1, COL1A1, WNT16, SFRP4, APOLD1, PROX1, SEMA3C, FST, OSR2, TGFBR3, STC1, FSTL1, NR4A1, MMP14, PTN, MYH11, FHOD3, RBM24, ITGB4, CTHRC1, SEMA3B, PLXNA4, WNT4, TNC, ASB2, COL12A1, BMP7, WNT2B, FN1, CRB2, MMP2, ADAMTSL4, TPPP3	TGM3, SMPD3, SOX7	38	3
GO:BP	signaling	GO:0023052	2.43292e-17	16.6139	67	FBLN1,ANK1,LOX,ITGBL1,ACKR3,THY1,PTPRU,RAB7B,FBN1,COL1A2,ACE,PRKCZ,FAM13A,CPE,TNFAIP3,ITGA11,KCNA5,COL3A1,SLC7A10,COL1A1,DACT2,ABCA1,WNT16,SFRP4,RASD1,COL4A6,PROX1,FYB2,COL4A5,RELN,PTGIS,CCL2,HMCN1,SLC6A2,SEMA3C,FST,SMPD3,ANGPTL1,TGFBR3,ADCY2,SLIT3,RAMP3,GNAO1,EGR3,NR4A1,MMP14,PTN,CXCL14,CILP,ITGB4,INSIG1,CTHRC1,SEMA3B,DLK1,PLXNA4,WNT4,TNC,ASB2,RABGEF1,LTBP1,SCUBE1,BMP7,PHF24,SOX7,KAZALD1,DENND3,…	FBLN1, ANK1, LOX, ITGBL1, ACKR3, THY1, PTPRU, RAB7B, FBN1, COL1A2, ACE, PRKCZ, FAM13A, CPE, TNFAIP3, ITGA11, KCNA5, COL3A1, SLC7A10, COL1A1, DACT2, ABCA1, WNT16, SFRP4, RASD1, COL4A6, PROX1, COL4A5, RELN, PTGIS, HMCN1, SLC6A2, SEMA3C, FST, ANGPTL1, TGFBR3, ADCY2, SLIT3, RAMP3, GNAO1, EGR3, NR4A1, MMP14, PTN, CXCL14, CILP, ITGB4, INSIG1, CTHRC1, SEMA3B, DLK1, PLXNA4, WNT4, TNC, ASB2, RABGEF1, LTBP…	FYB2, CCL2, SMPD3, PHF24, SOX7	62	5
GO:BP	cell communication	GO:0007154	5.05233e-17	16.2965	67	FBLN1,ANK1,LOX,ITGBL1,ACKR3,THY1,PTPRU,RAB7B,FBN1,COL1A2,ACE,PRKCZ,FAM13A,CPE,TNFAIP3,ITGA11,KCNA5,COL3A1,SLC7A10,COL1A1,DACT2,ABCA1,WNT16,SFRP4,RASD1,COL4A6,PROX1,FYB2,COL4A5,RELN,PTGIS,CCL2,HMCN1,SLC6A2,SEMA3C,FST,SMPD3,ANGPTL1,TGFBR3,ADCY2,SLIT3,RAMP3,GNAO1,EGR3,NR4A1,MMP14,PTN,CXCL14,CILP,ITGB4,INSIG1,CTHRC1,SEMA3B,DLK1,PLXNA4,WNT4,TNC,ASB2,RABGEF1,LTBP1,SCUBE1,BMP7,PHF24,SOX7,KAZALD1,DENND3,…	FBLN1, ANK1, LOX, ITGBL1, ACKR3, THY1, PTPRU, RAB7B, FBN1, COL1A2, ACE, PRKCZ, FAM13A, CPE, TNFAIP3, ITGA11, KCNA5, COL3A1, SLC7A10, COL1A1, DACT2, ABCA1, WNT16, SFRP4, RASD1, COL4A6, PROX1, COL4A5, RELN, PTGIS, HMCN1, SLC6A2, SEMA3C, FST, ANGPTL1, TGFBR3, ADCY2, SLIT3, RAMP3, GNAO1, EGR3, NR4A1, MMP14, PTN, CXCL14, CILP, ITGB4, INSIG1, CTHRC1, SEMA3B, DLK1, PLXNA4, WNT4, TNC, ASB2, RABGEF1, LTBP…	FYB2, CCL2, SMPD3, PHF24, SOX7	62	5
GO:BP	signal transduction	GO:0007165	1.78814e-15	14.7476	62	FBLN1,ANK1,LOX,ITGBL1,ACKR3,THY1,PTPRU,RAB7B,FBN1,COL1A2,PRKCZ,FAM13A,CPE,TNFAIP3,ITGA11,KCNA5,COL3A1,COL1A1,DACT2,ABCA1,WNT16,SFRP4,RASD1,COL4A6,PROX1,FYB2,COL4A5,RELN,PTGIS,CCL2,HMCN1,SEMA3C,FST,SMPD3,ANGPTL1,TGFBR3,ADCY2,SLIT3,RAMP3,GNAO1,NR4A1,MMP14,PTN,CXCL14,CILP,ITGB4,INSIG1,CTHRC1,SEMA3B,DLK1,PLXNA4,WNT4,ASB2,RABGEF1,LTBP1,SCUBE1,BMP7,PHF24,SOX7,KAZALD1,DENND3,RASGEF1B	FBLN1, ANK1, LOX, ITGBL1, ACKR3, THY1, PTPRU, RAB7B, FBN1, COL1A2, PRKCZ, FAM13A, CPE, TNFAIP3, ITGA11, KCNA5, COL3A1, COL1A1, DACT2, ABCA1, WNT16, SFRP4, RASD1, COL4A6, PROX1, COL4A5, RELN, PTGIS, HMCN1, SEMA3C, FST, ANGPTL1, TGFBR3, ADCY2, SLIT3, RAMP3, GNAO1, NR4A1, MMP14, PTN, CXCL14, CILP, ITGB4, INSIG1, CTHRC1, SEMA3B, DLK1, PLXNA4, WNT4, ASB2, RABGEF1, LTBP1, SCUBE1, BMP7, KAZALD1, DENND3,…	FYB2, CCL2, SMPD3, PHF24, SOX7	57	5
GO:BP	regulation of response to stimulus	GO:0048583	2.11112e-15	14.6755	51	FBLN1,MMRN1,LOX,ACKR3,PI16,THY1,PTPRU,RAB7B,FBN1,TNFAIP3,COL3A1,COL1A1,DACT2,ABCA1,WNT16,SFRP4,PROX1,FYB2,RELN,PTGIS,CCL2,FST,TGFBR3,SLIT3,RAMP3,MMP14,PTN,CD200,CXCL14,CILP,INSIG1,NT5E,CTHRC1,SEMA3B,DLK1,PLXNA4,WNT4,TNC,RABGEF1,LTBP1,SCUBE1,BMP7,PHF24,SOX7,KAZALD1,DENND3,JAM3,FN1,CRB2,ERN1,NUPR1	FBLN1, MMRN1, LOX, ACKR3, PI16, THY1, PTPRU, RAB7B, FBN1, TNFAIP3, COL3A1, COL1A1, DACT2, ABCA1, WNT16, SFRP4, PROX1, RELN, PTGIS, FST, TGFBR3, SLIT3, RAMP3, MMP14, PTN, CXCL14, CILP, INSIG1, NT5E, CTHRC1, SEMA3B, DLK1, PLXNA4, WNT4, TNC, RABGEF1, LTBP1, SCUBE1, BMP7, KAZALD1, DENND3, JAM3, FN1, CRB2, ERN1, NUPR1	FYB2, CCL2, CD200, PHF24, SOX7	46	5
GO:BP	anatomical structure formation involved in morphogenesis	GO:0048646	2.11112e-15	14.6755	29	ACKR3,THY1,TNFAIP3,COL3A1,COL1A1,APOLD1,PROX1,SERPINF1,RELN,PTGIS,SEMA3C,SMPD3,TGFBR3,EGR3,NR4A1,MMP14,FHOD3,ITGB4,CTHRC1,WNT4,COL12A1,BMP7,SOX7,JAM3,PTGFRN,WNT2B,FN1,CRB2,MMP2	ACKR3, THY1, TNFAIP3, COL3A1, COL1A1, APOLD1, PROX1, SERPINF1, RELN, PTGIS, SEMA3C, TGFBR3, EGR3, NR4A1, MMP14, FHOD3, ITGB4, CTHRC1, WNT4, COL12A1, BMP7, JAM3, PTGFRN, WNT2B, FN1, CRB2, MMP2	SMPD3, SOX7	27	2
GO:BP	locomotion	GO:0040011	1.49528e-14	13.8253	28	FBLN1,LOX,ACKR3,THY1,PTPRU,COL3A1,COL1A1,PROX1,RELN,CCL2,SEMA3C,SMPD3,TGFBR3,IGSF10,STC1,SLIT3,EGR3,NR4A1,MMP14,PTN,CXCL14,SEMA3B,PLXNA4,WNT4,RABGEF1,BMP7,JAM3,FN1	FBLN1, LOX, ACKR3, THY1, PTPRU, COL3A1, COL1A1, PROX1, RELN, SEMA3C, TGFBR3, IGSF10, STC1, SLIT3, EGR3, NR4A1, MMP14, PTN, CXCL14, SEMA3B, PLXNA4, WNT4, RABGEF1, BMP7, JAM3, FN1	CCL2, SMPD3	26	2
GO:BP	negative regulation of biological process	GO:0048519	7.62779e-14	13.1176	53	HSPA1A,GAS1,FBLN1,MMRN1,ACKR3,PI16,THY1,PTPRU,RAB7B,FBN1,TNFAIP3,COL3A1,SLC7A10,COL1A1,DACT2,WNT16,SFRP4,TIMP2,PROX1,SERPINF1,PTGIS,CCL2,FST,SMPD3,DPT,OSR2,TGFBR3,STC1,SLIT3,FSTL1,EGR3,NR4A1,ZNF503,MMP14,PTN,CD200,CXCL14,FHOD3,CILP,RBM24,INSIG1,NT5E,CTHRC1,SEMA3B,DLK1,PLXNA4,WNT4,BHLHE40,RABGEF1,LTBP1,BMP7,PHF24,SOX7	HSPA1A, GAS1, FBLN1, MMRN1, ACKR3, PI16, THY1, PTPRU, RAB7B, FBN1, TNFAIP3, COL3A1, SLC7A10, COL1A1, DACT2, WNT16, SFRP4, TIMP2, PROX1, SERPINF1, PTGIS, FST, DPT, OSR2, TGFBR3, STC1, SLIT3, FSTL1, EGR3, NR4A1, ZNF503, MMP14, PTN, CXCL14, FHOD3, CILP, RBM24, INSIG1, NT5E, CTHRC1, SEMA3B, DLK1, PLXNA4, WNT4, BHLHE40, RABGEF1, LTBP1, BMP7	CCL2, SMPD3, CD200, PHF24, SOX7	48	5
GO:BP	negative regulation of response to stimulus	GO:0048585	8.62645e-14	13.0642	29	FBLN1,MMRN1,ACKR3,THY1,PTPRU,RAB7B,FBN1,TNFAIP3,COL3A1,DACT2,WNT16,SFRP4,PTGIS,CCL2,FST,TGFBR3,SLIT3,MMP14,CD200,CILP,INSIG1,NT5E,CTHRC1,SEMA3B,DLK1,WNT4,RABGEF1,LTBP1,BMP7	FBLN1, MMRN1, ACKR3, THY1, PTPRU, RAB7B, FBN1, TNFAIP3, COL3A1, DACT2, WNT16, SFRP4, PTGIS, FST, TGFBR3, SLIT3, MMP14, CILP, INSIG1, NT5E, CTHRC1, SEMA3B, DLK1, WNT4, RABGEF1, LTBP1, BMP7	CCL2, CD200	27	2
GO:BP	cell adhesion	GO:0007155	1.1086e-13	12.9552	29	FBLN1,MMRN1,THY1,PTPRU,FBN1,ITGA11,COL3A1,COL1A1,CLDN5,MFAP4,FYB2,HMCN1,FNDC1,IGDCC4,EGR3,CD200,ITGB4,NT5E,PLXNA4,MMP24,WNT4,TNC,CLDN11,MXRA8,BMP7,COL28A1,JAM3,FN1,CRB2	FBLN1, MMRN1, THY1, PTPRU, FBN1, ITGA11, COL3A1, COL1A1, CLDN5, MFAP4, HMCN1, FNDC1, IGDCC4, EGR3, ITGB4, NT5E, PLXNA4, MMP24, WNT4, TNC, CLDN11, MXRA8, BMP7, COL28A1, JAM3, FN1, CRB2	FYB2, CD200	27	2
GO:BP	negative regulation of cellular process	GO:0048523	1.54226e-13	12.8118	51	HSPA1A,GAS1,FBLN1,ACKR3,PI16,THY1,PTPRU,RAB7B,FBN1,TNFAIP3,COL3A1,SLC7A10,COL1A1,DACT2,WNT16,SFRP4,TIMP2,PROX1,SERPINF1,PTGIS,CCL2,FST,SMPD3,DPT,OSR2,TGFBR3,STC1,SLIT3,FSTL1,EGR3,NR4A1,ZNF503,MMP14,PTN,CD200,CXCL14,FHOD3,CILP,RBM24,INSIG1,CTHRC1,SEMA3B,DLK1,PLXNA4,WNT4,BHLHE40,RABGEF1,LTBP1,BMP7,PHF24,SOX7	HSPA1A, GAS1, FBLN1, ACKR3, PI16, THY1, PTPRU, RAB7B, FBN1, TNFAIP3, COL3A1, SLC7A10, COL1A1, DACT2, WNT16, SFRP4, TIMP2, PROX1, SERPINF1, PTGIS, FST, DPT, OSR2, TGFBR3, STC1, SLIT3, FSTL1, EGR3, NR4A1, ZNF503, MMP14, PTN, CXCL14, FHOD3, CILP, RBM24, INSIG1, CTHRC1, SEMA3B, DLK1, PLXNA4, WNT4, BHLHE40, RABGEF1, LTBP1, BMP7	CCL2, SMPD3, CD200, PHF24, SOX7	46	5
GO:BP	cell migration	GO:0016477	1.58843e-13	12.799	30	LOX,ACKR3,THY1,PTPRU,ITGA11,COL3A1,COL1A1,PROX1,RELN,CCL2,SEMA3C,SMPD3,TGFBR3,IGSF10,STC1,FSTL1,EGR3,NR4A1,MMP14,PTN,CXCL14,ITGB4,SEMA3B,PLXNA4,WNT4,RABGEF1,BMP7,JAM3,FN1,CRB2	LOX, ACKR3, THY1, PTPRU, ITGA11, COL3A1, COL1A1, PROX1, RELN, SEMA3C, TGFBR3, IGSF10, STC1, FSTL1, EGR3, NR4A1, MMP14, PTN, CXCL14, ITGB4, SEMA3B, PLXNA4, WNT4, RABGEF1, BMP7, JAM3, FN1, CRB2	CCL2, SMPD3	28	2
GO:BP	cell population proliferation	GO:0008283	5.9274e-13	12.2271	33	FBLN1,ACKR3,PTPRU,TNFAIP3,COL3A1,WNT16,SFRP4,PROX1,SERPINF1,CCL2,FST,SMPD3,DPT,OSR2,STC1,SLIT3,EGR3,NR4A1,ZNF503,MMP14,PTN,CTHRC1,WNT4,TNC,BMP7,SOX7,WNT2B,FN1,JUN,MMP2,ERN1,MMP16,NUPR1	FBLN1, ACKR3, PTPRU, TNFAIP3, COL3A1, WNT16, SFRP4, PROX1, SERPINF1, FST, DPT, OSR2, STC1, SLIT3, EGR3, NR4A1, ZNF503, MMP14, PTN, CTHRC1, WNT4, TNC, BMP7, WNT2B, FN1, JUN, MMP2, ERN1, MMP16, NUPR1	CCL2, SMPD3, SOX7	30	3
GO:BP	cell motility	GO:0048870	6.48906e-13	12.1878	31	FBLN1,LOX,ACKR3,THY1,PTPRU,ITGA11,COL3A1,COL1A1,PROX1,RELN,CCL2,SEMA3C,SMPD3,TGFBR3,IGSF10,STC1,FSTL1,EGR3,NR4A1,MMP14,PTN,CXCL14,ITGB4,SEMA3B,PLXNA4,WNT4,RABGEF1,BMP7,JAM3,FN1,CRB2	FBLN1, LOX, ACKR3, THY1, PTPRU, ITGA11, COL3A1, COL1A1, PROX1, RELN, SEMA3C, TGFBR3, IGSF10, STC1, FSTL1, EGR3, NR4A1, MMP14, PTN, CXCL14, ITGB4, SEMA3B, PLXNA4, WNT4, RABGEF1, BMP7, JAM3, FN1, CRB2	CCL2, SMPD3	29	2
GO:BP	heart development	GO:0007507	1.17024e-12	11.9317	19	LOX,COL14A1,PI16,ELN,FBN1,CPE,COL3A1,WNT16,PROX1,SEMA3C,TGFBR3,SLIT3,MYH11,FHOD3,RBM24,PLXNA4,ASB2,BMP7,FN1	LOX, COL14A1, PI16, ELN, FBN1, CPE, COL3A1, WNT16, PROX1, SEMA3C, TGFBR3, SLIT3, MYH11, FHOD3, RBM24, PLXNA4, ASB2, BMP7, FN1		19	0
GO:BP	regulation of multicellular organismal development	GO:2000026	1.97662e-12	11.7041	27	LOX,COL14A1,PI16,THY1,RAB7B,FBN1,SFRP4,APOLD1,PROX1,SERPINF1,RELN,PTGIS,FST,SMPD3,OSR2,EGR3,MMP14,PTN,SLITRK4,SEMA3B,PLXNA4,WNT4,BHLHE40,BMP7,WNT2B,FN1,CRB2	LOX, COL14A1, PI16, THY1, RAB7B, FBN1, SFRP4, APOLD1, PROX1, SERPINF1, RELN, PTGIS, FST, OSR2, EGR3, MMP14, PTN, SEMA3B, PLXNA4, WNT4, BHLHE40, BMP7, WNT2B, FN1, CRB2	SMPD3, SLITRK4	25	2
GO:BP	regulation of developmental process	GO:0050793	2.06181e-12	11.6858	35	LOX,COL14A1,PI16,THY1,RAB7B,FBN1,TNFAIP3,SLC7A10,COL1A1,SFRP4,APOLD1,PROX1,SERPINF1,RELN,PTGIS,CCL2,FST,SMPD3,OSR2,EGR3,MMP14,PTN,SLITRK4,CXCL14,RBM24,INSIG1,CTHRC1,SEMA3B,PLXNA4,WNT4,BHLHE40,BMP7,WNT2B,FN1,CRB2	LOX, COL14A1, PI16, THY1, RAB7B, FBN1, TNFAIP3, SLC7A10, COL1A1, SFRP4, APOLD1, PROX1, SERPINF1, RELN, PTGIS, FST, OSR2, EGR3, MMP14, PTN, CXCL14, RBM24, INSIG1, CTHRC1, SEMA3B, PLXNA4, WNT4, BHLHE40, BMP7, WNT2B, FN1, CRB2	CCL2, SMPD3, SLITRK4	32	3
GO:BP	collagen metabolic process	GO:0032963	2.50119e-12	11.6019	11	COL1A2,COL1A1,MFAP4,SMPD3,ADAMTS2,MMP14,MMP24,WNT4,MMP2,MMP16,MRC2	COL1A2, COL1A1, MFAP4, ADAMTS2, MMP14, MMP24, WNT4, MMP2, MMP16, MRC2	SMPD3	10	1
GO:BP	regulation of cell motility	GO:2000145	4.32416e-12	11.3641	23	FBLN1,THY1,PTPRU,COL3A1,COL1A1,PROX1,RELN,CCL2,SEMA3C,SMPD3,TGFBR3,IGSF10,STC1,MMP14,PTN,CXCL14,SEMA3B,PLXNA4,WNT4,RABGEF1,BMP7,JAM3,FN1	FBLN1, THY1, PTPRU, COL3A1, COL1A1, PROX1, RELN, SEMA3C, TGFBR3, IGSF10, STC1, MMP14, PTN, CXCL14, SEMA3B, PLXNA4, WNT4, RABGEF1, BMP7, JAM3, FN1	CCL2, SMPD3	21	2
GO:BP	regulation of cell communication	GO:0010646	9.21533e-12	11.0355	42	FBLN1,LOX,ACKR3,THY1,PTPRU,RAB7B,FBN1,ACE,TNFAIP3,COL3A1,SLC7A10,COL1A1,DACT2,ABCA1,WNT16,SFRP4,PROX1,RELN,PTGIS,FST,TGFBR3,SLIT3,RAMP3,MMP14,PTN,CILP,INSIG1,CTHRC1,DLK1,WNT4,RABGEF1,LTBP1,SCUBE1,BMP7,PHF24,SOX7,KAZALD1,DENND3,FN1,CRB2,ERN1,NUPR1	FBLN1, LOX, ACKR3, THY1, PTPRU, RAB7B, FBN1, ACE, TNFAIP3, COL3A1, SLC7A10, COL1A1, DACT2, ABCA1, WNT16, SFRP4, PROX1, RELN, PTGIS, FST, TGFBR3, SLIT3, RAMP3, MMP14, PTN, CILP, INSIG1, CTHRC1, DLK1, WNT4, RABGEF1, LTBP1, SCUBE1, BMP7, KAZALD1, DENND3, FN1, CRB2, ERN1, NUPR1	PHF24, SOX7	40	2
GO:BP	regulation of signaling	GO:0023051	9.47778e-12	11.0233	42	FBLN1,LOX,ACKR3,THY1,PTPRU,RAB7B,FBN1,ACE,TNFAIP3,COL3A1,SLC7A10,COL1A1,DACT2,ABCA1,WNT16,SFRP4,PROX1,RELN,PTGIS,FST,TGFBR3,SLIT3,RAMP3,MMP14,PTN,CILP,INSIG1,CTHRC1,DLK1,WNT4,RABGEF1,LTBP1,SCUBE1,BMP7,PHF24,SOX7,KAZALD1,DENND3,FN1,CRB2,ERN1,NUPR1	FBLN1, LOX, ACKR3, THY1, PTPRU, RAB7B, FBN1, ACE, TNFAIP3, COL3A1, SLC7A10, COL1A1, DACT2, ABCA1, WNT16, SFRP4, PROX1, RELN, PTGIS, FST, TGFBR3, SLIT3, RAMP3, MMP14, PTN, CILP, INSIG1, CTHRC1, DLK1, WNT4, RABGEF1, LTBP1, SCUBE1, BMP7, KAZALD1, DENND3, FN1, CRB2, ERN1, NUPR1	PHF24, SOX7	40	2
GO:BP	regulation of locomotion	GO:0040012	9.54322e-12	11.0203	23	FBLN1,THY1,PTPRU,COL3A1,COL1A1,PROX1,RELN,CCL2,SEMA3C,SMPD3,TGFBR3,IGSF10,STC1,MMP14,PTN,CXCL14,SEMA3B,PLXNA4,WNT4,RABGEF1,BMP7,JAM3,FN1	FBLN1, THY1, PTPRU, COL3A1, COL1A1, PROX1, RELN, SEMA3C, TGFBR3, IGSF10, STC1, MMP14, PTN, CXCL14, SEMA3B, PLXNA4, WNT4, RABGEF1, BMP7, JAM3, FN1	CCL2, SMPD3	21	2
GO:BP	collagen fibril organization	GO:0030199	9.69955e-12	11.0132	8	LOX,COL14A1,COL1A2,FMOD,COL3A1,COL1A1,DPT,ADAMTS2	LOX, COL14A1, COL1A2, FMOD, COL3A1, COL1A1, DPT, ADAMTS2		8	0
GO:BP	regulation of signal transduction	GO:0009966	1.02863e-11	10.9877	39	FBLN1,LOX,ACKR3,THY1,PTPRU,RAB7B,FBN1,TNFAIP3,COL3A1,COL1A1,DACT2,ABCA1,WNT16,SFRP4,PROX1,RELN,PTGIS,FST,TGFBR3,SLIT3,RAMP3,MMP14,CILP,INSIG1,CTHRC1,DLK1,WNT4,RABGEF1,LTBP1,SCUBE1,BMP7,PHF24,SOX7,KAZALD1,DENND3,FN1,CRB2,ERN1,NUPR1	FBLN1, LOX, ACKR3, THY1, PTPRU, RAB7B, FBN1, TNFAIP3, COL3A1, COL1A1, DACT2, ABCA1, WNT16, SFRP4, PROX1, RELN, PTGIS, FST, TGFBR3, SLIT3, RAMP3, MMP14, CILP, INSIG1, CTHRC1, DLK1, WNT4, RABGEF1, LTBP1, SCUBE1, BMP7, KAZALD1, DENND3, FN1, CRB2, ERN1, NUPR1	PHF24, SOX7	37	2
GO:BP	regulation of cell migration	GO:0030334	1.02863e-11	10.9877	22	THY1,PTPRU,COL3A1,COL1A1,PROX1,RELN,CCL2,SEMA3C,SMPD3,TGFBR3,IGSF10,STC1,MMP14,PTN,CXCL14,SEMA3B,PLXNA4,WNT4,RABGEF1,BMP7,JAM3,FN1	THY1, PTPRU, COL3A1, COL1A1, PROX1, RELN, SEMA3C, TGFBR3, IGSF10, STC1, MMP14, PTN, CXCL14, SEMA3B, PLXNA4, WNT4, RABGEF1, BMP7, JAM3, FN1	CCL2, SMPD3	20	2
GO:BP	cellular response to growth factor stimulus	GO:0071363	1.09778e-11	10.9595	20	GAS1,LOX,FBN1,COL1A2,COL3A1,CCL2,HMCN1,FST,SMPD3,TGFBR3,EGR3,NR4A1,CILP,WNT4,LTBP1,BMP7,CRB2,JUN,ERN1,ZNF8	GAS1, LOX, FBN1, COL1A2, COL3A1, HMCN1, FST, TGFBR3, EGR3, NR4A1, CILP, WNT4, LTBP1, BMP7, CRB2, JUN, ERN1, ZNF8	CCL2, SMPD3	18	2
GO:BP	regulation of multicellular organismal process	GO:0051239	1.14974e-11	10.9394	37	MMRN1,LOX,COL14A1,PI16,THY1,RAB7B,FBN1,TNFAIP3,KCNA5,COL1A1,ABCA1,SFRP4,APOLD1,PROX1,SERPINF1,RELN,PTGIS,FST,SMPD3,OSR2,TGFBR3,STC1,EGR3,MMP14,PTN,SLITRK4,CD200,SEMA3B,PLXNA4,WNT4,BHLHE40,RABGEF1,LTBP1,BMP7,WNT2B,FN1,CRB2	MMRN1, LOX, COL14A1, PI16, THY1, RAB7B, FBN1, TNFAIP3, KCNA5, COL1A1, ABCA1, SFRP4, APOLD1, PROX1, SERPINF1, RELN, PTGIS, FST, OSR2, TGFBR3, STC1, EGR3, MMP14, PTN, SEMA3B, PLXNA4, WNT4, BHLHE40, RABGEF1, LTBP1, BMP7, WNT2B, FN1, CRB2	SMPD3, SLITRK4, CD200	34	3
GO:BP	cell development	GO:0048468	1.26872e-11	10.8966	37	LOX,COL14A1,PI16,THY1,RAB7B,FBN1,ATP8A2,PROX1,SERPINF1,RELN,HMCN1,SEMA3C,FST,SMPD3,GAS7,STC1,SLIT3,EGR3,MMP14,PTN,SLITRK4,MYH11,FHOD3,ITGB4,CTHRC1,SEMA3B,PLXNA4,WNT4,TNC,BHLHE40,ASB2,MXRA8,BMP7,WNT2B,FN1,CRB2,ADAMTSL4	LOX, COL14A1, PI16, THY1, RAB7B, FBN1, PROX1, SERPINF1, RELN, HMCN1, SEMA3C, FST, GAS7, STC1, SLIT3, EGR3, MMP14, PTN, MYH11, FHOD3, ITGB4, CTHRC1, SEMA3B, PLXNA4, WNT4, TNC, BHLHE40, ASB2, MXRA8, BMP7, WNT2B, FN1, CRB2, ADAMTSL4	ATP8A2, SMPD3, SLITRK4	34	3
GO:BP	regulation of cell differentiation	GO:0045595	1.71034e-11	10.7669	29	LOX,PI16,THY1,RAB7B,FBN1,SLC7A10,COL1A1,SFRP4,APOLD1,PROX1,SERPINF1,RELN,FST,EGR3,MMP14,PTN,CXCL14,RBM24,INSIG1,CTHRC1,SEMA3B,PLXNA4,WNT4,BHLHE40,BMP7,FN1,CRB2,GLIS1,VCAN	LOX, PI16, THY1, RAB7B, FBN1, SLC7A10, COL1A1, SFRP4, APOLD1, PROX1, SERPINF1, RELN, FST, EGR3, MMP14, PTN, CXCL14, RBM24, INSIG1, CTHRC1, SEMA3B, PLXNA4, WNT4, BHLHE40, BMP7, FN1, CRB2, GLIS1, VCAN		29	0
GO:BP	response to growth factor	GO:0070848	1.72245e-11	10.7639	20	GAS1,LOX,FBN1,COL1A2,COL3A1,CCL2,HMCN1,FST,SMPD3,TGFBR3,EGR3,NR4A1,CILP,WNT4,LTBP1,BMP7,CRB2,JUN,ERN1,ZNF8	GAS1, LOX, FBN1, COL1A2, COL3A1, HMCN1, FST, TGFBR3, EGR3, NR4A1, CILP, WNT4, LTBP1, BMP7, CRB2, JUN, ERN1, ZNF8	CCL2, SMPD3	18	2
GO:BP	extracellular matrix assembly	GO:0085029	2.30346e-11	10.6376	8	LOX,ELN,COL1A2,COL3A1,MFAP4,SMPD3,TGFBR3,MYH11	LOX, ELN, COL1A2, COL3A1, MFAP4, TGFBR3, MYH11	SMPD3	7	1
GO:BP	neurogenesis	GO:0022008	3.81847e-11	10.4181	28	THY1,COL3A1,WNT16,ATP8A2,PROX1,SERPINF1,RELN,CCL2,HMCN1,SEMA3C,GAS7,IGSF10,SLIT3,PTN,SLITRK4,ITGB4,CTHRC1,SEMA3B,PLXNA4,MMP24,WNT4,TNC,BHLHE40,MXRA8,BMP7,WNT2B,FN1,CRB2	THY1, COL3A1, WNT16, PROX1, SERPINF1, RELN, HMCN1, SEMA3C, GAS7, IGSF10, SLIT3, PTN, ITGB4, CTHRC1, SEMA3B, PLXNA4, MMP24, WNT4, TNC, BHLHE40, MXRA8, BMP7, WNT2B, FN1, CRB2	ATP8A2, CCL2, SLITRK4	25	3
GO:BP	cellular response to endogenous stimulus	GO:0071495	1.42177e-10	9.84717	26	GAS1,LOX,FBN1,COL1A2,COL3A1,COL1A1,COL4A6,CCL2,HMCN1,FST,SMPD3,TGFBR3,SLIT3,EGR3,NR4A1,MYH11,CILP,INSIG1,WNT4,LTBP1,BMP7,CRB2,JUN,MMP2,ERN1,ZNF8	GAS1, LOX, FBN1, COL1A2, COL3A1, COL1A1, COL4A6, HMCN1, FST, TGFBR3, SLIT3, EGR3, NR4A1, MYH11, CILP, INSIG1, WNT4, LTBP1, BMP7, CRB2, JUN, MMP2, ERN1, ZNF8	CCL2, SMPD3	24	2
GO:BP	tube development	GO:0035295	1.44676e-10	9.8396	22	LOX,ACKR3,THY1,COL3A1,APOLD1,PROX1,SERPINF1,PTGIS,SEMA3C,SMPD3,ADAMTS2,TGFBR3,EGR3,NR4A1,MMP14,CTHRC1,PLXNA4,WNT4,ASB2,BMP7,JAM3,WNT2B	LOX, ACKR3, THY1, COL3A1, APOLD1, PROX1, SERPINF1, PTGIS, SEMA3C, ADAMTS2, TGFBR3, EGR3, NR4A1, MMP14, CTHRC1, PLXNA4, WNT4, ASB2, BMP7, JAM3, WNT2B	SMPD3	21	1
GO:BP	positive regulation of biological process	GO:0048518	1.44676e-10	9.8396	58	HSPA1A,MMRN1,ACKR3,THY1,PTPRU,RAB7B,ABCG1,TNFAIP3,COL3A1,SLC7A10,COL1A1,ABCA1,WNT16,SFRP4,PROX1,FYB2,SERPINF1,TBX1,RELN,PTGIS,CCL2,SEMA3C,FST,SMPD3,OSR2,TGFBR3,STC1,MPP7,RAMP3,EGR3,NR4A1,MMP14,PTN,SLITRK4,CXCL14,RBM24,CTHRC1,SEMA3B,PLXNA4,WNT4,TNC,ZFAND2A,RABGEF1,SCUBE1,BMP7,JAM3,WNT2B,HSPB8,FN1,CRB2,JUN,MMP2,ZNF395,ERN1,ADAMTSL4,NUPR1,GLIS1,TPPP3	HSPA1A, MMRN1, ACKR3, THY1, PTPRU, RAB7B, ABCG1, TNFAIP3, COL3A1, SLC7A10, COL1A1, ABCA1, WNT16, SFRP4, PROX1, SERPINF1, TBX1, RELN, PTGIS, SEMA3C, FST, OSR2, TGFBR3, STC1, MPP7, RAMP3, EGR3, NR4A1, MMP14, PTN, CXCL14, RBM24, CTHRC1, SEMA3B, PLXNA4, WNT4, TNC, ZFAND2A, RABGEF1, SCUBE1, BMP7, JAM3, WNT2B, HSPB8, FN1, CRB2, JUN, MMP2, ZNF395, ERN1, ADAMTSL4, NUPR1, GLIS1, TPPP3	FYB2, CCL2, SMPD3, SLITRK4	54	4
GO:BP	response to endogenous stimulus	GO:0009719	1.73406e-10	9.76094	26	GAS1,LOX,FBN1,COL1A2,COL3A1,COL1A1,TIMP2,COL4A6,CCL2,HMCN1,FST,SMPD3,TGFBR3,SLIT3,EGR3,NR4A1,MYH11,CILP,INSIG1,WNT4,LTBP1,BMP7,CRB2,JUN,MMP2,ERN1	GAS1, LOX, FBN1, COL1A2, COL3A1, COL1A1, TIMP2, COL4A6, HMCN1, FST, TGFBR3, SLIT3, EGR3, NR4A1, MYH11, CILP, INSIG1, WNT4, LTBP1, BMP7, CRB2, JUN, MMP2, ERN1	CCL2, SMPD3	24	2
GO:BP	nervous system development	GO:0007399	2.8782e-10	9.54088	31	ACKR3,THY1,COL3A1,WNT16,ATP8A2,PROX1,SERPINF1,RELN,CCL2,HMCN1,SEMA3C,GAS7,IGSF10,SLIT3,EGR3,PTN,SLITRK4,ITGB4,CTHRC1,SEMA3B,PLXNA4,MMP24,WNT4,TNC,BHLHE40,CLDN11,MXRA8,BMP7,WNT2B,FN1,CRB2	ACKR3, THY1, COL3A1, WNT16, PROX1, SERPINF1, RELN, HMCN1, SEMA3C, GAS7, IGSF10, SLIT3, EGR3, PTN, ITGB4, CTHRC1, SEMA3B, PLXNA4, MMP24, WNT4, TNC, BHLHE40, CLDN11, MXRA8, BMP7, WNT2B, FN1, CRB2	ATP8A2, CCL2, SLITRK4	28	3
GO:BP	negative regulation of signal transduction	GO:0009968	5.26145e-10	9.27889	22	FBLN1,ACKR3,THY1,PTPRU,RAB7B,FBN1,TNFAIP3,DACT2,WNT16,SFRP4,FST,TGFBR3,SLIT3,MMP14,CILP,INSIG1,CTHRC1,DLK1,WNT4,RABGEF1,LTBP1,BMP7	FBLN1, ACKR3, THY1, PTPRU, RAB7B, FBN1, TNFAIP3, DACT2, WNT16, SFRP4, FST, TGFBR3, SLIT3, MMP14, CILP, INSIG1, CTHRC1, DLK1, WNT4, RABGEF1, LTBP1, BMP7		22	0
GO:BP	embryonic morphogenesis	GO:0048598	5.55144e-10	9.25559	18	FBN1,MFAP5,PROX1,OSR2,MMP14,ITGB4,INSIG1,CTHRC1,WNT4,ASB2,COL12A1,BMP7,SOX7,WNT2B,FN1,CRB2,MMP2,MMP16	FBN1, MFAP5, PROX1, OSR2, MMP14, ITGB4, INSIG1, CTHRC1, WNT4, ASB2, COL12A1, BMP7, WNT2B, FN1, CRB2, MMP2, MMP16	SOX7	17	1
GO:BP	embryo development	GO:0009790	7.25981e-10	9.13907	23	FBN1,COL3A1,COL1A1,MFAP5,PROX1,SEMA3C,OSR2,MMP14,ITGB4,INSIG1,CTHRC1,PLXNA4,WNT4,ASB2,COL12A1,BMP7,SOX7,PCSK6,WNT2B,FN1,CRB2,MMP2,MMP16	FBN1, COL3A1, COL1A1, MFAP5, PROX1, SEMA3C, OSR2, MMP14, ITGB4, INSIG1, CTHRC1, PLXNA4, WNT4, ASB2, COL12A1, BMP7, PCSK6, WNT2B, FN1, CRB2, MMP2, MMP16	SOX7	22	1
GO:BP	cellular component organization	GO:0016043	7.47494e-10	9.12639	66	HSPA1A,FBLN1,LOX,COL14A1,PI16,ELN,THY1,COL1A2,ABCG1,FMOD,KCNA5,COL3A1,COL1A1,ABCA1,CLDN5,SFRP4,ATP8A2,MFAP4,COL4A6,PROX1,COL4A5,RELN,CCL2,HMCN1,SEMA3C,SMPD3,DPT,ADAMTS2,TGFBR3,GAS7,MPP7,SLIT3,NR4A1,MMP14,PTN,SLITRK4,MYH11,FHOD3,ADAMTSL3,ITGB4,INSIG1,CTHRC1,SEMA3B,PLXNA4,MMP24,WNT4,TNC,ASB2,CLDN11,RABGEF1,BMP7,KAZALD1,COL28A1,JAM3,PTGFRN,FN1,TLCD2,SCARA5,MMP2,PHACTR2,ADAMTSL4,MMP16,NUPR1,TPPP3,CRI…	HSPA1A, FBLN1, LOX, COL14A1, PI16, ELN, THY1, COL1A2, ABCG1, FMOD, KCNA5, COL3A1, COL1A1, ABCA1, CLDN5, SFRP4, MFAP4, COL4A6, PROX1, COL4A5, RELN, HMCN1, SEMA3C, DPT, ADAMTS2, TGFBR3, GAS7, MPP7, SLIT3, NR4A1, MMP14, PTN, MYH11, FHOD3, ADAMTSL3, ITGB4, INSIG1, CTHRC1, SEMA3B, PLXNA4, MMP24, WNT4, TNC, ASB2, CLDN11, RABGEF1, BMP7, KAZALD1, COL28A1, JAM3, PTGFRN, FN1, SCARA5, MMP2, PHACTR2, ADAMTSL…	ATP8A2, CCL2, SMPD3, SLITRK4, TLCD2	61	5
GO:BP	cellular response to chemical stimulus	GO:0070887	8.63391e-10	9.06379	33	CYP1A1,LOX,ACKR3,RAB7B,COL1A2,TNFAIP3,HIF3A,COL3A1,COL1A1,ABCA1,WNT16,COL4A6,PTGIS,CCL2,PCOLCE2,SMPD3,SLIT3,RAMP3,EGR3,NR4A1,PTN,MYH11,CXCL14,INSIG1,GFPT2,PLXNA4,ZFAND2A,RABGEF1,JAM3,HSPB8,JUN,MMP2,ERN1	CYP1A1, LOX, ACKR3, RAB7B, COL1A2, TNFAIP3, HIF3A, COL3A1, COL1A1, ABCA1, WNT16, COL4A6, PTGIS, PCOLCE2, SLIT3, RAMP3, EGR3, NR4A1, PTN, MYH11, CXCL14, INSIG1, GFPT2, PLXNA4, ZFAND2A, RABGEF1, JAM3, HSPB8, JUN, MMP2, ERN1	CCL2, SMPD3	31	2
GO:BP	blood vessel development	GO:0001568	1.01415e-09	8.9939	18	LOX,ACKR3,THY1,COL1A2,COL3A1,COL1A1,APOLD1,PROX1,SERPINF1,PTGIS,SEMA3C,TGFBR3,EGR3,NR4A1,WNT4,BMP7,JAM3,MMP2	LOX, ACKR3, THY1, COL1A2, COL3A1, COL1A1, APOLD1, PROX1, SERPINF1, PTGIS, SEMA3C, TGFBR3, EGR3, NR4A1, WNT4, BMP7, JAM3, MMP2		18	0
GO:BP	skeletal system development	GO:0001501	1.17423e-09	8.93025	17	LOX,FBN1,COL1A2,COL3A1,COL1A1,SFRP4,FST,SMPD3,OSR2,STC1,MMP14,INSIG1,BMP7,WNT2B,MMP2,MMP16,VCAN	LOX, FBN1, COL1A2, COL3A1, COL1A1, SFRP4, FST, OSR2, STC1, MMP14, INSIG1, BMP7, WNT2B, MMP2, MMP16, VCAN	SMPD3	16	1
GO:BP	negative regulation of cell communication	GO:0010648	1.4264e-09	8.84576	22	FBLN1,ACKR3,THY1,PTPRU,RAB7B,FBN1,TNFAIP3,DACT2,WNT16,SFRP4,FST,TGFBR3,SLIT3,MMP14,CILP,INSIG1,CTHRC1,DLK1,WNT4,RABGEF1,LTBP1,BMP7	FBLN1, ACKR3, THY1, PTPRU, RAB7B, FBN1, TNFAIP3, DACT2, WNT16, SFRP4, FST, TGFBR3, SLIT3, MMP14, CILP, INSIG1, CTHRC1, DLK1, WNT4, RABGEF1, LTBP1, BMP7		22	0
GO:BP	negative regulation of signaling	GO:0023057	1.45732e-09	8.83644	22	FBLN1,ACKR3,THY1,PTPRU,RAB7B,FBN1,TNFAIP3,DACT2,WNT16,SFRP4,FST,TGFBR3,SLIT3,MMP14,CILP,INSIG1,CTHRC1,DLK1,WNT4,RABGEF1,LTBP1,BMP7	FBLN1, ACKR3, THY1, PTPRU, RAB7B, FBN1, TNFAIP3, DACT2, WNT16, SFRP4, FST, TGFBR3, SLIT3, MMP14, CILP, INSIG1, CTHRC1, DLK1, WNT4, RABGEF1, LTBP1, BMP7		22	0
GO:BP	transforming growth factor beta receptor superfamily signaling pathway	GO:0141091	1.70666e-09	8.76785	14	LOX,FBN1,COL1A2,COL3A1,DACT2,FST,SMPD3,TGFBR3,CILP,LTBP1,BMP7,CRB2,JUN,ZNF8	LOX, FBN1, COL1A2, COL3A1, DACT2, FST, TGFBR3, CILP, LTBP1, BMP7, CRB2, JUN, ZNF8	SMPD3	13	1
GO:BP	vasculature development	GO:0001944	2.07576e-09	8.68282	18	LOX,ACKR3,THY1,COL1A2,COL3A1,COL1A1,APOLD1,PROX1,SERPINF1,PTGIS,SEMA3C,TGFBR3,EGR3,NR4A1,WNT4,BMP7,JAM3,MMP2	LOX, ACKR3, THY1, COL1A2, COL3A1, COL1A1, APOLD1, PROX1, SERPINF1, PTGIS, SEMA3C, TGFBR3, EGR3, NR4A1, WNT4, BMP7, JAM3, MMP2		18	0
GO:BP	cellular component organization or biogenesis	GO:0071840	2.80513e-09	8.55205	66	HSPA1A,FBLN1,LOX,COL14A1,PI16,ELN,THY1,COL1A2,ABCG1,FMOD,KCNA5,COL3A1,COL1A1,ABCA1,CLDN5,SFRP4,ATP8A2,MFAP4,COL4A6,PROX1,COL4A5,RELN,CCL2,HMCN1,SEMA3C,SMPD3,DPT,ADAMTS2,TGFBR3,GAS7,MPP7,SLIT3,NR4A1,MMP14,PTN,SLITRK4,MYH11,FHOD3,ADAMTSL3,ITGB4,INSIG1,CTHRC1,SEMA3B,PLXNA4,MMP24,WNT4,TNC,ASB2,CLDN11,RABGEF1,BMP7,KAZALD1,COL28A1,JAM3,PTGFRN,FN1,TLCD2,SCARA5,MMP2,PHACTR2,ADAMTSL4,MMP16,NUPR1,TPPP3,CRI…	HSPA1A, FBLN1, LOX, COL14A1, PI16, ELN, THY1, COL1A2, ABCG1, FMOD, KCNA5, COL3A1, COL1A1, ABCA1, CLDN5, SFRP4, MFAP4, COL4A6, PROX1, COL4A5, RELN, HMCN1, SEMA3C, DPT, ADAMTS2, TGFBR3, GAS7, MPP7, SLIT3, NR4A1, MMP14, PTN, MYH11, FHOD3, ADAMTSL3, ITGB4, INSIG1, CTHRC1, SEMA3B, PLXNA4, MMP24, WNT4, TNC, ASB2, CLDN11, RABGEF1, BMP7, KAZALD1, COL28A1, JAM3, PTGFRN, FN1, SCARA5, MMP2, PHACTR2, ADAMTSL…	ATP8A2, CCL2, SMPD3, SLITRK4, TLCD2	61	5
GO:BP	regulation of cell population proliferation	GO:0042127	4.03092e-09	8.3946	25	FBLN1,ACKR3,PTPRU,TNFAIP3,SFRP4,PROX1,SERPINF1,CCL2,SMPD3,DPT,OSR2,SLIT3,EGR3,NR4A1,ZNF503,PTN,CTHRC1,TNC,BMP7,SOX7,FN1,JUN,MMP2,ERN1,NUPR1	FBLN1, ACKR3, PTPRU, TNFAIP3, SFRP4, PROX1, SERPINF1, DPT, OSR2, SLIT3, EGR3, NR4A1, ZNF503, PTN, CTHRC1, TNC, BMP7, FN1, JUN, MMP2, ERN1, NUPR1	CCL2, SMPD3, SOX7	22	3
GO:BP	positive regulation of cellular process	GO:0048522	4.49422e-09	8.34735	52	HSPA1A,MMRN1,ACKR3,THY1,PTPRU,RAB7B,ABCG1,TNFAIP3,COL3A1,SLC7A10,COL1A1,ABCA1,WNT16,SFRP4,PROX1,SERPINF1,TBX1,RELN,PTGIS,CCL2,SEMA3C,SMPD3,OSR2,TGFBR3,MPP7,RAMP3,EGR3,NR4A1,MMP14,PTN,SLITRK4,CXCL14,RBM24,CTHRC1,SEMA3B,PLXNA4,WNT4,TNC,SCUBE1,BMP7,JAM3,HSPB8,FN1,CRB2,JUN,MMP2,ZNF395,ERN1,ADAMTSL4,NUPR1,GLIS1,TPPP3	HSPA1A, MMRN1, ACKR3, THY1, PTPRU, RAB7B, ABCG1, TNFAIP3, COL3A1, SLC7A10, COL1A1, ABCA1, WNT16, SFRP4, PROX1, SERPINF1, TBX1, RELN, PTGIS, SEMA3C, OSR2, TGFBR3, MPP7, RAMP3, EGR3, NR4A1, MMP14, PTN, CXCL14, RBM24, CTHRC1, SEMA3B, PLXNA4, WNT4, TNC, SCUBE1, BMP7, JAM3, HSPB8, FN1, CRB2, JUN, MMP2, ZNF395, ERN1, ADAMTSL4, NUPR1, GLIS1, TPPP3	CCL2, SMPD3, SLITRK4	49	3
GO:BP	muscle tissue development	GO:0060537	5.23295e-09	8.28125	13	LOX,COL14A1,PI16,ELN,COL3A1,PROX1,SEMA3C,NR4A1,MYH11,FHOD3,RBM24,ASB2,BMP7	LOX, COL14A1, PI16, ELN, COL3A1, PROX1, SEMA3C, NR4A1, MYH11, FHOD3, RBM24, ASB2, BMP7		13	0
GO:BP	transmembrane receptor protein serine/threonine kinase signaling pathway	GO:0007178	6.18749e-09	8.20849	14	LOX,FBN1,COL1A2,COL3A1,DACT2,FST,SMPD3,TGFBR3,CILP,LTBP1,BMP7,CRB2,JUN,ZNF8	LOX, FBN1, COL1A2, COL3A1, DACT2, FST, TGFBR3, CILP, LTBP1, BMP7, CRB2, JUN, ZNF8	SMPD3	13	1
GO:BP	bone development	GO:0060348	6.40391e-09	8.19355	10	LOX,FBN1,COL3A1,COL1A1,SFRP4,SMPD3,OSR2,STC1,MMP14,INSIG1	LOX, FBN1, COL3A1, COL1A1, SFRP4, OSR2, STC1, MMP14, INSIG1	SMPD3	9	1
GO:BP	bone morphogenesis	GO:0060349	6.92323e-09	8.15969	9	COL3A1,COL1A1,SFRP4,SMPD3,OSR2,STC1,MMP14,INSIG1,MMP16	COL3A1, COL1A1, SFRP4, OSR2, STC1, MMP14, INSIG1, MMP16	SMPD3	8	1
GO:BP	tube morphogenesis	GO:0035239	9.33278e-09	8.02999	18	LOX,ACKR3,THY1,COL3A1,APOLD1,PROX1,SERPINF1,PTGIS,TGFBR3,EGR3,NR4A1,MMP14,CTHRC1,WNT4,ASB2,BMP7,JAM3,WNT2B	LOX, ACKR3, THY1, COL3A1, APOLD1, PROX1, SERPINF1, PTGIS, TGFBR3, EGR3, NR4A1, MMP14, CTHRC1, WNT4, ASB2, BMP7, JAM3, WNT2B		18	0
GO:BP	positive regulation of developmental process	GO:0051094	1.97233e-08	7.70502	21	RAB7B,COL1A1,SFRP4,PROX1,SERPINF1,RELN,PTGIS,FST,OSR2,EGR3,MMP14,PTN,SLITRK4,RBM24,CTHRC1,PLXNA4,WNT4,BMP7,WNT2B,FN1,CRB2	RAB7B, COL1A1, SFRP4, PROX1, SERPINF1, RELN, PTGIS, FST, OSR2, EGR3, MMP14, PTN, RBM24, CTHRC1, PLXNA4, WNT4, BMP7, WNT2B, FN1, CRB2	SLITRK4	20	1
GO:BP	enzyme-linked receptor protein signaling pathway	GO:0007167	2.07279e-08	7.68345	19	LOX,FBN1,COL1A2,COL3A1,DACT2,COL4A6,COL4A5,HMCN1,FST,SMPD3,ANGPTL1,TGFBR3,CILP,WNT4,RABGEF1,LTBP1,BMP7,CRB2,JUN	LOX, FBN1, COL1A2, COL3A1, DACT2, COL4A6, COL4A5, HMCN1, FST, ANGPTL1, TGFBR3, CILP, WNT4, RABGEF1, LTBP1, BMP7, CRB2, JUN	SMPD3	18	1
GO:BP	supramolecular fiber organization	GO:0097435	2.32999e-08	7.63265	16	HSPA1A,LOX,COL14A1,ELN,COL1A2,FMOD,COL3A1,COL1A1,MFAP4,PROX1,DPT,ADAMTS2,GAS7,MYH11,FHOD3,WNT4	HSPA1A, LOX, COL14A1, ELN, COL1A2, FMOD, COL3A1, COL1A1, MFAP4, PROX1, DPT, ADAMTS2, GAS7, MYH11, FHOD3, WNT4		16	0
GO:BP	muscle structure development	GO:0061061	3.00124e-08	7.5227	15	LOX,COL14A1,PI16,ELN,COL3A1,PROX1,NR4A1,MMP14,MYH11,CXCL14,FHOD3,RBM24,WNT4,ASB2,PTGFRN	LOX, COL14A1, PI16, ELN, COL3A1, PROX1, NR4A1, MMP14, MYH11, CXCL14, FHOD3, RBM24, WNT4, ASB2, PTGFRN		15	0
GO:BP	generation of neurons	GO:0048699	3.11625e-08	7.50637	24	THY1,COL3A1,WNT16,ATP8A2,PROX1,RELN,HMCN1,SEMA3C,GAS7,IGSF10,SLIT3,PTN,SLITRK4,CTHRC1,SEMA3B,PLXNA4,WNT4,TNC,BMP7,WNT2B,FN1,CRB2,GPRIN3,VCAN	THY1, COL3A1, WNT16, PROX1, RELN, HMCN1, SEMA3C, GAS7, IGSF10, SLIT3, PTN, CTHRC1, SEMA3B, PLXNA4, WNT4, TNC, BMP7, WNT2B, FN1, CRB2, GPRIN3, VCAN	ATP8A2, SLITRK4	22	2
GO:BP	cell-cell signaling	GO:0007267	4.39171e-08	7.35737	22	THY1,PTPRU,ACE,CPE,KCNA5,SLC7A10,COL1A1,ABCA1,WNT16,SFRP4,RELN,SLC6A2,SMPD3,EGR3,PTN,CTHRC1,WNT4,TNC,LTBP1,PHF24,SOX7,WNT2B	THY1, PTPRU, ACE, CPE, KCNA5, SLC7A10, COL1A1, ABCA1, WNT16, SFRP4, RELN, SLC6A2, EGR3, PTN, CTHRC1, WNT4, TNC, LTBP1, WNT2B	SMPD3, PHF24, SOX7	19	3
GO:BP	ossification	GO:0001503	4.39171e-08	7.35737	13	LOX,COL1A2,COL1A1,SMPD3,OSR2,MMP14,PTN,CTHRC1,WNT4,BMP7,MMP2,MMP16,GLIS1	LOX, COL1A2, COL1A1, OSR2, MMP14, PTN, CTHRC1, WNT4, BMP7, MMP2, MMP16, GLIS1	SMPD3	12	1
GO:BP	response to external stimulus	GO:0009605	4.91254e-08	7.30869	29	MMRN1,LOX,ACKR3,RAB7B,TNFAIP3,COL1A1,ABCA1,PTGIS,CCL2,HMCN1,SLIT3,EGR3,NR4A1,PTN,CD200,CXCL14,TMEM255A,NT5E,SEMA3B,PLXNA4,MMP24,WNT4,TNC,BHLHE40,RABGEF1,PHF24,JAM3,WNT2B,GSDMB	MMRN1, LOX, ACKR3, RAB7B, TNFAIP3, COL1A1, ABCA1, PTGIS, HMCN1, SLIT3, EGR3, NR4A1, PTN, CXCL14, TMEM255A, NT5E, SEMA3B, PLXNA4, MMP24, WNT4, TNC, BHLHE40, RABGEF1, JAM3, WNT2B	CCL2, CD200, PHF24, GSDMB	25	4
GO:BP	response to organic substance	GO:0010033	5.02535e-08	7.29883	24	CYP1A1,LOX,ACKR3,RAB7B,COL1A2,ABCG1,TNFAIP3,COL3A1,COL1A1,ABCA1,TIMP2,COL4A6,PTGIS,CCL2,PCOLCE2,SMPD3,TGFBR3,SLIT3,RAMP3,NR4A1,MYH11,INSIG1,NT5E,GFPT2	CYP1A1, LOX, ACKR3, RAB7B, COL1A2, ABCG1, TNFAIP3, COL3A1, COL1A1, ABCA1, TIMP2, COL4A6, PTGIS, PCOLCE2, TGFBR3, SLIT3, RAMP3, NR4A1, MYH11, INSIG1, NT5E, GFPT2	CCL2, SMPD3	22	2
GO:BP	skeletal system morphogenesis	GO:0048705	6.72154e-08	7.17253	11	COL3A1,COL1A1,SFRP4,SMPD3,OSR2,STC1,MMP14,INSIG1,BMP7,MMP2,MMP16	COL3A1, COL1A1, SFRP4, OSR2, STC1, MMP14, INSIG1, BMP7, MMP2, MMP16	SMPD3	10	1
GO:BP	integrin-mediated signaling pathway	GO:0007229	7.64515e-08	7.11661	8	ITGBL1,THY1,ITGA11,COL3A1,FYB2,PTN,ITGB4,FN1	ITGBL1, THY1, ITGA11, COL3A1, PTN, ITGB4, FN1	FYB2	7	1
GO:BP	negative regulation of cell population proliferation	GO:0008285	9.25217e-08	7.03376	14	FBLN1,ACKR3,PTPRU,TNFAIP3,SFRP4,PROX1,SERPINF1,CCL2,DPT,SLIT3,ZNF503,PTN,BMP7,SOX7	FBLN1, ACKR3, PTPRU, TNFAIP3, SFRP4, PROX1, SERPINF1, DPT, SLIT3, ZNF503, PTN, BMP7	CCL2, SOX7	12	2
GO:BP	ameboidal-type cell migration	GO:0001667	1.17642e-07	6.92944	13	PROX1,SEMA3C,TGFBR3,STC1,FSTL1,EGR3,NR4A1,PTN,ITGB4,SEMA3B,BMP7,FN1,CRB2	PROX1, SEMA3C, TGFBR3, STC1, FSTL1, EGR3, NR4A1, PTN, ITGB4, SEMA3B, BMP7, FN1, CRB2		13	0
GO:BP	cardiocyte differentiation	GO:0035051	1.17642e-07	6.92944	8	COL14A1,PI16,PROX1,SEMA3C,MYH11,FHOD3,ASB2,BMP7	COL14A1, PI16, PROX1, SEMA3C, MYH11, FHOD3, ASB2, BMP7		8	0
GO:BP	positive regulation of cell differentiation	GO:0045597	1.94631e-07	6.71079	16	RAB7B,COL1A1,SFRP4,PROX1,SERPINF1,RELN,EGR3,MMP14,PTN,RBM24,CTHRC1,PLXNA4,WNT4,BMP7,FN1,CRB2	RAB7B, COL1A1, SFRP4, PROX1, SERPINF1, RELN, EGR3, MMP14, PTN, RBM24, CTHRC1, PLXNA4, WNT4, BMP7, FN1, CRB2		16	0
GO:BP	elastic fiber assembly	GO:0048251	2.1944e-07	6.65868	4	LOX,COL3A1,MFAP4,MYH11	LOX, COL3A1, MFAP4, MYH11		4	0
GO:BP	collagen catabolic process	GO:0030574	3.0377e-07	6.51746	6	ADAMTS2,MMP14,MMP24,MMP2,MMP16,MRC2	ADAMTS2, MMP14, MMP24, MMP2, MMP16, MRC2		6	0
GO:BP	positive regulation of cell migration	GO:0030335	3.30473e-07	6.48086	13	THY1,COL1A1,PROX1,RELN,SEMA3C,TGFBR3,MMP14,PTN,CXCL14,SEMA3B,BMP7,JAM3,FN1	THY1, COL1A1, PROX1, RELN, SEMA3C, TGFBR3, MMP14, PTN, CXCL14, SEMA3B, BMP7, JAM3, FN1		13	0
GO:BP	response to chemical	GO:0042221	3.30473e-07	6.48086	38	CYP1A1,LOX,ACKR3,RAB7B,COL1A2,ABCG1,TNFAIP3,HIF3A,COL3A1,COL1A1,ABCA1,WNT16,TIMP2,COL4A6,PTGIS,CCL2,PCOLCE2,SMPD3,TGFBR3,SLIT3,RAMP3,EGR3,NR4A1,PTN,MYH11,CXCL14,INSIG1,NT5E,GFPT2,SEMA3B,PLXNA4,ZFAND2A,RABGEF1,JAM3,HSPB8,JUN,MMP2,ERN1	CYP1A1, LOX, ACKR3, RAB7B, COL1A2, ABCG1, TNFAIP3, HIF3A, COL3A1, COL1A1, ABCA1, WNT16, TIMP2, COL4A6, PTGIS, PCOLCE2, TGFBR3, SLIT3, RAMP3, EGR3, NR4A1, PTN, MYH11, CXCL14, INSIG1, NT5E, GFPT2, SEMA3B, PLXNA4, ZFAND2A, RABGEF1, JAM3, HSPB8, JUN, MMP2, ERN1	CCL2, SMPD3	36	2
GO:BP	regulation of cellular component organization	GO:0051128	3.3768e-07	6.47149	28	HSPA1A,COL14A1,PI16,ELN,THY1,ABCA1,SFRP4,PROX1,RELN,SMPD3,TGFBR3,MPP7,SLIT3,MMP14,PTN,SLITRK4,FHOD3,SEMA3B,PLXNA4,WNT4,TNC,RABGEF1,BMP7,KAZALD1,JAM3,FN1,NUPR1,TPPP3	HSPA1A, COL14A1, PI16, ELN, THY1, ABCA1, SFRP4, PROX1, RELN, TGFBR3, MPP7, SLIT3, MMP14, PTN, FHOD3, SEMA3B, PLXNA4, WNT4, TNC, RABGEF1, BMP7, KAZALD1, JAM3, FN1, NUPR1, TPPP3	SMPD3, SLITRK4	26	2
GO:BP	striated muscle tissue development	GO:0014706	3.92063e-07	6.40664	9	LOX,COL14A1,PI16,PROX1,SEMA3C,MYH11,FHOD3,ASB2,BMP7	LOX, COL14A1, PI16, PROX1, SEMA3C, MYH11, FHOD3, ASB2, BMP7		9	0
GO:BP	cellular anatomical entity morphogenesis	GO:0032989	4.00107e-07	6.39782	15	THY1,PROX1,RELN,HMCN1,SEMA3C,GAS7,SLIT3,PTN,SLITRK4,FHOD3,ITGB4,SEMA3B,PLXNA4,BMP7,FN1	THY1, PROX1, RELN, HMCN1, SEMA3C, GAS7, SLIT3, PTN, FHOD3, ITGB4, SEMA3B, PLXNA4, BMP7, FN1	SLITRK4	14	1
GO:BP	neuron differentiation	GO:0030182	4.00107e-07	6.39782	20	THY1,WNT16,ATP8A2,PROX1,RELN,HMCN1,SEMA3C,GAS7,SLIT3,PTN,SLITRK4,CTHRC1,SEMA3B,PLXNA4,WNT4,TNC,BMP7,WNT2B,FN1,CRB2	THY1, WNT16, PROX1, RELN, HMCN1, SEMA3C, GAS7, SLIT3, PTN, CTHRC1, SEMA3B, PLXNA4, WNT4, TNC, BMP7, WNT2B, FN1, CRB2	ATP8A2, SLITRK4	18	2
GO:BP	protein maturation	GO:0051604	4.55757e-07	6.34127	7	HSPA6,HSPA1A,GAS1,FBLN1,DNAJB1,ACE,CPE	HSPA6, HSPA1A, GAS1, FBLN1, DNAJB1, ACE, CPE		7	0
GO:BP	negative regulation of locomotion	GO:0040013	4.6793e-07	6.32982	10	FBLN1,THY1,PTPRU,COL3A1,CCL2,TGFBR3,STC1,SEMA3B,WNT4,RABGEF1	FBLN1, THY1, PTPRU, COL3A1, TGFBR3, STC1, SEMA3B, WNT4, RABGEF1	CCL2	9	1
GO:BP	regulation of cell development	GO:0060284	4.95677e-07	6.3048	15	LOX,THY1,RAB7B,FBN1,PROX1,SERPINF1,RELN,EGR3,MMP14,PTN,SEMA3B,PLXNA4,BHLHE40,BMP7,FN1	LOX, THY1, RAB7B, FBN1, PROX1, SERPINF1, RELN, EGR3, MMP14, PTN, SEMA3B, PLXNA4, BHLHE40, BMP7, FN1		15	0
GO:BP	cellular response to organic substance	GO:0071310	5.0632e-07	6.29558	24	CYP1A1,LOX,ACKR3,RAB7B,COL1A2,TNFAIP3,COL3A1,COL1A1,ABCA1,COL4A6,PTGIS,CCL2,PCOLCE2,SMPD3,SLIT3,RAMP3,NR4A1,MYH11,INSIG1,GFPT2,RABGEF1,HSPB8,MMP2,ERN1	CYP1A1, LOX, ACKR3, RAB7B, COL1A2, TNFAIP3, COL3A1, COL1A1, ABCA1, COL4A6, PTGIS, PCOLCE2, SLIT3, RAMP3, NR4A1, MYH11, INSIG1, GFPT2, RABGEF1, HSPB8, MMP2, ERN1	CCL2, SMPD3	22	2
GO:BP	positive regulation of cell motility	GO:2000147	5.0632e-07	6.29558	13	THY1,COL1A1,PROX1,RELN,SEMA3C,TGFBR3,MMP14,PTN,CXCL14,SEMA3B,BMP7,JAM3,FN1	THY1, COL1A1, PROX1, RELN, SEMA3C, TGFBR3, MMP14, PTN, CXCL14, SEMA3B, BMP7, JAM3, FN1		13	0
GO:BP	embryonic organ morphogenesis	GO:0048562	5.91223e-07	6.22825	11	FBN1,MFAP5,PROX1,OSR2,MMP14,INSIG1,CTHRC1,ASB2,BMP7,CRB2,MMP16	FBN1, MFAP5, PROX1, OSR2, MMP14, INSIG1, CTHRC1, ASB2, BMP7, CRB2, MMP16		11	0
GO:BP	epithelial cell proliferation	GO:0050673	6.41837e-07	6.19258	10	TNFAIP3,WNT16,PROX1,SERPINF1,CCL2,FST,OSR2,EGR3,NR4A1,PTN	TNFAIP3, WNT16, PROX1, SERPINF1, FST, OSR2, EGR3, NR4A1, PTN	CCL2	9	1
GO:BP	positive regulation of locomotion	GO:0040017	6.95847e-07	6.15749	13	THY1,COL1A1,PROX1,RELN,SEMA3C,TGFBR3,MMP14,PTN,CXCL14,SEMA3B,BMP7,JAM3,FN1	THY1, COL1A1, PROX1, RELN, SEMA3C, TGFBR3, MMP14, PTN, CXCL14, SEMA3B, BMP7, JAM3, FN1		13	0
GO:BP	muscle cell differentiation	GO:0042692	6.95847e-07	6.15749	11	LOX,COL14A1,PI16,PROX1,MMP14,MYH11,FHOD3,RBM24,WNT4,ASB2,PTGFRN	LOX, COL14A1, PI16, PROX1, MMP14, MYH11, FHOD3, RBM24, WNT4, ASB2, PTGFRN		11	0
GO:BP	cardiac muscle cell development	GO:0055013	6.95847e-07	6.15749	6	COL14A1,PI16,PROX1,MYH11,FHOD3,ASB2	COL14A1, PI16, PROX1, MYH11, FHOD3, ASB2		6	0
GO:BP	blood vessel morphogenesis	GO:0048514	6.95847e-07	6.15749	11	LOX,ACKR3,THY1,COL3A1,APOLD1,PROX1,SERPINF1,PTGIS,TGFBR3,EGR3,NR4A1	LOX, ACKR3, THY1, COL3A1, APOLD1, PROX1, SERPINF1, PTGIS, TGFBR3, EGR3, NR4A1		11	0
GO:BP	formation of primary germ layer	GO:0001704	6.95847e-07	6.15749	8	MMP14,ITGB4,COL12A1,BMP7,SOX7,FN1,CRB2,MMP2	MMP14, ITGB4, COL12A1, BMP7, FN1, CRB2, MMP2	SOX7	7	1
GO:BP	biomineral tissue development	GO:0031214	7.88063e-07	6.10344	8	LOX,COL1A2,COL1A1,SMPD3,OSR2,PTN,WNT4,BMP7	LOX, COL1A2, COL1A1, OSR2, PTN, WNT4, BMP7	SMPD3	7	1
GO:BP	tissue morphogenesis	GO:0048729	8.52397e-07	6.06936	14	COL3A1,PROX1,SEMA3C,FST,STC1,MMP14,ITGB4,CTHRC1,WNT4,TNC,ASB2,BMP7,WNT2B,CRB2	COL3A1, PROX1, SEMA3C, FST, STC1, MMP14, ITGB4, CTHRC1, WNT4, TNC, ASB2, BMP7, WNT2B, CRB2		14	0
GO:BP	cardiac cell development	GO:0055006	8.52397e-07	6.06936	6	COL14A1,PI16,PROX1,MYH11,FHOD3,ASB2	COL14A1, PI16, PROX1, MYH11, FHOD3, ASB2		6	0
GO:BP	epithelium development	GO:0060429	1.10085e-06	5.95827	19	WNT16,SFRP4,APOLD1,PROX1,TGM3,SEMA3C,FST,STC1,FSTL1,MMP14,CTHRC1,PLXNA4,WNT4,TNC,ASB2,BMP7,WNT2B,CRB2,ADAMTSL4	WNT16, SFRP4, APOLD1, PROX1, SEMA3C, FST, STC1, FSTL1, MMP14, CTHRC1, PLXNA4, WNT4, TNC, ASB2, BMP7, WNT2B, CRB2, ADAMTSL4	TGM3	18	1
GO:BP	regulation of nervous system development	GO:0051960	1.64633e-06	5.78348	12	THY1,PROX1,SERPINF1,RELN,PTN,SLITRK4,SEMA3B,PLXNA4,BHLHE40,BMP7,FN1,VCAN	THY1, PROX1, SERPINF1, RELN, PTN, SEMA3B, PLXNA4, BHLHE40, BMP7, FN1, VCAN	SLITRK4	11	1
GO:BP	mesenchyme development	GO:0060485	1.66297e-06	5.77912	10	COL1A1,WNT16,SEMA3C,TGFBR3,RBM24,SEMA3B,WNT4,BMP7,FN1,CRB2	COL1A1, WNT16, SEMA3C, TGFBR3, RBM24, SEMA3B, WNT4, BMP7, FN1, CRB2		10	0
GO:BP	axon development	GO:0061564	1.66885e-06	5.77758	12	THY1,RELN,HMCN1,SEMA3C,SLIT3,PTN,SLITRK4,SEMA3B,PLXNA4,TNC,BMP7,FN1	THY1, RELN, HMCN1, SEMA3C, SLIT3, PTN, SEMA3B, PLXNA4, TNC, BMP7, FN1	SLITRK4	11	1
GO:BP	heart morphogenesis	GO:0003007	1.74079e-06	5.75925	9	ELN,CPE,WNT16,PROX1,SEMA3C,TGFBR3,SLIT3,ASB2,BMP7	ELN, CPE, WNT16, PROX1, SEMA3C, TGFBR3, SLIT3, ASB2, BMP7		9	0
GO:BP	regulation of neurogenesis	GO:0050767	1.74079e-06	5.75925	11	THY1,PROX1,SERPINF1,RELN,PTN,SEMA3B,PLXNA4,BHLHE40,BMP7,FN1,VCAN	THY1, PROX1, SERPINF1, RELN, PTN, SEMA3B, PLXNA4, BHLHE40, BMP7, FN1, VCAN		11	0
GO:BP	cellular response to transforming growth factor beta stimulus	GO:0071560	1.82632e-06	5.73842	9	LOX,FBN1,COL1A2,COL3A1,TGFBR3,CILP,WNT4,LTBP1,JUN	LOX, FBN1, COL1A2, COL3A1, TGFBR3, CILP, WNT4, LTBP1, JUN		9	0
GO:BP	growth	GO:0040007	1.86825e-06	5.72856	15	COL14A1,PI16,COL3A1,PROX1,SMPD3,STC1,SLIT3,MMP14,PTN,SEMA3B,PLXNA4,TNC,KAZALD1,PTGFRN,FN1	COL14A1, PI16, COL3A1, PROX1, STC1, SLIT3, MMP14, PTN, SEMA3B, PLXNA4, TNC, KAZALD1, PTGFRN, FN1	SMPD3	14	1
GO:BP	negative regulation of cell motility	GO:2000146	2.01819e-06	5.69504	9	FBLN1,THY1,PTPRU,COL3A1,CCL2,TGFBR3,STC1,WNT4,RABGEF1	FBLN1, THY1, PTPRU, COL3A1, TGFBR3, STC1, WNT4, RABGEF1	CCL2	8	1
GO:BP	regulation of biological quality	GO:0065008	2.06822e-06	5.6844	27	CYP1A1,FBLN1,MMRN1,ACKR3,ELN,COL1A2,ACE,ABCG1,CPE,KCNA5,ABCA1,ATP8A2,KCNK12,RELN,CCL2,SMPD3,PTN,SLITRK4,FHOD3,RBM24,SEMA3B,PLXNA4,WNT4,PCSK6,JAM3,FN1,TLCD2	CYP1A1, FBLN1, MMRN1, ACKR3, ELN, COL1A2, ACE, ABCG1, CPE, KCNA5, ABCA1, KCNK12, RELN, PTN, FHOD3, RBM24, SEMA3B, PLXNA4, WNT4, PCSK6, JAM3, FN1	ATP8A2, CCL2, SMPD3, SLITRK4, TLCD2	22	5
GO:BP	bone mineralization	GO:0030282	2.12526e-06	5.67259	7	LOX,COL1A2,SMPD3,OSR2,PTN,WNT4,BMP7	LOX, COL1A2, OSR2, PTN, WNT4, BMP7	SMPD3	6	1
GO:BP	response to transforming growth factor beta	GO:0071559	2.22476e-06	5.65272	9	LOX,FBN1,COL1A2,COL3A1,TGFBR3,CILP,WNT4,LTBP1,JUN	LOX, FBN1, COL1A2, COL3A1, TGFBR3, CILP, WNT4, LTBP1, JUN		9	0
GO:BP	response to stress	GO:0006950	2.39076e-06	5.62146	34	HSPA6,FBLN1,MMRN1,ACKR3,THY1,RAB7B,TNFAIP3,HIF3A,COL3A1,ABCA1,WNT16,RELN,PTGIS,CCL2,SMPD3,PTN,CD200,CXCL14,RBM24,ITGB4,INSIG1,NT5E,WNT4,TNC,RABGEF1,WNT2B,HSPB8,FN1,GSDMB,SCARA5,JUN,MMP2,ERN1,NUPR1	HSPA6, FBLN1, MMRN1, ACKR3, THY1, RAB7B, TNFAIP3, HIF3A, COL3A1, ABCA1, WNT16, RELN, PTGIS, PTN, CXCL14, RBM24, ITGB4, INSIG1, NT5E, WNT4, TNC, RABGEF1, WNT2B, HSPB8, FN1, SCARA5, JUN, MMP2, ERN1, NUPR1	CCL2, SMPD3, CD200, GSDMB	30	4
GO:BP	positive regulation of multicellular organismal process	GO:0051240	2.59088e-06	5.58655	20	THY1,RAB7B,COL1A1,ABCA1,PROX1,SERPINF1,RELN,PTGIS,FST,OSR2,EGR3,MMP14,PTN,SLITRK4,PLXNA4,WNT4,BMP7,WNT2B,FN1,CRB2	THY1, RAB7B, COL1A1, ABCA1, PROX1, SERPINF1, RELN, PTGIS, FST, OSR2, EGR3, MMP14, PTN, PLXNA4, WNT4, BMP7, WNT2B, FN1, CRB2	SLITRK4	19	1
GO:BP	embryonic organ development	GO:0048568	2.78213e-06	5.55562	12	FBN1,MFAP5,PROX1,OSR2,MMP14,INSIG1,CTHRC1,PLXNA4,ASB2,BMP7,CRB2,MMP16	FBN1, MFAP5, PROX1, OSR2, MMP14, INSIG1, CTHRC1, PLXNA4, ASB2, BMP7, CRB2, MMP16		12	0
GO:BP	chemotaxis	GO:0006935	2.93941e-06	5.53174	11	LOX,ACKR3,CCL2,SLIT3,EGR3,NR4A1,PTN,CXCL14,SEMA3B,PLXNA4,JAM3	LOX, ACKR3, SLIT3, EGR3, NR4A1, PTN, CXCL14, SEMA3B, PLXNA4, JAM3	CCL2	10	1
GO:BP	protein processing	GO:0016485	2.9996e-06	5.52294	9	GAS1,ACE,CPE,ADAMTS2,MMP14,CPZ,CD5L,PCSK6,MMP16	GAS1, ACE, CPE, ADAMTS2, MMP14, CPZ, CD5L, PCSK6, MMP16		9	0
GO:BP	gland morphogenesis	GO:0022612	2.9996e-06	5.52294	7	TNFAIP3,PROX1,SEMA3C,PTN,WNT4,TNC,BMP7	TNFAIP3, PROX1, SEMA3C, PTN, WNT4, TNC, BMP7		7	0
GO:BP	taxis	GO:0042330	3.04442e-06	5.51649	11	LOX,ACKR3,CCL2,SLIT3,EGR3,NR4A1,PTN,CXCL14,SEMA3B,PLXNA4,JAM3	LOX, ACKR3, SLIT3, EGR3, NR4A1, PTN, CXCL14, SEMA3B, PLXNA4, JAM3	CCL2	10	1
GO:BP	mesenchymal cell differentiation	GO:0048762	3.1151e-06	5.50653	9	COL1A1,WNT16,SEMA3C,TGFBR3,SEMA3B,WNT4,BMP7,FN1,CRB2	COL1A1, WNT16, SEMA3C, TGFBR3, SEMA3B, WNT4, BMP7, FN1, CRB2		9	0
GO:BP	localization	GO:0051179	3.11886e-06	5.506	26	HSPA1A,SLC2A3,GAS1,ANK1,ACKR3,THY1,PTPRU,RAB7B,FBN1,ABCG1,CPE,TNFAIP3,KCNA5,SLC7A10,COL1A1,ABCA1,SFRP4,APOLD1,ATP8A2,PIEZO2,KCNK12,FYB2,RELN,CCL2,SLC6A2,SMPD3	HSPA1A, SLC2A3, GAS1, ANK1, ACKR3, THY1, PTPRU, RAB7B, FBN1, ABCG1, CPE, TNFAIP3, KCNA5, SLC7A10, COL1A1, ABCA1, SFRP4, APOLD1, PIEZO2, KCNK12, RELN, SLC6A2	ATP8A2, FYB2, CCL2, SMPD3	22	4
GO:BP	regulation of transmembrane receptor protein serine/threonine kinase signaling pathway	GO:0090092	3.81522e-06	5.41848	9	LOX,FBN1,DACT2,FST,TGFBR3,CILP,LTBP1,BMP7,CRB2	LOX, FBN1, DACT2, FST, TGFBR3, CILP, LTBP1, BMP7, CRB2		9	0
GO:BP	endochondral bone morphogenesis	GO:0060350	3.99682e-06	5.39829	6	COL3A1,COL1A1,SMPD3,STC1,MMP14,MMP16	COL3A1, COL1A1, STC1, MMP14, MMP16	SMPD3	5	1
GO:BP	response to organonitrogen compound	GO:0010243	3.99682e-06	5.39829	12	COL1A2,TNFAIP3,COL3A1,COL1A1,COL4A6,SMPD3,TGFBR3,RAMP3,NR4A1,MYH11,INSIG1,NT5E	COL1A2, TNFAIP3, COL3A1, COL1A1, COL4A6, TGFBR3, RAMP3, NR4A1, MYH11, INSIG1, NT5E	SMPD3	11	1
GO:BP	striated muscle cell differentiation	GO:0051146	4.18629e-06	5.37817	9	COL14A1,PI16,PROX1,MMP14,MYH11,FHOD3,RBM24,ASB2,PTGFRN	COL14A1, PI16, PROX1, MMP14, MYH11, FHOD3, RBM24, ASB2, PTGFRN		9	0
GO:BP	cardiac muscle cell differentiation	GO:0055007	5.3559e-06	5.27117	6	COL14A1,PI16,PROX1,MYH11,FHOD3,ASB2	COL14A1, PI16, PROX1, MYH11, FHOD3, ASB2		6	0
GO:BP	transforming growth factor beta receptor signaling pathway	GO:0007179	5.39281e-06	5.26819	8	LOX,FBN1,COL1A2,COL3A1,TGFBR3,CILP,LTBP1,JUN	LOX, FBN1, COL1A2, COL3A1, TGFBR3, CILP, LTBP1, JUN		8	0
GO:BP	negative regulation of cell differentiation	GO:0045596	6.37018e-06	5.19585	12	PI16,THY1,FBN1,SLC7A10,PROX1,FST,PTN,CXCL14,INSIG1,SEMA3B,WNT4,BMP7	PI16, THY1, FBN1, SLC7A10, PROX1, FST, PTN, CXCL14, INSIG1, SEMA3B, WNT4, BMP7		12	0
GO:BP	regulation of leukocyte migration	GO:0002685	6.47234e-06	5.18894	8	THY1,CCL2,SMPD3,MMP14,PTN,CXCL14,RABGEF1,JAM3	THY1, MMP14, PTN, CXCL14, RABGEF1, JAM3	CCL2, SMPD3	6	2
GO:BP	gastrulation	GO:0007369	6.80242e-06	5.16734	8	MMP14,ITGB4,COL12A1,BMP7,SOX7,FN1,CRB2,MMP2	MMP14, ITGB4, COL12A1, BMP7, FN1, CRB2, MMP2	SOX7	7	1
GO:BP	cell morphogenesis	GO:0000902	7.77705e-06	5.10918	15	THY1,PROX1,RELN,CCL2,HMCN1,SEMA3C,GAS7,STC1,SLIT3,PTN,SLITRK4,SEMA3B,PLXNA4,BMP7,FN1	THY1, PROX1, RELN, HMCN1, SEMA3C, GAS7, STC1, SLIT3, PTN, SEMA3B, PLXNA4, BMP7, FN1	CCL2, SLITRK4	13	2
GO:BP	cell junction organization	GO:0034330	9.90827e-06	5.004	13	THY1,CLDN5,COL4A5,RELN,MPP7,SLITRK4,ITGB4,PLXNA4,WNT4,TNC,CLDN11,JAM3,FN1	THY1, CLDN5, COL4A5, RELN, MPP7, ITGB4, PLXNA4, WNT4, TNC, CLDN11, JAM3, FN1	SLITRK4	12	1
GO:BP	neuron projection morphogenesis	GO:0048812	1.00801e-05	4.99654	12	THY1,RELN,HMCN1,SEMA3C,GAS7,SLIT3,PTN,SLITRK4,SEMA3B,PLXNA4,BMP7,FN1	THY1, RELN, HMCN1, SEMA3C, GAS7, SLIT3, PTN, SEMA3B, PLXNA4, BMP7, FN1	SLITRK4	11	1
GO:BP	neuron development	GO:0048666	1.02152e-05	4.99075	16	THY1,ATP8A2,RELN,HMCN1,SEMA3C,GAS7,SLIT3,PTN,SLITRK4,CTHRC1,SEMA3B,PLXNA4,TNC,BMP7,FN1,CRB2	THY1, RELN, HMCN1, SEMA3C, GAS7, SLIT3, PTN, CTHRC1, SEMA3B, PLXNA4, TNC, BMP7, FN1, CRB2	ATP8A2, SLITRK4	14	2
GO:BP	endothelial cell migration	GO:0043542	1.03677e-05	4.98432	7	PROX1,TGFBR3,STC1,FSTL1,EGR3,NR4A1,PTN	PROX1, TGFBR3, STC1, FSTL1, EGR3, NR4A1, PTN		7	0
GO:BP	muscle cell development	GO:0055001	1.11793e-05	4.95159	7	LOX,COL14A1,PI16,PROX1,MYH11,FHOD3,ASB2	LOX, COL14A1, PI16, PROX1, MYH11, FHOD3, ASB2		7	0
GO:BP	regulation of response to external stimulus	GO:0032101	1.13534e-05	4.94487	15	MMRN1,RAB7B,TNFAIP3,PTGIS,CCL2,PTN,CD200,CXCL14,NT5E,SEMA3B,PLXNA4,WNT4,TNC,RABGEF1,JAM3	MMRN1, RAB7B, TNFAIP3, PTGIS, PTN, CXCL14, NT5E, SEMA3B, PLXNA4, WNT4, TNC, RABGEF1, JAM3	CCL2, CD200	13	2
GO:BP	sensory organ morphogenesis	GO:0090596	1.20651e-05	4.91847	9	THY1,FBN1,MFAP5,PROX1,OSR2,INSIG1,CTHRC1,BMP7,CRB2	THY1, FBN1, MFAP5, PROX1, OSR2, INSIG1, CTHRC1, BMP7, CRB2		9	0
GO:BP	establishment of localization	GO:0051234	1.23964e-05	4.90671	19	HSPA1A,SLC2A3,GAS1,ANK1,ACKR3,THY1,RAB7B,ABCG1,CPE,TNFAIP3,KCNA5,SLC7A10,COL1A1,ABCA1,SFRP4,APOLD1,ATP8A2,PIEZO2,KCNK12	HSPA1A, SLC2A3, GAS1, ANK1, ACKR3, THY1, RAB7B, ABCG1, CPE, TNFAIP3, KCNA5, SLC7A10, COL1A1, ABCA1, SFRP4, APOLD1, PIEZO2, KCNK12	ATP8A2	18	1
GO:BP	protein refolding	GO:0042026	1.24608e-05	4.90445	2	HSPA6,HSPA1A	HSPA6, HSPA1A		2	0
GO:BP	skin development	GO:0043588	1.25765e-05	4.90044	8	COL1A2,COL3A1,COL1A1,WNT16,TGM3,FST,ADAMTS2,ITGB4	COL1A2, COL3A1, COL1A1, WNT16, FST, ADAMTS2, ITGB4	TGM3	7	1
GO:BP	plasma membrane bounded cell projection morphogenesis	GO:0120039	1.32631e-05	4.87736	12	THY1,RELN,HMCN1,SEMA3C,GAS7,SLIT3,PTN,SLITRK4,SEMA3B,PLXNA4,BMP7,FN1	THY1, RELN, HMCN1, SEMA3C, GAS7, SLIT3, PTN, SEMA3B, PLXNA4, BMP7, FN1	SLITRK4	11	1
GO:BP	regulation of epithelial cell proliferation	GO:0050678	1.37675e-05	4.86115	8	TNFAIP3,PROX1,SERPINF1,CCL2,OSR2,EGR3,NR4A1,PTN	TNFAIP3, PROX1, SERPINF1, OSR2, EGR3, NR4A1, PTN	CCL2	7	1
GO:BP	negative regulation of cell migration	GO:0030336	1.39071e-05	4.85676	8	THY1,PTPRU,COL3A1,CCL2,TGFBR3,STC1,WNT4,RABGEF1	THY1, PTPRU, COL3A1, TGFBR3, STC1, WNT4, RABGEF1	CCL2	7	1
GO:BP	cell projection morphogenesis	GO:0048858	1.39071e-05	4.85676	12	THY1,RELN,HMCN1,SEMA3C,GAS7,SLIT3,PTN,SLITRK4,SEMA3B,PLXNA4,BMP7,FN1	THY1, RELN, HMCN1, SEMA3C, GAS7, SLIT3, PTN, SEMA3B, PLXNA4, BMP7, FN1	SLITRK4	11	1
GO:BP	response to nitrogen compound	GO:1901698	1.40638e-05	4.8519	12	COL1A2,TNFAIP3,COL3A1,COL1A1,COL4A6,SMPD3,TGFBR3,RAMP3,NR4A1,MYH11,INSIG1,NT5E	COL1A2, TNFAIP3, COL3A1, COL1A1, COL4A6, TGFBR3, RAMP3, NR4A1, MYH11, INSIG1, NT5E	SMPD3	11	1
GO:BP	negative regulation of response to external stimulus	GO:0032102	1.52093e-05	4.81789	9	MMRN1,TNFAIP3,PTGIS,CCL2,CD200,NT5E,SEMA3B,WNT4,RABGEF1	MMRN1, TNFAIP3, PTGIS, NT5E, SEMA3B, WNT4, RABGEF1	CCL2, CD200	7	2
GO:BP	developmental growth	GO:0048589	1.65358e-05	4.78157	12	COL14A1,PI16,COL3A1,PROX1,SMPD3,STC1,SLIT3,PTN,SEMA3B,PLXNA4,PTGFRN,FN1	COL14A1, PI16, COL3A1, PROX1, STC1, SLIT3, PTN, SEMA3B, PLXNA4, PTGFRN, FN1	SMPD3	11	1
GO:BP	cell-cell adhesion	GO:0098609	1.78933e-05	4.74731	14	MMRN1,THY1,PTPRU,ITGA11,FNDC1,IGDCC4,EGR3,CD200,NT5E,MMP24,WNT4,BMP7,JAM3,CRB2	MMRN1, THY1, PTPRU, ITGA11, FNDC1, IGDCC4, EGR3, NT5E, MMP24, WNT4, BMP7, JAM3, CRB2	CD200	13	1
GO:BP	protein metabolic process	GO:0019538	1.78933e-05	4.74731	40	HSPA6,HSPA1A,GAS1,FBLN1,LOX,DNAJB1,THY1,PTPRU,ACE,PRKCZ,ABCG1,CPE,TNFAIP3,ABCA1,APOLD1,TIMP2,PAMR1,GXYLT2,TGM3,RELN,SMPD3,ADAMTS2,MMP14,CPZ,CD5L,RBM24,GFPT2,MMP24,ASB2,ZFAND2A,RABGEF1,DENND3,PCSK6,ADAM33,FN1,MMP2,MMP23,ERN1,MMP16,NUPR1	HSPA6, HSPA1A, GAS1, FBLN1, LOX, DNAJB1, THY1, PTPRU, ACE, PRKCZ, ABCG1, CPE, TNFAIP3, ABCA1, APOLD1, TIMP2, PAMR1, GXYLT2, RELN, ADAMTS2, MMP14, CPZ, CD5L, RBM24, GFPT2, MMP24, ASB2, ZFAND2A, RABGEF1, DENND3, PCSK6, ADAM33, FN1, MMP2, MMP23, ERN1, MMP16, NUPR1	TGM3, SMPD3	38	2
GO:BP	positive regulation of response to stimulus	GO:0048584	1.78933e-05	4.74731	24	ACKR3,THY1,RAB7B,TNFAIP3,COL3A1,COL1A1,WNT16,SFRP4,PROX1,FYB2,RELN,PTGIS,TGFBR3,RAMP3,PTN,CXCL14,WNT4,RABGEF1,SCUBE1,BMP7,FN1,CRB2,ERN1,NUPR1	ACKR3, THY1, RAB7B, TNFAIP3, COL3A1, COL1A1, WNT16, SFRP4, PROX1, RELN, PTGIS, TGFBR3, RAMP3, PTN, CXCL14, WNT4, RABGEF1, SCUBE1, BMP7, FN1, CRB2, ERN1, NUPR1	FYB2	23	1
GO:BP	negative regulation of developmental process	GO:0051093	1.78933e-05	4.74731	13	PI16,THY1,FBN1,SLC7A10,PROX1,SERPINF1,FST,PTN,CXCL14,INSIG1,SEMA3B,WNT4,BMP7	PI16, THY1, FBN1, SLC7A10, PROX1, SERPINF1, FST, PTN, CXCL14, INSIG1, SEMA3B, WNT4, BMP7		13	0
GO:BP	regulation of cell growth	GO:0001558	1.89124e-05	4.72325	9	COL14A1,PI16,SLIT3,MMP14,SEMA3B,PLXNA4,TNC,KAZALD1,FN1	COL14A1, PI16, SLIT3, MMP14, SEMA3B, PLXNA4, TNC, KAZALD1, FN1		9	0
GO:BP	transport	GO:0006810	2.02474e-05	4.69363	18	HSPA1A,SLC2A3,GAS1,ANK1,ACKR3,THY1,RAB7B,ABCG1,CPE,KCNA5,SLC7A10,COL1A1,ABCA1,SFRP4,APOLD1,ATP8A2,PIEZO2,KCNK12	HSPA1A, SLC2A3, GAS1, ANK1, ACKR3, THY1, RAB7B, ABCG1, CPE, KCNA5, SLC7A10, COL1A1, ABCA1, SFRP4, APOLD1, PIEZO2, KCNK12	ATP8A2	17	1
GO:BP	chaperone cofactor-dependent protein refolding	GO:0051085	2.1145e-05	4.67479	2	HSPA6,HSPA1A	HSPA6, HSPA1A		2	0
GO:BP	neuron projection development	GO:0031175	2.33527e-05	4.63166	14	THY1,RELN,HMCN1,SEMA3C,GAS7,SLIT3,PTN,SLITRK4,CTHRC1,SEMA3B,PLXNA4,TNC,BMP7,FN1	THY1, RELN, HMCN1, SEMA3C, GAS7, SLIT3, PTN, CTHRC1, SEMA3B, PLXNA4, TNC, BMP7, FN1	SLITRK4	13	1
GO:BP	'de novo' post-translational protein folding	GO:0051084	2.47824e-05	4.60586	2	HSPA6,HSPA1A	HSPA6, HSPA1A		2	0
GO:BP	collagen-activated signaling pathway	GO:0038065	2.63895e-05	4.57857	3	ITGA11,COL4A6,COL4A5	ITGA11, COL4A6, COL4A5		3	0
GO:BP	axonogenesis	GO:0007409	2.63895e-05	4.57857	10	THY1,RELN,HMCN1,SEMA3C,SLIT3,SLITRK4,SEMA3B,PLXNA4,BMP7,FN1	THY1, RELN, HMCN1, SEMA3C, SLIT3, SEMA3B, PLXNA4, BMP7, FN1	SLITRK4	9	1
GO:BP	'de novo' protein folding	GO:0006458	2.63895e-05	4.57857	2	HSPA6,HSPA1A	HSPA6, HSPA1A		2	0
GO:BP	regulation of cell growth involved in cardiac muscle cell development	GO:0061050	2.8251e-05	4.54897	2	COL14A1,PI16	COL14A1, PI16		2	0
GO:BP	cardiac muscle tissue development	GO:0048738	2.91245e-05	4.53574	7	COL14A1,PI16,PROX1,MYH11,FHOD3,ASB2,BMP7	COL14A1, PI16, PROX1, MYH11, FHOD3, ASB2, BMP7		7	0
GO:BP	intracellular signaling cassette	GO:0141124	3.03732e-05	4.51751	20	FBLN1,LOX,ACKR3,COL1A2,TNFAIP3,COL3A1,ABCA1,WNT16,RELN,SMPD3,TGFBR3,RAMP3,CILP,WNT4,RABGEF1,BMP7,DENND3,RASGEF1B,FN1,JUN	FBLN1, LOX, ACKR3, COL1A2, TNFAIP3, COL3A1, ABCA1, WNT16, RELN, TGFBR3, RAMP3, CILP, WNT4, RABGEF1, BMP7, DENND3, RASGEF1B, FN1, JUN	SMPD3	19	1
GO:BP	negative regulation of transmembrane receptor protein serine/threonine kinase signaling pathway	GO:0090101	3.11302e-05	4.50682	6	FBN1,DACT2,FST,TGFBR3,CILP,LTBP1	FBN1, DACT2, FST, TGFBR3, CILP, LTBP1		6	0
GO:BP	cell morphogenesis involved in neuron differentiation	GO:0048667	3.15203e-05	4.50141	11	THY1,RELN,HMCN1,SEMA3C,SLIT3,PTN,SLITRK4,SEMA3B,PLXNA4,BMP7,FN1	THY1, RELN, HMCN1, SEMA3C, SLIT3, PTN, SEMA3B, PLXNA4, BMP7, FN1	SLITRK4	10	1
GO:BP	intracellular signal transduction	GO:0035556	3.232e-05	4.49053	26	FBLN1,LOX,ACKR3,COL1A2,PRKCZ,TNFAIP3,COL3A1,ABCA1,WNT16,PROX1,RELN,SMPD3,TGFBR3,ADCY2,RAMP3,CILP,WNT4,ASB2,RABGEF1,BMP7,DENND3,RASGEF1B,FN1,JUN,ERN1,NUPR1	FBLN1, LOX, ACKR3, COL1A2, PRKCZ, TNFAIP3, COL3A1, ABCA1, WNT16, PROX1, RELN, TGFBR3, ADCY2, RAMP3, CILP, WNT4, ASB2, RABGEF1, BMP7, DENND3, RASGEF1B, FN1, JUN, ERN1, NUPR1	SMPD3	25	1
GO:BP	regulation of anatomical structure morphogenesis	GO:0022603	3.28704e-05	4.48319	13	THY1,TNFAIP3,SERPINF1,RELN,PTGIS,CCL2,SEMA3B,PLXNA4,WNT4,BMP7,WNT2B,FN1,CRB2	THY1, TNFAIP3, SERPINF1, RELN, PTGIS, SEMA3B, PLXNA4, WNT4, BMP7, WNT2B, FN1, CRB2	CCL2	12	1
GO:BP	cellular response to amino acid stimulus	GO:0071230	3.48404e-05	4.45792	4	COL1A2,COL3A1,COL1A1,COL4A6	COL1A2, COL3A1, COL1A1, COL4A6		4	0
GO:BP	response to oxygen-containing compound	GO:1901700	3.50974e-05	4.45473	17	COL1A2,TNFAIP3,COL3A1,COL1A1,ABCA1,COL4A6,SMPD3,TGFBR3,SLIT3,RAMP3,NR4A1,MYH11,INSIG1,NT5E,JUN,MMP2,ERN1	COL1A2, TNFAIP3, COL3A1, COL1A1, ABCA1, COL4A6, TGFBR3, SLIT3, RAMP3, NR4A1, MYH11, INSIG1, NT5E, JUN, MMP2, ERN1	SMPD3	16	1
GO:BP	endoderm formation	GO:0001706	3.87073e-05	4.41221	5	MMP14,COL12A1,SOX7,FN1,MMP2	MMP14, COL12A1, FN1, MMP2	SOX7	4	1
GO:BP	cellular response to stress	GO:0033554	3.87073e-05	4.41221	20	HSPA6,ACKR3,THY1,TNFAIP3,HIF3A,WNT16,PTGIS,SMPD3,PTN,RBM24,INSIG1,WNT4,TNC,WNT2B,HSPB8,SCARA5,JUN,MMP2,ERN1,NUPR1	HSPA6, ACKR3, THY1, TNFAIP3, HIF3A, WNT16, PTGIS, PTN, RBM24, INSIG1, WNT4, TNC, WNT2B, HSPB8, SCARA5, JUN, MMP2, ERN1, NUPR1	SMPD3	19	1
GO:BP	physiological muscle hypertrophy	GO:0003298	3.94676e-05	4.40376	2	COL14A1,PI16	COL14A1, PI16		2	0
GO:BP	cell growth involved in cardiac muscle cell development	GO:0061049	3.94676e-05	4.40376	2	COL14A1,PI16	COL14A1, PI16		2	0
GO:BP	physiological cardiac muscle hypertrophy	GO:0003301	3.94676e-05	4.40376	2	COL14A1,PI16	COL14A1, PI16		2	0
GO:BP	positive regulation of epithelial cell proliferation	GO:0050679	4.066e-05	4.39083	6	TNFAIP3,PROX1,OSR2,EGR3,NR4A1,PTN	TNFAIP3, PROX1, OSR2, EGR3, NR4A1, PTN		6	0
GO:BP	negative regulation of nitrogen compound metabolic process	GO:0051172	4.1605e-05	4.38085	23	HSPA1A,GAS1,FBLN1,THY1,TNFAIP3,TIMP2,PROX1,PTGIS,FST,SMPD3,OSR2,ZNF503,RBM24,WNT4,BHLHE40,RABGEF1,BMP7,PHF24,SOX7,JUN,NUPR1,GLIS1,ZNF8	HSPA1A, GAS1, FBLN1, THY1, TNFAIP3, TIMP2, PROX1, PTGIS, FST, OSR2, ZNF503, RBM24, WNT4, BHLHE40, RABGEF1, BMP7, JUN, NUPR1, GLIS1, ZNF8	SMPD3, PHF24, SOX7	20	3
GO:BP	response to peptide	GO:1901652	4.2123e-05	4.37548	8	TNFAIP3,COL3A1,SMPD3,TGFBR3,RAMP3,NR4A1,MYH11,INSIG1	TNFAIP3, COL3A1, TGFBR3, RAMP3, NR4A1, MYH11, INSIG1	SMPD3	7	1
GO:BP	metabolic process	GO:0008152	4.22037e-05	4.37465	82	HSPA6,CYP1A1,HSPA1A,GAS1,FBLN1,LOX,DNAJB1,THY1,PTPRU,RAB7B,COL1A2,ACE,PRKCZ,ABCG1,CPE,TNFAIP3,HIF3A,ENPP6,COL3A1,COL1A1,ABCA1,WNT16,SFRP4,APOLD1,TIMP2,MFAP4,PAMR1,GXYLT2,PROX1,CDO1,TBX1,TGM3,RELN,PTGIS,FST,SMPD3,OSR2,ADAMTS2,TGFBR3,ADCY2,SLIT3,RAMP3,EGR3,NR4A1,ND3,ZNF503,MMP14,CPZ,SLC27A2,CD5L,CILP,RBM24,ITGB4,INSIG1,NT5E,GFPT2,PLXNA4,MMP24,WNT4,TNC,BHLHE40,ASB2,ZFAND2A,RABGEF1,LTBP1,BMP7,PHF24,S…	HSPA6, CYP1A1, HSPA1A, GAS1, FBLN1, LOX, DNAJB1, THY1, PTPRU, RAB7B, COL1A2, ACE, PRKCZ, ABCG1, CPE, TNFAIP3, HIF3A, ENPP6, COL3A1, COL1A1, ABCA1, WNT16, SFRP4, APOLD1, TIMP2, MFAP4, PAMR1, GXYLT2, PROX1, CDO1, TBX1, RELN, PTGIS, FST, OSR2, ADAMTS2, TGFBR3, ADCY2, SLIT3, RAMP3, EGR3, NR4A1, ZNF503, MMP14, CPZ, CD5L, CILP, RBM24, ITGB4, INSIG1, NT5E, GFPT2, PLXNA4, MMP24, WNT4, TNC, BHLHE40, ASB2,…	TGM3, SMPD3, ND3, SLC27A2, PHF24, SOX7	76	6
GO:BP	cellular response to acid chemical	GO:0071229	4.8574e-05	4.3136	4	COL1A2,COL3A1,COL1A1,COL4A6	COL1A2, COL3A1, COL1A1, COL4A6		4	0
GO:BP	embryonic eye morphogenesis	GO:0048048	4.87671e-05	4.31187	4	FBN1,MFAP5,PROX1,BMP7	FBN1, MFAP5, PROX1, BMP7		4	0
GO:BP	BMP signaling pathway	GO:0030509	5.15728e-05	4.28758	7	FBN1,FST,SMPD3,TGFBR3,BMP7,CRB2,ZNF8	FBN1, FST, TGFBR3, BMP7, CRB2, ZNF8	SMPD3	6	1
GO:BP	negative regulation of multicellular organismal process	GO:0051241	5.33798e-05	4.27262	14	PI16,THY1,FBN1,TNFAIP3,PROX1,SERPINF1,STC1,PTN,CD200,SEMA3B,WNT4,RABGEF1,BMP7,FN1	PI16, THY1, FBN1, TNFAIP3, PROX1, SERPINF1, STC1, PTN, SEMA3B, WNT4, RABGEF1, BMP7, FN1	CD200	13	1
GO:BP	response to amino acid	GO:0043200	5.37639e-05	4.26951	4	COL1A2,COL3A1,COL1A1,COL4A6	COL1A2, COL3A1, COL1A1, COL4A6		4	0
GO:BP	regulation of metabolic process	GO:0019222	5.38013e-05	4.26921	47	HSPA1A,GAS1,FBLN1,LOX,THY1,RAB7B,ABCG1,TNFAIP3,HIF3A,COL1A1,WNT16,SFRP4,TIMP2,MFAP4,PROX1,TBX1,RELN,PTGIS,FST,SMPD3,OSR2,TGFBR3,SLIT3,RAMP3,EGR3,NR4A1,ZNF503,CILP,RBM24,INSIG1,WNT4,TNC,BHLHE40,ZFAND2A,RABGEF1,LTBP1,BMP7,PHF24,SOX7,HSPB8,FN1,PPP1R3B,JUN,ZNF395,ERN1,NUPR1,GLIS1	HSPA1A, GAS1, FBLN1, LOX, THY1, RAB7B, ABCG1, TNFAIP3, HIF3A, COL1A1, WNT16, SFRP4, TIMP2, MFAP4, PROX1, TBX1, RELN, PTGIS, FST, OSR2, TGFBR3, SLIT3, RAMP3, EGR3, NR4A1, ZNF503, CILP, RBM24, INSIG1, WNT4, TNC, BHLHE40, ZFAND2A, RABGEF1, LTBP1, BMP7, HSPB8, FN1, PPP1R3B, JUN, ZNF395, ERN1, NUPR1, GLIS1	SMPD3, PHF24, SOX7	44	3
GO:BP	epithelial cell proliferation involved in liver morphogenesis	GO:0072575	5.66037e-05	4.24716	3	TNFAIP3,PROX1,PTN	TNFAIP3, PROX1, PTN		3	0
GO:BP	hepatocyte proliferation	GO:0072574	5.66037e-05	4.24716	3	TNFAIP3,PROX1,PTN	TNFAIP3, PROX1, PTN		3	0
GO:BP	connective tissue development	GO:0061448	5.66037e-05	4.24716	8	LOX,COL3A1,COL1A1,SMPD3,OSR2,STC1,BMP7,WNT2B	LOX, COL3A1, COL1A1, OSR2, STC1, BMP7, WNT2B	SMPD3	7	1
GO:BP	organonitrogen compound metabolic process	GO:1901564	5.80911e-05	4.23589	44	HSPA6,CYP1A1,HSPA1A,GAS1,FBLN1,LOX,DNAJB1,THY1,PTPRU,ACE,PRKCZ,ABCG1,CPE,TNFAIP3,ABCA1,APOLD1,TIMP2,PAMR1,GXYLT2,CDO1,TGM3,RELN,SMPD3,ADAMTS2,ADCY2,MMP14,CPZ,CD5L,RBM24,NT5E,GFPT2,MMP24,ASB2,ZFAND2A,RABGEF1,DENND3,PCSK6,ADAM33,FN1,MMP2,MMP23,ERN1,MMP16,NUPR1	HSPA6, CYP1A1, HSPA1A, GAS1, FBLN1, LOX, DNAJB1, THY1, PTPRU, ACE, PRKCZ, ABCG1, CPE, TNFAIP3, ABCA1, APOLD1, TIMP2, PAMR1, GXYLT2, CDO1, RELN, ADAMTS2, ADCY2, MMP14, CPZ, CD5L, RBM24, NT5E, GFPT2, MMP24, ASB2, ZFAND2A, RABGEF1, DENND3, PCSK6, ADAM33, FN1, MMP2, MMP23, ERN1, MMP16, NUPR1	TGM3, SMPD3	42	2
GO:BP	lung development	GO:0030324	5.80911e-05	4.23589	6	LOX,COL3A1,PROX1,SMPD3,ADAMTS2,MMP14	LOX, COL3A1, PROX1, ADAMTS2, MMP14	SMPD3	5	1
GO:BP	respiratory tube development	GO:0030323	6.20996e-05	4.20691	6	LOX,COL3A1,PROX1,SMPD3,ADAMTS2,MMP14	LOX, COL3A1, PROX1, ADAMTS2, MMP14	SMPD3	5	1
GO:BP	skin morphogenesis	GO:0043589	6.33805e-05	4.19804	3	COL1A2,COL1A1,ITGB4	COL1A2, COL1A1, ITGB4		3	0
GO:BP	epithelial cell migration	GO:0010631	6.4484e-05	4.19055	7	PROX1,TGFBR3,STC1,FSTL1,EGR3,NR4A1,PTN	PROX1, TGFBR3, STC1, FSTL1, EGR3, NR4A1, PTN		7	0
GO:BP	proteolysis	GO:0006508	6.50645e-05	4.18666	19	HSPA1A,GAS1,ACE,CPE,TIMP2,PAMR1,ADAMTS2,MMP14,CPZ,CD5L,MMP24,ASB2,ZFAND2A,PCSK6,ADAM33,MMP2,MMP23,MMP16,NUPR1	HSPA1A, GAS1, ACE, CPE, TIMP2, PAMR1, ADAMTS2, MMP14, CPZ, CD5L, MMP24, ASB2, ZFAND2A, PCSK6, ADAM33, MMP2, MMP23, MMP16, NUPR1		19	0
GO:BP	cell adhesion mediated by integrin	GO:0033627	6.62126e-05	4.17906	4	MMRN1,FBN1,ITGA11,FYB2	MMRN1, FBN1, ITGA11	FYB2	3	1
GO:BP	epithelium migration	GO:0090132	6.69763e-05	4.17408	7	PROX1,TGFBR3,STC1,FSTL1,EGR3,NR4A1,PTN	PROX1, TGFBR3, STC1, FSTL1, EGR3, NR4A1, PTN		7	0
GO:BP	regulation of macromolecule metabolic process	GO:0060255	6.7971e-05	4.16768	44	HSPA1A,GAS1,FBLN1,LOX,THY1,RAB7B,ABCG1,TNFAIP3,HIF3A,COL1A1,WNT16,SFRP4,TIMP2,PROX1,TBX1,RELN,PTGIS,FST,SMPD3,OSR2,TGFBR3,SLIT3,RAMP3,EGR3,NR4A1,ZNF503,CILP,RBM24,WNT4,TNC,BHLHE40,ZFAND2A,RABGEF1,LTBP1,BMP7,PHF24,SOX7,FN1,PPP1R3B,JUN,ZNF395,ERN1,NUPR1,GLIS1	HSPA1A, GAS1, FBLN1, LOX, THY1, RAB7B, ABCG1, TNFAIP3, HIF3A, COL1A1, WNT16, SFRP4, TIMP2, PROX1, TBX1, RELN, PTGIS, FST, OSR2, TGFBR3, SLIT3, RAMP3, EGR3, NR4A1, ZNF503, CILP, RBM24, WNT4, TNC, BHLHE40, ZFAND2A, RABGEF1, LTBP1, BMP7, FN1, PPP1R3B, JUN, ZNF395, ERN1, NUPR1, GLIS1	SMPD3, PHF24, SOX7	41	3
GO:BP	regulation of immune system process	GO:0002682	6.83547e-05	4.16523	14	LOX,THY1,RAB7B,FBN1,TNFAIP3,COL3A1,FYB2,CCL2,SMPD3,EGR3,MMP14,PTN,CD200,CXCL14	LOX, THY1, RAB7B, FBN1, TNFAIP3, COL3A1, EGR3, MMP14, PTN, CXCL14	FYB2, CCL2, SMPD3, CD200	10	4
GO:BP	response to BMP	GO:0071772	6.97772e-05	4.15629	7	FBN1,FST,SMPD3,TGFBR3,BMP7,CRB2,ZNF8	FBN1, FST, TGFBR3, BMP7, CRB2, ZNF8	SMPD3	6	1
GO:BP	cellular response to BMP stimulus	GO:0071773	6.97772e-05	4.15629	7	FBN1,FST,SMPD3,TGFBR3,BMP7,CRB2,ZNF8	FBN1, FST, TGFBR3, BMP7, CRB2, ZNF8	SMPD3	6	1
GO:BP	regulation of cell adhesion	GO:0030155	7.12607e-05	4.14715	12	FBLN1,MMRN1,THY1,PTPRU,COL1A1,EGR3,PLXNA4,WNT4,TNC,BMP7,JAM3,FN1	FBLN1, MMRN1, THY1, PTPRU, COL1A1, EGR3, PLXNA4, WNT4, TNC, BMP7, JAM3, FN1		12	0
GO:BP	cell growth	GO:0016049	7.12607e-05	4.14715	9	COL14A1,PI16,SLIT3,MMP14,SEMA3B,PLXNA4,TNC,KAZALD1,FN1	COL14A1, PI16, SLIT3, MMP14, SEMA3B, PLXNA4, TNC, KAZALD1, FN1		9	0
GO:BP	positive regulation of cell population proliferation	GO:0008284	7.26781e-05	4.1386	14	TNFAIP3,PROX1,SMPD3,OSR2,EGR3,NR4A1,PTN,CTHRC1,TNC,FN1,JUN,MMP2,ERN1,VCAN	TNFAIP3, PROX1, OSR2, EGR3, NR4A1, PTN, CTHRC1, TNC, FN1, JUN, MMP2, ERN1, VCAN	SMPD3	13	1
GO:BP	tissue migration	GO:0090130	7.52765e-05	4.12334	7	PROX1,TGFBR3,STC1,FSTL1,EGR3,NR4A1,PTN	PROX1, TGFBR3, STC1, FSTL1, EGR3, NR4A1, PTN		7	0
GO:BP	angiogenesis	GO:0001525	7.53596e-05	4.12286	8	ACKR3,THY1,APOLD1,SERPINF1,PTGIS,TGFBR3,EGR3,NR4A1	ACKR3, THY1, APOLD1, SERPINF1, PTGIS, TGFBR3, EGR3, NR4A1		8	0
GO:BP	response to acid chemical	GO:0001101	8.02144e-05	4.09575	4	COL1A2,COL3A1,COL1A1,COL4A6	COL1A2, COL3A1, COL1A1, COL4A6		4	0
GO:BP	pattern specification process	GO:0007389	8.04529e-05	4.09446	10	RELN,SEMA3C,FST,STC1,BHLHE40,ASB2,BMP7,PCSK6,WNT2B,CRB2	RELN, SEMA3C, FST, STC1, BHLHE40, ASB2, BMP7, PCSK6, WNT2B, CRB2		10	0
GO:BP	chaperone-mediated protein folding	GO:0061077	8.16703e-05	4.08794	2	HSPA6,HSPA1A	HSPA6, HSPA1A		2	0
GO:BP	positive regulation of cellular component organization	GO:0051130	8.29395e-05	4.08124	15	HSPA1A,THY1,ABCA1,SFRP4,PROX1,RELN,SMPD3,MPP7,PTN,SLITRK4,PLXNA4,WNT4,BMP7,FN1,TPPP3	HSPA1A, THY1, ABCA1, SFRP4, PROX1, RELN, MPP7, PTN, PLXNA4, WNT4, BMP7, FN1, TPPP3	SMPD3, SLITRK4	13	2
GO:BP	regulation of growth	GO:0040008	8.38046e-05	4.07673	10	COL14A1,PI16,PROX1,SLIT3,MMP14,SEMA3B,PLXNA4,TNC,KAZALD1,FN1	COL14A1, PI16, PROX1, SLIT3, MMP14, SEMA3B, PLXNA4, TNC, KAZALD1, FN1		10	0
GO:BP	liver morphogenesis	GO:0072576	8.38046e-05	4.07673	3	TNFAIP3,PROX1,PTN	TNFAIP3, PROX1, PTN		3	0
GO:BP	response to cytokine	GO:0034097	8.40318e-05	4.07556	10	LOX,ACKR3,RAB7B,COL3A1,TIMP2,PTGIS,CCL2,PCOLCE2,SMPD3,SLIT3	LOX, ACKR3, RAB7B, COL3A1, TIMP2, PTGIS, PCOLCE2, SLIT3	CCL2, SMPD3	8	2
GO:BP	cell junction assembly	GO:0034329	9.45261e-05	4.02445	9	THY1,CLDN5,MPP7,SLITRK4,ITGB4,WNT4,CLDN11,JAM3,FN1	THY1, CLDN5, MPP7, ITGB4, WNT4, CLDN11, JAM3, FN1	SLITRK4	8	1
GO:BP	aorta smooth muscle tissue morphogenesis	GO:0060414	9.50781e-05	4.02192	2	COL3A1,PROX1	COL3A1, PROX1		2	0
GO:BP	regulation of cellular metabolic process	GO:0031323	9.50781e-05	4.02192	44	HSPA1A,GAS1,FBLN1,LOX,THY1,RAB7B,TNFAIP3,HIF3A,COL1A1,WNT16,SFRP4,TIMP2,PROX1,TBX1,RELN,PTGIS,FST,SMPD3,OSR2,TGFBR3,SLIT3,RAMP3,EGR3,NR4A1,ZNF503,CILP,RBM24,INSIG1,WNT4,TNC,BHLHE40,RABGEF1,LTBP1,BMP7,PHF24,SOX7,HSPB8,FN1,PPP1R3B,JUN,ZNF395,ERN1,NUPR1,GLIS1	HSPA1A, GAS1, FBLN1, LOX, THY1, RAB7B, TNFAIP3, HIF3A, COL1A1, WNT16, SFRP4, TIMP2, PROX1, TBX1, RELN, PTGIS, FST, OSR2, TGFBR3, SLIT3, RAMP3, EGR3, NR4A1, ZNF503, CILP, RBM24, INSIG1, WNT4, TNC, BHLHE40, RABGEF1, LTBP1, BMP7, HSPB8, FN1, PPP1R3B, JUN, ZNF395, ERN1, NUPR1, GLIS1	SMPD3, PHF24, SOX7	41	3
GO:BP	morphogenesis of an epithelium	GO:0002009	9.50781e-05	4.02192	10	PROX1,SEMA3C,FST,MMP14,CTHRC1,WNT4,TNC,ASB2,BMP7,WNT2B	PROX1, SEMA3C, FST, MMP14, CTHRC1, WNT4, TNC, ASB2, BMP7, WNT2B		10	0
GO:BP	head development	GO:0060322	9.50781e-05	4.02192	12	COL3A1,COL1A1,PROX1,RELN,OSR2,MMP14,PLXNA4,WNT4,BMP7,WNT2B,MMP2,CRISPLD2	COL3A1, COL1A1, PROX1, RELN, OSR2, MMP14, PLXNA4, WNT4, BMP7, WNT2B, MMP2, CRISPLD2		12	0
GO:BP	positive regulation of cell communication	GO:0010647	9.56442e-05	4.01934	19	ACKR3,COL3A1,SLC7A10,COL1A1,WNT16,SFRP4,PROX1,RELN,PTGIS,TGFBR3,RAMP3,PTN,WNT4,SCUBE1,BMP7,FN1,CRB2,ERN1,NUPR1	ACKR3, COL3A1, SLC7A10, COL1A1, WNT16, SFRP4, PROX1, RELN, PTGIS, TGFBR3, RAMP3, PTN, WNT4, SCUBE1, BMP7, FN1, CRB2, ERN1, NUPR1		19	0
GO:BP	cell chemotaxis	GO:0060326	9.59679e-05	4.01787	7	LOX,ACKR3,CCL2,EGR3,NR4A1,PTN,CXCL14	LOX, ACKR3, EGR3, NR4A1, PTN, CXCL14	CCL2	6	1
GO:BP	respiratory system development	GO:0060541	9.87958e-05	4.00526	6	LOX,COL3A1,PROX1,SMPD3,ADAMTS2,MMP14	LOX, COL3A1, PROX1, ADAMTS2, MMP14	SMPD3	5	1
GO:BP	axon guidance	GO:0007411	9.87958e-05	4.00526	7	RELN,HMCN1,SEMA3C,SLIT3,SEMA3B,PLXNA4,BMP7	RELN, HMCN1, SEMA3C, SLIT3, SEMA3B, PLXNA4, BMP7		7	0
GO:BP	neuron projection guidance	GO:0097485	9.87958e-05	4.00526	7	RELN,HMCN1,SEMA3C,SLIT3,SEMA3B,PLXNA4,BMP7	RELN, HMCN1, SEMA3C, SLIT3, SEMA3B, PLXNA4, BMP7		7	0
GO:BP	regulation of cellular response to growth factor stimulus	GO:0090287	9.94175e-05	4.00254	8	LOX,FBN1,FST,TGFBR3,CILP,WNT4,LTBP1,CRB2	LOX, FBN1, FST, TGFBR3, CILP, WNT4, LTBP1, CRB2		8	0
GO:BP	positive regulation of signaling	GO:0023056	9.94175e-05	4.00254	19	ACKR3,COL3A1,SLC7A10,COL1A1,WNT16,SFRP4,PROX1,RELN,PTGIS,TGFBR3,RAMP3,PTN,WNT4,SCUBE1,BMP7,FN1,CRB2,ERN1,NUPR1	ACKR3, COL3A1, SLC7A10, COL1A1, WNT16, SFRP4, PROX1, RELN, PTGIS, TGFBR3, RAMP3, PTN, WNT4, SCUBE1, BMP7, FN1, CRB2, ERN1, NUPR1		19	0
GO:BP	replacement ossification	GO:0036075	0.000101896	3.99184	4	COL1A1,SMPD3,MMP14,MMP16	COL1A1, MMP14, MMP16	SMPD3	3	1
GO:BP	endochondral ossification	GO:0001958	0.000101896	3.99184	4	COL1A1,SMPD3,MMP14,MMP16	COL1A1, MMP14, MMP16	SMPD3	3	1
GO:BP	cellular response to oxygen-containing compound	GO:1901701	0.000109589	3.96023	14	COL1A2,TNFAIP3,COL3A1,COL1A1,ABCA1,COL4A6,SMPD3,RAMP3,NR4A1,MYH11,INSIG1,JUN,MMP2,ERN1	COL1A2, TNFAIP3, COL3A1, COL1A1, ABCA1, COL4A6, RAMP3, NR4A1, MYH11, INSIG1, JUN, MMP2, ERN1	SMPD3	13	1
GO:BP	regulation of membrane lipid distribution	GO:0097035	0.000110257	3.95759	5	ABCG1,ABCA1,ATP8A2,TLCD2,TMEM30B	ABCG1, ABCA1, TMEM30B	ATP8A2, TLCD2	3	2
GO:BP	positive regulation of bone mineralization	GO:0030501	0.000110257	3.95759	4	OSR2,PTN,WNT4,BMP7	OSR2, PTN, WNT4, BMP7		4	0
GO:BP	steroid metabolic process	GO:0008202	0.000110732	3.95573	7	CYP1A1,ABCG1,ABCA1,PROX1,SLC27A2,INSIG1,WNT4	CYP1A1, ABCG1, ABCA1, PROX1, INSIG1, WNT4	SLC27A2	6	1
GO:BP	organ growth	GO:0035265	0.000111401	3.95311	5	COL14A1,PI16,PROX1,SMPD3,STC1	COL14A1, PI16, PROX1, STC1	SMPD3	4	1
GO:BP	cell-substrate adhesion	GO:0031589	0.000113222	3.94607	5	FBLN1,THY1,ITGA11,COL3A1,COL1A1	FBLN1, THY1, ITGA11, COL3A1, COL1A1		5	0
GO:BP	cellular response to fibroblast growth factor stimulus	GO:0044344	0.000116256	3.93458	5	CCL2,HMCN1,EGR3,NR4A1,WNT4	HMCN1, EGR3, NR4A1, WNT4	CCL2	4	1
GO:BP	ossification involved in bone remodeling	GO:0043932	0.000116847	3.93238	2	PTN,CTHRC1	PTN, CTHRC1		2	0
GO:BP	response to fibroblast growth factor	GO:0071774	0.000122043	3.91349	5	CCL2,HMCN1,EGR3,NR4A1,WNT4	HMCN1, EGR3, NR4A1, WNT4	CCL2	4	1
GO:BP	canonical Wnt signaling pathway	GO:0060070	0.000123498	3.90834	8	PTPRU,COL1A1,WNT16,SFRP4,CTHRC1,WNT4,SOX7,WNT2B	PTPRU, COL1A1, WNT16, SFRP4, CTHRC1, WNT4, WNT2B	SOX7	7	1
GO:BP	negative regulation of cellular metabolic process	GO:0031324	0.000132022	3.87935	27	HSPA1A,GAS1,FBLN1,THY1,TNFAIP3,TIMP2,PROX1,PTGIS,FST,SMPD3,OSR2,SLIT3,ZNF503,CILP,RBM24,INSIG1,WNT4,BHLHE40,RABGEF1,BMP7,PHF24,SOX7,FN1,JUN,NUPR1,GLIS1,ZNF8	HSPA1A, GAS1, FBLN1, THY1, TNFAIP3, TIMP2, PROX1, PTGIS, FST, OSR2, SLIT3, ZNF503, CILP, RBM24, INSIG1, WNT4, BHLHE40, RABGEF1, BMP7, FN1, JUN, NUPR1, GLIS1, ZNF8	SMPD3, PHF24, SOX7	24	3
GO:BP	Wnt signaling pathway	GO:0016055	0.000151874	3.81852	9	PTPRU,CPE,COL1A1,WNT16,SFRP4,CTHRC1,WNT4,SOX7,WNT2B	PTPRU, CPE, COL1A1, WNT16, SFRP4, CTHRC1, WNT4, WNT2B	SOX7	8	1
GO:BP	negative regulation of immune system process	GO:0002683	0.000164876	3.78284	9	THY1,RAB7B,FBN1,TNFAIP3,COL3A1,CCL2,CD200,RABGEF1,FN1	THY1, RAB7B, FBN1, TNFAIP3, COL3A1, RABGEF1, FN1	CCL2, CD200	7	2
GO:BP	cell-cell signaling by wnt	GO:0198738	0.000164876	3.78284	9	PTPRU,CPE,COL1A1,WNT16,SFRP4,CTHRC1,WNT4,SOX7,WNT2B	PTPRU, CPE, COL1A1, WNT16, SFRP4, CTHRC1, WNT4, WNT2B	SOX7	8	1
GO:BP	endoderm development	GO:0007492	0.000173218	3.76141	5	MMP14,COL12A1,SOX7,FN1,MMP2	MMP14, COL12A1, FN1, MMP2	SOX7	4	1
GO:BP	epithelial to mesenchymal transition	GO:0001837	0.000182838	3.73793	6	COL1A1,WNT16,TGFBR3,WNT4,BMP7,CRB2	COL1A1, WNT16, TGFBR3, WNT4, BMP7, CRB2		6	0
GO:BP	leukocyte migration	GO:0050900	0.000190707	3.71963	8	THY1,CCL2,SMPD3,MMP14,PTN,CXCL14,RABGEF1,JAM3	THY1, MMP14, PTN, CXCL14, RABGEF1, JAM3	CCL2, SMPD3	6	2
GO:BP	heterotypic cell-cell adhesion	GO:0034113	0.000192529	3.7155	4	THY1,CD200,BMP7,JAM3	THY1, BMP7, JAM3	CD200	3	1
GO:BP	cellular localization	GO:0051641	0.000199626	3.69978	12	HSPA1A,GAS1,ANK1,THY1,PTPRU,RAB7B,FBN1,ABCG1,CPE,TNFAIP3,COL1A1,ABCA1	HSPA1A, GAS1, ANK1, THY1, PTPRU, RAB7B, FBN1, ABCG1, CPE, TNFAIP3, COL1A1, ABCA1		12	0
GO:BP	muscle organ development	GO:0007517	0.000202723	3.6931	7	LOX,ELN,COL3A1,PROX1,NR4A1,RBM24,ASB2	LOX, ELN, COL3A1, PROX1, NR4A1, RBM24, ASB2		7	0
GO:BP	eye morphogenesis	GO:0048592	0.000205251	3.68771	6	THY1,FBN1,MFAP5,PROX1,BMP7,CRB2	THY1, FBN1, MFAP5, PROX1, BMP7, CRB2		6	0
GO:BP	positive regulation of ossification	GO:0045778	0.000210077	3.67762	4	OSR2,PTN,WNT4,BMP7	OSR2, PTN, WNT4, BMP7		4	0
GO:BP	protein folding	GO:0006457	0.000214975	3.66761	3	HSPA6,HSPA1A,DNAJB1	HSPA6, HSPA1A, DNAJB1		3	0
GO:BP	gliogenesis	GO:0042063	0.000221784	3.65407	7	COL3A1,RELN,CCL2,PTN,ITGB4,MMP24,MXRA8	COL3A1, RELN, PTN, ITGB4, MMP24, MXRA8	CCL2	6	1
GO:BP	positive regulation of biomineral tissue development	GO:0070169	0.000227842	3.64237	4	OSR2,PTN,WNT4,BMP7	OSR2, PTN, WNT4, BMP7		4	0
GO:BP	positive regulation of signal transduction	GO:0009967	0.000235688	3.62766	17	ACKR3,COL3A1,COL1A1,WNT16,SFRP4,PROX1,RELN,PTGIS,TGFBR3,RAMP3,WNT4,SCUBE1,BMP7,FN1,CRB2,ERN1,NUPR1	ACKR3, COL3A1, COL1A1, WNT16, SFRP4, PROX1, RELN, PTGIS, TGFBR3, RAMP3, WNT4, SCUBE1, BMP7, FN1, CRB2, ERN1, NUPR1		17	0
GO:BP	regulation of cellular biosynthetic process	GO:0031326	0.000237272	3.62475	39	HSPA1A,GAS1,LOX,RAB7B,TNFAIP3,HIF3A,COL1A1,WNT16,SFRP4,PROX1,TBX1,RELN,PTGIS,FST,SMPD3,OSR2,TGFBR3,SLIT3,RAMP3,EGR3,NR4A1,ZNF503,CILP,RBM24,INSIG1,WNT4,TNC,BHLHE40,RABGEF1,LTBP1,BMP7,PHF24,SOX7,FN1,JUN,ZNF395,ERN1,NUPR1,GLIS1	HSPA1A, GAS1, LOX, RAB7B, TNFAIP3, HIF3A, COL1A1, WNT16, SFRP4, PROX1, TBX1, RELN, PTGIS, FST, OSR2, TGFBR3, SLIT3, RAMP3, EGR3, NR4A1, ZNF503, CILP, RBM24, INSIG1, WNT4, TNC, BHLHE40, RABGEF1, LTBP1, BMP7, FN1, JUN, ZNF395, ERN1, NUPR1, GLIS1	SMPD3, PHF24, SOX7	36	3
GO:BP	regulation of smooth muscle cell proliferation	GO:0048660	0.000259091	3.58655	5	TNFAIP3,SMPD3,JUN,MMP2,ERN1	TNFAIP3, JUN, MMP2, ERN1	SMPD3	4	1
GO:BP	gland development	GO:0048732	0.000274263	3.56183	8	TNFAIP3,PROX1,SERPINF1,SEMA3C,PTN,WNT4,TNC,BMP7	TNFAIP3, PROX1, SERPINF1, SEMA3C, PTN, WNT4, TNC, BMP7		8	0
GO:BP	regulation of heart growth	GO:0060420	0.000279128	3.5542	3	COL14A1,PI16,PROX1	COL14A1, PI16, PROX1		3	0
GO:BP	negative regulation of neurogenesis	GO:0050768	0.00028654	3.54281	5	THY1,PROX1,PTN,SEMA3B,BMP7	THY1, PROX1, PTN, SEMA3B, BMP7		5	0
GO:BP	plasma membrane bounded cell projection organization	GO:0120036	0.000297704	3.52622	15	THY1,RELN,HMCN1,SEMA3C,GAS7,SLIT3,PTN,SLITRK4,MYH11,ITGB4,CTHRC1,SEMA3B,PLXNA4,TNC,BMP7	THY1, RELN, HMCN1, SEMA3C, GAS7, SLIT3, PTN, MYH11, ITGB4, CTHRC1, SEMA3B, PLXNA4, TNC, BMP7	SLITRK4	14	1
GO:BP	odontogenesis	GO:0042476	0.000299216	3.52402	5	COL1A1,FST,SMPD3,OSR2,BMP7	COL1A1, FST, OSR2, BMP7	SMPD3	4	1
GO:BP	developmental cell growth	GO:0048588	0.000302647	3.51906	6	COL14A1,PI16,SLIT3,SEMA3B,PLXNA4,FN1	COL14A1, PI16, SLIT3, SEMA3B, PLXNA4, FN1		6	0
GO:BP	smooth muscle cell proliferation	GO:0048659	0.000302946	3.51864	5	TNFAIP3,SMPD3,JUN,MMP2,ERN1	TNFAIP3, JUN, MMP2, ERN1	SMPD3	4	1
GO:BP	macromolecule metabolic process	GO:0043170	0.000302946	3.51864	69	HSPA6,HSPA1A,GAS1,FBLN1,LOX,DNAJB1,THY1,PTPRU,RAB7B,ACE,PRKCZ,ABCG1,CPE,TNFAIP3,HIF3A,COL3A1,COL1A1,ABCA1,WNT16,SFRP4,APOLD1,TIMP2,PAMR1,GXYLT2,PROX1,TBX1,TGM3,RELN,PTGIS,FST,SMPD3,OSR2,ADAMTS2,TGFBR3,SLIT3,RAMP3,EGR3,NR4A1,ZNF503,MMP14,CPZ,CD5L,CILP,RBM24,GFPT2,MMP24,WNT4,TNC,BHLHE40,ASB2,ZFAND2A,RABGEF1,LTBP1,BMP7,PHF24,SOX7,DENND3,PCSK6,ADAM33,FN1,PPP1R3B,JUN,MMP2,ZNF395,MMP23,ERN1,MMP16,NUPR1…	HSPA6, HSPA1A, GAS1, FBLN1, LOX, DNAJB1, THY1, PTPRU, RAB7B, ACE, PRKCZ, ABCG1, CPE, TNFAIP3, HIF3A, COL3A1, COL1A1, ABCA1, WNT16, SFRP4, APOLD1, TIMP2, PAMR1, GXYLT2, PROX1, TBX1, RELN, PTGIS, FST, OSR2, ADAMTS2, TGFBR3, SLIT3, RAMP3, EGR3, NR4A1, ZNF503, MMP14, CPZ, CD5L, CILP, RBM24, GFPT2, MMP24, WNT4, TNC, BHLHE40, ASB2, ZFAND2A, RABGEF1, LTBP1, BMP7, DENND3, PCSK6, ADAM33, FN1, PPP1R3B, JUN…	TGM3, SMPD3, PHF24, SOX7	65	4
GO:BP	regulation of response to stress	GO:0080134	0.000307621	3.51198	15	MMRN1,ACKR3,THY1,RAB7B,TNFAIP3,PTGIS,PTN,CD200,INSIG1,NT5E,WNT4,TNC,RABGEF1,ERN1,NUPR1	MMRN1, ACKR3, THY1, RAB7B, TNFAIP3, PTGIS, PTN, INSIG1, NT5E, WNT4, TNC, RABGEF1, ERN1, NUPR1	CD200	14	1
GO:BP	negative regulation of nervous system development	GO:0051961	0.000308934	3.51013	5	THY1,PROX1,PTN,SEMA3B,BMP7	THY1, PROX1, PTN, SEMA3B, BMP7		5	0
GO:BP	regulation of biosynthetic process	GO:0009889	0.000320322	3.49441	39	HSPA1A,GAS1,LOX,RAB7B,TNFAIP3,HIF3A,COL1A1,WNT16,SFRP4,PROX1,TBX1,RELN,PTGIS,FST,SMPD3,OSR2,TGFBR3,SLIT3,RAMP3,EGR3,NR4A1,ZNF503,CILP,RBM24,INSIG1,WNT4,TNC,BHLHE40,RABGEF1,LTBP1,BMP7,PHF24,SOX7,FN1,JUN,ZNF395,ERN1,NUPR1,GLIS1	HSPA1A, GAS1, LOX, RAB7B, TNFAIP3, HIF3A, COL1A1, WNT16, SFRP4, PROX1, TBX1, RELN, PTGIS, FST, OSR2, TGFBR3, SLIT3, RAMP3, EGR3, NR4A1, ZNF503, CILP, RBM24, INSIG1, WNT4, TNC, BHLHE40, RABGEF1, LTBP1, BMP7, FN1, JUN, ZNF395, ERN1, NUPR1, GLIS1	SMPD3, PHF24, SOX7	36	3
GO:BP	epithelial cell differentiation	GO:0030855	0.000321958	3.4922	10	WNT16,SFRP4,APOLD1,PROX1,TGM3,FST,STC1,FSTL1,WNT4,BMP7	WNT16, SFRP4, APOLD1, PROX1, FST, STC1, FSTL1, WNT4, BMP7	TGM3	9	1
GO:BP	craniofacial suture morphogenesis	GO:0097094	0.000324504	3.48878	3	MMP14,INSIG1,MMP16	MMP14, INSIG1, MMP16		3	0
GO:BP	cellular response to organonitrogen compound	GO:0071417	0.000327445	3.48486	8	COL1A2,COL3A1,COL1A1,COL4A6,SMPD3,NR4A1,MYH11,INSIG1	COL1A2, COL3A1, COL1A1, COL4A6, NR4A1, MYH11, INSIG1	SMPD3	7	1
GO:BP	negative regulation of metabolic process	GO:0009892	0.000327445	3.48486	27	HSPA1A,GAS1,FBLN1,THY1,TNFAIP3,TIMP2,PROX1,PTGIS,FST,SMPD3,OSR2,SLIT3,ZNF503,CILP,RBM24,INSIG1,WNT4,BHLHE40,RABGEF1,BMP7,PHF24,SOX7,FN1,JUN,NUPR1,GLIS1,ZNF8	HSPA1A, GAS1, FBLN1, THY1, TNFAIP3, TIMP2, PROX1, PTGIS, FST, OSR2, SLIT3, ZNF503, CILP, RBM24, INSIG1, WNT4, BHLHE40, RABGEF1, BMP7, FN1, JUN, NUPR1, GLIS1, ZNF8	SMPD3, PHF24, SOX7	24	3
GO:BP	regulation of macromolecule biosynthetic process	GO:0010556	0.000332186	3.47862	38	HSPA1A,GAS1,LOX,RAB7B,TNFAIP3,HIF3A,COL1A1,WNT16,SFRP4,PROX1,TBX1,RELN,PTGIS,FST,SMPD3,OSR2,TGFBR3,SLIT3,RAMP3,EGR3,NR4A1,ZNF503,CILP,RBM24,WNT4,TNC,BHLHE40,RABGEF1,LTBP1,BMP7,PHF24,SOX7,FN1,JUN,ZNF395,ERN1,NUPR1,GLIS1	HSPA1A, GAS1, LOX, RAB7B, TNFAIP3, HIF3A, COL1A1, WNT16, SFRP4, PROX1, TBX1, RELN, PTGIS, FST, OSR2, TGFBR3, SLIT3, RAMP3, EGR3, NR4A1, ZNF503, CILP, RBM24, WNT4, TNC, BHLHE40, RABGEF1, LTBP1, BMP7, FN1, JUN, ZNF395, ERN1, NUPR1, GLIS1	SMPD3, PHF24, SOX7	35	3
GO:BP	regulation of transforming growth factor beta receptor signaling pathway	GO:0017015	0.000339129	3.46963	5	LOX,FBN1,TGFBR3,CILP,LTBP1	LOX, FBN1, TGFBR3, CILP, LTBP1		5	0
GO:BP	regulation of striated muscle cell differentiation	GO:0051153	0.000339129	3.46963	4	PI16,PROX1,MMP14,RBM24	PI16, PROX1, MMP14, RBM24		4	0
GO:BP	organic substance metabolic process	GO:0071704	0.000348544	3.45774	76	HSPA6,CYP1A1,HSPA1A,GAS1,FBLN1,LOX,DNAJB1,THY1,PTPRU,RAB7B,ACE,PRKCZ,ABCG1,CPE,TNFAIP3,HIF3A,ENPP6,COL3A1,COL1A1,ABCA1,WNT16,SFRP4,APOLD1,TIMP2,PAMR1,GXYLT2,PROX1,CDO1,TBX1,TGM3,RELN,PTGIS,FST,SMPD3,OSR2,ADAMTS2,TGFBR3,ADCY2,SLIT3,RAMP3,EGR3,NR4A1,ZNF503,MMP14,CPZ,SLC27A2,CD5L,CILP,RBM24,INSIG1,NT5E,GFPT2,MMP24,WNT4,TNC,BHLHE40,ASB2,ZFAND2A,RABGEF1,LTBP1,BMP7,PHF24,SOX7,DENND3,PCSK6,ADAM33,FN1,PP…	HSPA6, CYP1A1, HSPA1A, GAS1, FBLN1, LOX, DNAJB1, THY1, PTPRU, RAB7B, ACE, PRKCZ, ABCG1, CPE, TNFAIP3, HIF3A, ENPP6, COL3A1, COL1A1, ABCA1, WNT16, SFRP4, APOLD1, TIMP2, PAMR1, GXYLT2, PROX1, CDO1, TBX1, RELN, PTGIS, FST, OSR2, ADAMTS2, TGFBR3, ADCY2, SLIT3, RAMP3, EGR3, NR4A1, ZNF503, MMP14, CPZ, CD5L, CILP, RBM24, INSIG1, NT5E, GFPT2, MMP24, WNT4, TNC, BHLHE40, ASB2, ZFAND2A, RABGEF1, LTBP1, BMP7…	TGM3, SMPD3, SLC27A2, PHF24, SOX7	71	5
GO:BP	cell projection organization	GO:0030030	0.000353577	3.45152	15	THY1,RELN,HMCN1,SEMA3C,GAS7,SLIT3,PTN,SLITRK4,MYH11,ITGB4,CTHRC1,SEMA3B,PLXNA4,TNC,BMP7	THY1, RELN, HMCN1, SEMA3C, GAS7, SLIT3, PTN, MYH11, ITGB4, CTHRC1, SEMA3B, PLXNA4, TNC, BMP7	SLITRK4	14	1
GO:BP	endodermal cell differentiation	GO:0035987	0.000360881	3.44264	4	MMP14,COL12A1,FN1,MMP2	MMP14, COL12A1, FN1, MMP2		4	0
GO:BP	regulation of cellular response to transforming growth factor beta stimulus	GO:1903844	0.000367163	3.43514	5	LOX,FBN1,TGFBR3,CILP,LTBP1	LOX, FBN1, TGFBR3, CILP, LTBP1		5	0
GO:BP	urogenital system development	GO:0001655	0.0003747	3.42632	4	SERPINF1,OSR2,TNC,BMP7	SERPINF1, OSR2, TNC, BMP7		4	0
GO:BP	phospholipid homeostasis	GO:0055091	0.000377891	3.42263	3	ABCG1,ABCA1,TLCD2	ABCG1, ABCA1	TLCD2	2	1
GO:BP	negative regulation of steroid biosynthetic process	GO:0010894	0.000383987	3.41568	3	PROX1,INSIG1,WNT4	PROX1, INSIG1, WNT4		3	0
GO:BP	cardiac chamber morphogenesis	GO:0003206	0.000390097	3.40883	5	CPE,PROX1,SEMA3C,SLIT3,BMP7	CPE, PROX1, SEMA3C, SLIT3, BMP7		5	0
GO:BP	positive regulation of smooth muscle cell proliferation	GO:0048661	0.00039106	3.40776	4	SMPD3,JUN,MMP2,ERN1	JUN, MMP2, ERN1	SMPD3	3	1
GO:BP	positive regulation of cardiac neural crest cell migration involved in outflow tract morphogenesis	GO:1905312	0.000401338	3.39649	2	SEMA3C,BMP7	SEMA3C, BMP7		2	0
GO:BP	regulation of cardiac neural crest cell migration involved in outflow tract morphogenesis	GO:1905310	0.000401338	3.39649	2	SEMA3C,BMP7	SEMA3C, BMP7		2	0
GO:BP	sensory organ development	GO:0007423	0.000408027	3.38931	10	THY1,FBN1,MFAP5,PROX1,OSR2,CXCL14,INSIG1,CTHRC1,BMP7,CRB2	THY1, FBN1, MFAP5, PROX1, OSR2, CXCL14, INSIG1, CTHRC1, BMP7, CRB2		10	0
GO:BP	programmed cell death	GO:0012501	0.000411938	3.38517	18	LOX,ACKR3,TNFAIP3,WNT16,SFRP4,PTGIS,CCL2,SLIT3,FSTL1,EGR3,NR4A1,WNT4,BMP7,GSDMB,JUN,ERN1,ADAMTSL4,NUPR1	LOX, ACKR3, TNFAIP3, WNT16, SFRP4, PTGIS, SLIT3, FSTL1, EGR3, NR4A1, WNT4, BMP7, JUN, ERN1, ADAMTSL4, NUPR1	CCL2, GSDMB	16	2
GO:BP	cell death	GO:0008219	0.000411938	3.38517	18	LOX,ACKR3,TNFAIP3,WNT16,SFRP4,PTGIS,CCL2,SLIT3,FSTL1,EGR3,NR4A1,WNT4,BMP7,GSDMB,JUN,ERN1,ADAMTSL4,NUPR1	LOX, ACKR3, TNFAIP3, WNT16, SFRP4, PTGIS, SLIT3, FSTL1, EGR3, NR4A1, WNT4, BMP7, JUN, ERN1, ADAMTSL4, NUPR1	CCL2, GSDMB	16	2
GO:BP	negative regulation of inflammatory response	GO:0050728	0.000411938	3.38517	5	TNFAIP3,PTGIS,CD200,NT5E,RABGEF1	TNFAIP3, PTGIS, NT5E, RABGEF1	CD200	4	1
GO:BP	regulation of megakaryocyte differentiation	GO:0045652	0.000411938	3.38517	2	LOX,RAB7B	LOX, RAB7B		2	0
GO:BP	endothelial cell differentiation	GO:0045446	0.000422942	3.37372	4	APOLD1,PROX1,STC1,FSTL1	APOLD1, PROX1, STC1, FSTL1		4	0
GO:BP	negative regulation of steroid metabolic process	GO:0045939	0.000430807	3.36572	3	PROX1,INSIG1,WNT4	PROX1, INSIG1, WNT4		3	0
GO:BP	reproductive structure development	GO:0048608	0.000438474	3.35806	7	SERPINF1,FST,SLIT3,WNT4,TNC,BMP7,WNT2B	SERPINF1, FST, SLIT3, WNT4, TNC, BMP7, WNT2B		7	0
GO:BP	response to abiotic stimulus	GO:0009628	0.00044712	3.34958	12	HSPA6,HIF3A,COL3A1,COL1A1,MFAP4,PTGIS,PTN,MMP24,BHLHE40,PHF24,SCARA5,MMP2	HSPA6, HIF3A, COL3A1, COL1A1, MFAP4, PTGIS, PTN, MMP24, BHLHE40, SCARA5, MMP2	PHF24	11	1
GO:BP	cardiac septum morphogenesis	GO:0060411	0.00044712	3.34958	4	PROX1,SEMA3C,SLIT3,BMP7	PROX1, SEMA3C, SLIT3, BMP7		4	0
GO:BP	regulation of protein metabolic process	GO:0051246	0.000447286	3.34941	7	HSPA1A,GAS1,FBLN1,LOX,THY1,ABCG1,TNFAIP3	HSPA1A, GAS1, FBLN1, LOX, THY1, ABCG1, TNFAIP3		7	0
GO:BP	natural killer cell chemotaxis	GO:0035747	0.000453474	3.34345	2	CCL2,CXCL14	CXCL14	CCL2	1	1
GO:BP	regulation of natural killer cell chemotaxis	GO:2000501	0.000453474	3.34345	2	CCL2,CXCL14	CXCL14	CCL2	1	1
GO:BP	lipid translocation	GO:0034204	0.000457	3.34008	3	ABCG1,ABCA1,ATP8A2	ABCG1, ABCA1	ATP8A2	2	1
GO:BP	reproductive system development	GO:0061458	0.000464929	3.33261	7	SERPINF1,FST,SLIT3,WNT4,TNC,BMP7,WNT2B	SERPINF1, FST, SLIT3, WNT4, TNC, BMP7, WNT2B		7	0
GO:BP	neural crest cell migration	GO:0001755	0.000467546	3.33018	4	SEMA3C,SEMA3B,BMP7,FN1	SEMA3C, SEMA3B, BMP7, FN1		4	0
GO:BP	regulation of gene expression	GO:0010468	0.000475943	3.32245	37	HSPA1A,GAS1,LOX,RAB7B,TNFAIP3,HIF3A,COL1A1,WNT16,SFRP4,PROX1,TBX1,RELN,PTGIS,FST,OSR2,TGFBR3,SLIT3,RAMP3,EGR3,NR4A1,ZNF503,CILP,RBM24,WNT4,TNC,BHLHE40,RABGEF1,LTBP1,BMP7,PHF24,SOX7,FN1,JUN,ZNF395,ERN1,NUPR1,GLIS1	HSPA1A, GAS1, LOX, RAB7B, TNFAIP3, HIF3A, COL1A1, WNT16, SFRP4, PROX1, TBX1, RELN, PTGIS, FST, OSR2, TGFBR3, SLIT3, RAMP3, EGR3, NR4A1, ZNF503, CILP, RBM24, WNT4, TNC, BHLHE40, RABGEF1, LTBP1, BMP7, FN1, JUN, ZNF395, ERN1, NUPR1, GLIS1	PHF24, SOX7	35	2
GO:BP	positive regulation of nervous system development	GO:0051962	0.000486224	3.31316	7	SERPINF1,RELN,PTN,SLITRK4,PLXNA4,FN1,VCAN	SERPINF1, RELN, PTN, PLXNA4, FN1, VCAN	SLITRK4	6	1
GO:BP	cartilage development	GO:0051216	0.000488782	3.31089	5	COL3A1,COL1A1,SMPD3,OSR2,STC1	COL3A1, COL1A1, OSR2, STC1	SMPD3	4	1
GO:BP	regulation of cellular component biogenesis	GO:0044087	0.000497388	3.30331	13	HSPA1A,ELN,THY1,ABCA1,TGFBR3,MPP7,SLITRK4,FHOD3,WNT4,BMP7,JAM3,NUPR1,TPPP3	HSPA1A, ELN, THY1, ABCA1, TGFBR3, MPP7, FHOD3, WNT4, BMP7, JAM3, NUPR1, TPPP3	SLITRK4	12	1
GO:BP	negative regulation of cell development	GO:0010721	0.000508567	3.29365	6	THY1,FBN1,PROX1,PTN,SEMA3B,BMP7	THY1, FBN1, PROX1, PTN, SEMA3B, BMP7		6	0
GO:BP	female pregnancy	GO:0007565	0.000511388	3.29125	5	PTN,ITGB4,WNT4,MMP2,TPPP3	PTN, ITGB4, WNT4, MMP2, TPPP3		5	0
GO:BP	transmembrane receptor protein tyrosine kinase signaling pathway	GO:0007169	0.000520142	3.28388	9	LOX,COL4A6,COL4A5,HMCN1,SMPD3,ANGPTL1,CILP,WNT4,RABGEF1	LOX, COL4A6, COL4A5, HMCN1, ANGPTL1, CILP, WNT4, RABGEF1	SMPD3	8	1
GO:BP	aorta development	GO:0035904	0.000525451	3.27947	3	LOX,COL3A1,PROX1	LOX, COL3A1, PROX1		3	0
GO:BP	regulation of neuron migration	GO:2001222	0.000525451	3.27947	3	COL3A1,RELN,IGSF10	COL3A1, RELN, IGSF10		3	0
GO:BP	mesenchymal cell migration	GO:0090497	0.000529455	3.27617	4	SEMA3C,SEMA3B,BMP7,FN1	SEMA3C, SEMA3B, BMP7, FN1		4	0
GO:BP	lipid hydroxylation	GO:0002933	0.000529455	3.27617	1	CYP1A1	CYP1A1		1	0
GO:BP	positive regulation of leukocyte migration	GO:0002687	0.000551119	3.25875	5	THY1,MMP14,PTN,CXCL14,JAM3	THY1, MMP14, PTN, CXCL14, JAM3		5	0
GO:BP	peptide hormone processing	GO:0016486	0.000564534	3.24831	3	ACE,CPE,PCSK6	ACE, CPE, PCSK6		3	0
GO:BP	actin filament-based process	GO:0030029	0.000567548	3.246	10	ELN,KCNA5,PROX1,HMCN1,GAS7,STC1,MYH11,FHOD3,WNT4,ASB2	ELN, KCNA5, PROX1, HMCN1, GAS7, STC1, MYH11, FHOD3, WNT4, ASB2		10	0
GO:BP	cartilage development involved in endochondral bone morphogenesis	GO:0060351	0.00057453	3.24069	3	COL1A1,SMPD3,STC1	COL1A1, STC1	SMPD3	2	1
GO:BP	morphogenesis of a branching epithelium	GO:0061138	0.000574601	3.24063	6	PROX1,SEMA3C,MMP14,WNT4,BMP7,WNT2B	PROX1, SEMA3C, MMP14, WNT4, BMP7, WNT2B		6	0
GO:BP	regulation of chemotaxis	GO:0050920	0.000576311	3.23934	6	CCL2,PTN,CXCL14,SEMA3B,PLXNA4,JAM3	PTN, CXCL14, SEMA3B, PLXNA4, JAM3	CCL2	5	1
GO:BP	heart growth	GO:0060419	0.000579573	3.23689	3	COL14A1,PI16,PROX1	COL14A1, PI16, PROX1		3	0
GO:BP	macromolecule localization	GO:0033036	0.000593087	3.22688	19	ANK1,PTPRU,FBN1,ABCG1,CPE,TNFAIP3,COL1A1,ABCA1,APOLD1,ATP8A2,FYB2,RELN,SMPD3,MPP7,RAMP3,MMP14,PTN,SLC27A2,INSIG1	ANK1, PTPRU, FBN1, ABCG1, CPE, TNFAIP3, COL1A1, ABCA1, APOLD1, RELN, MPP7, RAMP3, MMP14, PTN, INSIG1	ATP8A2, FYB2, SMPD3, SLC27A2	15	4
GO:BP	regulation of intracellular signal transduction	GO:1902531	0.000599346	3.22232	17	FBLN1,ACKR3,TNFAIP3,COL3A1,ABCA1,WNT16,PROX1,RELN,TGFBR3,RAMP3,CILP,WNT4,RABGEF1,BMP7,DENND3,FN1,NUPR1	FBLN1, ACKR3, TNFAIP3, COL3A1, ABCA1, WNT16, PROX1, RELN, TGFBR3, RAMP3, CILP, WNT4, RABGEF1, BMP7, DENND3, FN1, NUPR1		17	0
GO:BP	glial cell migration	GO:0008347	0.000605729	3.21772	3	COL3A1,RELN,CCL2	COL3A1, RELN	CCL2	2	1
GO:BP	cellular response to nitrogen compound	GO:1901699	0.000614272	3.21164	8	COL1A2,COL3A1,COL1A1,COL4A6,SMPD3,NR4A1,MYH11,INSIG1	COL1A2, COL3A1, COL1A1, COL4A6, NR4A1, MYH11, INSIG1	SMPD3	7	1
GO:BP	positive regulation of hepatocyte proliferation	GO:2000347	0.000614986	3.21113	2	TNFAIP3,PTN	TNFAIP3, PTN		2	0
GO:BP	cell-matrix adhesion	GO:0007160	0.000625868	3.20352	6	THY1,ITGA11,COL3A1,ITGB4,WNT4,FN1	THY1, ITGA11, COL3A1, ITGB4, WNT4, FN1		6	0
GO:BP	cellular biosynthetic process	GO:0044249	0.000660235	3.1803	51	HSPA6,CYP1A1,HSPA1A,GAS1,FBLN1,LOX,DNAJB1,RAB7B,ACE,CPE,TNFAIP3,HIF3A,COL3A1,COL1A1,ABCA1,WNT16,SFRP4,GXYLT2,PROX1,CDO1,TBX1,RELN,PTGIS,FST,SMPD3,OSR2,ADAMTS2,TGFBR3,ADCY2,SLIT3,RAMP3,EGR3,NR4A1,ZNF503,MMP14,CPZ,SLC27A2,CD5L,CILP,RBM24,INSIG1,NT5E,GFPT2,WNT4,TNC,BHLHE40,RABGEF1,LTBP1,BMP7,PHF24,SOX7	HSPA6, CYP1A1, HSPA1A, GAS1, FBLN1, LOX, DNAJB1, RAB7B, ACE, CPE, TNFAIP3, HIF3A, COL3A1, COL1A1, ABCA1, WNT16, SFRP4, GXYLT2, PROX1, CDO1, TBX1, RELN, PTGIS, FST, OSR2, ADAMTS2, TGFBR3, ADCY2, SLIT3, RAMP3, EGR3, NR4A1, ZNF503, MMP14, CPZ, CD5L, CILP, RBM24, INSIG1, NT5E, GFPT2, WNT4, TNC, BHLHE40, RABGEF1, LTBP1, BMP7	SMPD3, SLC27A2, PHF24, SOX7	47	4
GO:BP	multi-organism reproductive process	GO:0044703	0.000660235	3.1803	5	PTN,ITGB4,WNT4,MMP2,TPPP3	PTN, ITGB4, WNT4, MMP2, TPPP3		5	0
GO:BP	sequestering of TGFbeta in extracellular matrix	GO:0035583	0.000677875	3.16885	2	FBN1,LTBP1	FBN1, LTBP1		2	0
GO:BP	endothelium development	GO:0003158	0.000677875	3.16885	4	APOLD1,PROX1,STC1,FSTL1	APOLD1, PROX1, STC1, FSTL1		4	0
GO:BP	apoptotic process	GO:0006915	0.000711068	3.14809	17	LOX,ACKR3,TNFAIP3,WNT16,SFRP4,PTGIS,CCL2,SLIT3,FSTL1,EGR3,NR4A1,WNT4,BMP7,JUN,ERN1,ADAMTSL4,NUPR1	LOX, ACKR3, TNFAIP3, WNT16, SFRP4, PTGIS, SLIT3, FSTL1, EGR3, NR4A1, WNT4, BMP7, JUN, ERN1, ADAMTSL4, NUPR1	CCL2	16	1
GO:BP	regulation of apoptotic process	GO:0042981	0.000721833	3.14156	15	LOX,ACKR3,TNFAIP3,WNT16,SFRP4,PTGIS,CCL2,FSTL1,EGR3,NR4A1,WNT4,BMP7,JUN,ADAMTSL4,NUPR1	LOX, ACKR3, TNFAIP3, WNT16, SFRP4, PTGIS, FSTL1, EGR3, NR4A1, WNT4, BMP7, JUN, ADAMTSL4, NUPR1	CCL2	14	1
GO:BP	collagen biosynthetic process	GO:0032964	0.000735777	3.13325	3	COL1A1,ADAMTS2,WNT4	COL1A1, ADAMTS2, WNT4		3	0
GO:BP	regulation of myeloid cell differentiation	GO:0045637	0.000753281	3.12304	3	LOX,RAB7B,FBN1	LOX, RAB7B, FBN1		3	0
GO:BP	regulation of cardiac muscle tissue growth	GO:0055021	0.000755771	3.12161	2	COL14A1,PI16	COL14A1, PI16		2	0
GO:BP	positive regulation of macromolecule metabolic process	GO:0010604	0.000768028	3.11462	26	HSPA1A,RAB7B,ABCG1,TNFAIP3,COL1A1,WNT16,SFRP4,PROX1,TBX1,RELN,OSR2,TGFBR3,RAMP3,EGR3,NR4A1,RBM24,WNT4,TNC,ZFAND2A,BMP7,FN1,JUN,ZNF395,ERN1,NUPR1,GLIS1	HSPA1A, RAB7B, ABCG1, TNFAIP3, COL1A1, WNT16, SFRP4, PROX1, TBX1, RELN, OSR2, TGFBR3, RAMP3, EGR3, NR4A1, RBM24, WNT4, TNC, ZFAND2A, BMP7, FN1, JUN, ZNF395, ERN1, NUPR1, GLIS1		26	0
GO:BP	limb joint morphogenesis	GO:0036022	0.000769412	3.11384	2	COL3A1,OSR2	COL3A1, OSR2		2	0
GO:BP	cardiac ventricle development	GO:0003231	0.000775942	3.11017	4	CPE,PROX1,SEMA3C,SLIT3	CPE, PROX1, SEMA3C, SLIT3		4	0
GO:BP	osteoblast differentiation	GO:0001649	0.00079145	3.10158	6	LOX,COL1A1,CTHRC1,WNT4,BMP7,GLIS1	LOX, COL1A1, CTHRC1, WNT4, BMP7, GLIS1		6	0
GO:BP	phospholipid transport	GO:0015914	0.00080597	3.09368	5	ABCG1,ABCA1,ATP8A2,PITPNM3,TMEM30B	ABCG1, ABCA1, PITPNM3, TMEM30B	ATP8A2	4	1
GO:BP	morphogenesis of a branching structure	GO:0001763	0.00080597	3.09368	6	PROX1,SEMA3C,MMP14,WNT4,BMP7,WNT2B	PROX1, SEMA3C, MMP14, WNT4, BMP7, WNT2B		6	0
GO:BP	signaling receptor ligand precursor processing	GO:0140448	0.00080597	3.09368	3	ACE,CPE,PCSK6	ACE, CPE, PCSK6		3	0
GO:BP	regulation of bone mineralization	GO:0030500	0.00080597	3.09368	4	OSR2,PTN,WNT4,BMP7	OSR2, PTN, WNT4, BMP7		4	0
GO:BP	cellular response to cytokine stimulus	GO:0071345	0.000815422	3.08862	10	LOX,ACKR3,RAB7B,PTGIS,CCL2,PCOLCE2,SMPD3,SLIT3,GFPT2,RABGEF1	LOX, ACKR3, RAB7B, PTGIS, PCOLCE2, SLIT3, GFPT2, RABGEF1	CCL2, SMPD3	8	2
GO:BP	immune system process	GO:0002376	0.000830296	3.08077	16	LOX,ACKR3,THY1,RAB7B,FBN1,TNFAIP3,COL3A1,FYB2,CCL2,SMPD3,TGFBR3,EGR3,MMP14,PTN,CD200,CXCL14	LOX, ACKR3, THY1, RAB7B, FBN1, TNFAIP3, COL3A1, TGFBR3, EGR3, MMP14, PTN, CXCL14	FYB2, CCL2, SMPD3, CD200	12	4
GO:BP	multi-multicellular organism process	GO:0044706	0.000840794	3.07531	5	PTN,ITGB4,WNT4,MMP2,TPPP3	PTN, ITGB4, WNT4, MMP2, TPPP3		5	0
GO:BP	negative regulation of cellular biosynthetic process	GO:0031327	0.000861066	3.06496	23	HSPA1A,GAS1,TNFAIP3,PROX1,PTGIS,FST,SMPD3,OSR2,SLIT3,ZNF503,CILP,RBM24,INSIG1,WNT4,BHLHE40,RABGEF1,BMP7,PHF24,SOX7,FN1,JUN,GLIS1,ZNF8	HSPA1A, GAS1, TNFAIP3, PROX1, PTGIS, FST, OSR2, SLIT3, ZNF503, CILP, RBM24, INSIG1, WNT4, BHLHE40, RABGEF1, BMP7, FN1, JUN, GLIS1, ZNF8	SMPD3, PHF24, SOX7	20	3
GO:BP	homeostatic process	GO:0042592	0.000862199	3.06439	8	LOX,COL14A1,THY1,ABCG1,TNFAIP3,COL3A1,ABCA1,SFRP4	LOX, COL14A1, THY1, ABCG1, TNFAIP3, COL3A1, ABCA1, SFRP4		8	0
GO:BP	regulation of hemopoiesis	GO:1903706	0.00086723	3.06187	6	LOX,RAB7B,FBN1,EGR3,MMP14,PTN	LOX, RAB7B, FBN1, EGR3, MMP14, PTN		6	0
GO:BP	phospholipid efflux	GO:0033700	0.000880478	3.05528	2	ABCG1,ABCA1	ABCG1, ABCA1		2	0
GO:BP	negative regulation of biosynthetic process	GO:0009890	0.00088931	3.05095	23	HSPA1A,GAS1,TNFAIP3,PROX1,PTGIS,FST,SMPD3,OSR2,SLIT3,ZNF503,CILP,RBM24,INSIG1,WNT4,BHLHE40,RABGEF1,BMP7,PHF24,SOX7,FN1,JUN,GLIS1,ZNF8	HSPA1A, GAS1, TNFAIP3, PROX1, PTGIS, FST, OSR2, SLIT3, ZNF503, CILP, RBM24, INSIG1, WNT4, BHLHE40, RABGEF1, BMP7, FN1, JUN, GLIS1, ZNF8	SMPD3, PHF24, SOX7	20	3
GO:BP	liver development	GO:0001889	0.000959135	3.01812	4	TNFAIP3,PROX1,PTN,WNT4	TNFAIP3, PROX1, PTN, WNT4		4	0
GO:BP	regulation of organ growth	GO:0046620	0.000967378	3.0144	3	COL14A1,PI16,PROX1	COL14A1, PI16, PROX1		3	0
GO:BP	positive regulation of cell development	GO:0010720	0.000970791	3.01287	8	SERPINF1,RELN,EGR3,MMP14,PTN,PLXNA4,FN1,VCAN	SERPINF1, RELN, EGR3, MMP14, PTN, PLXNA4, FN1, VCAN		8	0
GO:BP	regulation of primary metabolic process	GO:0080090	0.000971565	3.01253	36	HSPA1A,GAS1,FBLN1,LOX,THY1,ABCG1,TNFAIP3,HIF3A,COL1A1,TIMP2,PROX1,TBX1,RELN,PTGIS,FST,SMPD3,OSR2,EGR3,NR4A1,ZNF503,RBM24,INSIG1,WNT4,BHLHE40,ZFAND2A,RABGEF1,BMP7,PHF24,SOX7,FN1,PPP1R3B,JUN,ZNF395,ERN1,NUPR1,GLIS1	HSPA1A, GAS1, FBLN1, LOX, THY1, ABCG1, TNFAIP3, HIF3A, COL1A1, TIMP2, PROX1, TBX1, RELN, PTGIS, FST, OSR2, EGR3, NR4A1, ZNF503, RBM24, INSIG1, WNT4, BHLHE40, ZFAND2A, RABGEF1, BMP7, FN1, PPP1R3B, JUN, ZNF395, ERN1, NUPR1, GLIS1	SMPD3, PHF24, SOX7	33	3
GO:BP	biosynthetic process	GO:0009058	0.000974337	3.01129	51	HSPA6,CYP1A1,HSPA1A,GAS1,FBLN1,LOX,DNAJB1,RAB7B,ACE,CPE,TNFAIP3,HIF3A,COL3A1,COL1A1,ABCA1,WNT16,SFRP4,GXYLT2,PROX1,CDO1,TBX1,RELN,PTGIS,FST,SMPD3,OSR2,ADAMTS2,TGFBR3,ADCY2,SLIT3,RAMP3,EGR3,NR4A1,ZNF503,MMP14,CPZ,SLC27A2,CD5L,CILP,RBM24,INSIG1,NT5E,GFPT2,WNT4,TNC,BHLHE40,RABGEF1,LTBP1,BMP7,PHF24,SOX7	HSPA6, CYP1A1, HSPA1A, GAS1, FBLN1, LOX, DNAJB1, RAB7B, ACE, CPE, TNFAIP3, HIF3A, COL3A1, COL1A1, ABCA1, WNT16, SFRP4, GXYLT2, PROX1, CDO1, TBX1, RELN, PTGIS, FST, OSR2, ADAMTS2, TGFBR3, ADCY2, SLIT3, RAMP3, EGR3, NR4A1, ZNF503, MMP14, CPZ, CD5L, CILP, RBM24, INSIG1, NT5E, GFPT2, WNT4, TNC, BHLHE40, RABGEF1, LTBP1, BMP7	SMPD3, SLC27A2, PHF24, SOX7	47	4
GO:BP	collagen-activated tyrosine kinase receptor signaling pathway	GO:0038063	0.000983403	3.00727	2	COL4A6,COL4A5	COL4A6, COL4A5		2	0
GO:BP	positive regulation of vascular associated smooth muscle cell proliferation	GO:1904707	0.000983403	3.00727	3	JUN,MMP2,ERN1	JUN, MMP2, ERN1		3	0
GO:BP	regulation of programmed cell death	GO:0043067	0.00098616	3.00605	15	LOX,ACKR3,TNFAIP3,WNT16,SFRP4,PTGIS,CCL2,FSTL1,EGR3,NR4A1,WNT4,BMP7,JUN,ADAMTSL4,NUPR1	LOX, ACKR3, TNFAIP3, WNT16, SFRP4, PTGIS, FSTL1, EGR3, NR4A1, WNT4, BMP7, JUN, ADAMTSL4, NUPR1	CCL2	14	1
GO:BP	positive regulation of striated muscle cell differentiation	GO:0051155	0.00098616	3.00605	3	PROX1,MMP14,RBM24	PROX1, MMP14, RBM24		3	0
GO:BP	positive regulation of neurogenesis	GO:0050769	0.000993516	3.00283	6	SERPINF1,RELN,PTN,PLXNA4,FN1,VCAN	SERPINF1, RELN, PTN, PLXNA4, FN1, VCAN		6	0
GO:BP	response to lipid	GO:0033993	0.00101127	2.99513	8	ABCG1,TNFAIP3,ABCA1,TGFBR3,SLIT3,RAMP3,NR4A1,INSIG1	ABCG1, TNFAIP3, ABCA1, TGFBR3, SLIT3, RAMP3, NR4A1, INSIG1		8	0
GO:BP	cardiac chamber development	GO:0003205	0.00103367	2.98562	5	CPE,PROX1,SEMA3C,SLIT3,BMP7	CPE, PROX1, SEMA3C, SLIT3, BMP7		5	0
GO:BP	hepaticobiliary system development	GO:0061008	0.0010793	2.96686	4	TNFAIP3,PROX1,PTN,WNT4	TNFAIP3, PROX1, PTN, WNT4		4	0
GO:BP	endoplasmic reticulum to Golgi vesicle-mediated transport	GO:0006888	0.00110203	2.95781	2	GAS1,ANK1	GAS1, ANK1		2	0
GO:BP	response to wounding	GO:0009611	0.00110698	2.95586	8	FBLN1,MMRN1,COL3A1,PTN,ITGB4,WNT4,TNC,FN1	FBLN1, MMRN1, COL3A1, PTN, ITGB4, WNT4, TNC, FN1		8	0
GO:BP	cardiac muscle hypertrophy	GO:0003300	0.00112297	2.94963	2	COL14A1,PI16	COL14A1, PI16		2	0
GO:BP	stem cell differentiation	GO:0048863	0.00112297	2.94963	6	SEMA3C,PTN,RBM24,SEMA3B,BMP7,FN1	SEMA3C, PTN, RBM24, SEMA3B, BMP7, FN1		6	0
GO:BP	cellular response to vascular endothelial growth factor stimulus	GO:0035924	0.00113345	2.9456	4	GAS1,EGR3,NR4A1,ERN1	GAS1, EGR3, NR4A1, ERN1		4	0
GO:BP	positive regulation of metabolic process	GO:0009893	0.00113541	2.94485	27	HSPA1A,RAB7B,ABCG1,TNFAIP3,COL1A1,WNT16,SFRP4,PROX1,TBX1,RELN,OSR2,TGFBR3,RAMP3,EGR3,NR4A1,RBM24,WNT4,TNC,ZFAND2A,BMP7,HSPB8,FN1,JUN,ZNF395,ERN1,NUPR1,GLIS1	HSPA1A, RAB7B, ABCG1, TNFAIP3, COL1A1, WNT16, SFRP4, PROX1, TBX1, RELN, OSR2, TGFBR3, RAMP3, EGR3, NR4A1, RBM24, WNT4, TNC, ZFAND2A, BMP7, HSPB8, FN1, JUN, ZNF395, ERN1, NUPR1, GLIS1		27	0
GO:BP	negative regulation of Notch signaling pathway	GO:0045746	0.00113541	2.94485	3	MMP14,DLK1,BMP7	MMP14, DLK1, BMP7		3	0
GO:BP	axon extension involved in axon guidance	GO:0048846	0.00117846	2.92869	3	SLIT3,SEMA3B,PLXNA4	SLIT3, SEMA3B, PLXNA4		3	0
GO:BP	neuron projection extension involved in neuron projection guidance	GO:1902284	0.00117846	2.92869	3	SLIT3,SEMA3B,PLXNA4	SLIT3, SEMA3B, PLXNA4		3	0
GO:BP	regulation of endothelial cell proliferation	GO:0001936	0.00119021	2.92437	4	PROX1,CCL2,EGR3,NR4A1	PROX1, EGR3, NR4A1	CCL2	3	1
GO:BP	embryonic skeletal system development	GO:0048706	0.00119701	2.9219	5	COL1A1,OSR2,MMP14,BMP7,MMP16	COL1A1, OSR2, MMP14, BMP7, MMP16		5	0
GO:BP	striated muscle hypertrophy	GO:0014897	0.00120161	2.92024	2	COL14A1,PI16	COL14A1, PI16		2	0
GO:BP	muscle hypertrophy	GO:0014896	0.00120161	2.92024	2	COL14A1,PI16	COL14A1, PI16		2	0
GO:BP	cardiac muscle tissue growth	GO:0055017	0.00120161	2.92024	2	COL14A1,PI16	COL14A1, PI16		2	0
GO:BP	negative regulation of activin receptor signaling pathway	GO:0032926	0.00131135	2.88228	2	DACT2,FST	DACT2, FST		2	0
GO:BP	catabolic process	GO:0009056	0.00135457	2.8682	22	HSPA1A,ACE,TNFAIP3,TIMP2,CDO1,SMPD3,ADAMTS2,MMP14,SLC27A2,RBM24,ITGB4,NT5E,MMP24,ASB2,ZFAND2A,DENND3,HSPB8,PPP1R3B,MMP2,MMP16,NUPR1,MRC2	HSPA1A, ACE, TNFAIP3, TIMP2, CDO1, ADAMTS2, MMP14, RBM24, ITGB4, NT5E, MMP24, ASB2, ZFAND2A, DENND3, HSPB8, PPP1R3B, MMP2, MMP16, NUPR1, MRC2	SMPD3, SLC27A2	20	2
GO:BP	neural crest cell development	GO:0014032	0.00135457	2.8682	4	SEMA3C,SEMA3B,BMP7,FN1	SEMA3C, SEMA3B, BMP7, FN1		4	0
GO:BP	neuron projection regeneration	GO:0031102	0.00136363	2.8653	3	THY1,PTN,TNC	THY1, PTN, TNC		3	0
GO:BP	positive regulation of cell-cell adhesion	GO:0022409	0.00137565	2.86149	3	MMRN1,THY1,PTPRU	MMRN1, THY1, PTPRU		3	0
GO:BP	chondrocyte proliferation	GO:0035988	0.00140906	2.85107	3	STC1,MMP14,MMP16	STC1, MMP14, MMP16		3	0
GO:BP	regulation of neuron projection development	GO:0010975	0.00141005	2.85077	7	THY1,RELN,PTN,SEMA3B,PLXNA4,BMP7,FN1	THY1, RELN, PTN, SEMA3B, PLXNA4, BMP7, FN1		7	0
GO:BP	cell-substrate junction assembly	GO:0007044	0.00141005	2.85077	4	THY1,ITGB4,WNT4,FN1	THY1, ITGB4, WNT4, FN1		4	0
GO:BP	organic substance biosynthetic process	GO:1901576	0.00141005	2.85077	50	HSPA6,HSPA1A,GAS1,FBLN1,LOX,DNAJB1,RAB7B,ACE,CPE,TNFAIP3,HIF3A,COL3A1,COL1A1,ABCA1,WNT16,SFRP4,GXYLT2,PROX1,CDO1,TBX1,RELN,PTGIS,FST,SMPD3,OSR2,ADAMTS2,TGFBR3,ADCY2,SLIT3,RAMP3,EGR3,NR4A1,ZNF503,MMP14,CPZ,SLC27A2,CD5L,CILP,RBM24,INSIG1,NT5E,GFPT2,WNT4,TNC,BHLHE40,RABGEF1,LTBP1,BMP7,PHF24,SOX7	HSPA6, HSPA1A, GAS1, FBLN1, LOX, DNAJB1, RAB7B, ACE, CPE, TNFAIP3, HIF3A, COL3A1, COL1A1, ABCA1, WNT16, SFRP4, GXYLT2, PROX1, CDO1, TBX1, RELN, PTGIS, FST, OSR2, ADAMTS2, TGFBR3, ADCY2, SLIT3, RAMP3, EGR3, NR4A1, ZNF503, MMP14, CPZ, CD5L, CILP, RBM24, INSIG1, NT5E, GFPT2, WNT4, TNC, BHLHE40, RABGEF1, LTBP1, BMP7	SMPD3, SLC27A2, PHF24, SOX7	46	4
GO:BP	negative regulation of neuroblast proliferation	GO:0007406	0.00143619	2.84279	2	PROX1,PTN	PROX1, PTN		2	0
GO:BP	maintenance of protein location in extracellular region	GO:0071694	0.00143619	2.84279	2	FBN1,LTBP1	FBN1, LTBP1		2	0
GO:BP	regulation of hepatocyte proliferation	GO:2000345	0.00143619	2.84279	2	TNFAIP3,PTN	TNFAIP3, PTN		2	0
GO:BP	regulation of biomineral tissue development	GO:0070167	0.00143754	2.84238	4	OSR2,PTN,WNT4,BMP7	OSR2, PTN, WNT4, BMP7		4	0
GO:BP	ameloblast differentiation	GO:0036305	0.00146971	2.83277	2	FST,BMP7	FST, BMP7		2	0
GO:BP	negative regulation of macromolecule metabolic process	GO:0010605	0.00149736	2.82467	24	HSPA1A,GAS1,FBLN1,THY1,TNFAIP3,TIMP2,PROX1,FST,SMPD3,OSR2,SLIT3,ZNF503,CILP,RBM24,WNT4,BHLHE40,RABGEF1,BMP7,PHF24,SOX7,FN1,JUN,GLIS1,ZNF8	HSPA1A, GAS1, FBLN1, THY1, TNFAIP3, TIMP2, PROX1, FST, OSR2, SLIT3, ZNF503, CILP, RBM24, WNT4, BHLHE40, RABGEF1, BMP7, FN1, JUN, GLIS1, ZNF8	SMPD3, PHF24, SOX7	21	3
GO:BP	venous blood vessel development	GO:0060841	0.00149781	2.82454	2	PROX1,SEMA3C	PROX1, SEMA3C		2	0
GO:BP	megakaryocyte differentiation	GO:0030219	0.00154328	2.81156	2	LOX,RAB7B	LOX, RAB7B		2	0
GO:BP	glial cell differentiation	GO:0010001	0.00158481	2.80002	6	RELN,PTN,ITGB4,MMP24,MXRA8,VCAN	RELN, PTN, ITGB4, MMP24, MXRA8, VCAN		6	0
GO:BP	actomyosin structure organization	GO:0031032	0.00158481	2.80002	5	ELN,PROX1,MYH11,FHOD3,WNT4	ELN, PROX1, MYH11, FHOD3, WNT4		5	0
GO:BP	regulation of muscle cell differentiation	GO:0051147	0.00161293	2.79238	4	PI16,PROX1,MMP14,RBM24	PI16, PROX1, MMP14, RBM24		4	0
GO:BP	negative regulation of protein metabolic process	GO:0051248	0.00164483	2.78388	5	GAS1,FBLN1,THY1,TNFAIP3,TIMP2	GAS1, FBLN1, THY1, TNFAIP3, TIMP2		5	0
GO:BP	transforming growth factor beta production	GO:0071604	0.0016532	2.78167	3	COL3A1,LTBP1,FN1	COL3A1, LTBP1, FN1		3	0
GO:BP	cardiac ventricle morphogenesis	GO:0003208	0.00167133	2.77694	3	CPE,PROX1,SEMA3C	CPE, PROX1, SEMA3C		3	0
GO:BP	stem cell development	GO:0048864	0.00168598	2.77315	4	SEMA3C,SEMA3B,BMP7,FN1	SEMA3C, SEMA3B, BMP7, FN1		4	0
GO:BP	endothelial cell proliferation	GO:0001935	0.00168598	2.77315	5	PROX1,CCL2,EGR3,NR4A1,ERN1	PROX1, EGR3, NR4A1, ERN1	CCL2	4	1
GO:BP	cardiac septum development	GO:0003279	0.00168873	2.77244	4	PROX1,SEMA3C,SLIT3,BMP7	PROX1, SEMA3C, SLIT3, BMP7		4	0
GO:BP	reproduction	GO:0000003	0.00169733	2.77023	14	SERPINF1,FST,ADAMTS2,SLIT3,PTN,ITGB4,WNT4,TNC,CLDN11,BMP7,WNT2B,MMP2,MMP23,TPPP3	SERPINF1, FST, ADAMTS2, SLIT3, PTN, ITGB4, WNT4, TNC, CLDN11, BMP7, WNT2B, MMP2, MMP23, TPPP3		14	0
GO:BP	positive regulation of calcium ion import	GO:0090280	0.00172515	2.76317	2	CCL2,STC1	STC1	CCL2	1	1
GO:BP	developmental process involved in reproduction	GO:0003006	0.0017456	2.75806	11	SERPINF1,FST,ADAMTS2,SLIT3,PTN,WNT4,TNC,CLDN11,BMP7,WNT2B,TPPP3	SERPINF1, FST, ADAMTS2, SLIT3, PTN, WNT4, TNC, CLDN11, BMP7, WNT2B, TPPP3		11	0
GO:BP	cell-substrate junction organization	GO:0150115	0.0017552	2.75567	4	THY1,ITGB4,WNT4,FN1	THY1, ITGB4, WNT4, FN1		4	0
GO:BP	tissue remodeling	GO:0048771	0.00176925	2.75221	5	WNT16,SEMA3C,PTN,CTHRC1,MMP2	WNT16, SEMA3C, PTN, CTHRC1, MMP2		5	0
GO:BP	phosphatidylinositol 3-kinase/protein kinase B signal transduction	GO:0043491	0.0017902	2.7471	5	LOX,WNT16,RELN,SMPD3,RAMP3	LOX, WNT16, RELN, RAMP3	SMPD3	4	1
GO:BP	hormone metabolic process	GO:0042445	0.0018094	2.74247	3	CYP1A1,ACE,CPE	CYP1A1, ACE, CPE		3	0
GO:BP	Golgi vesicle transport	GO:0048193	0.00181303	2.7416	3	GAS1,ANK1,RAB7B	GAS1, ANK1, RAB7B		3	0
GO:BP	descending aorta development	GO:0035906	0.00182033	2.73985	1	LOX	LOX		1	0
GO:BP	protein localization to membrane	GO:0072657	0.00182521	2.73869	7	ANK1,CPE,FYB2,RELN,RAMP3,MMP14,PTN	ANK1, CPE, RELN, RAMP3, MMP14, PTN	FYB2	6	1
GO:BP	muscle cell proliferation	GO:0033002	0.00182923	2.73773	5	TNFAIP3,SMPD3,JUN,MMP2,ERN1	TNFAIP3, JUN, MMP2, ERN1	SMPD3	4	1
GO:BP	regulation of inflammatory response	GO:0050727	0.00186042	2.73039	6	TNFAIP3,PTGIS,CD200,NT5E,TNC,RABGEF1	TNFAIP3, PTGIS, NT5E, TNC, RABGEF1	CD200	5	1
GO:BP	sequestering of extracellular ligand from receptor	GO:0035581	0.00187421	2.72718	2	FBN1,LTBP1	FBN1, LTBP1		2	0
GO:BP	face morphogenesis	GO:0060325	0.00189395	2.72263	3	COL1A1,MMP2,CRISPLD2	COL1A1, MMP2, CRISPLD2		3	0
GO:BP	intramembranous ossification	GO:0001957	0.00190279	2.72061	2	COL1A1,MMP2	COL1A1, MMP2		2	0
GO:BP	direct ossification	GO:0036072	0.00190279	2.72061	2	COL1A1,MMP2	COL1A1, MMP2		2	0
GO:BP	artery development	GO:0060840	0.0019065	2.71976	3	LOX,COL3A1,PROX1	LOX, COL3A1, PROX1		3	0
GO:BP	endolysosomal toll-like receptor signaling pathway	GO:0140894	0.0019065	2.71976	2	RAB7B,TNFAIP3	RAB7B, TNFAIP3		2	0
GO:BP	cardiac neural crest cell migration involved in outflow tract morphogenesis	GO:0003253	0.0019065	2.71976	2	SEMA3C,BMP7	SEMA3C, BMP7		2	0
GO:BP	positive regulation of apoptotic process	GO:0043065	0.00190828	2.71936	8	SFRP4,PTGIS,CCL2,NR4A1,BMP7,JUN,ADAMTSL4,NUPR1	SFRP4, PTGIS, NR4A1, BMP7, JUN, ADAMTSL4, NUPR1	CCL2	7	1
GO:BP	cell migration involved in sprouting angiogenesis	GO:0002042	0.00191839	2.71706	3	TGFBR3,EGR3,NR4A1	TGFBR3, EGR3, NR4A1		3	0
GO:BP	neural crest cell differentiation	GO:0014033	0.001961	2.70752	4	SEMA3C,SEMA3B,BMP7,FN1	SEMA3C, SEMA3B, BMP7, FN1		4	0
GO:BP	Rho protein signal transduction	GO:0007266	0.00197098	2.70532	3	COL1A2,COL3A1,ABCA1	COL1A2, COL3A1, ABCA1		3	0
GO:BP	positive regulation of calcium ion transport	GO:0051928	0.00199166	2.70078	3	THY1,CCL2,STC1	THY1, STC1	CCL2	2	1
GO:BP	positive regulation of muscle cell differentiation	GO:0051149	0.00201928	2.6948	3	PROX1,MMP14,RBM24	PROX1, MMP14, RBM24		3	0
GO:BP	axon extension	GO:0048675	0.0020419	2.68997	4	SLIT3,SEMA3B,PLXNA4,FN1	SLIT3, SEMA3B, PLXNA4, FN1		4	0
GO:BP	regulation of developmental growth	GO:0048638	0.00205463	2.68727	6	COL14A1,PI16,PROX1,SEMA3B,PLXNA4,FN1	COL14A1, PI16, PROX1, SEMA3B, PLXNA4, FN1		6	0
GO:BP	negative regulation of defense response	GO:0031348	0.00211506	2.67468	5	TNFAIP3,PTGIS,CD200,NT5E,RABGEF1	TNFAIP3, PTGIS, NT5E, RABGEF1	CD200	4	1
GO:BP	layer formation in cerebral cortex	GO:0021819	0.00216421	2.6647	2	COL3A1,RELN	COL3A1, RELN		2	0
GO:BP	limb development	GO:0060173	0.00216918	2.6637	5	COL3A1,SEMA3C,OSR2,ITGB4,BMP7	COL3A1, SEMA3C, OSR2, ITGB4, BMP7		5	0
GO:BP	appendage development	GO:0048736	0.00216918	2.6637	5	COL3A1,SEMA3C,OSR2,ITGB4,BMP7	COL3A1, SEMA3C, OSR2, ITGB4, BMP7		5	0
GO:BP	ear development	GO:0043583	0.00217119	2.6633	5	PROX1,OSR2,CXCL14,INSIG1,CTHRC1	PROX1, OSR2, CXCL14, INSIG1, CTHRC1		5	0
GO:BP	cellular metabolic process	GO:0044237	0.00218009	2.66153	57	HSPA6,CYP1A1,HSPA1A,GAS1,FBLN1,LOX,DNAJB1,THY1,PTPRU,RAB7B,ACE,PRKCZ,CPE,TNFAIP3,HIF3A,COL3A1,COL1A1,ABCA1,WNT16,SFRP4,TIMP2,GXYLT2,PROX1,CDO1,TBX1,RELN,PTGIS,FST,SMPD3,OSR2,ADAMTS2,TGFBR3,ADCY2,SLIT3,RAMP3,EGR3,NR4A1,ND3,ZNF503,MMP14,CPZ,SLC27A2,CD5L,CILP,RBM24,ITGB4,INSIG1,NT5E,GFPT2,PLXNA4,WNT4,TNC,BHLHE40,RABGEF1,LTBP1,BMP7,PHF24	HSPA6, CYP1A1, HSPA1A, GAS1, FBLN1, LOX, DNAJB1, THY1, PTPRU, RAB7B, ACE, PRKCZ, CPE, TNFAIP3, HIF3A, COL3A1, COL1A1, ABCA1, WNT16, SFRP4, TIMP2, GXYLT2, PROX1, CDO1, TBX1, RELN, PTGIS, FST, OSR2, ADAMTS2, TGFBR3, ADCY2, SLIT3, RAMP3, EGR3, NR4A1, ZNF503, MMP14, CPZ, CD5L, CILP, RBM24, ITGB4, INSIG1, NT5E, GFPT2, PLXNA4, WNT4, TNC, BHLHE40, RABGEF1, LTBP1, BMP7	SMPD3, ND3, SLC27A2, PHF24	53	4
GO:BP	organic hydroxy compound metabolic process	GO:1901615	0.00218009	2.66153	7	CYP1A1,ABCG1,ABCA1,PROX1,SLC27A2,INSIG1,WNT4	CYP1A1, ABCG1, ABCA1, PROX1, INSIG1, WNT4	SLC27A2	6	1
GO:BP	regulation of nitrogen compound metabolic process	GO:0051171	0.00222294	2.65307	34	HSPA1A,GAS1,FBLN1,LOX,THY1,ABCG1,TNFAIP3,HIF3A,COL1A1,TIMP2,PROX1,TBX1,RELN,PTGIS,FST,SMPD3,OSR2,EGR3,NR4A1,ZNF503,RBM24,WNT4,BHLHE40,ZFAND2A,RABGEF1,BMP7,PHF24,SOX7,FN1,JUN,ZNF395,ERN1,NUPR1,GLIS1	HSPA1A, GAS1, FBLN1, LOX, THY1, ABCG1, TNFAIP3, HIF3A, COL1A1, TIMP2, PROX1, TBX1, RELN, PTGIS, FST, OSR2, EGR3, NR4A1, ZNF503, RBM24, WNT4, BHLHE40, ZFAND2A, RABGEF1, BMP7, FN1, JUN, ZNF395, ERN1, NUPR1, GLIS1	SMPD3, PHF24, SOX7	31	3
GO:BP	prostate gland development	GO:0030850	0.00222845	2.652	3	SERPINF1,TNC,BMP7	SERPINF1, TNC, BMP7		3	0
GO:BP	semaphorin-plexin signaling pathway	GO:0071526	0.00226494	2.64494	3	SEMA3C,SEMA3B,PLXNA4	SEMA3C, SEMA3B, PLXNA4		3	0
GO:BP	eye development	GO:0001654	0.00228226	2.64164	7	THY1,FBN1,MFAP5,PROX1,OSR2,BMP7,CRB2	THY1, FBN1, MFAP5, PROX1, OSR2, BMP7, CRB2		7	0
GO:BP	positive regulation of programmed cell death	GO:0043068	0.00230383	2.63755	8	SFRP4,PTGIS,CCL2,NR4A1,BMP7,JUN,ADAMTSL4,NUPR1	SFRP4, PTGIS, NR4A1, BMP7, JUN, ADAMTSL4, NUPR1	CCL2	7	1
GO:BP	extracellular regulation of signal transduction	GO:1900115	0.00233527	2.63166	2	FBN1,LTBP1	FBN1, LTBP1		2	0
GO:BP	extracellular negative regulation of signal transduction	GO:1900116	0.00233527	2.63166	2	FBN1,LTBP1	FBN1, LTBP1		2	0
GO:BP	regulation of epithelial cell apoptotic process	GO:1904035	0.00233527	2.63166	3	TNFAIP3,SFRP4,CCL2	TNFAIP3, SFRP4	CCL2	2	1
GO:BP	positive regulation of macromolecule biosynthetic process	GO:0010557	0.00236475	2.62621	21	RAB7B,COL1A1,WNT16,SFRP4,PROX1,TBX1,OSR2,TGFBR3,RAMP3,EGR3,NR4A1,RBM24,WNT4,TNC,BMP7,FN1,JUN,ZNF395,ERN1,NUPR1,GLIS1	RAB7B, COL1A1, WNT16, SFRP4, PROX1, TBX1, OSR2, TGFBR3, RAMP3, EGR3, NR4A1, RBM24, WNT4, TNC, BMP7, FN1, JUN, ZNF395, ERN1, NUPR1, GLIS1		21	0
GO:BP	visual system development	GO:0150063	0.00238733	2.62209	7	THY1,FBN1,MFAP5,PROX1,OSR2,BMP7,CRB2	THY1, FBN1, MFAP5, PROX1, OSR2, BMP7, CRB2		7	0
GO:BP	SMAD protein signal transduction	GO:0060395	0.00250757	2.60075	4	TGFBR3,CILP,BMP7,JUN	TGFBR3, CILP, BMP7, JUN		4	0
GO:BP	negative regulation of lipid biosynthetic process	GO:0051055	0.00250757	2.60075	3	PROX1,INSIG1,WNT4	PROX1, INSIG1, WNT4		3	0
GO:BP	immune response-activating cell surface receptor signaling pathway	GO:0002429	0.00253439	2.59613	4	THY1,RAB7B,TNFAIP3,FYB2	THY1, RAB7B, TNFAIP3	FYB2	3	1
GO:BP	negative chemotaxis	GO:0050919	0.00253713	2.59566	3	SLIT3,SEMA3B,PLXNA4	SLIT3, SEMA3B, PLXNA4		3	0
GO:BP	negative regulation of cytoplasmic pattern recognition receptor signaling pathway	GO:0039532	0.00253713	2.59566	2	RAB7B,TNFAIP3	RAB7B, TNFAIP3		2	0
GO:BP	sensory system development	GO:0048880	0.00259257	2.58627	7	THY1,FBN1,MFAP5,PROX1,OSR2,BMP7,CRB2	THY1, FBN1, MFAP5, PROX1, OSR2, BMP7, CRB2		7	0
GO:BP	kidney development	GO:0001822	0.00268474	2.5711	6	ACE,PROX1,OSR2,WNT4,BMP7,WNT2B	ACE, PROX1, OSR2, WNT4, BMP7, WNT2B		6	0
GO:BP	blood coagulation	GO:0007596	0.00269343	2.56969	2	FBLN1,MMRN1	FBLN1, MMRN1		2	0
GO:BP	protein localization	GO:0008104	0.00275462	2.55994	14	ANK1,PTPRU,FBN1,ABCG1,CPE,TNFAIP3,COL1A1,ABCA1,FYB2,RELN,MPP7,RAMP3,MMP14,PTN	ANK1, PTPRU, FBN1, ABCG1, CPE, TNFAIP3, COL1A1, ABCA1, RELN, MPP7, RAMP3, MMP14, PTN	FYB2	13	1
GO:BP	intracellular cholesterol transport	GO:0032367	0.00279014	2.55437	2	ABCG1,ABCA1	ABCG1, ABCA1		2	0
GO:BP	hemostasis	GO:0007599	0.00279254	2.554	2	FBLN1,MMRN1	FBLN1, MMRN1		2	0
GO:BP	coagulation	GO:0050817	0.00282223	2.54941	2	FBLN1,MMRN1	FBLN1, MMRN1		2	0
GO:BP	regulation of ossification	GO:0030278	0.00282223	2.54941	4	OSR2,PTN,WNT4,BMP7	OSR2, PTN, WNT4, BMP7		4	0
GO:BP	cellular macromolecule localization	GO:0070727	0.00283581	2.54732	14	ANK1,PTPRU,FBN1,ABCG1,CPE,TNFAIP3,COL1A1,ABCA1,FYB2,RELN,MPP7,RAMP3,MMP14,PTN	ANK1, PTPRU, FBN1, ABCG1, CPE, TNFAIP3, COL1A1, ABCA1, RELN, MPP7, RAMP3, MMP14, PTN	FYB2	13	1
GO:BP	central nervous system development	GO:0007417	0.00283581	2.54732	10	ACKR3,COL3A1,PROX1,RELN,PTN,PLXNA4,WNT4,MXRA8,BMP7,WNT2B	ACKR3, COL3A1, PROX1, RELN, PTN, PLXNA4, WNT4, MXRA8, BMP7, WNT2B		10	0
GO:BP	macromolecule biosynthetic process	GO:0009059	0.00284284	2.54625	53	HSPA6,HSPA1A,GAS1,FBLN1,LOX,DNAJB1,RAB7B,ACE,CPE,TNFAIP3,HIF3A,COL3A1,COL1A1,ABCA1,WNT16,SFRP4,GXYLT2,PROX1,TBX1,RELN,PTGIS,FST,SMPD3,OSR2,ADAMTS2,TGFBR3,SLIT3,RAMP3,EGR3,NR4A1,ZNF503,MMP14,CPZ,CD5L,CILP,RBM24,GFPT2,WNT4,TNC,BHLHE40,RABGEF1,LTBP1,BMP7,PHF24,SOX7,PCSK6,FN1,JUN,ZNF395,ERN1,MMP16,NUPR1,GLIS1	HSPA6, HSPA1A, GAS1, FBLN1, LOX, DNAJB1, RAB7B, ACE, CPE, TNFAIP3, HIF3A, COL3A1, COL1A1, ABCA1, WNT16, SFRP4, GXYLT2, PROX1, TBX1, RELN, PTGIS, FST, OSR2, ADAMTS2, TGFBR3, SLIT3, RAMP3, EGR3, NR4A1, ZNF503, MMP14, CPZ, CD5L, CILP, RBM24, GFPT2, WNT4, TNC, BHLHE40, RABGEF1, LTBP1, BMP7, PCSK6, FN1, JUN, ZNF395, ERN1, MMP16, NUPR1, GLIS1	SMPD3, PHF24, SOX7	50	3
GO:BP	head morphogenesis	GO:0060323	0.00284641	2.5457	3	COL1A1,MMP2,CRISPLD2	COL1A1, MMP2, CRISPLD2		3	0
GO:BP	trabecula morphogenesis	GO:0061383	0.00287494	2.54137	3	COL1A1,BMP7,MMP2	COL1A1, BMP7, MMP2		3	0
GO:BP	positive regulation of dendrite development	GO:1900006	0.00293559	2.5323	2	PTN,BMP7	PTN, BMP7		2	0
GO:BP	non-canonical Wnt signaling pathway	GO:0035567	0.00293559	2.5323	3	SFRP4,CTHRC1,WNT4	SFRP4, CTHRC1, WNT4		3	0
GO:BP	maternal process involved in female pregnancy	GO:0060135	0.00293559	2.5323	3	PTN,WNT4,TPPP3	PTN, WNT4, TPPP3		3	0
GO:BP	cardiac neural crest cell development involved in outflow tract morphogenesis	GO:0061309	0.00293559	2.5323	2	SEMA3C,BMP7	SEMA3C, BMP7		2	0
GO:BP	regeneration	GO:0031099	0.00297517	2.52649	4	THY1,PTN,TNC,PTGFRN	THY1, PTN, TNC, PTGFRN		4	0
GO:BP	negative regulation of small molecule metabolic process	GO:0062014	0.00297517	2.52649	4	PROX1,INSIG1,WNT4,NUPR1	PROX1, INSIG1, WNT4, NUPR1		4	0
GO:BP	regulation of endothelial cell migration	GO:0010594	0.0029785	2.526	4	PROX1,TGFBR3,STC1,PTN	PROX1, TGFBR3, STC1, PTN		4	0
GO:BP	immune response-regulating cell surface receptor signaling pathway	GO:0002768	0.00301232	2.5211	4	THY1,RAB7B,TNFAIP3,FYB2	THY1, RAB7B, TNFAIP3	FYB2	3	1
GO:BP	homotypic cell-cell adhesion	GO:0034109	0.00305682	2.51473	2	MMRN1,PTPRU	MMRN1, PTPRU		2	0
GO:BP	intracellular sterol transport	GO:0032366	0.0030819	2.51118	2	ABCG1,ABCA1	ABCG1, ABCA1		2	0
GO:BP	regulation of leukocyte chemotaxis	GO:0002688	0.0030819	2.51118	4	CCL2,PTN,CXCL14,JAM3	PTN, CXCL14, JAM3	CCL2	3	1
GO:BP	cellular response to chemokine	GO:1990869	0.00308946	2.51012	2	LOX,ACKR3	LOX, ACKR3		2	0
GO:BP	response to chemokine	GO:1990868	0.00308946	2.51012	2	LOX,ACKR3	LOX, ACKR3		2	0
GO:BP	regulation of cell-substrate adhesion	GO:0010810	0.00308946	2.51012	5	FBLN1,THY1,COL1A1,WNT4,FN1	FBLN1, THY1, COL1A1, WNT4, FN1		5	0
GO:BP	autonomic nervous system development	GO:0048483	0.00310576	2.50783	3	ACKR3,PLXNA4,FN1	ACKR3, PLXNA4, FN1		3	0
GO:BP	mesonephros development	GO:0001823	0.00310664	2.50771	4	OSR2,WNT4,BMP7,WNT2B	OSR2, WNT4, BMP7, WNT2B		4	0
GO:BP	positive regulation of cellular biosynthetic process	GO:0031328	0.00310664	2.50771	21	RAB7B,COL1A1,WNT16,SFRP4,PROX1,TBX1,OSR2,TGFBR3,RAMP3,EGR3,NR4A1,RBM24,WNT4,TNC,BMP7,FN1,JUN,ZNF395,ERN1,NUPR1,GLIS1	RAB7B, COL1A1, WNT16, SFRP4, PROX1, TBX1, OSR2, TGFBR3, RAMP3, EGR3, NR4A1, RBM24, WNT4, TNC, BMP7, FN1, JUN, ZNF395, ERN1, NUPR1, GLIS1		21	0
GO:BP	cell fate commitment	GO:0045165	0.00310664	2.50771	6	WNT16,PROX1,TBX1,WNT4,WNT2B,GLIS1	WNT16, PROX1, TBX1, WNT4, WNT2B, GLIS1		6	0
GO:BP	toxin metabolic process	GO:0009404	0.00310664	2.50771	1	CYP1A1	CYP1A1		1	0
GO:BP	hydrogen peroxide biosynthetic process	GO:0050665	0.00310664	2.50771	1	CYP1A1	CYP1A1		1	0
GO:BP	regulation of cell activation	GO:0050865	0.00317728	2.49794	8	MMRN1,THY1,TNFAIP3,EGR3,MMP14,CD200,RABGEF1,FN1	MMRN1, THY1, TNFAIP3, EGR3, MMP14, RABGEF1, FN1	CD200	7	1
GO:BP	renal system development	GO:0072001	0.00318205	2.49729	6	ACE,PROX1,OSR2,WNT4,BMP7,WNT2B	ACE, PROX1, OSR2, WNT4, BMP7, WNT2B		6	0
GO:BP	transmembrane transport	GO:0055085	0.00318248	2.49723	8	SLC2A3,THY1,ABCG1,KCNA5,SLC7A10,ABCA1,PIEZO2,KCNK12	SLC2A3, THY1, ABCG1, KCNA5, SLC7A10, ABCA1, PIEZO2, KCNK12		8	0
GO:BP	negative regulation of protein modification process	GO:0031400	0.00320258	2.4945	3	FBLN1,THY1,TNFAIP3	FBLN1, THY1, TNFAIP3		3	0
GO:BP	hemopoiesis	GO:0030097	0.00324838	2.48833	9	LOX,RAB7B,FBN1,FST,SMPD3,EGR3,MMP14,PTN,WNT4	LOX, RAB7B, FBN1, FST, EGR3, MMP14, PTN, WNT4	SMPD3	8	1
GO:BP	positive regulation of cell adhesion	GO:0045785	0.00335342	2.47451	7	MMRN1,THY1,PTPRU,EGR3,WNT4,BMP7,FN1	MMRN1, THY1, PTPRU, EGR3, WNT4, BMP7, FN1		7	0
GO:BP	negative regulation of macromolecule biosynthetic process	GO:0010558	0.00335342	2.47451	21	HSPA1A,GAS1,TNFAIP3,PROX1,FST,SMPD3,OSR2,SLIT3,ZNF503,CILP,RBM24,WNT4,BHLHE40,RABGEF1,BMP7,PHF24,SOX7,FN1,JUN,GLIS1,ZNF8	HSPA1A, GAS1, TNFAIP3, PROX1, FST, OSR2, SLIT3, ZNF503, CILP, RBM24, WNT4, BHLHE40, RABGEF1, BMP7, FN1, JUN, GLIS1, ZNF8	SMPD3, PHF24, SOX7	18	3
GO:BP	regulation of activin receptor signaling pathway	GO:0032925	0.00341083	2.46714	2	DACT2,FST	DACT2, FST		2	0
GO:BP	mesenchymal-epithelial cell signaling	GO:0060638	0.00342068	2.46589	2	TNC,WNT2B	TNC, WNT2B		2	0
GO:BP	positive regulation of myotube differentiation	GO:0010831	0.00344385	2.46296	2	MMP14,RBM24	MMP14, RBM24		2	0
GO:BP	positive regulation of microtubule nucleation	GO:0090063	0.00353552	2.45155	1	HSPA1A	HSPA1A		1	0
GO:BP	protein heterotrimerization	GO:0070208	0.00353552	2.45155	1	COL1A2	COL1A2		1	0
GO:BP	embryonic skeletal system morphogenesis	GO:0048704	0.00353552	2.45155	4	OSR2,MMP14,BMP7,MMP16	OSR2, MMP14, BMP7, MMP16		4	0
GO:BP	smooth muscle tissue development	GO:0048745	0.00354408	2.4505	2	COL3A1,PROX1	COL3A1, PROX1		2	0
GO:BP	organophosphate ester transport	GO:0015748	0.00354408	2.4505	5	ABCG1,ABCA1,ATP8A2,PITPNM3,TMEM30B	ABCG1, ABCA1, PITPNM3, TMEM30B	ATP8A2	4	1
GO:BP	steroid biosynthetic process	GO:0006694	0.00354408	2.4505	4	PROX1,SLC27A2,INSIG1,WNT4	PROX1, INSIG1, WNT4	SLC27A2	3	1
GO:BP	positive regulation of cellular component biogenesis	GO:0044089	0.00354985	2.44979	8	HSPA1A,THY1,ABCA1,MPP7,SLITRK4,WNT4,BMP7,TPPP3	HSPA1A, THY1, ABCA1, MPP7, WNT4, BMP7, TPPP3	SLITRK4	7	1
GO:BP	positive regulation of intracellular signal transduction	GO:1902533	0.00356653	2.44775	11	ACKR3,COL3A1,WNT16,PROX1,RELN,TGFBR3,RAMP3,WNT4,BMP7,FN1,NUPR1	ACKR3, COL3A1, WNT16, PROX1, RELN, TGFBR3, RAMP3, WNT4, BMP7, FN1, NUPR1		11	0
GO:BP	localization within membrane	GO:0051668	0.00360741	2.4428	7	ANK1,CPE,FYB2,RELN,RAMP3,MMP14,PTN	ANK1, CPE, RELN, RAMP3, MMP14, PTN	FYB2	6	1
GO:BP	regulation of vascular associated smooth muscle cell proliferation	GO:1904705	0.00365169	2.43751	3	JUN,MMP2,ERN1	JUN, MMP2, ERN1		3	0
GO:BP	columnar/cuboidal epithelial cell differentiation	GO:0002065	0.00372621	2.42873	4	PROX1,FST,WNT4,BMP7	PROX1, FST, WNT4, BMP7		4	0
GO:BP	bone trabecula formation	GO:0060346	0.00376225	2.42455	2	COL1A1,MMP2	COL1A1, MMP2		2	0
GO:BP	positive regulation of epithelial to mesenchymal transition	GO:0010718	0.00377342	2.42326	3	COL1A1,BMP7,CRB2	COL1A1, BMP7, CRB2		3	0
GO:BP	cell surface toll-like receptor signaling pathway	GO:0140895	0.00380775	2.41933	2	RAB7B,TNFAIP3	RAB7B, TNFAIP3		2	0
GO:BP	regulation of proteolysis	GO:0030162	0.00380959	2.41912	2	HSPA1A,GAS1	HSPA1A, GAS1		2	0
GO:BP	vascular associated smooth muscle cell proliferation	GO:1990874	0.00388344	2.41078	3	JUN,MMP2,ERN1	JUN, MMP2, ERN1		3	0
GO:BP	cellular component assembly	GO:0022607	0.00388344	2.41078	29	HSPA1A,LOX,ELN,THY1,COL1A2,KCNA5,COL3A1,ABCA1,CLDN5,MFAP4,PROX1,SMPD3,TGFBR3,GAS7,MPP7,NR4A1,SLITRK4,MYH11,FHOD3,ITGB4,WNT4,CLDN11,BMP7,JAM3,FN1,TLCD2,SCARA5,NUPR1,TPPP3	HSPA1A, LOX, ELN, THY1, COL1A2, KCNA5, COL3A1, ABCA1, CLDN5, MFAP4, PROX1, TGFBR3, GAS7, MPP7, NR4A1, MYH11, FHOD3, ITGB4, WNT4, CLDN11, BMP7, JAM3, FN1, SCARA5, NUPR1, TPPP3	SMPD3, SLITRK4, TLCD2	26	3
GO:BP	regulation of cell-cell adhesion	GO:0022407	0.00388344	2.41078	3	MMRN1,THY1,PTPRU	MMRN1, THY1, PTPRU		3	0
GO:BP	regulation of microtubule nucleation	GO:0010968	0.00391392	2.40739	1	HSPA1A	HSPA1A		1	0
GO:BP	positive regulation of endothelial cell proliferation	GO:0001938	0.00393035	2.40557	3	PROX1,EGR3,NR4A1	PROX1, EGR3, NR4A1		3	0
GO:BP	regulation of protein-containing complex assembly	GO:0043254	0.00395333	2.40304	7	HSPA1A,ELN,ABCA1,MPP7,FHOD3,JAM3,TPPP3	HSPA1A, ELN, ABCA1, MPP7, FHOD3, JAM3, TPPP3		7	0
GO:BP	small GTPase-mediated signal transduction	GO:0007264	0.00397681	2.40047	7	COL1A2,COL3A1,ABCA1,RELN,RABGEF1,DENND3,RASGEF1B	COL1A2, COL3A1, ABCA1, RELN, RABGEF1, DENND3, RASGEF1B		7	0
GO:BP	embryo implantation	GO:0007566	0.00402911	2.39479	3	ITGB4,MMP2,TPPP3	ITGB4, MMP2, TPPP3		3	0
GO:BP	embryonic skeletal joint morphogenesis	GO:0060272	0.00402911	2.39479	2	OSR2,BMP7	OSR2, BMP7		2	0
GO:BP	cardiac neural crest cell differentiation involved in heart development	GO:0061307	0.00402911	2.39479	2	SEMA3C,BMP7	SEMA3C, BMP7		2	0
GO:BP	cardiac neural crest cell development involved in heart development	GO:0061308	0.00402911	2.39479	2	SEMA3C,BMP7	SEMA3C, BMP7		2	0
GO:BP	positive regulation of biosynthetic process	GO:0009891	0.00403196	2.39448	21	RAB7B,COL1A1,WNT16,SFRP4,PROX1,TBX1,OSR2,TGFBR3,RAMP3,EGR3,NR4A1,RBM24,WNT4,TNC,BMP7,FN1,JUN,ZNF395,ERN1,NUPR1,GLIS1	RAB7B, COL1A1, WNT16, SFRP4, PROX1, TBX1, OSR2, TGFBR3, RAMP3, EGR3, NR4A1, RBM24, WNT4, TNC, BMP7, FN1, JUN, ZNF395, ERN1, NUPR1, GLIS1		21	0
GO:BP	reproductive process	GO:0022414	0.00406425	2.39102	13	SERPINF1,FST,ADAMTS2,SLIT3,PTN,ITGB4,WNT4,TNC,CLDN11,BMP7,WNT2B,MMP2,TPPP3	SERPINF1, FST, ADAMTS2, SLIT3, PTN, ITGB4, WNT4, TNC, CLDN11, BMP7, WNT2B, MMP2, TPPP3		13	0
GO:BP	epithelial cell apoptotic process	GO:1904019	0.00408702	2.38859	3	TNFAIP3,SFRP4,CCL2	TNFAIP3, SFRP4	CCL2	2	1
GO:BP	chondrocyte differentiation	GO:0002062	0.00408899	2.38838	4	COL3A1,SMPD3,OSR2,WNT2B	COL3A1, OSR2, WNT2B	SMPD3	3	1
GO:BP	regionalization	GO:0003002	0.00410205	2.387	7	RELN,SEMA3C,BHLHE40,ASB2,PCSK6,WNT2B,CRB2	RELN, SEMA3C, BHLHE40, ASB2, PCSK6, WNT2B, CRB2		7	0
GO:BP	small molecule biosynthetic process	GO:0044283	0.00414308	2.38268	7	PROX1,CDO1,PTGIS,SLC27A2,INSIG1,NT5E,WNT4	PROX1, CDO1, PTGIS, INSIG1, NT5E, WNT4	SLC27A2	6	1
GO:BP	cell surface pattern recognition receptor signaling pathway	GO:0002752	0.00414684	2.38228	2	RAB7B,TNFAIP3	RAB7B, TNFAIP3		2	0
GO:BP	cardiac myofibril assembly	GO:0055003	0.00418979	2.37781	2	PROX1,FHOD3	PROX1, FHOD3		2	0
GO:BP	cellular response to oxidative stress	GO:0034599	0.00419329	2.37745	5	TNFAIP3,WNT16,SMPD3,JUN,MMP2	TNFAIP3, WNT16, JUN, MMP2	SMPD3	4	1
GO:BP	aorta morphogenesis	GO:0035909	0.00428096	2.36846	2	COL3A1,PROX1	COL3A1, PROX1		2	0
GO:BP	actin cytoskeleton organization	GO:0030036	0.0043025	2.36628	8	ELN,PROX1,HMCN1,GAS7,MYH11,FHOD3,WNT4,ASB2	ELN, PROX1, HMCN1, GAS7, MYH11, FHOD3, WNT4, ASB2		8	0
GO:BP	myeloid cell differentiation	GO:0030099	0.00433722	2.36279	3	LOX,RAB7B,FBN1	LOX, RAB7B, FBN1		3	0
GO:BP	stem cell population maintenance	GO:0019827	0.00433841	2.36267	4	PROX1,PTN,MMP24,BMP7	PROX1, PTN, MMP24, BMP7		4	0
GO:BP	negative regulation of toll-like receptor 5 signaling pathway	GO:0034148	0.0043524	2.36127	1	TNFAIP3	TNFAIP3		1	0
GO:BP	negative regulation of nucleotide-binding oligomerization domain containing 1 signaling pathway	GO:0070429	0.0043524	2.36127	1	TNFAIP3	TNFAIP3		1	0
GO:BP	regulation of toll-like receptor 5 signaling pathway	GO:0034147	0.0043524	2.36127	1	TNFAIP3	TNFAIP3		1	0
GO:BP	regulation of steroid biosynthetic process	GO:0050810	0.0043524	2.36127	3	PROX1,INSIG1,WNT4	PROX1, INSIG1, WNT4		3	0
GO:BP	dehydroascorbic acid transport	GO:0070837	0.0043524	2.36127	1	SLC2A3	SLC2A3		1	0
GO:BP	toll-like receptor 5 signaling pathway	GO:0034146	0.0043524	2.36127	1	TNFAIP3	TNFAIP3		1	0
GO:BP	negative regulation of neural precursor cell proliferation	GO:2000178	0.00440605	2.35595	2	PROX1,PTN	PROX1, PTN		2	0
GO:BP	negative regulation of reproductive process	GO:2000242	0.00440846	2.35571	3	SERPINF1,WNT4,BMP7	SERPINF1, WNT4, BMP7		3	0
GO:BP	regulation of SMAD protein signal transduction	GO:0060390	0.00440846	2.35571	3	TGFBR3,CILP,BMP7	TGFBR3, CILP, BMP7		3	0
GO:BP	positive regulation of epithelial cell apoptotic process	GO:1904037	0.00440846	2.35571	2	SFRP4,CCL2	SFRP4	CCL2	1	1
GO:BP	telencephalon glial cell migration	GO:0022030	0.00448298	2.34843	2	COL3A1,RELN	COL3A1, RELN		2	0
GO:BP	cerebral cortex radial glia-guided migration	GO:0021801	0.00448298	2.34843	2	COL3A1,RELN	COL3A1, RELN		2	0
GO:BP	response to peptide hormone	GO:0043434	0.00452438	2.34444	5	COL3A1,TGFBR3,NR4A1,MYH11,INSIG1	COL3A1, TGFBR3, NR4A1, MYH11, INSIG1		5	0
GO:BP	insulin metabolic process	GO:1901142	0.00457531	2.33958	2	CPE,ERN1	CPE, ERN1		2	0
GO:BP	negative regulation of cell growth involved in cardiac muscle cell development	GO:0061052	0.00458771	2.3384	1	PI16	PI16		1	0
GO:BP	maintenance of cell number	GO:0098727	0.00464868	2.33267	4	PROX1,PTN,MMP24,BMP7	PROX1, PTN, MMP24, BMP7		4	0
GO:BP	body morphogenesis	GO:0010171	0.00466686	2.33097	3	COL1A1,MMP2,CRISPLD2	COL1A1, MMP2, CRISPLD2		3	0
GO:BP	G1 to G0 transition	GO:0070314	0.00468372	2.32941	2	SMPD3,ZNF503	ZNF503	SMPD3	1	1
GO:BP	cellular response to heat	GO:0034605	0.00470448	2.32749	1	HSPA6	HSPA6		1	0
GO:BP	chordate embryonic development	GO:0043009	0.00470448	2.32749	9	COL3A1,COL1A1,SEMA3C,OSR2,MMP14,CTHRC1,BMP7,CRB2,MMP16	COL3A1, COL1A1, SEMA3C, OSR2, MMP14, CTHRC1, BMP7, CRB2, MMP16		9	0
GO:BP	intracellular transport	GO:0046907	0.00470968	2.32701	5	HSPA1A,GAS1,ANK1,RAB7B,ABCG1	HSPA1A, GAS1, ANK1, RAB7B, ABCG1		5	0
GO:BP	organic acid biosynthetic process	GO:0016053	0.00470968	2.32701	5	PROX1,CDO1,PTGIS,SLC27A2,INSIG1	PROX1, CDO1, PTGIS, INSIG1	SLC27A2	4	1
GO:BP	intracellular lipid transport	GO:0032365	0.00470968	2.32701	2	ABCG1,ABCA1	ABCG1, ABCA1		2	0
GO:BP	estrogen metabolic process	GO:0008210	0.00481636	2.31728	1	CYP1A1	CYP1A1		1	0
GO:BP	cellular response to reactive oxygen species	GO:0034614	0.00482117	2.31685	4	TNFAIP3,SMPD3,JUN,MMP2	TNFAIP3, JUN, MMP2	SMPD3	3	1
GO:BP	response to hormone	GO:0009725	0.00482865	2.31617	7	COL3A1,TIMP2,TGFBR3,SLIT3,NR4A1,MYH11,INSIG1	COL3A1, TIMP2, TGFBR3, SLIT3, NR4A1, MYH11, INSIG1		7	0
GO:BP	preganglionic parasympathetic fiber development	GO:0021783	0.00483006	2.31605	2	ACKR3,PLXNA4	ACKR3, PLXNA4		2	0
GO:BP	epithelial tube morphogenesis	GO:0060562	0.005001	2.30094	6	MMP14,CTHRC1,WNT4,ASB2,BMP7,WNT2B	MMP14, CTHRC1, WNT4, ASB2, BMP7, WNT2B		6	0
GO:BP	retinal cone cell development	GO:0046549	0.00502742	2.29865	2	THY1,CRB2	THY1, CRB2		2	0
GO:BP	negative regulation of cell-substrate adhesion	GO:0010812	0.00504773	2.2969	2	FBLN1,COL1A1	FBLN1, COL1A1		2	0
GO:BP	membrane repolarization during bundle of His cell action potential	GO:0086050	0.00504773	2.2969	1	KCNA5	KCNA5		1	0
GO:BP	membrane repolarization during SA node cell action potential	GO:0086052	0.00504773	2.2969	1	KCNA5	KCNA5		1	0
GO:BP	camera-type eye development	GO:0043010	0.00504905	2.29679	6	THY1,FBN1,PROX1,OSR2,BMP7,CRB2	THY1, FBN1, PROX1, OSR2, BMP7, CRB2		6	0
GO:BP	peripheral nervous system development	GO:0007422	0.00504905	2.29679	3	EGR3,ITGB4,PLXNA4	EGR3, ITGB4, PLXNA4		3	0
GO:BP	regulation of small GTPase mediated signal transduction	GO:0051056	0.00507794	2.29431	5	COL3A1,ABCA1,RELN,RABGEF1,DENND3	COL3A1, ABCA1, RELN, RABGEF1, DENND3		5	0
GO:BP	regulation of axonogenesis	GO:0050770	0.00511574	2.29109	4	THY1,SEMA3B,PLXNA4,FN1	THY1, SEMA3B, PLXNA4, FN1		4	0
GO:BP	embryo development ending in birth or egg hatching	GO:0009792	0.0051717	2.28637	9	COL3A1,COL1A1,SEMA3C,OSR2,MMP14,CTHRC1,BMP7,CRB2,MMP16	COL3A1, COL1A1, SEMA3C, OSR2, MMP14, CTHRC1, BMP7, CRB2, MMP16		9	0
GO:BP	primary metabolic process	GO:0044238	0.00520107	2.28391	66	HSPA6,CYP1A1,HSPA1A,GAS1,FBLN1,LOX,DNAJB1,THY1,PTPRU,ACE,PRKCZ,ABCG1,CPE,TNFAIP3,HIF3A,ENPP6,COL1A1,ABCA1,APOLD1,TIMP2,PAMR1,GXYLT2,PROX1,CDO1,TBX1,TGM3,RELN,PTGIS,FST,SMPD3,OSR2,ADAMTS2,ADCY2,EGR3,NR4A1,ZNF503,MMP14,CPZ,SLC27A2,CD5L,RBM24,INSIG1,NT5E,GFPT2,MMP24,WNT4,BHLHE40,ASB2,ZFAND2A,RABGEF1,BMP7,PHF24,SOX7,DENND3,PCSK6,ADAM33,FN1,PPP1R3B,JUN,MMP2,ZNF395,MMP23,ERN1,MMP16,NUPR1,GLIS1	HSPA6, CYP1A1, HSPA1A, GAS1, FBLN1, LOX, DNAJB1, THY1, PTPRU, ACE, PRKCZ, ABCG1, CPE, TNFAIP3, HIF3A, ENPP6, COL1A1, ABCA1, APOLD1, TIMP2, PAMR1, GXYLT2, PROX1, CDO1, TBX1, RELN, PTGIS, FST, OSR2, ADAMTS2, ADCY2, EGR3, NR4A1, ZNF503, MMP14, CPZ, CD5L, RBM24, INSIG1, NT5E, GFPT2, MMP24, WNT4, BHLHE40, ASB2, ZFAND2A, RABGEF1, BMP7, DENND3, PCSK6, ADAM33, FN1, PPP1R3B, JUN, MMP2, ZNF395, MMP23, ERN1…	TGM3, SMPD3, SLC27A2, PHF24, SOX7	61	5
GO:BP	positive regulation of synaptic transmission, glycinergic	GO:0060094	0.00523613	2.28099	1	SLC7A10	SLC7A10		1	0
GO:BP	forebrain development	GO:0030900	0.00523613	2.28099	6	COL3A1,PROX1,RELN,PLXNA4,WNT4,WNT2B	COL3A1, PROX1, RELN, PLXNA4, WNT4, WNT2B		6	0
GO:BP	regulation of synaptic transmission, glycinergic	GO:0060092	0.00523613	2.28099	1	SLC7A10	SLC7A10		1	0
GO:BP	D-alanine transport	GO:0042941	0.00523613	2.28099	1	SLC7A10	SLC7A10		1	0
GO:BP	D-serine transport	GO:0042942	0.00523613	2.28099	1	SLC7A10	SLC7A10		1	0
GO:BP	ascending aorta development	GO:0035905	0.00523613	2.28099	1	LOX	LOX		1	0
GO:BP	cholesterol efflux	GO:0033344	0.00523783	2.28085	2	ABCG1,ABCA1	ABCG1, ABCA1		2	0
GO:BP	negative regulation of nucleobase-containing compound metabolic process	GO:0045934	0.00525235	2.27965	15	HSPA1A,PROX1,FST,OSR2,ZNF503,RBM24,WNT4,BHLHE40,BMP7,PHF24,SOX7,JUN,NUPR1,GLIS1,ZNF8	HSPA1A, PROX1, FST, OSR2, ZNF503, RBM24, WNT4, BHLHE40, BMP7, JUN, NUPR1, GLIS1, ZNF8	PHF24, SOX7	13	2
GO:BP	parasympathetic nervous system development	GO:0048486	0.00537429	2.26968	2	ACKR3,PLXNA4	ACKR3, PLXNA4		2	0
GO:BP	negative regulation of nodal signaling pathway	GO:1900108	0.00547148	2.2619	1	DACT2	DACT2		1	0
GO:BP	camera-type eye morphogenesis	GO:0048593	0.00547148	2.2619	4	THY1,PROX1,BMP7,CRB2	THY1, PROX1, BMP7, CRB2		4	0
GO:BP	regulation of nodal signaling pathway	GO:1900107	0.00547148	2.2619	1	DACT2	DACT2		1	0
GO:BP	cholesterol homeostasis	GO:0042632	0.00554266	2.25628	3	ABCG1,ABCA1,INSIG1	ABCG1, ABCA1, INSIG1		3	0
GO:BP	negative regulation of apoptotic signaling pathway	GO:2001234	0.00554266	2.25628	3	ACKR3,TNFAIP3,WNT16	ACKR3, TNFAIP3, WNT16		3	0
GO:BP	regulation of neuroblast proliferation	GO:1902692	0.00569846	2.24424	3	PROX1,PTN,VCAN	PROX1, PTN, VCAN		3	0
GO:BP	regulation of ER to Golgi vesicle-mediated transport	GO:0060628	0.0057189	2.24269	1	GAS1	GAS1		1	0
GO:BP	regulation of body fluid levels	GO:0050878	0.0057217	2.24248	2	FBLN1,MMRN1	FBLN1, MMRN1		2	0
GO:BP	positive regulation of cellular metabolic process	GO:0031325	0.0057217	2.24248	23	RAB7B,COL1A1,WNT16,SFRP4,PROX1,TBX1,RELN,OSR2,TGFBR3,RAMP3,EGR3,NR4A1,RBM24,WNT4,TNC,BMP7,HSPB8,FN1,JUN,ZNF395,ERN1,NUPR1,GLIS1	RAB7B, COL1A1, WNT16, SFRP4, PROX1, TBX1, RELN, OSR2, TGFBR3, RAMP3, EGR3, NR4A1, RBM24, WNT4, TNC, BMP7, HSPB8, FN1, JUN, ZNF395, ERN1, NUPR1, GLIS1		23	0
GO:BP	regulation of epithelial cell differentiation	GO:0030856	0.0057217	2.24248	4	SFRP4,APOLD1,FST,BMP7	SFRP4, APOLD1, FST, BMP7		4	0
GO:BP	sterol homeostasis	GO:0055092	0.00572398	2.2423	3	ABCG1,ABCA1,INSIG1	ABCG1, ABCA1, INSIG1		3	0
GO:BP	lipid transport	GO:0006869	0.00573249	2.24166	4	ABCG1,ABCA1,APOLD1,ATP8A2	ABCG1, ABCA1, APOLD1	ATP8A2	3	1
GO:BP	regulation of morphogenesis of an epithelium	GO:1905330	0.00575907	2.23965	3	WNT4,BMP7,WNT2B	WNT4, BMP7, WNT2B		3	0
GO:BP	negative regulation of SMAD protein signal transduction	GO:0060392	0.00576392	2.23928	2	TGFBR3,CILP	TGFBR3, CILP		2	0
GO:BP	cardiac epithelial to mesenchymal transition	GO:0060317	0.00576538	2.23917	2	WNT16,TGFBR3	WNT16, TGFBR3		2	0
GO:BP	positive regulation of cellular extravasation	GO:0002693	0.00576538	2.23917	2	THY1,JAM3	THY1, JAM3		2	0
GO:BP	cell migration involved in heart development	GO:0060973	0.00576622	2.23911	2	SEMA3C,BMP7	SEMA3C, BMP7		2	0
GO:BP	monocarboxylic acid biosynthetic process	GO:0072330	0.00576622	2.23911	4	PROX1,PTGIS,SLC27A2,INSIG1	PROX1, PTGIS, INSIG1	SLC27A2	3	1
GO:BP	embryonic skeletal joint development	GO:0072498	0.00576622	2.23911	2	OSR2,BMP7	OSR2, BMP7		2	0
GO:BP	bone trabecula morphogenesis	GO:0061430	0.00579286	2.23711	2	COL1A1,MMP2	COL1A1, MMP2		2	0
GO:BP	basement membrane organization	GO:0071711	0.00582661	2.23458	2	COL3A1,HMCN1	COL3A1, HMCN1		2	0
GO:BP	detection of stimulus involved in sensory perception of pain	GO:0062149	0.00582661	2.23458	2	MMP24,PHF24	MMP24	PHF24	1	1
GO:BP	skeletal muscle tissue development	GO:0007519	0.00584857	2.23295	4	ELN,NR4A1,RBM24,ASB2	ELN, NR4A1, RBM24, ASB2		4	0
GO:BP	negative regulation of transforming growth factor beta receptor signaling pathway	GO:0030512	0.00584857	2.23295	3	FBN1,CILP,LTBP1	FBN1, CILP, LTBP1		3	0
GO:BP	negative regulation of sodium-dependent phosphate transport	GO:2000119	0.00584857	2.23295	1	SFRP4	SFRP4		1	0
GO:BP	innate immune response activating cell surface receptor signaling pathway	GO:0002220	0.00586355	2.23184	2	RAB7B,TNFAIP3	RAB7B, TNFAIP3		2	0
GO:BP	bile acid biosynthetic process	GO:0006699	0.00587204	2.23121	2	PROX1,SLC27A2	PROX1	SLC27A2	1	1
GO:BP	regulation of canonical Wnt signaling pathway	GO:0060828	0.00589958	2.22918	5	PTPRU,COL1A1,SFRP4,CTHRC1,SOX7	PTPRU, COL1A1, SFRP4, CTHRC1	SOX7	4	1
GO:BP	chemical homeostasis	GO:0048878	0.0059323	2.22678	11	THY1,ABCG1,ABCA1,SFRP4,STC1,INSIG1,NT5E,TLCD2,SCARA5,ERN1,MT1A	THY1, ABCG1, ABCA1, SFRP4, STC1, INSIG1, NT5E, SCARA5, ERN1	TLCD2, MT1A	9	2
GO:BP	face development	GO:0060324	0.00595647	2.22501	3	COL1A1,MMP2,CRISPLD2	COL1A1, MMP2, CRISPLD2		3	0
GO:BP	bicellular tight junction assembly	GO:0070830	0.00597873	2.22339	3	CLDN5,MPP7,CLDN11	CLDN5, MPP7, CLDN11		3	0
GO:BP	angiotensin maturation	GO:0002003	0.00603733	2.21915	1	ACE	ACE		1	0
GO:BP	positive regulation of osteoblast differentiation	GO:0045669	0.00603733	2.21915	3	CTHRC1,WNT4,BMP7	CTHRC1, WNT4, BMP7		3	0
GO:BP	regulation of bone development	GO:1903010	0.00615681	2.21064	1	LOX	LOX		1	0
GO:BP	neuron projection extension	GO:1990138	0.00619566	2.20791	4	SLIT3,SEMA3B,PLXNA4,FN1	SLIT3, SEMA3B, PLXNA4, FN1		4	0
GO:BP	regulation of lymphocyte chemotaxis	GO:1901623	0.00620912	2.20697	2	CCL2,CXCL14	CXCL14	CCL2	1	1
GO:BP	regulation of calcium ion import	GO:0090279	0.00629153	2.20124	2	CCL2,STC1	STC1	CCL2	1	1
GO:BP	bone remodeling	GO:0046849	0.00629153	2.20124	3	WNT16,PTN,CTHRC1	WNT16, PTN, CTHRC1		3	0
GO:BP	regulation of metal ion transport	GO:0010959	0.00642029	2.19245	4	THY1,KCNA5,CCL2,STC1	THY1, KCNA5, STC1	CCL2	3	1
GO:BP	retinal cone cell differentiation	GO:0042670	0.00644203	2.19098	2	THY1,CRB2	THY1, CRB2		2	0
GO:BP	receptor internalization	GO:0031623	0.00644816	2.19056	3	ACKR3,SFRP4,RAMP3	ACKR3, SFRP4, RAMP3		3	0
GO:BP	skeletal muscle cell differentiation	GO:0035914	0.00644816	2.19056	3	NR4A1,RBM24,ASB2	NR4A1, RBM24, ASB2		3	0
GO:BP	pallium development	GO:0021543	0.00644816	2.19056	3	COL3A1,PROX1,RELN	COL3A1, PROX1, RELN		3	0
GO:BP	positive regulation of platelet aggregation	GO:1901731	0.00646406	2.18949	1	MMRN1	MMRN1		1	0
GO:BP	nitrogen compound metabolic process	GO:0006807	0.00647082	2.18904	63	HSPA6,CYP1A1,HSPA1A,GAS1,FBLN1,LOX,DNAJB1,THY1,PTPRU,ACE,PRKCZ,ABCG1,CPE,TNFAIP3,HIF3A,ENPP6,COL1A1,ABCA1,APOLD1,TIMP2,PAMR1,GXYLT2,PROX1,CDO1,TBX1,TGM3,RELN,PTGIS,FST,SMPD3,OSR2,ADAMTS2,ADCY2,EGR3,NR4A1,ZNF503,MMP14,CPZ,CD5L,RBM24,NT5E,GFPT2,MMP24,WNT4,BHLHE40,ASB2,ZFAND2A,RABGEF1,BMP7,PHF24,SOX7,DENND3,PCSK6,ADAM33,FN1,JUN,MMP2,ZNF395,MMP23,ERN1,MMP16,NUPR1,GLIS1	HSPA6, CYP1A1, HSPA1A, GAS1, FBLN1, LOX, DNAJB1, THY1, PTPRU, ACE, PRKCZ, ABCG1, CPE, TNFAIP3, HIF3A, ENPP6, COL1A1, ABCA1, APOLD1, TIMP2, PAMR1, GXYLT2, PROX1, CDO1, TBX1, RELN, PTGIS, FST, OSR2, ADAMTS2, ADCY2, EGR3, NR4A1, ZNF503, MMP14, CPZ, CD5L, RBM24, NT5E, GFPT2, MMP24, WNT4, BHLHE40, ASB2, ZFAND2A, RABGEF1, BMP7, DENND3, PCSK6, ADAM33, FN1, JUN, MMP2, ZNF395, MMP23, ERN1, MMP16, NUPR1, G…	TGM3, SMPD3, PHF24, SOX7	59	4
GO:BP	middle ear morphogenesis	GO:0042474	0.00649227	2.1876	2	OSR2,INSIG1	OSR2, INSIG1		2	0
GO:BP	regulation of epithelial cell migration	GO:0010632	0.00649227	2.1876	4	PROX1,TGFBR3,STC1,PTN	PROX1, TGFBR3, STC1, PTN		4	0
GO:BP	aortic valve morphogenesis	GO:0003180	0.00649245	2.18759	2	ELN,SLIT3	ELN, SLIT3		2	0
GO:BP	metal ion transport	GO:0030001	0.00649274	2.18757	7	THY1,KCNA5,KCNK12,CCL2,SLC6A2,STC1,RAMP3	THY1, KCNA5, KCNK12, SLC6A2, STC1, RAMP3	CCL2	6	1
GO:BP	export across plasma membrane	GO:0140115	0.00650073	2.18704	2	KCNA5,ABCA1	KCNA5, ABCA1		2	0
GO:BP	positive regulation of monoatomic ion transport	GO:0043270	0.0065052	2.18674	3	THY1,CCL2,STC1	THY1, STC1	CCL2	2	1
GO:BP	anterior/posterior pattern specification	GO:0009952	0.0065052	2.18674	5	SEMA3C,BHLHE40,PCSK6,WNT2B,CRB2	SEMA3C, BHLHE40, PCSK6, WNT2B, CRB2		5	0
GO:BP	negative regulation of RNA metabolic process	GO:0051253	0.00650696	2.18662	14	HSPA1A,PROX1,FST,OSR2,ZNF503,RBM24,WNT4,BHLHE40,BMP7,PHF24,SOX7,JUN,GLIS1,ZNF8	HSPA1A, PROX1, FST, OSR2, ZNF503, RBM24, WNT4, BHLHE40, BMP7, JUN, GLIS1, ZNF8	PHF24, SOX7	12	2
GO:BP	circulatory system process	GO:0003013	0.00653032	2.18507	5	COL1A2,ACE,KCNA5,STC1,RAMP3	COL1A2, ACE, KCNA5, STC1, RAMP3		5	0
GO:BP	negative regulation of protein phosphorylation	GO:0001933	0.00656452	2.1828	2	FBLN1,THY1	FBLN1, THY1		2	0
GO:BP	regulation of transport	GO:0051049	0.00668172	2.17511	6	GAS1,THY1,ABCG1,KCNA5,ABCA1,SFRP4	GAS1, THY1, ABCG1, KCNA5, ABCA1, SFRP4		6	0
GO:BP	skeletal muscle organ development	GO:0060538	0.00669015	2.17456	4	ELN,NR4A1,RBM24,ASB2	ELN, NR4A1, RBM24, ASB2		4	0
GO:BP	protein localization to secretory granule	GO:0033366	0.00684282	2.16476	1	CPE	CPE		1	0
GO:BP	cerebral cortex radially oriented cell migration	GO:0021799	0.00684282	2.16476	2	COL3A1,RELN	COL3A1, RELN		2	0
GO:BP	regulation of protein phosphorylation	GO:0001932	0.00684743	2.16447	3	FBLN1,LOX,THY1	FBLN1, LOX, THY1		3	0
GO:BP	tight junction assembly	GO:0120192	0.00685562	2.16395	3	CLDN5,MPP7,CLDN11	CLDN5, MPP7, CLDN11		3	0
GO:BP	regulation of axon extension	GO:0030516	0.00690307	2.16096	3	SEMA3B,PLXNA4,FN1	SEMA3B, PLXNA4, FN1		3	0
GO:BP	positive regulation of immune system process	GO:0002684	0.00690805	2.16064	10	THY1,RAB7B,TNFAIP3,FYB2,EGR3,MMP14,PTN,CXCL14,RABGEF1,JAM3	THY1, RAB7B, TNFAIP3, EGR3, MMP14, PTN, CXCL14, RABGEF1, JAM3	FYB2	9	1
GO:BP	appendage morphogenesis	GO:0035107	0.0069461	2.15826	4	COL3A1,SEMA3C,OSR2,BMP7	COL3A1, SEMA3C, OSR2, BMP7		4	0
GO:BP	limb morphogenesis	GO:0035108	0.0069461	2.15826	4	COL3A1,SEMA3C,OSR2,BMP7	COL3A1, SEMA3C, OSR2, BMP7		4	0
GO:BP	outflow tract morphogenesis	GO:0003151	0.0069461	2.15826	3	ELN,SEMA3C,BMP7	ELN, SEMA3C, BMP7		3	0
GO:BP	regulation of dendrite development	GO:0050773	0.0069461	2.15826	3	RELN,PTN,BMP7	RELN, PTN, BMP7		3	0
GO:BP	regulation of platelet-derived growth factor receptor-beta signaling pathway	GO:2000586	0.00698741	2.15568	1	LOX	LOX		1	0
GO:BP	regulation of mitotic spindle assembly	GO:1901673	0.00698741	2.15568	1	HSPA1A	HSPA1A		1	0
GO:BP	protein trimerization	GO:0070206	0.00698741	2.15568	2	COL1A2,SCARA5	COL1A2, SCARA5		2	0
GO:BP	regulation of leukocyte activation	GO:0002694	0.0069905	2.15549	7	THY1,TNFAIP3,EGR3,MMP14,CD200,RABGEF1,FN1	THY1, TNFAIP3, EGR3, MMP14, RABGEF1, FN1	CD200	6	1
GO:BP	regulation of neuron projection regeneration	GO:0070570	0.0069905	2.15549	2	THY1,PTN	THY1, PTN		2	0
GO:BP	gene expression	GO:0010467	0.00700633	2.15451	49	HSPA6,HSPA1A,GAS1,FBLN1,LOX,DNAJB1,RAB7B,ACE,CPE,TNFAIP3,HIF3A,COL3A1,COL1A1,WNT16,SFRP4,PROX1,TBX1,RELN,PTGIS,FST,OSR2,ADAMTS2,TGFBR3,SLIT3,RAMP3,EGR3,NR4A1,ZNF503,MMP14,CPZ,CD5L,CILP,RBM24,WNT4,TNC,BHLHE40,RABGEF1,LTBP1,BMP7,PHF24,SOX7,PCSK6,FN1,JUN,ZNF395,ERN1,MMP16,NUPR1,GLIS1	HSPA6, HSPA1A, GAS1, FBLN1, LOX, DNAJB1, RAB7B, ACE, CPE, TNFAIP3, HIF3A, COL3A1, COL1A1, WNT16, SFRP4, PROX1, TBX1, RELN, PTGIS, FST, OSR2, ADAMTS2, TGFBR3, SLIT3, RAMP3, EGR3, NR4A1, ZNF503, MMP14, CPZ, CD5L, CILP, RBM24, WNT4, TNC, BHLHE40, RABGEF1, LTBP1, BMP7, PCSK6, FN1, JUN, ZNF395, ERN1, MMP16, NUPR1, GLIS1	PHF24, SOX7	47	2
GO:BP	maintenance of protein location	GO:0045185	0.00712093	2.14746	3	FBN1,INSIG1,LTBP1	FBN1, INSIG1, LTBP1		3	0
GO:BP	positive regulation of forebrain neuron differentiation	GO:2000979	0.00712093	2.14746	1	PROX1	PROX1		1	0
GO:BP	oculomotor nerve development	GO:0021557	0.00712093	2.14746	1	ACKR3	ACKR3		1	0
GO:BP	branching involved in pancreas morphogenesis	GO:0061114	0.00712093	2.14746	1	PROX1	PROX1		1	0
GO:BP	tolerance induction to lipopolysaccharide	GO:0072573	0.00712093	2.14746	1	TNFAIP3	TNFAIP3		1	0
GO:BP	retinol metabolic process	GO:0042572	0.00712093	2.14746	1	CYP1A1	CYP1A1		1	0
GO:BP	negative regulation of CD40 signaling pathway	GO:2000349	0.00712093	2.14746	1	TNFAIP3	TNFAIP3		1	0
GO:BP	negative regulation of toll-like receptor 3 signaling pathway	GO:0034140	0.00712093	2.14746	1	TNFAIP3	TNFAIP3		1	0
GO:BP	hepatocyte cell migration	GO:0002194	0.00712093	2.14746	1	PROX1	PROX1		1	0
GO:BP	response to heat	GO:0009408	0.00722671	2.14106	1	HSPA6	HSPA6		1	0
GO:BP	negative regulation of toll-like receptor 9 signaling pathway	GO:0034164	0.00722671	2.14106	1	RAB7B	RAB7B		1	0
GO:BP	negative regulation of cell cycle	GO:0045786	0.00723762	2.1404	6	GAS1,PROX1,CCL2,NR4A1,BMP7,NUPR1	GAS1, PROX1, NR4A1, BMP7, NUPR1	CCL2	5	1
GO:BP	cell-cell junction assembly	GO:0007043	0.00724991	2.13967	4	CLDN5,MPP7,CLDN11,JAM3	CLDN5, MPP7, CLDN11, JAM3		4	0
GO:BP	adenylate cyclase-modulating G protein-coupled receptor signaling pathway	GO:0007188	0.00724991	2.13967	4	ABCA1,ADCY2,RAMP3,GNAO1	ABCA1, ADCY2, RAMP3, GNAO1		4	0
GO:BP	positive regulation of transport	GO:0051050	0.00724991	2.13967	6	THY1,ABCG1,ABCA1,SFRP4,CCL2,STC1	THY1, ABCG1, ABCA1, SFRP4, STC1	CCL2	5	1
GO:BP	regulation of cytoplasmic pattern recognition receptor signaling pathway	GO:0039531	0.00724991	2.13967	2	RAB7B,TNFAIP3	RAB7B, TNFAIP3		2	0
GO:BP	positive regulation of stem cell differentiation	GO:2000738	0.00724991	2.13967	2	PTN,RBM24	PTN, RBM24		2	0
GO:BP	morphogenesis of an epithelial bud	GO:0060572	0.00726784	2.13859	2	BMP7,WNT2B	BMP7, WNT2B		2	0
GO:BP	fat cell differentiation	GO:0045444	0.00726784	2.13859	5	SLC7A10,NR4A1,INSIG1,BMP7,GLIS1	SLC7A10, NR4A1, INSIG1, BMP7, GLIS1		5	0
GO:BP	negative regulation of phosphorylation	GO:0042326	0.00729154	2.13718	2	FBLN1,THY1	FBLN1, THY1		2	0
GO:BP	negative regulation of lipid metabolic process	GO:0045833	0.00729407	2.13703	3	PROX1,INSIG1,WNT4	PROX1, INSIG1, WNT4		3	0
GO:BP	inflammatory response	GO:0006954	0.00732296	2.13531	8	TNFAIP3,PTGIS,PTN,CD200,NT5E,TNC,RABGEF1,FN1	TNFAIP3, PTGIS, PTN, NT5E, TNC, RABGEF1, FN1	CD200	7	1
GO:BP	regulation of long-term synaptic potentiation	GO:1900271	0.00735977	2.13314	2	RELN,PTN	RELN, PTN		2	0
GO:BP	endothelial cell chemotaxis	GO:0035767	0.00735977	2.13314	2	EGR3,NR4A1	EGR3, NR4A1		2	0
GO:BP	lipid homeostasis	GO:0055088	0.00739602	2.131	4	ABCG1,ABCA1,INSIG1,TLCD2	ABCG1, ABCA1, INSIG1	TLCD2	3	1
GO:BP	negative regulation of protein processing	GO:0010955	0.00740485	2.13048	1	GAS1	GAS1		1	0
GO:BP	wound healing	GO:0042060	0.00740485	2.13048	2	FBLN1,MMRN1	FBLN1, MMRN1		2	0
GO:BP	negative regulation of osteoclast development	GO:2001205	0.00740485	2.13048	1	FBN1	FBN1		1	0
GO:BP	sequestering of BMP in extracellular matrix	GO:0035582	0.00740485	2.13048	1	FBN1	FBN1		1	0
GO:BP	negative regulation of protein maturation	GO:1903318	0.00740485	2.13048	1	GAS1	GAS1		1	0
GO:BP	regulation of steroid metabolic process	GO:0019218	0.00748455	2.12583	3	PROX1,INSIG1,WNT4	PROX1, INSIG1, WNT4		3	0
GO:BP	lipid localization	GO:0010876	0.00753153	2.12312	4	ABCG1,ABCA1,APOLD1,ATP8A2	ABCG1, ABCA1, APOLD1	ATP8A2	3	1
GO:BP	morphogenesis of embryonic epithelium	GO:0016331	0.00761264	2.11846	4	CTHRC1,WNT4,BMP7,WNT2B	CTHRC1, WNT4, BMP7, WNT2B		4	0
GO:BP	apical junction assembly	GO:0043297	0.00761264	2.11846	3	CLDN5,MPP7,CLDN11	CLDN5, MPP7, CLDN11		3	0
GO:BP	regulation of lateral motor column neuron migration	GO:1902076	0.00767063	2.11517	1	RELN	RELN		1	0
GO:BP	positive regulation of lateral motor column neuron migration	GO:1902078	0.00767063	2.11517	1	RELN	RELN		1	0
GO:BP	response to reactive oxygen species	GO:0000302	0.00767063	2.11517	4	TNFAIP3,SMPD3,JUN,MMP2	TNFAIP3, JUN, MMP2	SMPD3	3	1
GO:BP	positive regulation of motor neuron migration	GO:1905485	0.00767063	2.11517	1	RELN	RELN		1	0
GO:BP	regulation of motor neuron migration	GO:1905483	0.00767063	2.11517	1	RELN	RELN		1	0
GO:BP	cellular response to chemical stress	GO:0062197	0.00769347	2.11388	5	TNFAIP3,WNT16,SMPD3,JUN,MMP2	TNFAIP3, WNT16, JUN, MMP2	SMPD3	4	1
GO:BP	alcohol metabolic process	GO:0006066	0.00774389	2.11104	5	CYP1A1,ABCG1,ABCA1,INSIG1,WNT4	CYP1A1, ABCG1, ABCA1, INSIG1, WNT4		5	0
GO:BP	muscle system process	GO:0003012	0.0077694	2.10961	3	COL14A1,PI16,KCNA5	COL14A1, PI16, KCNA5		3	0
GO:BP	regulation of phosphorylation	GO:0042325	0.00777607	2.10924	3	FBLN1,LOX,THY1	FBLN1, LOX, THY1		3	0
GO:BP	phospholipid translocation	GO:0045332	0.00777737	2.10917	3	ABCA1,ATP8A2,TMEM30B	ABCA1, TMEM30B	ATP8A2	2	1
GO:BP	positive regulation of gene expression	GO:0010628	0.00793725	2.10033	11	RAB7B,WNT16,SFRP4,OSR2,TGFBR3,RAMP3,RBM24,TNC,BMP7,FN1,ERN1	RAB7B, WNT16, SFRP4, OSR2, TGFBR3, RAMP3, RBM24, TNC, BMP7, FN1, ERN1		11	0
GO:BP	reactive oxygen species biosynthetic process	GO:1903409	0.00793725	2.10033	1	CYP1A1	CYP1A1		1	0
GO:BP	substance P catabolic process	GO:0010814	0.00793725	2.10033	1	ACE	ACE		1	0
GO:BP	negative regulation of substrate adhesion-dependent cell spreading	GO:1900025	0.00793725	2.10033	1	FBLN1	FBLN1		1	0
GO:BP	negative regulation of DNA-templated transcription	GO:0045892	0.0080616	2.09358	13	HSPA1A,PROX1,FST,OSR2,ZNF503,WNT4,BHLHE40,BMP7,PHF24,SOX7,JUN,GLIS1,ZNF8	HSPA1A, PROX1, FST, OSR2, ZNF503, WNT4, BHLHE40, BMP7, JUN, GLIS1, ZNF8	PHF24, SOX7	11	2
GO:BP	tight junction organization	GO:0120193	0.00807408	2.09291	3	CLDN5,MPP7,CLDN11	CLDN5, MPP7, CLDN11		3	0
GO:BP	neuronal stem cell population maintenance	GO:0097150	0.00808777	2.09217	2	PROX1,MMP24	PROX1, MMP24		2	0
GO:BP	retina morphogenesis in camera-type eye	GO:0060042	0.00808777	2.09217	3	THY1,PROX1,CRB2	THY1, PROX1, CRB2		3	0
GO:BP	inner ear development	GO:0048839	0.00812169	2.09035	4	PROX1,CXCL14,INSIG1,CTHRC1	PROX1, CXCL14, INSIG1, CTHRC1		4	0
GO:BP	bone growth	GO:0098868	0.00817841	2.08733	2	SMPD3,STC1	STC1	SMPD3	1	1
GO:BP	regulation of collagen metabolic process	GO:0010712	0.00819152	2.08664	2	MFAP4,WNT4	MFAP4, WNT4		2	0
GO:BP	pulmonary myocardium development	GO:0003350	0.00819774	2.08631	1	SEMA3C	SEMA3C		1	0
GO:BP	organic substance transport	GO:0071702	0.00819774	2.08631	8	SLC2A3,ABCG1,CPE,SLC7A10,COL1A1,ABCA1,APOLD1,ATP8A2	SLC2A3, ABCG1, CPE, SLC7A10, COL1A1, ABCA1, APOLD1	ATP8A2	7	1
GO:BP	negative regulation of RNA biosynthetic process	GO:1902679	0.00822299	2.08497	13	HSPA1A,PROX1,FST,OSR2,ZNF503,WNT4,BHLHE40,BMP7,PHF24,SOX7,JUN,GLIS1,ZNF8	HSPA1A, PROX1, FST, OSR2, ZNF503, WNT4, BHLHE40, BMP7, JUN, GLIS1, ZNF8	PHF24, SOX7	11	2
GO:BP	cellular component biogenesis	GO:0044085	0.00824097	2.08402	27	HSPA1A,LOX,ELN,THY1,COL1A2,KCNA5,COL3A1,ABCA1,CLDN5,MFAP4,PROX1,SMPD3,TGFBR3,GAS7,MPP7,NR4A1,SLITRK4,MYH11,FHOD3,ITGB4,WNT4,CLDN11,BMP7,JAM3,FN1,TLCD2,SCARA5	HSPA1A, LOX, ELN, THY1, COL1A2, KCNA5, COL3A1, ABCA1, CLDN5, MFAP4, PROX1, TGFBR3, GAS7, MPP7, NR4A1, MYH11, FHOD3, ITGB4, WNT4, CLDN11, BMP7, JAM3, FN1, SCARA5	SMPD3, SLITRK4, TLCD2	24	3
GO:BP	hydrogen peroxide metabolic process	GO:0042743	0.00827283	2.08235	1	CYP1A1	CYP1A1		1	0
GO:BP	polysaccharide transport	GO:0015774	0.00838279	2.07661	1	SMPD3		SMPD3	0	1
GO:BP	negative regulation of leukocyte activation	GO:0002695	0.00838279	2.07661	4	TNFAIP3,CD200,RABGEF1,FN1	TNFAIP3, RABGEF1, FN1	CD200	3	1
GO:BP	positive regulation of cell projection organization	GO:0031346	0.00845429	2.07292	5	RELN,PTN,PLXNA4,BMP7,FN1	RELN, PTN, PLXNA4, BMP7, FN1		5	0
GO:BP	aortic valve development	GO:0003176	0.00845429	2.07292	2	ELN,SLIT3	ELN, SLIT3		2	0
GO:BP	regulation of protein modification process	GO:0031399	0.00850546	2.0703	4	FBLN1,LOX,THY1,TNFAIP3	FBLN1, LOX, THY1, TNFAIP3		4	0
GO:BP	Notch signaling pathway	GO:0007219	0.00854663	2.0682	4	KCNA5,MMP14,DLK1,BMP7	KCNA5, MMP14, DLK1, BMP7		4	0
GO:BP	female gonad development	GO:0008585	0.0086278	2.0641	3	FST,SLIT3,WNT4	FST, SLIT3, WNT4		3	0
GO:BP	regulation of blood pressure	GO:0008217	0.00862837	2.06407	2	COL1A2,ACE	COL1A2, ACE		2	0
GO:BP	positive regulation of microtubule polymerization	GO:0031116	0.00872994	2.05899	1	HSPA1A	HSPA1A		1	0
GO:BP	glycoprotein transport	GO:0034436	0.00872994	2.05899	1	ABCG1	ABCG1		1	0
GO:BP	regulation of spindle assembly	GO:0090169	0.00872994	2.05899	1	HSPA1A	HSPA1A		1	0
GO:BP	anterograde trans-synaptic signaling	GO:0098916	0.00873799	2.05859	6	ACE,SLC7A10,RELN,SLC6A2,EGR3,PTN	ACE, SLC7A10, RELN, SLC6A2, EGR3, PTN		6	0
GO:BP	chemical synaptic transmission	GO:0007268	0.00873799	2.05859	6	ACE,SLC7A10,RELN,SLC6A2,EGR3,PTN	ACE, SLC7A10, RELN, SLC6A2, EGR3, PTN		6	0
GO:BP	late endosome to Golgi transport	GO:0034499	0.00879792	2.05562	1	RAB7B	RAB7B		1	0
GO:BP	positive regulation of focal adhesion assembly	GO:0051894	0.00879792	2.05562	2	THY1,WNT4	THY1, WNT4		2	0
GO:BP	branching involved in salivary gland morphogenesis	GO:0060445	0.00882288	2.05439	2	SEMA3C,BMP7	SEMA3C, BMP7		2	0
GO:BP	small molecule metabolic process	GO:0044281	0.00882288	2.05439	12	CYP1A1,ABCG1,ABCA1,PROX1,CDO1,PTGIS,ADCY2,SLC27A2,INSIG1,NT5E,GFPT2,WNT4	CYP1A1, ABCG1, ABCA1, PROX1, CDO1, PTGIS, ADCY2, INSIG1, NT5E, GFPT2, WNT4	SLC27A2	11	1
GO:BP	substrate-dependent cell migration	GO:0006929	0.00884877	2.05312	2	ITGA11,FN1	ITGA11, FN1		2	0
GO:BP	ventricular septum morphogenesis	GO:0060412	0.00888436	2.05137	2	PROX1,SLIT3	PROX1, SLIT3		2	0
GO:BP	blood vessel endothelial cell migration	GO:0043534	0.00893511	2.0489	3	TGFBR3,EGR3,NR4A1	TGFBR3, EGR3, NR4A1		3	0
GO:BP	positive regulation of high-density lipoprotein particle assembly	GO:0090108	0.00893511	2.0489	1	ABCA1	ABCA1		1	0
GO:BP	regulation of endothelial cell apoptotic process	GO:2000351	0.00893511	2.0489	2	TNFAIP3,CCL2	TNFAIP3	CCL2	1	1
GO:BP	blood coagulation, fibrin clot formation	GO:0072378	0.00893511	2.0489	1	FBLN1	FBLN1		1	0
GO:BP	immune response-activating signaling pathway	GO:0002757	0.00899623	2.04594	4	THY1,RAB7B,TNFAIP3,FYB2	THY1, RAB7B, TNFAIP3	FYB2	3	1
GO:BP	odontogenesis of dentin-containing tooth	GO:0042475	0.00901209	2.04517	3	FST,SMPD3,BMP7	FST, BMP7	SMPD3	2	1
GO:BP	trans-synaptic signaling	GO:0099537	0.0090201	2.04479	6	ACE,SLC7A10,RELN,SLC6A2,EGR3,PTN	ACE, SLC7A10, RELN, SLC6A2, EGR3, PTN		6	0
GO:BP	development of primary female sexual characteristics	GO:0046545	0.00903716	2.04397	3	FST,SLIT3,WNT4	FST, SLIT3, WNT4		3	0
GO:BP	positive regulation of homotypic cell-cell adhesion	GO:0034112	0.00910037	2.04094	1	MMRN1	MMRN1		1	0
GO:BP	epidermis development	GO:0008544	0.00928859	2.03205	4	WNT16,SFRP4,TGM3,FST	WNT16, SFRP4, FST	TGM3	3	1
GO:BP	metanephros development	GO:0001656	0.00931741	2.0307	3	OSR2,WNT4,BMP7	OSR2, WNT4, BMP7		3	0
GO:BP	organic cyclic compound biosynthetic process	GO:1901362	0.00938772	2.02744	27	HSPA1A,LOX,HIF3A,COL1A1,PROX1,TBX1,PTGIS,FST,SMPD3,OSR2,ADCY2,EGR3,NR4A1,ZNF503,SLC27A2,INSIG1,NT5E,GFPT2,WNT4,BHLHE40,BMP7,PHF24,SOX7,JUN,ZNF395,NUPR1,GLIS1	HSPA1A, LOX, HIF3A, COL1A1, PROX1, TBX1, PTGIS, FST, OSR2, ADCY2, EGR3, NR4A1, ZNF503, INSIG1, NT5E, GFPT2, WNT4, BHLHE40, BMP7, JUN, ZNF395, NUPR1, GLIS1	SMPD3, SLC27A2, PHF24, SOX7	23	4
GO:BP	growth plate cartilage axis specification	GO:0003421	0.00938772	2.02744	1	STC1	STC1		1	0
GO:BP	negative regulation of renal phosphate excretion	GO:1903403	0.00938772	2.02744	1	STC1	STC1		1	0
GO:BP	regulation of plasma membrane bounded cell projection organization	GO:0120035	0.00943748	2.02514	7	THY1,RELN,PTN,SEMA3B,PLXNA4,BMP7,FN1	THY1, RELN, PTN, SEMA3B, PLXNA4, BMP7, FN1		7	0
GO:BP	negative regulation of nucleotide-binding domain, leucine rich repeat containing receptor signaling pathway	GO:0070425	0.00944401	2.02484	1	TNFAIP3	TNFAIP3		1	0
GO:BP	positive regulation of microtubule polymerization or depolymerization	GO:0031112	0.00944401	2.02484	1	HSPA1A	HSPA1A		1	0
GO:BP	negative regulation of nucleotide-binding oligomerization domain containing 2 signaling pathway	GO:0070433	0.00944401	2.02484	1	TNFAIP3	TNFAIP3		1	0
GO:BP	regulation of protein polymerization	GO:0032271	0.00946776	2.02375	2	HSPA1A,ELN	HSPA1A, ELN		2	0
GO:BP	sprouting angiogenesis	GO:0002040	0.00948243	2.02308	3	TGFBR3,EGR3,NR4A1	TGFBR3, EGR3, NR4A1		3	0
GO:BP	embryonic camera-type eye morphogenesis	GO:0048596	0.00948684	2.02288	2	PROX1,BMP7	PROX1, BMP7		2	0
GO:BP	decidualization	GO:0046697	0.00954474	2.02024	2	PTN,TPPP3	PTN, TPPP3		2	0
GO:BP	regulation of hormone levels	GO:0010817	0.00960124	2.01767	3	CYP1A1,ACE,CPE	CYP1A1, ACE, CPE		3	0
GO:BP	negative regulation of apoptotic process	GO:0043066	0.00960124	2.01767	8	ACKR3,TNFAIP3,WNT16,CCL2,FSTL1,EGR3,WNT4,BMP7	ACKR3, TNFAIP3, WNT16, FSTL1, EGR3, WNT4, BMP7	CCL2	7	1
GO:BP	positive regulation of phosphatidylinositol 3-kinase/protein kinase B signal transduction	GO:0051897	0.00960124	2.01767	4	WNT16,RELN,RAMP3,FN1	WNT16, RELN, RAMP3, FN1		4	0
GO:BP	secondary metabolic process	GO:0019748	0.00960124	2.01767	1	CYP1A1	CYP1A1		1	0
GO:BP	regulation of angiotensin levels in blood	GO:0002002	0.00976468	2.01034	1	ACE	ACE		1	0
GO:BP	neuropeptide catabolic process	GO:0010813	0.00976468	2.01034	1	ACE	ACE		1	0
GO:BP	positive regulation of synaptic transmission	GO:0050806	0.00976753	2.01022	3	SLC7A10,RELN,PTN	SLC7A10, RELN, PTN		3	0
GO:BP	ventricular cardiac muscle tissue development	GO:0003229	0.00977569	2.00985	2	COL14A1,PROX1	COL14A1, PROX1		2	0
GO:BP	branching morphogenesis of an epithelial tube	GO:0048754	0.00978967	2.00923	4	MMP14,WNT4,BMP7,WNT2B	MMP14, WNT4, BMP7, WNT2B		4	0
GO:BP	regulation of Notch signaling pathway	GO:0008593	0.00979072	2.00919	3	MMP14,DLK1,BMP7	MMP14, DLK1, BMP7		3	0
GO:BP	establishment of localization in cell	GO:0051649	0.00979072	2.00919	3	HSPA1A,GAS1,ANK1	HSPA1A, GAS1, ANK1		3	0
GO:BP	regulation of extent of cell growth	GO:0061387	0.00979088	2.00918	3	SEMA3B,PLXNA4,FN1	SEMA3B, PLXNA4, FN1		3	0
GO:BP	immune response-regulating signaling pathway	GO:0002764	0.00979088	2.00918	4	THY1,RAB7B,TNFAIP3,FYB2	THY1, RAB7B, TNFAIP3	FYB2	3	1
GO:BP	microtubule nucleation	GO:0007020	0.00983113	2.0074	1	HSPA1A	HSPA1A		1	0
GO:BP	activin receptor signaling pathway	GO:0032924	0.00983113	2.0074	2	DACT2,FST	DACT2, FST		2	0
GO:BP	negative regulation of cellular component organization	GO:0051129	0.00983113	2.0074	8	THY1,TGFBR3,FHOD3,SEMA3B,RABGEF1,BMP7,JAM3,NUPR1	THY1, TGFBR3, FHOD3, SEMA3B, RABGEF1, BMP7, JAM3, NUPR1		8	0
GO:BP	non-canonical inflammasome complex assembly	GO:0160075	0.00983113	2.0074	1	NR4A1	NR4A1		1	0
GO:BP	regulation of cell projection organization	GO:0031344	0.00983113	2.0074	7	THY1,RELN,PTN,SEMA3B,PLXNA4,BMP7,FN1	THY1, RELN, PTN, SEMA3B, PLXNA4, BMP7, FN1		7	0
GO:BP	protein activation cascade	GO:0072376	0.00983113	2.0074	1	FBLN1	FBLN1		1	0
GO:BP	endothelial cell apoptotic process	GO:0072577	0.00985819	2.0062	2	TNFAIP3,CCL2	TNFAIP3	CCL2	1	1
GO:BP	vesicle-mediated transport	GO:0016192	0.00998572	2.00062	6	GAS1,ANK1,ACKR3,RAB7B,ABCA1,SFRP4	GAS1, ANK1, ACKR3, RAB7B, ABCA1, SFRP4		6	0
GO:BP	lipid metabolic process	GO:0006629	0.0100005	1.99998	10	CYP1A1,ABCG1,ENPP6,ABCA1,PROX1,PTGIS,SMPD3,SLC27A2,INSIG1,WNT4	CYP1A1, ABCG1, ENPP6, ABCA1, PROX1, PTGIS, INSIG1, WNT4	SMPD3, SLC27A2	8	2
GO:BP	protein localization to extracellular region	GO:0071692	0.0100224	1.99903	3	FBN1,ABCG1,ABCA1	FBN1, ABCG1, ABCA1		3	0
GO:BP	regulation of actin filament-based process	GO:0032970	0.0100767	1.99668	5	ELN,PROX1,STC1,FHOD3,WNT4	ELN, PROX1, STC1, FHOD3, WNT4		5	0
GO:BP	regulation of monoatomic ion transport	GO:0043269	0.0100934	1.99596	4	THY1,KCNA5,CCL2,STC1	THY1, KCNA5, STC1	CCL2	3	1
GO:BP	cerebral cortex cell migration	GO:0021795	0.010108	1.99534	2	COL3A1,RELN	COL3A1, RELN		2	0
GO:BP	protein phosphorylation	GO:0006468	0.0101334	1.99424	4	FBLN1,LOX,THY1,PRKCZ	FBLN1, LOX, THY1, PRKCZ		4	0
GO:BP	retinoid metabolic process	GO:0001523	0.0101446	1.99377	1	CYP1A1	CYP1A1		1	0
GO:BP	positive regulation of cell junction assembly	GO:1901890	0.0101686	1.99274	3	THY1,SLITRK4,WNT4	THY1, WNT4	SLITRK4	2	1
GO:BP	trabecula formation	GO:0060343	0.0101686	1.99274	2	COL1A1,MMP2	COL1A1, MMP2		2	0
GO:BP	synaptic signaling	GO:0099536	0.0103866	1.98352	6	ACE,SLC7A10,RELN,SLC6A2,EGR3,PTN	ACE, SLC7A10, RELN, SLC6A2, EGR3, PTN		6	0
GO:BP	cellular response to hydrogen peroxide	GO:0070301	0.0104518	1.98081	2	TNFAIP3,SMPD3	TNFAIP3	SMPD3	1	1
GO:BP	organic hydroxy compound biosynthetic process	GO:1901617	0.0104518	1.98081	4	PROX1,SLC27A2,INSIG1,WNT4	PROX1, INSIG1, WNT4	SLC27A2	3	1
GO:BP	mesoderm formation	GO:0001707	0.0104838	1.97948	3	ITGB4,BMP7,CRB2	ITGB4, BMP7, CRB2		3	0
GO:BP	diterpenoid metabolic process	GO:0016101	0.0104838	1.97948	1	CYP1A1	CYP1A1		1	0
GO:BP	platelet-derived growth factor receptor-beta signaling pathway	GO:0035791	0.0105729	1.97581	1	LOX	LOX		1	0
GO:BP	positive regulation of cell-substrate junction organization	GO:0150117	0.0105824	1.97542	2	THY1,WNT4	THY1, WNT4		2	0
GO:BP	semi-lunar valve development	GO:1905314	0.0106288	1.97352	2	ELN,SLIT3	ELN, SLIT3		2	0
GO:BP	monoatomic ion transport	GO:0006811	0.0106538	1.9725	8	THY1,KCNA5,PIEZO2,KCNK12,CCL2,SLC6A2,STC1,RAMP3	THY1, KCNA5, PIEZO2, KCNK12, SLC6A2, STC1, RAMP3	CCL2	7	1
GO:BP	response to temperature stimulus	GO:0009266	0.010745	1.96879	1	HSPA6	HSPA6		1	0
GO:BP	regulation of ERK1 and ERK2 cascade	GO:0070372	0.0108013	1.96652	2	FBLN1,ACKR3	FBLN1, ACKR3		2	0
GO:BP	regulation of mitotic spindle organization	GO:0060236	0.0108013	1.96652	1	HSPA1A	HSPA1A		1	0
GO:BP	membrane repolarization during atrial cardiac muscle cell action potential	GO:0098914	0.0108013	1.96652	1	KCNA5	KCNA5		1	0
GO:BP	regulation of brown fat cell differentiation	GO:0090335	0.0108436	1.96483	2	SLC7A10,BMP7	SLC7A10, BMP7		2	0
GO:BP	regulation of supramolecular fiber organization	GO:1902903	0.0108657	1.96394	5	HSPA1A,ELN,PROX1,FHOD3,WNT4	HSPA1A, ELN, PROX1, FHOD3, WNT4		5	0
GO:BP	bile acid metabolic process	GO:0008206	0.0108657	1.96394	2	PROX1,SLC27A2	PROX1	SLC27A2	1	1
GO:BP	cranial skeletal system development	GO:1904888	0.0109376	1.96108	3	MMP14,INSIG1,MMP16	MMP14, INSIG1, MMP16		3	0
GO:BP	integrin activation	GO:0033622	0.0111972	1.95089	2	JAM3,FN1	JAM3, FN1		2	0
GO:BP	mesoderm morphogenesis	GO:0048332	0.011206	1.95055	3	ITGB4,BMP7,CRB2	ITGB4, BMP7, CRB2		3	0
GO:BP	negative regulation of programmed cell death	GO:0043069	0.0112227	1.9499	8	ACKR3,TNFAIP3,WNT16,CCL2,FSTL1,EGR3,WNT4,BMP7	ACKR3, TNFAIP3, WNT16, FSTL1, EGR3, WNT4, BMP7	CCL2	7	1
GO:BP	positive regulation of cell-cell adhesion mediated by cadherin	GO:2000049	0.011322	1.94608	1	PTPRU	PTPRU		1	0
GO:BP	negative regulation of cell activation	GO:0050866	0.0113395	1.9454	4	TNFAIP3,CD200,RABGEF1,FN1	TNFAIP3, RABGEF1, FN1	CD200	3	1
GO:BP	negative regulation of cargo loading into COPII-coated vesicle	GO:1901303	0.0114124	1.94262	1	INSIG1	INSIG1		1	0
GO:BP	nephron morphogenesis	GO:0072028	0.0114584	1.94088	3	WNT4,BMP7,WNT2B	WNT4, BMP7, WNT2B		3	0
GO:BP	xenobiotic metabolic process	GO:0006805	0.0114613	1.94077	1	CYP1A1	CYP1A1		1	0
GO:BP	adenosine biosynthetic process	GO:0046086	0.0114613	1.94077	1	NT5E	NT5E		1	0
GO:BP	terpenoid metabolic process	GO:0006721	0.0114613	1.94077	1	CYP1A1	CYP1A1		1	0
GO:BP	lymphatic endothelial cell fate commitment	GO:0060838	0.011535	1.93798	1	PROX1	PROX1		1	0
GO:BP	lens placode formation involved in camera-type eye formation	GO:0046619	0.011535	1.93798	1	PROX1	PROX1		1	0
GO:BP	regulation of nucleotide-binding oligomerization domain containing 1 signaling pathway	GO:0070428	0.011535	1.93798	1	TNFAIP3	TNFAIP3		1	0
GO:BP	B-1 B cell homeostasis	GO:0001922	0.011535	1.93798	1	TNFAIP3	TNFAIP3		1	0
GO:BP	negative regulation of bile acid biosynthetic process	GO:0070858	0.011535	1.93798	1	PROX1	PROX1		1	0
GO:BP	negative regulation of chronic inflammatory response	GO:0002677	0.011535	1.93798	1	TNFAIP3	TNFAIP3		1	0
GO:BP	negative regulation of bile acid metabolic process	GO:1904252	0.011535	1.93798	1	PROX1	PROX1		1	0
GO:BP	ventricular cardiac myofibril assembly	GO:0055005	0.011535	1.93798	1	PROX1	PROX1		1	0
GO:BP	lens placode formation	GO:0001743	0.011535	1.93798	1	PROX1	PROX1		1	0
GO:BP	negative regulation of phosphate metabolic process	GO:0045936	0.0116322	1.93434	2	FBLN1,THY1	FBLN1, THY1		2	0
GO:BP	negative regulation of phosphorus metabolic process	GO:0010563	0.0116322	1.93434	2	FBLN1,THY1	FBLN1, THY1		2	0
GO:BP	negative regulation of stem cell proliferation	GO:2000647	0.011654	1.93352	1	FBLN1	FBLN1		1	0
GO:BP	negative regulation of toll-like receptor 4 signaling pathway	GO:0034144	0.011654	1.93352	1	RAB7B	RAB7B		1	0
GO:BP	telencephalon development	GO:0021537	0.011654	1.93352	4	COL3A1,PROX1,RELN,PLXNA4	COL3A1, PROX1, RELN, PLXNA4		4	0
GO:BP	regulation of spindle organization	GO:0090224	0.011654	1.93352	1	HSPA1A	HSPA1A		1	0
GO:BP	chemorepulsion of branchiomotor axon	GO:0021793	0.0116848	1.93238	1	PLXNA4	PLXNA4		1	0
GO:BP	vagus nerve morphogenesis	GO:0021644	0.0116848	1.93238	1	PLXNA4	PLXNA4		1	0
GO:BP	postganglionic parasympathetic fiber development	GO:0021784	0.0116848	1.93238	1	PLXNA4	PLXNA4		1	0
GO:BP	vagus nerve development	GO:0021564	0.0116848	1.93238	1	PLXNA4	PLXNA4		1	0
GO:BP	positive regulation of neuron projection development	GO:0010976	0.0116848	1.93238	3	RELN,PTN,BMP7	RELN, PTN, BMP7		3	0
GO:BP	regulation of Wnt signaling pathway	GO:0030111	0.0116848	1.93238	5	PTPRU,COL1A1,SFRP4,CTHRC1,SOX7	PTPRU, COL1A1, SFRP4, CTHRC1	SOX7	4	1
GO:BP	positive regulation of glucocorticoid metabolic process	GO:0031945	0.0117218	1.93101	1	WNT4	WNT4		1	0
GO:BP	positive regulation of cortisol biosynthetic process	GO:2000066	0.0117218	1.93101	1	WNT4	WNT4		1	0
GO:BP	female sex determination	GO:0030237	0.0117218	1.93101	1	WNT4	WNT4		1	0
GO:BP	negative regulation of androgen biosynthetic process	GO:2000180	0.0117218	1.93101	1	WNT4	WNT4		1	0
GO:BP	negative regulation of testicular blood vessel morphogenesis	GO:0061369	0.0117218	1.93101	1	WNT4	WNT4		1	0
GO:BP	negative regulation of male gonad development	GO:2000019	0.0117218	1.93101	1	WNT4	WNT4		1	0
GO:BP	cellular component assembly involved in morphogenesis	GO:0010927	0.0117218	1.93101	3	PROX1,FHOD3,ITGB4	PROX1, FHOD3, ITGB4		3	0
GO:BP	regulation of embryonic development	GO:0045995	0.0117218	1.93101	3	WNT4,WNT2B,CRB2	WNT4, WNT2B, CRB2		3	0
GO:BP	regulation of phosphate metabolic process	GO:0019220	0.0117218	1.93101	3	FBLN1,LOX,THY1	FBLN1, LOX, THY1		3	0
GO:BP	regulation of phosphorus metabolic process	GO:0051174	0.0117218	1.93101	3	FBLN1,LOX,THY1	FBLN1, LOX, THY1		3	0
GO:BP	regulation of high-density lipoprotein particle assembly	GO:0090107	0.0117218	1.93101	1	ABCA1	ABCA1		1	0
GO:BP	positive regulation of glucocorticoid biosynthetic process	GO:0031948	0.0117218	1.93101	1	WNT4	WNT4		1	0
GO:BP	protein localization to plasma membrane	GO:0072659	0.0117535	1.92983	4	ANK1,FYB2,RAMP3,MMP14	ANK1, RAMP3, MMP14	FYB2	3	1
GO:BP	regulation of calcium ion transport	GO:0051924	0.0117535	1.92983	3	THY1,CCL2,STC1	THY1, STC1	CCL2	2	1
GO:BP	ERK1 and ERK2 cascade	GO:0070371	0.0117682	1.92929	2	FBLN1,ACKR3	FBLN1, ACKR3		2	0
GO:BP	female sex differentiation	GO:0046660	0.0118068	1.92787	3	FST,SLIT3,WNT4	FST, SLIT3, WNT4		3	0
GO:BP	blood circulation	GO:0008015	0.0118123	1.92767	3	COL1A2,ACE,KCNA5	COL1A2, ACE, KCNA5		3	0
GO:BP	interleukin-6 production	GO:0032635	0.0118489	1.92632	2	RAB7B,TNFAIP3	RAB7B, TNFAIP3		2	0
GO:BP	regulation of interleukin-6 production	GO:0032675	0.0118489	1.92632	2	RAB7B,TNFAIP3	RAB7B, TNFAIP3		2	0
GO:BP	regulation of defense response	GO:0031347	0.0118489	1.92632	7	RAB7B,TNFAIP3,PTGIS,CD200,NT5E,TNC,RABGEF1	RAB7B, TNFAIP3, PTGIS, NT5E, TNC, RABGEF1	CD200	6	1
GO:BP	cholesterol metabolic process	GO:0008203	0.0118514	1.92623	3	ABCG1,ABCA1,INSIG1	ABCG1, ABCA1, INSIG1		3	0
GO:BP	oxidative stress-induced premature senescence	GO:0090403	0.011871	1.92551	1	WNT16	WNT16		1	0
GO:BP	regulation of Rho protein signal transduction	GO:0035023	0.0118796	1.9252	2	COL3A1,ABCA1	COL3A1, ABCA1		2	0
GO:BP	cytoskeleton organization	GO:0007010	0.0119145	1.92392	11	HSPA1A,ELN,THY1,PROX1,CCL2,HMCN1,GAS7,MYH11,FHOD3,WNT4,ASB2	HSPA1A, ELN, THY1, PROX1, HMCN1, GAS7, MYH11, FHOD3, WNT4, ASB2	CCL2	10	1
GO:BP	prostate gland epithelium morphogenesis	GO:0060740	0.0119941	1.92103	2	TNC,BMP7	TNC, BMP7		2	0
GO:BP	regulation of stem cell population maintenance	GO:2000036	0.0119941	1.92103	2	PTN,BMP7	PTN, BMP7		2	0
GO:BP	brain development	GO:0007420	0.0119941	1.92103	7	COL3A1,PROX1,RELN,PLXNA4,WNT4,BMP7,WNT2B	COL3A1, PROX1, RELN, PLXNA4, WNT4, BMP7, WNT2B		7	0
GO:BP	regulation of microtubule polymerization	GO:0031113	0.0120839	1.91779	1	HSPA1A	HSPA1A		1	0
GO:BP	regulation of localization	GO:0032879	0.0121376	1.91587	10	GAS1,THY1,ABCG1,KCNA5,ABCA1,SFRP4,CCL2,STC1,RAMP3,MMP14	GAS1, THY1, ABCG1, KCNA5, ABCA1, SFRP4, STC1, RAMP3, MMP14	CCL2	9	1
GO:BP	morphogenesis of an epithelial fold	GO:0060571	0.0122646	1.91135	2	BMP7,WNT2B	BMP7, WNT2B		2	0
GO:BP	regulation of kidney development	GO:0090183	0.0122646	1.91135	2	WNT4,WNT2B	WNT4, WNT2B		2	0
GO:BP	NMDA glutamate receptor clustering	GO:0097114	0.0123253	1.9092	1	RELN	RELN		1	0
GO:BP	neural precursor cell proliferation	GO:0061351	0.012368	1.9077	4	PROX1,ZNF503,PTN,VCAN	PROX1, ZNF503, PTN, VCAN		4	0
GO:BP	monoatomic cation transport	GO:0006812	0.0123799	1.90728	7	THY1,KCNA5,KCNK12,CCL2,SLC6A2,STC1,RAMP3	THY1, KCNA5, KCNK12, SLC6A2, STC1, RAMP3	CCL2	6	1
GO:BP	immune response	GO:0006955	0.0124049	1.90641	10	ACKR3,THY1,RAB7B,TNFAIP3,COL3A1,FYB2,CCL2,TGFBR3,CD200,CXCL14	ACKR3, THY1, RAB7B, TNFAIP3, COL3A1, TGFBR3, CXCL14	FYB2, CCL2, CD200	7	3
GO:BP	negative regulation of intracellular signal transduction	GO:1902532	0.0124469	1.90494	6	FBLN1,ACKR3,TNFAIP3,TGFBR3,CILP,RABGEF1	FBLN1, ACKR3, TNFAIP3, TGFBR3, CILP, RABGEF1		6	0
GO:BP	artery morphogenesis	GO:0048844	0.0125586	1.90106	2	COL3A1,PROX1	COL3A1, PROX1		2	0
GO:BP	regulation of axon extension involved in axon guidance	GO:0048841	0.0126249	1.89877	2	SEMA3B,PLXNA4	SEMA3B, PLXNA4		2	0
GO:BP	cytoplasmic pattern recognition receptor signaling pathway	GO:0002753	0.0126249	1.89877	2	RAB7B,TNFAIP3	RAB7B, TNFAIP3		2	0
GO:BP	negative regulation of natural killer cell chemotaxis	GO:2000502	0.0126249	1.89877	1	CCL2		CCL2	0	1
GO:BP	neuron migration	GO:0001764	0.0126883	1.8966	3	COL3A1,RELN,IGSF10	COL3A1, RELN, IGSF10		3	0
GO:BP	keratinocyte proliferation	GO:0043616	0.0126945	1.89638	2	WNT16,FST	WNT16, FST		2	0
GO:BP	mitotic cell cycle	GO:0000278	0.0127077	1.89593	2	HSPA1A,GAS1	HSPA1A, GAS1		2	0
GO:BP	protein localization to cell junction	GO:1902414	0.0127077	1.89593	3	RELN,MPP7,JAM3	RELN, MPP7, JAM3		3	0
GO:BP	bradykinin catabolic process	GO:0010815	0.0127163	1.89564	1	ACE	ACE		1	0
GO:BP	prostate gland morphogenesis	GO:0060512	0.0127293	1.89519	2	TNC,BMP7	TNC, BMP7		2	0
GO:BP	regulation of pattern recognition receptor signaling pathway	GO:0062207	0.0127362	1.89496	2	RAB7B,TNFAIP3	RAB7B, TNFAIP3		2	0
GO:BP	regulation of animal organ morphogenesis	GO:2000027	0.0127362	1.89496	3	WNT4,BMP7,WNT2B	WNT4, BMP7, WNT2B		3	0
GO:BP	activation of immune response	GO:0002253	0.0128438	1.89131	3	THY1,RAB7B,TNFAIP3	THY1, RAB7B, TNFAIP3		3	0
GO:BP	long-chain fatty acid metabolic process	GO:0001676	0.0128438	1.89131	1	CYP1A1	CYP1A1		1	0
GO:BP	negative regulation of heart growth	GO:0061117	0.0129026	1.88932	1	PI16	PI16		1	0
GO:BP	negative regulation of cardiac muscle tissue growth	GO:0055022	0.0129026	1.88932	1	PI16	PI16		1	0
GO:BP	axon regeneration	GO:0031103	0.0130696	1.88374	2	PTN,TNC	PTN, TNC		2	0
GO:BP	regulation of animal organ formation	GO:0003156	0.0130696	1.88374	2	BMP7,WNT2B	BMP7, WNT2B		2	0
GO:BP	myeloid leukocyte migration	GO:0097529	0.0131392	1.88143	4	CCL2,MMP14,RABGEF1,JAM3	MMP14, RABGEF1, JAM3	CCL2	3	1
GO:BP	muscle tissue morphogenesis	GO:0060415	0.0131392	1.88143	2	COL3A1,PROX1	COL3A1, PROX1		2	0
GO:BP	cardiac endothelial to mesenchymal transition	GO:0140074	0.0131392	1.88143	1	SEMA3C	SEMA3C		1	0
GO:BP	lipoprotein metabolic process	GO:0042157	0.0131614	1.8807	2	ABCA1,APOLD1	ABCA1, APOLD1		2	0
GO:BP	osteoblast proliferation	GO:0033687	0.0132195	1.87879	2	OSR2,CTHRC1	OSR2, CTHRC1		2	0
GO:BP	post-embryonic eye morphogenesis	GO:0048050	0.0132485	1.87783	1	FBN1	FBN1		1	0
GO:BP	regulation of CD40 signaling pathway	GO:2000348	0.0132485	1.87783	1	TNFAIP3	TNFAIP3		1	0
GO:BP	telencephalon cell migration	GO:0022029	0.0133379	1.87491	2	COL3A1,RELN	COL3A1, RELN		2	0
GO:BP	sterol metabolic process	GO:0016125	0.0133582	1.87425	3	ABCG1,ABCA1,INSIG1	ABCG1, ABCA1, INSIG1		3	0
GO:BP	cellular response to redox state	GO:0071461	0.0133792	1.87357	1	SMPD3		SMPD3	0	1
GO:BP	negative regulation of canonical NF-kappaB signal transduction	GO:0043124	0.0133792	1.87357	2	TNFAIP3,TGFBR3	TNFAIP3, TGFBR3		2	0
GO:BP	polysaccharide localization	GO:0033037	0.0133792	1.87357	1	SMPD3		SMPD3	0	1
GO:BP	receptor-mediated endocytosis	GO:0006898	0.0134678	1.8707	4	ACKR3,SFRP4,RAMP3,RABGEF1	ACKR3, SFRP4, RAMP3, RABGEF1		4	0
GO:BP	regulation of striated muscle tissue development	GO:0016202	0.0135084	1.8694	1	LOX	LOX		1	0
GO:BP	negative regulation of brown fat cell differentiation	GO:1903444	0.0135084	1.8694	1	SLC7A10	SLC7A10		1	0
GO:BP	epidermal cell differentiation	GO:0009913	0.0136052	1.86629	3	WNT16,SFRP4,TGM3	WNT16, SFRP4	TGM3	2	1
GO:BP	neuroblast proliferation	GO:0007405	0.0136576	1.86463	3	PROX1,PTN,VCAN	PROX1, PTN, VCAN		3	0
GO:BP	negative regulation of monocyte activation	GO:0150102	0.0136698	1.86424	1	FN1	FN1		1	0
GO:BP	hippocampus development	GO:0021766	0.0136698	1.86424	2	PROX1,RELN	PROX1, RELN		2	0
GO:BP	export from cell	GO:0140352	0.0137995	1.86014	4	ABCG1,CPE,KCNA5,ABCA1	ABCG1, CPE, KCNA5, ABCA1		4	0
GO:BP	sarcomere organization	GO:0045214	0.0138047	1.85997	2	PROX1,FHOD3	PROX1, FHOD3		2	0
GO:BP	cholesterol transport	GO:0030301	0.0138265	1.85929	2	ABCG1,ABCA1	ABCG1, ABCA1		2	0
GO:BP	protein polymerization	GO:0051258	0.0138619	1.85818	5	HSPA1A,ELN,GAS7,FHOD3,TPPP3	HSPA1A, ELN, GAS7, FHOD3, TPPP3		5	0
GO:BP	secondary alcohol metabolic process	GO:1902652	0.0138619	1.85818	3	ABCG1,ABCA1,INSIG1	ABCG1, ABCA1, INSIG1		3	0
GO:BP	primary alcohol metabolic process	GO:0034308	0.0139251	1.8562	1	CYP1A1	CYP1A1		1	0
GO:BP	ingression involved in gastrulation with mouth forming second	GO:0055111	0.0140172	1.85334	1	CRB2	CRB2		1	0
GO:BP	regulation of epithelial to mesenchymal transition	GO:0010717	0.0140262	1.85306	3	COL1A1,BMP7,CRB2	COL1A1, BMP7, CRB2		3	0
GO:BP	ovulation cycle	GO:0042698	0.0140882	1.85114	2	SLIT3,PTN	SLIT3, PTN		2	0
GO:BP	response to hydrogen peroxide	GO:0042542	0.0141217	1.85011	2	TNFAIP3,SMPD3	TNFAIP3	SMPD3	1	1
GO:BP	heart valve morphogenesis	GO:0003179	0.0141324	1.84979	2	ELN,SLIT3	ELN, SLIT3		2	0
GO:BP	nucleobase-containing compound biosynthetic process	GO:0034654	0.0141925	1.84794	26	HSPA1A,LOX,HIF3A,COL1A1,PROX1,TBX1,PTGIS,FST,SMPD3,OSR2,ADCY2,EGR3,NR4A1,ZNF503,NT5E,GFPT2,WNT4,BHLHE40,BMP7,PHF24,SOX7,JUN,ZNF395,NUPR1,GLIS1,ZNF8	HSPA1A, LOX, HIF3A, COL1A1, PROX1, TBX1, PTGIS, FST, OSR2, ADCY2, EGR3, NR4A1, ZNF503, NT5E, GFPT2, WNT4, BHLHE40, BMP7, JUN, ZNF395, NUPR1, GLIS1, ZNF8	SMPD3, PHF24, SOX7	23	3
GO:BP	insulin processing	GO:0030070	0.014342	1.84339	1	CPE	CPE		1	0
GO:BP	amine metabolic process	GO:0009308	0.014342	1.84339	1	CYP1A1	CYP1A1		1	0
GO:BP	negative regulation of extracellular matrix assembly	GO:1901202	0.014342	1.84339	1	TGFBR3	TGFBR3		1	0
GO:BP	regulation of immune response	GO:0050776	0.0143856	1.84207	4	THY1,RAB7B,TNFAIP3,COL3A1	THY1, RAB7B, TNFAIP3, COL3A1		4	0
GO:BP	positive regulation of canonical Wnt signaling pathway	GO:0090263	0.0143856	1.84207	2	COL1A1,SFRP4	COL1A1, SFRP4		2	0
GO:BP	forebrain cell migration	GO:0021885	0.0143877	1.84201	2	COL3A1,RELN	COL3A1, RELN		2	0
GO:BP	mRNA splicing, via endonucleolytic cleavage and ligation	GO:0070054	0.0143877	1.84201	1	ERN1	ERN1		1	0
GO:BP	response to oxidative stress	GO:0006979	0.0144486	1.84018	5	TNFAIP3,WNT16,SMPD3,JUN,MMP2	TNFAIP3, WNT16, JUN, MMP2	SMPD3	4	1
GO:BP	pigment cell development	GO:0070285	0.0144486	1.84018	1	ADAMTSL4	ADAMTSL4		1	0
GO:BP	regulation of apoptotic signaling pathway	GO:2001233	0.0144942	1.8388	3	ACKR3,TNFAIP3,WNT16	ACKR3, TNFAIP3, WNT16		3	0
GO:BP	regulation of anatomical structure size	GO:0090066	0.0144993	1.83865	6	ELN,KCNA5,FHOD3,SEMA3B,PLXNA4,FN1	ELN, KCNA5, FHOD3, SEMA3B, PLXNA4, FN1		6	0
GO:BP	adenylate cyclase-activating G protein-coupled receptor signaling pathway	GO:0007189	0.0144993	1.83865	3	ABCA1,ADCY2,RAMP3	ABCA1, ADCY2, RAMP3		3	0
GO:BP	isoprenoid metabolic process	GO:0006720	0.0145227	1.83795	1	CYP1A1	CYP1A1		1	0
GO:BP	regulation of osteoclast development	GO:2001204	0.0145227	1.83795	1	FBN1	FBN1		1	0
GO:BP	choline metabolic process	GO:0019695	0.0145227	1.83795	1	ENPP6	ENPP6		1	0
GO:BP	synapse organization	GO:0050808	0.0145799	1.83625	5	COL4A5,RELN,SLITRK4,PLXNA4,TNC	COL4A5, RELN, PLXNA4, TNC	SLITRK4	4	1
GO:BP	ear morphogenesis	GO:0042471	0.0145925	1.83587	3	OSR2,INSIG1,CTHRC1	OSR2, INSIG1, CTHRC1		3	0
GO:BP	muscle organ morphogenesis	GO:0048644	0.0146426	1.83438	2	COL3A1,PROX1	COL3A1, PROX1		2	0
GO:BP	rhythmic process	GO:0048511	0.0146426	1.83438	4	PROX1,SLIT3,PTN,BHLHE40	PROX1, SLIT3, PTN, BHLHE40		4	0
GO:BP	leukocyte chemotaxis	GO:0030595	0.0147782	1.83038	4	CCL2,PTN,CXCL14,JAM3	PTN, CXCL14, JAM3	CCL2	3	1
GO:BP	macrophage migration	GO:1905517	0.0148985	1.82686	2	CCL2,MMP14	MMP14	CCL2	1	1
GO:BP	platelet-derived growth factor receptor signaling pathway	GO:0048008	0.0148985	1.82686	2	LOX,SMPD3	LOX	SMPD3	1	1
GO:BP	regulation of renal phosphate excretion	GO:1903402	0.0149091	1.82655	1	STC1	STC1		1	0
GO:BP	renal phosphate excretion	GO:0044722	0.0149091	1.82655	1	STC1	STC1		1	0
GO:BP	growth plate cartilage morphogenesis	GO:0003422	0.0149091	1.82655	1	STC1	STC1		1	0
GO:BP	regulation of platelet aggregation	GO:0090330	0.0149733	1.82468	1	MMRN1	MMRN1		1	0
GO:BP	response to amyloid-beta	GO:1904645	0.0149733	1.82468	2	RAMP3,MMP2	RAMP3, MMP2		2	0
GO:BP	regulation of forebrain neuron differentiation	GO:2000977	0.0149733	1.82468	1	PROX1	PROX1		1	0
GO:BP	positive regulation of keratinocyte apoptotic process	GO:1902174	0.0149733	1.82468	1	SFRP4	SFRP4		1	0
GO:BP	positive regulation of sarcomere organization	GO:0060298	0.0149733	1.82468	1	PROX1	PROX1		1	0
GO:BP	regulation of cellular ketone metabolic process	GO:0010565	0.0149733	1.82468	3	PROX1,INSIG1,WNT4	PROX1, INSIG1, WNT4		3	0
GO:BP	regulation of sodium-dependent phosphate transport	GO:2000118	0.0149733	1.82468	1	SFRP4	SFRP4		1	0
GO:BP	luteolysis	GO:0001554	0.0151099	1.82074	1	SLIT3	SLIT3		1	0
GO:BP	apoptotic process involved in luteolysis	GO:0061364	0.0151099	1.82074	1	SLIT3	SLIT3		1	0
GO:BP	regulation of atrial cardiac muscle cell membrane repolarization	GO:0060372	0.0151099	1.82074	1	KCNA5	KCNA5		1	0
GO:BP	positive regulation of megakaryocyte differentiation	GO:0045654	0.0151548	1.81945	1	RAB7B	RAB7B		1	0
GO:BP	regulation of toll-like receptor 9 signaling pathway	GO:0034163	0.0151548	1.81945	1	RAB7B	RAB7B		1	0
GO:BP	amylin receptor signaling pathway	GO:0097647	0.0153222	1.81468	1	RAMP3	RAMP3		1	0
GO:BP	cysteine catabolic process	GO:0009093	0.0153222	1.81468	1	CDO1	CDO1		1	0
GO:BP	L-cysteine catabolic process	GO:0019448	0.0153222	1.81468	1	CDO1	CDO1		1	0
GO:BP	L-cysteine metabolic process	GO:0046439	0.0153222	1.81468	1	CDO1	CDO1		1	0
GO:BP	regulation of cell cycle	GO:0051726	0.0153222	1.81468	2	HSPA1A,GAS1	HSPA1A, GAS1		2	0
GO:BP	negative regulation of molecular function	GO:0044092	0.0153222	1.81468	3	THY1,PTGIS,RRAD	THY1, PTGIS, RRAD		3	0
GO:BP	regulation of cellular response to stress	GO:0080135	0.0153222	1.81468	6	ACKR3,THY1,PTN,INSIG1,ERN1,NUPR1	ACKR3, THY1, PTN, INSIG1, ERN1, NUPR1		6	0
GO:BP	phosphorylation	GO:0016310	0.0153236	1.81464	4	FBLN1,LOX,THY1,PRKCZ	FBLN1, LOX, THY1, PRKCZ		4	0
GO:BP	somite development	GO:0061053	0.0153351	1.81431	3	SEMA3C,WNT4,CRB2	SEMA3C, WNT4, CRB2		3	0
GO:BP	regulation of myotube differentiation	GO:0010830	0.0154252	1.81177	2	MMP14,RBM24	MMP14, RBM24		2	0
GO:BP	negative regulation of calcium ion transport	GO:0051926	0.0154701	1.81051	2	STC1,RRAD	STC1, RRAD		2	0
GO:BP	salivary gland morphogenesis	GO:0007435	0.0154701	1.81051	2	SEMA3C,BMP7	SEMA3C, BMP7		2	0
GO:BP	mitotic spindle assembly	GO:0090307	0.0154701	1.81051	1	HSPA1A	HSPA1A		1	0
GO:BP	cell activation	GO:0001775	0.0154701	1.81051	9	MMRN1,THY1,TNFAIP3,EGR3,MMP14,CD200,WNT4,RABGEF1,FN1	MMRN1, THY1, TNFAIP3, EGR3, MMP14, WNT4, RABGEF1, FN1	CD200	8	1
GO:BP	embryonic camera-type eye development	GO:0031076	0.0154701	1.81051	2	PROX1,BMP7	PROX1, BMP7		2	0
GO:BP	gonad development	GO:0008406	0.0154701	1.81051	4	FST,SLIT3,WNT4,WNT2B	FST, SLIT3, WNT4, WNT2B		4	0
GO:BP	regulation of cellular extravasation	GO:0002691	0.0155056	1.80951	2	THY1,JAM3	THY1, JAM3		2	0
GO:BP	negative regulation of cardiac muscle hypertrophy	GO:0010614	0.0156295	1.80606	1	PI16	PI16		1	0
GO:BP	D-amino acid transport	GO:0042940	0.0156295	1.80606	1	SLC7A10	SLC7A10		1	0
GO:BP	regulation of muscle organ development	GO:0048634	0.0156295	1.80606	1	LOX	LOX		1	0
GO:BP	ureteric bud development	GO:0001657	0.0156295	1.80606	3	WNT4,BMP7,WNT2B	WNT4, BMP7, WNT2B		3	0
GO:BP	cellular response to peptide	GO:1901653	0.0156295	1.80606	4	SMPD3,NR4A1,MYH11,INSIG1	NR4A1, MYH11, INSIG1	SMPD3	3	1
GO:BP	intracellular receptor signaling pathway	GO:0030522	0.0156295	1.80606	4	RAB7B,TNFAIP3,PTGIS,NR4A1	RAB7B, TNFAIP3, PTGIS, NR4A1		4	0
GO:BP	kidney morphogenesis	GO:0060993	0.0156295	1.80606	3	WNT4,BMP7,WNT2B	WNT4, BMP7, WNT2B		3	0
GO:BP	import into cell	GO:0098657	0.0156295	1.80606	9	ACKR3,ABCA1,SFRP4,SLC6A2,RAMP3,SLC27A2,RABGEF1,SCARA5,MRC2	ACKR3, ABCA1, SFRP4, SLC6A2, RAMP3, RABGEF1, SCARA5, MRC2	SLC27A2	8	1
GO:BP	peptide secretion	GO:0002790	0.0157111	1.80379	3	CPE,ABCA1,SMPD3	CPE, ABCA1	SMPD3	2	1
GO:BP	protein modification process	GO:0036211	0.0157489	1.80275	6	FBLN1,LOX,THY1,PTPRU,PRKCZ,TNFAIP3	FBLN1, LOX, THY1, PTPRU, PRKCZ, TNFAIP3		6	0
GO:BP	regulation of G protein-coupled receptor signaling pathway	GO:0008277	0.0158105	1.80106	3	SLIT3,RAMP3,PHF24	SLIT3, RAMP3	PHF24	2	1
GO:BP	regulation of protein exit from endoplasmic reticulum	GO:0070861	0.0160126	1.79554	2	INSIG1,TMEM30B	INSIG1, TMEM30B		2	0
GO:BP	regulation of neural precursor cell proliferation	GO:2000177	0.0160126	1.79554	3	PROX1,PTN,VCAN	PROX1, PTN, VCAN		3	0
GO:BP	mesonephric epithelium development	GO:0072163	0.0160126	1.79554	3	WNT4,BMP7,WNT2B	WNT4, BMP7, WNT2B		3	0
GO:BP	mesonephric tubule development	GO:0072164	0.0160126	1.79554	3	WNT4,BMP7,WNT2B	WNT4, BMP7, WNT2B		3	0
GO:BP	negative regulation of kinase activity	GO:0033673	0.0160126	1.79554	1	THY1	THY1		1	0
GO:BP	negative regulation of protein kinase activity	GO:0006469	0.0160126	1.79554	1	THY1	THY1		1	0
GO:BP	dendrite regeneration	GO:0031104	0.0160563	1.79436	1	PTN	PTN		1	0
GO:BP	positive regulation of morphogenesis of an epithelium	GO:1905332	0.0160563	1.79436	2	WNT4,WNT2B	WNT4, WNT2B		2	0
GO:BP	regulation of protein catabolic process	GO:0042176	0.0160563	1.79436	3	HSPA1A,TNFAIP3,TIMP2	HSPA1A, TNFAIP3, TIMP2		3	0
GO:BP	development of primary sexual characteristics	GO:0045137	0.0160563	1.79436	4	FST,SLIT3,WNT4,WNT2B	FST, SLIT3, WNT4, WNT2B		4	0
GO:BP	vitamin transport	GO:0051180	0.0160563	1.79436	1	SLC2A3	SLC2A3		1	0
GO:BP	lateral motor column neuron migration	GO:0097477	0.0160579	1.79431	1	RELN	RELN		1	0
GO:BP	muscle cell cellular homeostasis	GO:0046716	0.0160579	1.79431	1	LOX	LOX		1	0
GO:BP	regulation of platelet-derived growth factor receptor signaling pathway	GO:0010640	0.0160579	1.79431	1	LOX	LOX		1	0
GO:BP	regulation of protein processing	GO:0070613	0.0161018	1.79313	1	GAS1	GAS1		1	0
GO:BP	regulation of mononuclear cell migration	GO:0071675	0.0161018	1.79313	3	CCL2,CXCL14,JAM3	CXCL14, JAM3	CCL2	2	1
GO:BP	cellular response to xenobiotic stimulus	GO:0071466	0.0161018	1.79313	1	CYP1A1	CYP1A1		1	0
GO:BP	apoptotic signaling pathway	GO:0097190	0.0161519	1.79178	7	ACKR3,TNFAIP3,WNT16,PTGIS,WNT4,ERN1,NUPR1	ACKR3, TNFAIP3, WNT16, PTGIS, WNT4, ERN1, NUPR1		7	0
GO:BP	cellular response to cadmium ion	GO:0071276	0.0161725	1.79122	2	JUN,MT1A	JUN	MT1A	1	1
GO:BP	cell-cell junction organization	GO:0045216	0.0162454	1.78927	4	CLDN5,MPP7,CLDN11,JAM3	CLDN5, MPP7, CLDN11, JAM3		4	0
GO:BP	axon ensheathment	GO:0008366	0.0162604	1.78887	3	PTN,ITGB4,CLDN11	PTN, ITGB4, CLDN11		3	0
GO:BP	regulation of transforming growth factor beta production	GO:0071634	0.0162604	1.78887	2	LTBP1,FN1	LTBP1, FN1		2	0
GO:BP	ensheathment of neurons	GO:0007272	0.0162604	1.78887	3	PTN,ITGB4,CLDN11	PTN, ITGB4, CLDN11		3	0
GO:BP	regulation of synaptic plasticity	GO:0048167	0.0162873	1.78815	3	ACE,RELN,PTN	ACE, RELN, PTN		3	0
GO:BP	developmental growth involved in morphogenesis	GO:0060560	0.0162873	1.78815	4	SLIT3,SEMA3B,PLXNA4,FN1	SLIT3, SEMA3B, PLXNA4, FN1		4	0
GO:BP	regulation of Cdc42 protein signal transduction	GO:0032489	0.0163243	1.78716	1	ABCA1	ABCA1		1	0
GO:BP	platelet dense granule organization	GO:0060155	0.0163243	1.78716	1	ABCA1	ABCA1		1	0
GO:BP	negative regulation of lymphocyte chemotaxis	GO:1901624	0.0163243	1.78716	1	CCL2		CCL2	0	1
GO:BP	negative regulation of muscle hypertrophy	GO:0014741	0.0163243	1.78716	1	PI16	PI16		1	0
GO:BP	regulation of nucleotide-binding oligomerization domain containing 2 signaling pathway	GO:0070432	0.0163684	1.78599	1	TNFAIP3	TNFAIP3		1	0
GO:BP	regulation of germinal center formation	GO:0002634	0.0163684	1.78599	1	TNFAIP3	TNFAIP3		1	0
GO:BP	hormone catabolic process	GO:0042447	0.0164699	1.78331	1	ACE	ACE		1	0
GO:BP	positive regulation of small GTPase mediated signal transduction	GO:0051057	0.0164699	1.78331	2	COL3A1,RELN	COL3A1, RELN		2	0
GO:BP	regulation of systemic arterial blood pressure by circulatory renin-angiotensin	GO:0001991	0.0164699	1.78331	1	ACE	ACE		1	0
GO:BP	positive regulation of protein-containing complex assembly	GO:0031334	0.0164699	1.78331	4	HSPA1A,ABCA1,MPP7,TPPP3	HSPA1A, ABCA1, MPP7, TPPP3		4	0
GO:BP	positive regulation of protein catabolic process	GO:0045732	0.0164906	1.78276	4	HSPA1A,TNFAIP3,ZFAND2A,NUPR1	HSPA1A, TNFAIP3, ZFAND2A, NUPR1		4	0
GO:BP	regulation of BMP signaling pathway	GO:0030510	0.0165875	1.78022	3	FBN1,FST,CRB2	FBN1, FST, CRB2		3	0
GO:BP	regulation of protein maturation	GO:1903317	0.0165878	1.78021	1	GAS1	GAS1		1	0
GO:BP	positive regulation of natural killer cell chemotaxis	GO:2000503	0.0165878	1.78021	1	CXCL14	CXCL14		1	0
GO:BP	microtubule polymerization	GO:0046785	0.016647	1.77866	1	HSPA1A	HSPA1A		1	0
GO:BP	developmental induction	GO:0031128	0.0166708	1.77804	2	WNT4,WNT2B	WNT4, WNT2B		2	0
GO:BP	sterol transport	GO:0015918	0.0166708	1.77804	2	ABCG1,ABCA1	ABCG1, ABCA1		2	0
GO:BP	regulation of cellular component size	GO:0032535	0.0166708	1.77804	5	ELN,FHOD3,SEMA3B,PLXNA4,FN1	ELN, FHOD3, SEMA3B, PLXNA4, FN1		5	0
GO:BP	negative regulation of immune response	GO:0050777	0.0166708	1.77804	2	TNFAIP3,COL3A1	TNFAIP3, COL3A1		2	0
GO:BP	positive regulation of nitrogen compound metabolic process	GO:0051173	0.0166708	1.77804	19	HSPA1A,ABCG1,TNFAIP3,COL1A1,PROX1,TBX1,RELN,OSR2,EGR3,NR4A1,RBM24,WNT4,ZFAND2A,BMP7,JUN,ZNF395,ERN1,NUPR1,GLIS1	HSPA1A, ABCG1, TNFAIP3, COL1A1, PROX1, TBX1, RELN, OSR2, EGR3, NR4A1, RBM24, WNT4, ZFAND2A, BMP7, JUN, ZNF395, ERN1, NUPR1, GLIS1		19	0
GO:BP	regulation of cell morphogenesis	GO:0022604	0.0166708	1.77804	4	RELN,CCL2,PLXNA4,FN1	RELN, PLXNA4, FN1	CCL2	3	1
GO:BP	negative regulation of transferase activity	GO:0051348	0.0167423	1.77618	1	THY1	THY1		1	0
GO:BP	negative regulation of neuron projection regeneration	GO:0070571	0.0167423	1.77618	1	THY1	THY1		1	0
GO:BP	atrial cardiac muscle cell membrane repolarization	GO:0099624	0.0167423	1.77618	1	KCNA5	KCNA5		1	0
GO:BP	calcium ion transport	GO:0006816	0.0167797	1.77522	4	THY1,CCL2,STC1,RAMP3	THY1, STC1, RAMP3	CCL2	3	1
GO:BP	heterocycle biosynthetic process	GO:0018130	0.0167797	1.77522	26	HSPA1A,LOX,HIF3A,COL1A1,PROX1,TBX1,PTGIS,FST,SMPD3,OSR2,ADCY2,EGR3,NR4A1,ZNF503,NT5E,GFPT2,WNT4,BHLHE40,BMP7,PHF24,SOX7,JUN,ZNF395,NUPR1,GLIS1,ZNF8	HSPA1A, LOX, HIF3A, COL1A1, PROX1, TBX1, PTGIS, FST, OSR2, ADCY2, EGR3, NR4A1, ZNF503, NT5E, GFPT2, WNT4, BHLHE40, BMP7, JUN, ZNF395, NUPR1, GLIS1, ZNF8	SMPD3, PHF24, SOX7	23	3
GO:BP	positive regulation of transmembrane receptor protein serine/threonine kinase signaling pathway	GO:0090100	0.0168897	1.77238	3	TGFBR3,BMP7,CRB2	TGFBR3, BMP7, CRB2		3	0
GO:BP	regulation of homotypic cell-cell adhesion	GO:0034110	0.0169915	1.76977	1	MMRN1	MMRN1		1	0
GO:BP	maternal placenta development	GO:0001893	0.0169915	1.76977	2	PTN,TPPP3	PTN, TPPP3		2	0
GO:BP	heart valve development	GO:0003170	0.0170199	1.76904	2	ELN,SLIT3	ELN, SLIT3		2	0
GO:BP	aromatic compound biosynthetic process	GO:0019438	0.0170302	1.76878	26	HSPA1A,LOX,HIF3A,COL1A1,PROX1,TBX1,PTGIS,FST,SMPD3,OSR2,ADCY2,EGR3,NR4A1,ZNF503,NT5E,GFPT2,WNT4,BHLHE40,BMP7,PHF24,SOX7,JUN,ZNF395,NUPR1,GLIS1,ZNF8	HSPA1A, LOX, HIF3A, COL1A1, PROX1, TBX1, PTGIS, FST, OSR2, ADCY2, EGR3, NR4A1, ZNF503, NT5E, GFPT2, WNT4, BHLHE40, BMP7, JUN, ZNF395, NUPR1, GLIS1, ZNF8	SMPD3, PHF24, SOX7	23	3
GO:BP	cellular response to magnesium ion	GO:0071286	0.0173377	1.76101	1	SMPD3		SMPD3	0	1
GO:BP	positive regulation of proteasomal ubiquitin-dependent protein catabolic process	GO:0032436	0.0173377	1.76101	1	HSPA1A	HSPA1A		1	0
GO:BP	positive regulation of skeletal muscle fiber differentiation	GO:1902811	0.0174108	1.75918	1	RBM24	RBM24		1	0
GO:BP	synaptic transmission, glycinergic	GO:0060012	0.0174296	1.75871	1	SLC7A10	SLC7A10		1	0
GO:BP	positive regulation of animal organ morphogenesis	GO:0110110	0.0174296	1.75871	2	WNT4,WNT2B	WNT4, WNT2B		2	0
GO:BP	cardiac muscle cell contraction	GO:0086003	0.0174296	1.75871	2	KCNA5,STC1	KCNA5, STC1		2	0
GO:BP	salivary gland development	GO:0007431	0.0174296	1.75871	2	SEMA3C,BMP7	SEMA3C, BMP7		2	0
GO:BP	positive regulation of protein polymerization	GO:0032273	0.0174296	1.75871	1	HSPA1A	HSPA1A		1	0
GO:BP	peripheral nervous system myelin formation	GO:0032290	0.0174296	1.75871	1	ITGB4	ITGB4		1	0
GO:BP	apoptotic process involved in development	GO:1902742	0.0174296	1.75871	2	SLIT3,BMP7	SLIT3, BMP7		2	0
GO:BP	serine transport	GO:0032329	0.0174296	1.75871	1	SLC7A10	SLC7A10		1	0
GO:BP	carboxylic acid biosynthetic process	GO:0046394	0.0174296	1.75871	4	PROX1,PTGIS,SLC27A2,INSIG1	PROX1, PTGIS, INSIG1	SLC27A2	3	1
GO:BP	positive regulation of SMAD protein signal transduction	GO:0060391	0.0174296	1.75871	2	TGFBR3,BMP7	TGFBR3, BMP7		2	0
GO:BP	negative regulation of canonical Wnt signaling pathway	GO:0090090	0.017433	1.75863	3	PTPRU,SFRP4,CTHRC1	PTPRU, SFRP4, CTHRC1		3	0
GO:BP	negative regulation of SREBP signaling pathway	GO:2000639	0.0175034	1.75688	1	INSIG1	INSIG1		1	0
GO:BP	regulation of cargo loading into COPII-coated vesicle	GO:1901301	0.0175034	1.75688	1	INSIG1	INSIG1		1	0
GO:BP	SREBP-SCAP complex retention in endoplasmic reticulum	GO:0036316	0.0175034	1.75688	1	INSIG1	INSIG1		1	0
GO:BP	glucose import	GO:0046323	0.0176343	1.75364	1	SLC2A3	SLC2A3		1	0
GO:BP	regulation of microtubule polymerization or depolymerization	GO:0031110	0.0177544	1.75069	1	HSPA1A	HSPA1A		1	0
GO:BP	nucleotide-binding oligomerization domain containing 1 signaling pathway	GO:0070427	0.0177544	1.75069	1	TNFAIP3	TNFAIP3		1	0
GO:BP	pancreas morphogenesis	GO:0061113	0.0177544	1.75069	1	PROX1	PROX1		1	0
GO:BP	regulation of nucleotide-binding domain, leucine rich repeat containing receptor signaling pathway	GO:0070424	0.0177544	1.75069	1	TNFAIP3	TNFAIP3		1	0
GO:BP	lens fiber cell morphogenesis	GO:0070309	0.0177544	1.75069	1	PROX1	PROX1		1	0
GO:BP	regulation of chronic inflammatory response	GO:0002676	0.0177544	1.75069	1	TNFAIP3	TNFAIP3		1	0
GO:BP	olefinic compound metabolic process	GO:0120254	0.0177544	1.75069	1	CYP1A1	CYP1A1		1	0
GO:BP	phosphate-containing compound metabolic process	GO:0006796	0.0177544	1.75069	5	FBLN1,LOX,THY1,PTPRU,PRKCZ	FBLN1, LOX, THY1, PTPRU, PRKCZ		5	0
GO:BP	cerebellar granule cell differentiation	GO:0021707	0.0177544	1.75069	1	PROX1	PROX1		1	0
GO:BP	cerebellar granular layer formation	GO:0021684	0.0177544	1.75069	1	PROX1	PROX1		1	0
GO:BP	embryonic skeletal limb joint morphogenesis	GO:0036023	0.0177544	1.75069	1	OSR2	OSR2		1	0
GO:BP	negative regulation of lipopolysaccharide-mediated signaling pathway	GO:0031665	0.0177544	1.75069	1	TNFAIP3	TNFAIP3		1	0
GO:BP	endocardium formation	GO:0060214	0.0177544	1.75069	1	PROX1	PROX1		1	0
GO:BP	carboxylic acid metabolic process	GO:0019752	0.0177615	1.75052	7	CYP1A1,PROX1,CDO1,PTGIS,SLC27A2,INSIG1,GFPT2	CYP1A1, PROX1, CDO1, PTGIS, INSIG1, GFPT2	SLC27A2	6	1
GO:BP	embryonic epithelial tube formation	GO:0001838	0.0177628	1.75049	3	CTHRC1,WNT4,BMP7	CTHRC1, WNT4, BMP7		3	0
GO:BP	toxin transport	GO:1901998	0.0177628	1.75049	1	ABCG1	ABCG1		1	0
GO:BP	positive regulation of cell-substrate adhesion	GO:0010811	0.0178862	1.74748	3	THY1,WNT4,FN1	THY1, WNT4, FN1		3	0
GO:BP	negative regulation of leukocyte migration	GO:0002686	0.0179872	1.74504	2	CCL2,RABGEF1	RABGEF1	CCL2	1	1
GO:BP	alkanesulfonate biosynthetic process	GO:0046305	0.0182527	1.73867	1	CDO1	CDO1		1	0
GO:BP	taurine biosynthetic process	GO:0042412	0.0182527	1.73867	1	CDO1	CDO1		1	0
GO:BP	protein localization to cell periphery	GO:1990778	0.0182594	1.73851	4	ANK1,FYB2,RAMP3,MMP14	ANK1, RAMP3, MMP14	FYB2	3	1
GO:BP	receptor clustering	GO:0043113	0.0183065	1.73739	2	RELN,PTN	RELN, PTN		2	0
GO:BP	positive regulation of steroid hormone biosynthetic process	GO:0090031	0.0183065	1.73739	1	WNT4	WNT4		1	0
GO:BP	positive regulation of aldosterone biosynthetic process	GO:0032349	0.0183065	1.73739	1	WNT4	WNT4		1	0
GO:BP	negative regulation of testosterone biosynthetic process	GO:2000225	0.0183065	1.73739	1	WNT4	WNT4		1	0
GO:BP	zymogen activation	GO:0031638	0.0183065	1.73739	2	MMP14,CD5L	MMP14, CD5L		2	0
GO:BP	positive regulation of aldosterone metabolic process	GO:0032346	0.0183065	1.73739	1	WNT4	WNT4		1	0
GO:BP	ventricular septum development	GO:0003281	0.0183305	1.73683	2	PROX1,SLIT3	PROX1, SLIT3		2	0
GO:BP	phosphorus metabolic process	GO:0006793	0.0184046	1.73507	5	FBLN1,LOX,THY1,PTPRU,PRKCZ	FBLN1, LOX, THY1, PTPRU, PRKCZ		5	0
GO:BP	peripheral nervous system axon regeneration	GO:0014012	0.0184046	1.73507	1	TNC	TNC		1	0
GO:BP	mesenchymal-epithelial cell signaling involved in prostate gland development	GO:0060739	0.0184046	1.73507	1	TNC	TNC		1	0
GO:BP	bundle of His cell to Purkinje myocyte signaling	GO:0086028	0.0184972	1.73289	1	KCNA5	KCNA5		1	0
GO:BP	bundle of His cell action potential	GO:0086043	0.0184972	1.73289	1	KCNA5	KCNA5		1	0
GO:BP	negative regulation of organ growth	GO:0046621	0.0186196	1.73003	1	PI16	PI16		1	0
GO:BP	stress-induced premature senescence	GO:0090400	0.0186196	1.73003	1	WNT16	WNT16		1	0
GO:BP	peptide transport	GO:0015833	0.0187651	1.72665	3	CPE,ABCA1,SMPD3	CPE, ABCA1	SMPD3	2	1
GO:BP	negative regulation of proteolysis	GO:0045861	0.0187744	1.72643	2	GAS1,TIMP2	GAS1, TIMP2		2	0
GO:BP	cellular response to hypoxia	GO:0071456	0.0188446	1.72481	2	HIF3A,PTGIS	HIF3A, PTGIS		2	0
GO:BP	negative regulation of transport	GO:0051051	0.0189595	1.72217	5	SFRP4,STC1,INSIG1,RABGEF1,RRAD	SFRP4, STC1, INSIG1, RABGEF1, RRAD		5	0
GO:BP	positive regulation of ubiquitin-dependent protein catabolic process	GO:2000060	0.0190078	1.72107	1	HSPA1A	HSPA1A		1	0
GO:BP	toll-like receptor 9 signaling pathway	GO:0034162	0.0190537	1.72002	1	RAB7B	RAB7B		1	0
GO:BP	establishment of glial blood-brain barrier	GO:0060857	0.0191382	1.7181	1	MXRA8	MXRA8		1	0
GO:BP	regulation of system process	GO:0044057	0.0191458	1.71793	4	PI16,KCNA5,RELN,STC1	PI16, KCNA5, RELN, STC1		4	0
GO:BP	segmentation	GO:0035282	0.0191458	1.71793	3	SEMA3C,PCSK6,CRB2	SEMA3C, PCSK6, CRB2		3	0
GO:BP	oxoacid metabolic process	GO:0043436	0.0191701	1.71738	7	CYP1A1,PROX1,CDO1,PTGIS,SLC27A2,INSIG1,GFPT2	CYP1A1, PROX1, CDO1, PTGIS, INSIG1, GFPT2	SLC27A2	6	1
GO:BP	cellular response to decreased oxygen levels	GO:0036294	0.0192379	1.71584	2	HIF3A,PTGIS	HIF3A, PTGIS		2	0
GO:BP	regulation of Kit signaling pathway	GO:1900234	0.019273	1.71505	1	RABGEF1	RABGEF1		1	0
GO:BP	negative regulation of Kit signaling pathway	GO:1900235	0.019273	1.71505	1	RABGEF1	RABGEF1		1	0
GO:BP	regulation of toll-like receptor 3 signaling pathway	GO:0034139	0.019273	1.71505	1	TNFAIP3	TNFAIP3		1	0
GO:BP	negative regulation of mast cell cytokine production	GO:0032764	0.019273	1.71505	1	RABGEF1	RABGEF1		1	0
GO:BP	regulation of cell-cell adhesion mediated by cadherin	GO:2000047	0.019273	1.71505	1	PTPRU	PTPRU		1	0
GO:BP	spinal cord motor neuron migration	GO:0097476	0.019273	1.71505	1	RELN	RELN		1	0
GO:BP	eye photoreceptor cell development	GO:0042462	0.0193423	1.71349	2	THY1,CRB2	THY1, CRB2		2	0
GO:BP	camera-type eye photoreceptor cell differentiation	GO:0060219	0.0193423	1.71349	2	THY1,CRB2	THY1, CRB2		2	0
GO:BP	response to toxic substance	GO:0009636	0.0193461	1.71341	1	CYP1A1	CYP1A1		1	0
GO:BP	cell-cell adhesion mediated by cadherin	GO:0044331	0.0193461	1.71341	2	PTPRU,MMP24	PTPRU, MMP24		2	0
GO:BP	heart process	GO:0003015	0.0193461	1.71341	3	KCNA5,STC1,RAMP3	KCNA5, STC1, RAMP3		3	0
GO:BP	negative regulation of interleukin-6 production	GO:0032715	0.0193605	1.71308	2	TNFAIP3,RABGEF1	TNFAIP3, RABGEF1		2	0
GO:BP	response to cortisol	GO:0051414	0.0193605	1.71308	1	SLIT3	SLIT3		1	0
GO:BP	negative regulation of T cell receptor signaling pathway	GO:0050860	0.0193605	1.71308	1	THY1	THY1		1	0
GO:BP	negative regulation of nitric oxide biosynthetic process	GO:0045019	0.0193888	1.71245	1	PTGIS	PTGIS		1	0
GO:BP	negative regulation of nitric oxide metabolic process	GO:1904406	0.0193888	1.71245	1	PTGIS	PTGIS		1	0
GO:BP	nephrogenic mesenchyme morphogenesis	GO:0072134	0.019587	1.70803	1	BMP7	BMP7		1	0
GO:BP	metanephric mesenchymal cell proliferation involved in metanephros development	GO:0072136	0.019587	1.70803	1	BMP7	BMP7		1	0
GO:BP	negative regulation of glomerular mesangial cell proliferation	GO:0072125	0.019587	1.70803	1	BMP7	BMP7		1	0
GO:BP	nephrogenic mesenchyme development	GO:0072076	0.019587	1.70803	1	BMP7	BMP7		1	0
GO:BP	negative regulation of vascular endothelial cell proliferation	GO:1905563	0.019587	1.70803	1	CCL2		CCL2	0	1
GO:BP	kidney mesenchymal cell proliferation	GO:0072135	0.019587	1.70803	1	BMP7	BMP7		1	0
GO:BP	neural fold elevation formation	GO:0021502	0.019587	1.70803	1	BMP7	BMP7		1	0
GO:BP	defense response	GO:0006952	0.0196454	1.70674	12	RAB7B,TNFAIP3,PTGIS,CCL2,PTN,CD200,CXCL14,NT5E,TNC,RABGEF1,FN1,GSDMB	RAB7B, TNFAIP3, PTGIS, PTN, CXCL14, NT5E, TNC, RABGEF1, FN1	CCL2, CD200, GSDMB	9	3
GO:BP	modulation of chemical synaptic transmission	GO:0050804	0.0196676	1.70625	5	ACE,SLC7A10,RELN,PTN,PHF24	ACE, SLC7A10, RELN, PTN	PHF24	4	1
GO:BP	response to cadmium ion	GO:0046686	0.0196676	1.70625	2	JUN,MT1A	JUN	MT1A	1	1
GO:BP	regulation of response to wounding	GO:1903034	0.0196676	1.70625	3	MMRN1,PTN,WNT4	MMRN1, PTN, WNT4		3	0
GO:BP	positive regulation of proteasomal protein catabolic process	GO:1901800	0.0196676	1.70625	3	HSPA1A,ZFAND2A,NUPR1	HSPA1A, ZFAND2A, NUPR1		3	0
GO:BP	regulation of osteoblast differentiation	GO:0045667	0.0196895	1.70577	3	CTHRC1,WNT4,BMP7	CTHRC1, WNT4, BMP7		3	0
GO:BP	regulation of trans-synaptic signaling	GO:0099177	0.0198477	1.70229	5	ACE,SLC7A10,RELN,PTN,PHF24	ACE, SLC7A10, RELN, PTN	PHF24	4	1
GO:BP	regulation of polysaccharide metabolic process	GO:0032881	0.0199494	1.70007	2	SMPD3,PPP1R3B	PPP1R3B	SMPD3	1	1
GO:BP	regulation of phosphatidylinositol 3-kinase/protein kinase B signal transduction	GO:0051896	0.0201012	1.69678	4	WNT16,RELN,RAMP3,FN1	WNT16, RELN, RAMP3, FN1		4	0
GO:BP	regulation of fat cell differentiation	GO:0045598	0.0201012	1.69678	3	SLC7A10,INSIG1,BMP7	SLC7A10, INSIG1, BMP7		3	0
GO:BP	epithelial tube formation	GO:0072175	0.0201012	1.69678	3	CTHRC1,WNT4,BMP7	CTHRC1, WNT4, BMP7		3	0
GO:BP	regulation of substrate adhesion-dependent cell spreading	GO:1900024	0.0201029	1.69674	1	FBLN1	FBLN1		1	0
GO:BP	organic acid metabolic process	GO:0006082	0.020104	1.69672	7	CYP1A1,PROX1,CDO1,PTGIS,SLC27A2,INSIG1,GFPT2	CYP1A1, PROX1, CDO1, PTGIS, INSIG1, GFPT2	SLC27A2	6	1
GO:BP	endocardial cushion development	GO:0003197	0.0201527	1.69567	2	RBM24,BMP7	RBM24, BMP7		2	0
GO:BP	SA node cell action potential	GO:0086015	0.0201612	1.69548	1	KCNA5	KCNA5		1	0
GO:BP	SA node cell to atrial cardiac muscle cell communication	GO:0086070	0.0201612	1.69548	1	KCNA5	KCNA5		1	0
GO:BP	SA node cell to atrial cardiac muscle cell signaling	GO:0086018	0.0201612	1.69548	1	KCNA5	KCNA5		1	0
GO:BP	response to laminar fluid shear stress	GO:0034616	0.0202187	1.69425	1	ABCA1	ABCA1		1	0
GO:BP	stem cell proliferation	GO:0072089	0.020337	1.69171	3	FBLN1,OSR2,WNT2B	FBLN1, OSR2, WNT2B		3	0
GO:BP	nerve growth factor production	GO:0032902	0.020361	1.6912	1	PCSK6	PCSK6		1	0
GO:BP	neurotrophin production	GO:0032898	0.020361	1.6912	1	PCSK6	PCSK6		1	0
GO:BP	negative regulation of ERK1 and ERK2 cascade	GO:0070373	0.020361	1.6912	1	FBLN1	FBLN1		1	0
GO:BP	dichotomous subdivision of terminal units involved in salivary gland branching	GO:0060666	0.020361	1.6912	1	SEMA3C	SEMA3C		1	0
GO:BP	response to axon injury	GO:0048678	0.020361	1.6912	2	PTN,TNC	PTN, TNC		2	0
GO:BP	osteoclast development	GO:0036035	0.0204739	1.6888	1	FBN1	FBN1		1	0
GO:BP	negative regulation of intrinsic apoptotic signaling pathway in response to DNA damage	GO:1902230	0.0204739	1.6888	1	ACKR3	ACKR3		1	0
GO:BP	regulation of sarcomere organization	GO:0060297	0.0204739	1.6888	1	PROX1	PROX1		1	0
GO:BP	CD40 signaling pathway	GO:0023035	0.0204739	1.6888	1	TNFAIP3	TNFAIP3		1	0
GO:BP	bone cell development	GO:0098751	0.0204739	1.6888	1	FBN1	FBN1		1	0
GO:BP	embryonic retina morphogenesis in camera-type eye	GO:0060059	0.0204739	1.6888	1	PROX1	PROX1		1	0
GO:BP	endothelial cell fate commitment	GO:0060839	0.0204739	1.6888	1	PROX1	PROX1		1	0
GO:BP	acinar cell differentiation	GO:0090425	0.0204739	1.6888	1	PROX1	PROX1		1	0
GO:BP	negative regulation of neuron migration	GO:2001223	0.0204739	1.6888	1	COL3A1	COL3A1		1	0
GO:BP	leukocyte activation	GO:0045321	0.0205993	1.68615	8	THY1,TNFAIP3,EGR3,MMP14,CD200,WNT4,RABGEF1,FN1	THY1, TNFAIP3, EGR3, MMP14, WNT4, RABGEF1, FN1	CD200	7	1
GO:BP	estrous cycle	GO:0044849	0.0205993	1.68615	1	PTN	PTN		1	0
GO:BP	positive regulation of cell-matrix adhesion	GO:0001954	0.0206501	1.68508	2	THY1,WNT4	THY1, WNT4		2	0
GO:BP	limbic system development	GO:0021761	0.0206501	1.68508	2	PROX1,RELN	PROX1, RELN		2	0
GO:BP	negative regulation of fat cell differentiation	GO:0045599	0.0206501	1.68508	2	SLC7A10,INSIG1	SLC7A10, INSIG1		2	0
GO:BP	myotube differentiation	GO:0014902	0.0206501	1.68508	3	MMP14,RBM24,PTGFRN	MMP14, RBM24, PTGFRN		3	0
GO:BP	organic hydroxy compound transport	GO:0015850	0.0206501	1.68508	3	ABCG1,ABCA1,SLC6A2	ABCG1, ABCA1, SLC6A2		3	0
GO:BP	positive regulation of Wnt signaling pathway	GO:0030177	0.0206501	1.68508	2	COL1A1,SFRP4	COL1A1, SFRP4		2	0
GO:BP	negative regulation of hyaluronan biosynthetic process	GO:1900126	0.0206501	1.68508	1	SMPD3		SMPD3	0	1
GO:BP	dentinogenesis	GO:0097187	0.0206501	1.68508	1	SMPD3		SMPD3	0	1
GO:BP	actin filament polymerization	GO:0030041	0.0206501	1.68508	3	ELN,GAS7,FHOD3	ELN, GAS7, FHOD3		3	0
GO:BP	macromolecule modification	GO:0043412	0.0206745	1.68457	6	FBLN1,LOX,THY1,PTPRU,PRKCZ,TNFAIP3	FBLN1, LOX, THY1, PTPRU, PRKCZ, TNFAIP3		6	0
GO:BP	cellular response to interleukin-1	GO:0071347	0.0207843	1.68226	2	PTGIS,CCL2	PTGIS	CCL2	1	1
GO:BP	negative regulation of cell growth	GO:0030308	0.0209634	1.67854	3	PI16,SLIT3,SEMA3B	PI16, SLIT3, SEMA3B		3	0
GO:BP	regulation of nuclear division	GO:0051783	0.0209634	1.67854	3	SMPD3,WNT4,BMP7	WNT4, BMP7	SMPD3	2	1
GO:BP	regulation of substrate-dependent cell migration, cell attachment to substrate	GO:1904235	0.021068	1.67638	1	FN1	FN1		1	0
GO:BP	positive regulation of substrate-dependent cell migration, cell attachment to substrate	GO:1904237	0.021068	1.67638	1	FN1	FN1		1	0
GO:BP	regulation of keratinocyte apoptotic process	GO:1902172	0.0211268	1.67517	1	SFRP4	SFRP4		1	0
GO:BP	regulation of phosphate transport	GO:0010966	0.0211268	1.67517	1	SFRP4	SFRP4		1	0
GO:BP	keratinocyte apoptotic process	GO:0097283	0.0211268	1.67517	1	SFRP4	SFRP4		1	0
GO:BP	positive regulation of proteolysis involved in protein catabolic process	GO:1903052	0.0211268	1.67517	1	HSPA1A	HSPA1A		1	0
GO:BP	positive regulation of RNA metabolic process	GO:0051254	0.0212267	1.67312	14	COL1A1,PROX1,TBX1,OSR2,EGR3,NR4A1,RBM24,WNT4,BMP7,JUN,ZNF395,ERN1,NUPR1,GLIS1	COL1A1, PROX1, TBX1, OSR2, EGR3, NR4A1, RBM24, WNT4, BMP7, JUN, ZNF395, ERN1, NUPR1, GLIS1		14	0
GO:BP	actin filament organization	GO:0007015	0.02123	1.67305	5	ELN,PROX1,GAS7,FHOD3,WNT4	ELN, PROX1, GAS7, FHOD3, WNT4		5	0
GO:BP	lymphocyte chemotaxis	GO:0048247	0.0213102	1.67141	2	CCL2,CXCL14	CXCL14	CCL2	1	1
GO:BP	cellular response to lipopolysaccharide	GO:0071222	0.021351	1.67058	2	TNFAIP3,ABCA1	TNFAIP3, ABCA1		2	0
GO:BP	system process	GO:0003008	0.0214302	1.66897	7	COL14A1,PI16,COL1A2,ACE,KCNA5,COL1A1,PKHD1L1	COL14A1, PI16, COL1A2, ACE, KCNA5, COL1A1, PKHD1L1		7	0
GO:BP	regulation of glycogen catabolic process	GO:0005981	0.0214635	1.6683	1	PPP1R3B	PPP1R3B		1	0
GO:BP	latent virus replication	GO:0019045	0.0216796	1.66395	1	JUN	JUN		1	0
GO:BP	mesoderm development	GO:0007498	0.0216796	1.66395	3	ITGB4,BMP7,CRB2	ITGB4, BMP7, CRB2		3	0
GO:BP	viral latency	GO:0019042	0.0216796	1.66395	1	JUN	JUN		1	0
GO:BP	release from viral latency	GO:0019046	0.0216796	1.66395	1	JUN	JUN		1	0
GO:BP	membrane hyperpolarization	GO:0060081	0.0217672	1.6622	1	KCNA5	KCNA5		1	0
GO:BP	regulation of platelet activation	GO:0010543	0.0221565	1.6545	1	MMRN1	MMRN1		1	0
GO:BP	high-density lipoprotein particle assembly	GO:0034380	0.0221565	1.6545	1	ABCA1	ABCA1		1	0
GO:BP	spindle assembly	GO:0051225	0.0221565	1.6545	1	HSPA1A	HSPA1A		1	0
GO:BP	negative regulation of cell adhesion	GO:0007162	0.0222265	1.65313	4	FBLN1,COL1A1,PLXNA4,JAM3	FBLN1, COL1A1, PLXNA4, JAM3		4	0
GO:BP	cerebral cortex tangential migration	GO:0021800	0.0223196	1.65131	1	RELN	RELN		1	0
GO:BP	calcium ion import	GO:0070509	0.0224626	1.64854	2	CCL2,STC1	STC1	CCL2	1	1
GO:BP	regulation of cell shape	GO:0008360	0.0224779	1.64824	3	CCL2,PLXNA4,FN1	PLXNA4, FN1	CCL2	2	1
GO:BP	anatomical structure homeostasis	GO:0060249	0.0225301	1.64724	4	COL14A1,COL3A1,NT5E,CRB2	COL14A1, COL3A1, NT5E, CRB2		4	0
GO:BP	tissue homeostasis	GO:0001894	0.0225301	1.64724	4	COL14A1,COL3A1,NT5E,CRB2	COL14A1, COL3A1, NT5E, CRB2		4	0
GO:BP	negative regulation of axonogenesis	GO:0050771	0.0225301	1.64724	2	THY1,SEMA3B	THY1, SEMA3B		2	0
GO:BP	sensory perception of sound	GO:0007605	0.0226432	1.64506	2	COL1A1,PKHD1L1	COL1A1, PKHD1L1		2	0
GO:BP	microtubule polymerization or depolymerization	GO:0031109	0.0226432	1.64506	1	HSPA1A	HSPA1A		1	0
GO:BP	maintenance of location	GO:0051235	0.022656	1.64482	2	THY1,FBN1	THY1, FBN1		2	0
GO:BP	lipid modification	GO:0030258	0.022656	1.64482	1	CYP1A1	CYP1A1		1	0
GO:BP	positive regulation of oxidative phosphorylation	GO:1903862	0.022656	1.64482	1	NUPR1	NUPR1		1	0
GO:BP	O-glycan processing	GO:0016266	0.0227404	1.6432	1	GXYLT2	GXYLT2		1	0
GO:BP	reactive oxygen species metabolic process	GO:0072593	0.0227404	1.6432	1	CYP1A1	CYP1A1		1	0
GO:BP	response to xenobiotic stimulus	GO:0009410	0.0227404	1.6432	1	CYP1A1	CYP1A1		1	0
GO:BP	regulation of cell-substrate junction assembly	GO:0090109	0.0228688	1.64076	2	THY1,WNT4	THY1, WNT4		2	0
GO:BP	regulation of focal adhesion assembly	GO:0051893	0.0228688	1.64076	2	THY1,WNT4	THY1, WNT4		2	0
GO:BP	lysosomal transport	GO:0007041	0.0228774	1.64059	1	HSPA1A	HSPA1A		1	0
GO:BP	inhibition of non-skeletal tissue mineralization	GO:0140928	0.0230678	1.63699	1	NT5E	NT5E		1	0
GO:BP	mitotic spindle organization	GO:0007052	0.02322	1.63414	1	HSPA1A	HSPA1A		1	0
GO:BP	regulation of proteasomal ubiquitin-dependent protein catabolic process	GO:0032434	0.02322	1.63414	1	HSPA1A	HSPA1A		1	0
GO:BP	exocrine system development	GO:0035272	0.02322	1.63414	2	SEMA3C,BMP7	SEMA3C, BMP7		2	0
GO:BP	glucose transmembrane transport	GO:1904659	0.0232684	1.63323	1	SLC2A3	SLC2A3		1	0
GO:BP	cerebellar granular layer morphogenesis	GO:0021683	0.0232684	1.63323	1	PROX1	PROX1		1	0
GO:BP	venous blood vessel morphogenesis	GO:0048845	0.0232684	1.63323	1	PROX1	PROX1		1	0
GO:BP	atrial cardiac muscle tissue morphogenesis	GO:0055009	0.0232684	1.63323	1	PROX1	PROX1		1	0
GO:BP	germinal center formation	GO:0002467	0.0232684	1.63323	1	TNFAIP3	TNFAIP3		1	0
GO:BP	cellular response to molecule of bacterial origin	GO:0071219	0.0232684	1.63323	2	TNFAIP3,ABCA1	TNFAIP3, ABCA1		2	0
GO:BP	endocardium morphogenesis	GO:0003160	0.0232684	1.63323	1	PROX1	PROX1		1	0
GO:BP	lymphatic endothelial cell differentiation	GO:0060836	0.0232684	1.63323	1	PROX1	PROX1		1	0
GO:BP	pattern recognition receptor signaling pathway	GO:0002221	0.0233987	1.63081	2	RAB7B,TNFAIP3	RAB7B, TNFAIP3		2	0
GO:BP	cellular response to oxygen levels	GO:0071453	0.0235061	1.62882	2	HIF3A,PTGIS	HIF3A, PTGIS		2	0
GO:BP	response to mechanical stimulus	GO:0009612	0.0235914	1.62725	3	COL1A1,PTN,PHF24	COL1A1, PTN	PHF24	2	1
GO:BP	hexose transmembrane transport	GO:0008645	0.0237436	1.62445	1	SLC2A3	SLC2A3		1	0
GO:BP	endocytosis	GO:0006897	0.023745	1.62443	7	ACKR3,ABCA1,SFRP4,RAMP3,RABGEF1,SCARA5,MRC2	ACKR3, ABCA1, SFRP4, RAMP3, RABGEF1, SCARA5, MRC2		7	0
GO:BP	negative regulation of striated muscle cell differentiation	GO:0051154	0.023745	1.62443	1	PI16	PI16		1	0
GO:BP	cranial nerve development	GO:0021545	0.023745	1.62443	2	ACKR3,PLXNA4	ACKR3, PLXNA4		2	0
GO:BP	regulation of negative chemotaxis	GO:0050923	0.023745	1.62443	1	PLXNA4	PLXNA4		1	0
GO:BP	regulation of lipid biosynthetic process	GO:0046890	0.0238422	1.62265	3	PROX1,INSIG1,WNT4	PROX1, INSIG1, WNT4		3	0
GO:BP	alkanesulfonate metabolic process	GO:0019694	0.0238458	1.62259	1	CDO1	CDO1		1	0
GO:BP	adrenomedullin receptor signaling pathway	GO:1990410	0.0238458	1.62259	1	RAMP3	RAMP3		1	0
GO:BP	taurine metabolic process	GO:0019530	0.0238458	1.62259	1	CDO1	CDO1		1	0
GO:BP	sulfur amino acid catabolic process	GO:0000098	0.0238458	1.62259	1	CDO1	CDO1		1	0
GO:BP	positive regulation of immune response	GO:0050778	0.0238713	1.62212	3	THY1,RAB7B,TNFAIP3	THY1, RAB7B, TNFAIP3		3	0
GO:BP	positive regulation of dermatome development	GO:0061184	0.023907	1.62148	1	WNT4	WNT4		1	0
GO:BP	renal vesicle induction	GO:0072034	0.023907	1.62148	1	WNT4	WNT4		1	0
GO:BP	tertiary branching involved in mammary gland duct morphogenesis	GO:0060748	0.023907	1.62148	1	WNT4	WNT4		1	0
GO:BP	somatotropin secreting cell differentiation	GO:0060126	0.023907	1.62148	1	WNT4	WNT4		1	0
GO:BP	negative regulation of gonad development	GO:1905940	0.023907	1.62148	1	WNT4	WNT4		1	0
GO:BP	transforming growth factor beta1 production	GO:0032905	0.023907	1.62148	1	COL3A1	COL3A1		1	0
GO:BP	regulation of testosterone biosynthetic process	GO:2000224	0.023907	1.62148	1	WNT4	WNT4		1	0
GO:BP	negative regulation of Wnt signaling pathway	GO:0030178	0.0239359	1.62095	3	PTPRU,SFRP4,CTHRC1	PTPRU, SFRP4, CTHRC1		3	0
GO:BP	response to magnesium ion	GO:0032026	0.024125	1.61753	1	SMPD3		SMPD3	0	1
GO:BP	positive regulation of nuclear division	GO:0051785	0.0241842	1.61647	2	SMPD3,WNT4	WNT4	SMPD3	1	1
GO:BP	negative regulation of antigen receptor-mediated signaling pathway	GO:0050858	0.0242091	1.61602	1	THY1	THY1		1	0
GO:BP	tube formation	GO:0035148	0.0242701	1.61493	3	CTHRC1,WNT4,BMP7	CTHRC1, WNT4, BMP7		3	0
GO:BP	negative regulation of membrane protein ectodomain proteolysis	GO:0051045	0.0242765	1.61481	1	TIMP2	TIMP2		1	0
GO:BP	negative regulation of epithelial cell proliferation involved in prostate gland development	GO:0060770	0.0242765	1.61481	1	SERPINF1	SERPINF1		1	0
GO:BP	platelet aggregation	GO:0070527	0.0242765	1.61481	1	MMRN1	MMRN1		1	0
GO:BP	regulation of muscle tissue development	GO:1901861	0.0242765	1.61481	1	LOX	LOX		1	0
GO:BP	detection of lipopolysaccharide	GO:0032497	0.0242765	1.61481	1	NR4A1	NR4A1		1	0
GO:BP	actin-mediated cell contraction	GO:0070252	0.0242765	1.61481	2	KCNA5,STC1	KCNA5, STC1		2	0
GO:BP	monosaccharide transmembrane transport	GO:0015749	0.0242765	1.61481	1	SLC2A3	SLC2A3		1	0
GO:BP	regulation of toll-like receptor 4 signaling pathway	GO:0034143	0.0243057	1.61429	1	RAB7B	RAB7B		1	0
GO:BP	negative regulation of chemotaxis	GO:0050922	0.0243453	1.61358	2	CCL2,SEMA3B	SEMA3B	CCL2	1	1
GO:BP	negative regulation of interleukin-1 beta production	GO:0032691	0.0244499	1.61172	1	TNFAIP3	TNFAIP3		1	0
GO:BP	regulation of intrinsic apoptotic signaling pathway in response to DNA damage	GO:1902229	0.0244499	1.61172	1	ACKR3	ACKR3		1	0
GO:BP	positive regulation of catabolic process	GO:0009896	0.0246825	1.60761	6	HSPA1A,TNFAIP3,RBM24,ZFAND2A,HSPB8,NUPR1	HSPA1A, TNFAIP3, RBM24, ZFAND2A, HSPB8, NUPR1		6	0
GO:BP	positive regulation of supramolecular fiber organization	GO:1902905	0.0247197	1.60696	3	HSPA1A,PROX1,WNT4	HSPA1A, PROX1, WNT4		3	0
GO:BP	regulation of MAPK cascade	GO:0043408	0.0248659	1.6044	6	FBLN1,ACKR3,WNT16,RAMP3,WNT4,FN1	FBLN1, ACKR3, WNT16, RAMP3, WNT4, FN1		6	0
GO:BP	homeostasis of number of cells within a tissue	GO:0048873	0.0248938	1.60391	1	COL14A1	COL14A1		1	0
GO:BP	regulation of lymphocyte migration	GO:2000401	0.0248938	1.60391	2	CCL2,CXCL14	CXCL14	CCL2	1	1
GO:BP	regulation of systemic arterial blood pressure by renin-angiotensin	GO:0003081	0.0249997	1.60206	1	ACE	ACE		1	0
GO:BP	positive regulation of amyloid-beta formation	GO:1902004	0.025047	1.60124	1	ABCG1	ABCG1		1	0
GO:BP	neuromuscular junction development	GO:0007528	0.0251997	1.5986	2	COL4A5,TNC	COL4A5, TNC		2	0
GO:BP	postsynaptic density protein 95 clustering	GO:0097119	0.0252171	1.59831	1	RELN	RELN		1	0
GO:BP	negative regulation of mast cell degranulation	GO:0043305	0.0252183	1.59828	1	RABGEF1	RABGEF1		1	0
GO:BP	regulation of stem cell proliferation	GO:0072091	0.0252363	1.59797	2	FBLN1,OSR2	FBLN1, OSR2		2	0
GO:BP	regulation of actin cytoskeleton organization	GO:0032956	0.0253013	1.59686	4	ELN,PROX1,FHOD3,WNT4	ELN, PROX1, FHOD3, WNT4		4	0
GO:BP	sex differentiation	GO:0007548	0.0253246	1.59646	4	FST,SLIT3,WNT4,WNT2B	FST, SLIT3, WNT4, WNT2B		4	0
GO:BP	mesenchymal cell apoptotic process involved in nephron morphogenesis	GO:1901145	0.0254882	1.59366	1	BMP7	BMP7		1	0
GO:BP	innate immune response-activating signaling pathway	GO:0002758	0.0254882	1.59366	2	RAB7B,TNFAIP3	RAB7B, TNFAIP3		2	0
GO:BP	metanephric mesenchyme morphogenesis	GO:0072133	0.0254882	1.59366	1	BMP7	BMP7		1	0
GO:BP	cerebral cortex development	GO:0021987	0.0254882	1.59366	2	COL3A1,RELN	COL3A1, RELN		2	0
GO:BP	response to interleukin-1	GO:0070555	0.0254882	1.59366	2	PTGIS,CCL2	PTGIS	CCL2	1	1
GO:BP	regulation of bile acid biosynthetic process	GO:0070857	0.0254882	1.59366	1	PROX1	PROX1		1	0
GO:BP	regulation of lipopolysaccharide-mediated signaling pathway	GO:0031664	0.0254882	1.59366	1	TNFAIP3	TNFAIP3		1	0
GO:BP	kidney mesenchyme morphogenesis	GO:0072131	0.0254882	1.59366	1	BMP7	BMP7		1	0
GO:BP	chronic inflammatory response	GO:0002544	0.0254882	1.59366	1	TNFAIP3	TNFAIP3		1	0
GO:BP	astrocyte cell migration	GO:0043615	0.0254882	1.59366	1	CCL2		CCL2	0	1
GO:BP	cellular response to type II interferon	GO:0071346	0.0254882	1.59366	2	RAB7B,CCL2	RAB7B	CCL2	1	1
GO:BP	negative regulation of mesenchymal cell apoptotic process involved in nephron morphogenesis	GO:0072040	0.0254882	1.59366	1	BMP7	BMP7		1	0
GO:BP	negative regulation of somatic stem cell population maintenance	GO:1904673	0.0254882	1.59366	1	BMP7	BMP7		1	0
GO:BP	skeletal muscle thin filament assembly	GO:0030240	0.0254882	1.59366	1	PROX1	PROX1		1	0
GO:BP	regulation of cardiac muscle hypertrophy	GO:0010611	0.0254882	1.59366	1	PI16	PI16		1	0
GO:BP	regulation of glial cell apoptotic process	GO:0034350	0.0254882	1.59366	1	CCL2		CCL2	0	1
GO:BP	allantois development	GO:1905069	0.0254882	1.59366	1	BMP7	BMP7		1	0
GO:BP	myofibril assembly	GO:0030239	0.0254882	1.59366	2	PROX1,FHOD3	PROX1, FHOD3		2	0
GO:BP	regulation of mesenchymal cell apoptotic process involved in nephron morphogenesis	GO:0072039	0.0254882	1.59366	1	BMP7	BMP7		1	0
GO:BP	negative regulation of glial cell apoptotic process	GO:0034351	0.0254882	1.59366	1	CCL2		CCL2	0	1
GO:BP	Cdc42 protein signal transduction	GO:0032488	0.0254882	1.59366	1	ABCA1	ABCA1		1	0
GO:BP	response to luteinizing hormone	GO:0034699	0.0254882	1.59366	1	TGFBR3	TGFBR3		1	0
GO:BP	regulation of cell-substrate junction organization	GO:0150116	0.0254882	1.59366	2	THY1,WNT4	THY1, WNT4		2	0
GO:BP	hyaluranon cable assembly	GO:0036118	0.0254882	1.59366	1	BMP7	BMP7		1	0
GO:BP	amide transport	GO:0042886	0.0254882	1.59366	3	CPE,ABCA1,SMPD3	CPE, ABCA1	SMPD3	2	1
GO:BP	ventricular cardiac muscle cell development	GO:0055015	0.0254882	1.59366	1	PROX1	PROX1		1	0
GO:BP	positive regulation of hyaluranon cable assembly	GO:1900106	0.0254882	1.59366	1	BMP7	BMP7		1	0
GO:BP	embryonic camera-type eye formation	GO:0060900	0.0254882	1.59366	1	PROX1	PROX1		1	0
GO:BP	regulation of hyaluranon cable assembly	GO:1900104	0.0254882	1.59366	1	BMP7	BMP7		1	0
GO:BP	sensory perception of mechanical stimulus	GO:0050954	0.0256204	1.59141	2	COL1A1,PKHD1L1	COL1A1, PKHD1L1		2	0
GO:BP	organonitrogen compound catabolic process	GO:1901565	0.0256255	1.59133	10	HSPA1A,ACE,TNFAIP3,TIMP2,CDO1,SMPD3,NT5E,ASB2,ZFAND2A,DENND3	HSPA1A, ACE, TNFAIP3, TIMP2, CDO1, NT5E, ASB2, ZFAND2A, DENND3	SMPD3	9	1
GO:BP	positive regulation of amyloid precursor protein catabolic process	GO:1902993	0.0259024	1.58666	1	ABCG1	ABCG1		1	0
GO:BP	brown fat cell differentiation	GO:0050873	0.0259024	1.58666	2	SLC7A10,BMP7	SLC7A10, BMP7		2	0
GO:BP	carbohydrate transmembrane transport	GO:0034219	0.0259024	1.58666	1	SLC2A3	SLC2A3		1	0
GO:BP	negative regulation of osteoclast differentiation	GO:0045671	0.0259024	1.58666	1	FBN1	FBN1		1	0
GO:BP	regulation of microtubule cytoskeleton organization	GO:0070507	0.0259838	1.5853	1	HSPA1A	HSPA1A		1	0
GO:BP	regulation of ubiquitin-dependent protein catabolic process	GO:2000058	0.0259838	1.5853	1	HSPA1A	HSPA1A		1	0
GO:BP	regulation of cytoskeleton organization	GO:0051493	0.0259838	1.5853	5	HSPA1A,ELN,PROX1,FHOD3,WNT4	HSPA1A, ELN, PROX1, FHOD3, WNT4		5	0
GO:BP	regulation of muscle hypertrophy	GO:0014743	0.0261226	1.58298	1	PI16	PI16		1	0
GO:BP	atrial cardiac muscle cell action potential	GO:0086014	0.0262373	1.58108	1	KCNA5	KCNA5		1	0
GO:BP	atrial cardiac muscle cell to AV node cell communication	GO:0086066	0.0262373	1.58108	1	KCNA5	KCNA5		1	0
GO:BP	response to lipopolysaccharide	GO:0032496	0.0262373	1.58108	3	TNFAIP3,ABCA1,NR4A1	TNFAIP3, ABCA1, NR4A1		3	0
GO:BP	atrial cardiac muscle cell to AV node cell signaling	GO:0086026	0.0262373	1.58108	1	KCNA5	KCNA5		1	0
GO:BP	methyl-branched fatty acid metabolic process	GO:0097089	0.0262394	1.58105	1	SLC27A2		SLC27A2	0	1
GO:BP	zygotic determination of anterior/posterior axis, embryo	GO:0007354	0.0266005	1.57511	1	PCSK6	PCSK6		1	0
GO:BP	actin polymerization or depolymerization	GO:0008154	0.0266005	1.57511	3	ELN,GAS7,FHOD3	ELN, GAS7, FHOD3		3	0
GO:BP	long-term synaptic potentiation	GO:0060291	0.0266185	1.57482	2	RELN,PTN	RELN, PTN		2	0
GO:BP	striated muscle cell development	GO:0055002	0.0266185	1.57482	2	PROX1,FHOD3	PROX1, FHOD3		2	0
GO:BP	UV protection	GO:0009650	0.0266185	1.57482	1	MFAP4	MFAP4		1	0
GO:BP	cardiac left ventricle morphogenesis	GO:0003214	0.0266185	1.57482	1	CPE	CPE		1	0
GO:BP	microtubule cytoskeleton organization involved in mitosis	GO:1902850	0.0266878	1.57369	1	HSPA1A	HSPA1A		1	0
GO:BP	positive regulation of monocyte extravasation	GO:2000439	0.0267193	1.57317	1	JAM3	JAM3		1	0
GO:BP	protein localization to adherens junction	GO:0071896	0.0267193	1.57317	1	MPP7	MPP7		1	0
GO:BP	toll-like receptor 3 signaling pathway	GO:0034138	0.0267193	1.57317	1	TNFAIP3	TNFAIP3		1	0
GO:BP	response to bacterium	GO:0009617	0.0267193	1.57317	5	TNFAIP3,ABCA1,HMCN1,NR4A1,TMEM255A	TNFAIP3, ABCA1, HMCN1, NR4A1, TMEM255A		5	0
GO:BP	nucleotide-binding oligomerization domain containing 2 signaling pathway	GO:0070431	0.0267193	1.57317	1	TNFAIP3	TNFAIP3		1	0
GO:BP	negative regulation of integrin activation	GO:0033624	0.0267193	1.57317	1	JAM3	JAM3		1	0
GO:BP	regulation of monocyte extravasation	GO:2000437	0.0267193	1.57317	1	JAM3	JAM3		1	0
GO:BP	sodium-dependent phosphate transport	GO:0044341	0.0267193	1.57317	1	SFRP4	SFRP4		1	0
GO:BP	vacuolar transport	GO:0007034	0.0268894	1.57042	1	HSPA1A	HSPA1A		1	0
GO:BP	negative regulation of wound healing	GO:0061045	0.0269018	1.57022	1	MMRN1	MMRN1		1	0
GO:BP	Roundabout signaling pathway	GO:0035385	0.0269357	1.56967	1	SLIT3	SLIT3		1	0
GO:BP	negative regulation of chemokine-mediated signaling pathway	GO:0070100	0.0269357	1.56967	1	SLIT3	SLIT3		1	0
GO:BP	chondrocyte development involved in endochondral bone morphogenesis	GO:0003433	0.0269539	1.56938	1	SMPD3		SMPD3	0	1
GO:BP	regulation of hyaluronan biosynthetic process	GO:1900125	0.0269539	1.56938	1	SMPD3		SMPD3	0	1
GO:BP	positive regulation of 3'-UTR-mediated mRNA stabilization	GO:1905870	0.0270324	1.56811	1	RBM24	RBM24		1	0
GO:BP	regulation of skeletal muscle fiber differentiation	GO:1902809	0.0270324	1.56811	1	RBM24	RBM24		1	0
GO:BP	positive regulation of skeletal muscle cell differentiation	GO:2001016	0.0270324	1.56811	1	RBM24	RBM24		1	0
GO:BP	reverse cholesterol transport	GO:0043691	0.0270525	1.56779	1	ABCA1	ABCA1		1	0
GO:BP	lung induction	GO:0060492	0.0271968	1.56548	1	WNT2B	WNT2B		1	0
GO:BP	glycine transport	GO:0015816	0.0271968	1.56548	1	SLC7A10	SLC7A10		1	0
GO:BP	lung field specification	GO:0060424	0.0271968	1.56548	1	WNT2B	WNT2B		1	0
GO:BP	foregut regionalization	GO:0060423	0.0271968	1.56548	1	WNT2B	WNT2B		1	0
GO:BP	activation of innate immune response	GO:0002218	0.0272561	1.56454	2	RAB7B,TNFAIP3	RAB7B, TNFAIP3		2	0
GO:BP	regulation of aggrephagy	GO:1905335	0.0273046	1.56376	1	HSPB8	HSPB8		1	0
GO:BP	G protein-coupled receptor signaling pathway involved in heart process	GO:0086103	0.0273046	1.56376	1	RAMP3	RAMP3		1	0
GO:BP	positive regulation of aggrephagy	GO:1905337	0.0273046	1.56376	1	HSPB8	HSPB8		1	0
GO:BP	response to other organism	GO:0051707	0.0273912	1.56239	8	RAB7B,TNFAIP3,ABCA1,CCL2,HMCN1,NR4A1,CXCL14,TMEM255A	RAB7B, TNFAIP3, ABCA1, HMCN1, NR4A1, CXCL14, TMEM255A	CCL2	7	1
GO:BP	calcium-independent cell-matrix adhesion	GO:0007161	0.0274318	1.56175	1	FN1	FN1		1	0
GO:BP	substrate-dependent cell migration, cell attachment to substrate	GO:0006931	0.0274318	1.56175	1	FN1	FN1		1	0
GO:BP	response to external biotic stimulus	GO:0043207	0.0274693	1.56115	8	RAB7B,TNFAIP3,ABCA1,CCL2,HMCN1,NR4A1,CXCL14,TMEM255A	RAB7B, TNFAIP3, ABCA1, HMCN1, NR4A1, CXCL14, TMEM255A	CCL2	7	1
GO:BP	positive regulation of cytoskeleton organization	GO:0051495	0.0275612	1.5597	1	HSPA1A	HSPA1A		1	0
GO:BP	positive regulation of release of sequestered calcium ion into cytosol	GO:0051281	0.0275612	1.5597	1	THY1	THY1		1	0
GO:BP	membrane repolarization during cardiac muscle cell action potential	GO:0086013	0.0275612	1.5597	1	KCNA5	KCNA5		1	0
GO:BP	neural tube development	GO:0021915	0.0276267	1.55867	3	SEMA3C,CTHRC1,BMP7	SEMA3C, CTHRC1, BMP7		3	0
GO:BP	regulation of morphogenesis of a branching structure	GO:0060688	0.0277179	1.55724	2	BMP7,WNT2B	BMP7, WNT2B		2	0
GO:BP	T cell receptor signaling pathway	GO:0050852	0.0277309	1.55704	2	THY1,FYB2	THY1	FYB2	1	1
GO:BP	skeletal myofibril assembly	GO:0014866	0.027838	1.55536	1	PROX1	PROX1		1	0
GO:BP	cerebellar granular layer development	GO:0021681	0.027838	1.55536	1	PROX1	PROX1		1	0
GO:BP	cellular response to corticotropin-releasing hormone stimulus	GO:0071376	0.0279329	1.55388	1	NR4A1	NR4A1		1	0
GO:BP	response to corticotropin-releasing hormone	GO:0043435	0.0279329	1.55388	1	NR4A1	NR4A1		1	0
GO:BP	carbohydrate transport	GO:0008643	0.0280444	1.55215	1	SLC2A3	SLC2A3		1	0
GO:BP	regulation of proteasomal protein catabolic process	GO:0061136	0.0281001	1.55129	1	HSPA1A	HSPA1A		1	0
GO:BP	cellular response to biotic stimulus	GO:0071216	0.0281797	1.55006	2	TNFAIP3,ABCA1	TNFAIP3, ABCA1		2	0
GO:BP	memory	GO:0007613	0.028183	1.55001	2	RELN,PTN	RELN, PTN		2	0
GO:BP	cell cycle	GO:0007049	0.0283147	1.54799	2	HSPA1A,GAS1	HSPA1A, GAS1		2	0
GO:BP	glossopharyngeal nerve morphogenesis	GO:0021615	0.0283329	1.54771	1	PLXNA4	PLXNA4		1	0
GO:BP	trigeminal nerve morphogenesis	GO:0021636	0.0283329	1.54771	1	PLXNA4	PLXNA4		1	0
GO:BP	trigeminal nerve structural organization	GO:0021637	0.0283329	1.54771	1	PLXNA4	PLXNA4		1	0
GO:BP	glossopharyngeal nerve development	GO:0021563	0.0283329	1.54771	1	PLXNA4	PLXNA4		1	0
GO:BP	G1 to G0 transition involved in cell differentiation	GO:0070315	0.0283329	1.54771	1	ZNF503	ZNF503		1	0
GO:BP	sympathetic neuron axon guidance	GO:0097492	0.0283329	1.54771	1	PLXNA4	PLXNA4		1	0
GO:BP	multicellular organismal reproductive process	GO:0048609	0.0283428	1.54756	6	FST,ADAMTS2,SLIT3,PTN,WNT4,CLDN11	FST, ADAMTS2, SLIT3, PTN, WNT4, CLDN11		6	0
GO:BP	protein heterooligomerization	GO:0051291	0.0283847	1.54692	1	COL1A2	COL1A2		1	0
GO:BP	regulation of cell junction assembly	GO:1901888	0.0283992	1.54669	3	THY1,SLITRK4,WNT4	THY1, WNT4	SLITRK4	2	1
GO:BP	secretion	GO:0046903	0.0284483	1.54594	7	ABCG1,CPE,ABCA1,SMPD3,STC1,RABGEF1,PCSK6	ABCG1, CPE, ABCA1, STC1, RABGEF1, PCSK6	SMPD3	6	1
GO:BP	paramesonephric duct development	GO:0061205	0.0286323	1.54314	1	WNT4	WNT4		1	0
GO:BP	androgen biosynthetic process	GO:0006702	0.0286323	1.54314	1	WNT4	WNT4		1	0
GO:BP	response to follicle-stimulating hormone	GO:0032354	0.0286323	1.54314	1	TGFBR3	TGFBR3		1	0
GO:BP	positive regulation of proteolysis	GO:0045862	0.0286323	1.54314	1	HSPA1A	HSPA1A		1	0
GO:BP	regulation of dermatome development	GO:0061183	0.0286323	1.54314	1	WNT4	WNT4		1	0
GO:BP	dermatome development	GO:0061054	0.0286323	1.54314	1	WNT4	WNT4		1	0
GO:BP	positive regulation of neuron projection regeneration	GO:0070572	0.028689	1.54228	1	PTN	PTN		1	0
GO:BP	positive regulation of axon regeneration	GO:0048680	0.028689	1.54228	1	PTN	PTN		1	0
GO:BP	negative regulation of interleukin-1 production	GO:0032692	0.0290018	1.53757	1	TNFAIP3	TNFAIP3		1	0
GO:BP	norepinephrine uptake	GO:0051620	0.0290018	1.53757	1	SLC6A2	SLC6A2		1	0
GO:BP	response to inorganic substance	GO:0010035	0.0290981	1.53613	5	TNFAIP3,SMPD3,NT5E,JUN,MT1A	TNFAIP3, NT5E, JUN	SMPD3, MT1A	3	2
GO:BP	sensory perception of pain	GO:0019233	0.0292123	1.53443	2	MMP24,PHF24	MMP24	PHF24	1	1
GO:BP	dichotomous subdivision of an epithelial terminal unit	GO:0060600	0.0293631	1.5322	1	SEMA3C	SEMA3C		1	0
GO:BP	eye photoreceptor cell differentiation	GO:0001754	0.0295994	1.52872	2	THY1,CRB2	THY1, CRB2		2	0
GO:BP	mitotic sister chromatid segregation	GO:0000070	0.0299016	1.52431	1	HSPA1A	HSPA1A		1	0
GO:BP	nodal signaling pathway	GO:0038092	0.029953	1.52356	1	DACT2	DACT2		1	0
GO:BP	peptide cross-linking	GO:0018149	0.03006	1.52201	1	TGM3		TGM3	0	1
GO:BP	regulation of monoatomic anion transport	GO:0044070	0.0301455	1.52078	1	STC1	STC1		1	0
GO:BP	regulation of excretion	GO:0044062	0.0301455	1.52078	1	STC1	STC1		1	0
GO:BP	positive regulation of synapse maturation	GO:0090129	0.0301603	1.52056	1	RELN	RELN		1	0
GO:BP	negative regulation of interleukin-2 production	GO:0032703	0.0301603	1.52056	1	TNFAIP3	TNFAIP3		1	0
GO:BP	lens fiber cell development	GO:0070307	0.0301603	1.52056	1	PROX1	PROX1		1	0
GO:BP	response to organic cyclic compound	GO:0014070	0.0301603	1.52056	5	CYP1A1,SLIT3,RAMP3,INSIG1,NT5E	CYP1A1, SLIT3, RAMP3, INSIG1, NT5E		5	0
GO:BP	negative regulation of carbohydrate metabolic process	GO:0045912	0.0301603	1.52056	2	SMPD3,NUPR1	NUPR1	SMPD3	1	1
GO:BP	alanine transport	GO:0032328	0.0301603	1.52056	1	SLC7A10	SLC7A10		1	0
GO:BP	mast cell cytokine production	GO:0032762	0.0301603	1.52056	1	RABGEF1	RABGEF1		1	0
GO:BP	nucleotide-binding domain, leucine rich repeat containing receptor signaling pathway	GO:0035872	0.0301603	1.52056	1	TNFAIP3	TNFAIP3		1	0
GO:BP	response to stem cell factor	GO:0036215	0.0301603	1.52056	1	RABGEF1	RABGEF1		1	0
GO:BP	regulation of mast cell cytokine production	GO:0032763	0.0301603	1.52056	1	RABGEF1	RABGEF1		1	0
GO:BP	cellular response to stem cell factor stimulus	GO:0036216	0.0301603	1.52056	1	RABGEF1	RABGEF1		1	0
GO:BP	Kit signaling pathway	GO:0038109	0.0301603	1.52056	1	RABGEF1	RABGEF1		1	0
GO:BP	regulation of bile acid metabolic process	GO:1904251	0.0301603	1.52056	1	PROX1	PROX1		1	0
GO:BP	response to molecule of bacterial origin	GO:0002237	0.0301603	1.52056	3	TNFAIP3,ABCA1,NR4A1	TNFAIP3, ABCA1, NR4A1		3	0
GO:BP	neuron fate determination	GO:0048664	0.0301603	1.52056	1	PROX1	PROX1		1	0
GO:BP	regulation of stem cell differentiation	GO:2000736	0.0301603	1.52056	2	PTN,RBM24	PTN, RBM24		2	0
GO:BP	reelin-mediated signaling pathway	GO:0038026	0.0301603	1.52056	1	RELN	RELN		1	0
GO:BP	regulation of RNA metabolic process	GO:0051252	0.0301704	1.52042	23	HSPA1A,HIF3A,COL1A1,PROX1,TBX1,PTGIS,FST,OSR2,EGR3,NR4A1,ZNF503,RBM24,WNT4,BHLHE40,BMP7,PHF24,SOX7,JUN,ZNF395,ERN1,NUPR1,GLIS1,ZNF8	HSPA1A, HIF3A, COL1A1, PROX1, TBX1, PTGIS, FST, OSR2, EGR3, NR4A1, ZNF503, RBM24, WNT4, BHLHE40, BMP7, JUN, ZNF395, ERN1, NUPR1, GLIS1, ZNF8	PHF24, SOX7	21	2
GO:BP	aminophospholipid translocation	GO:0140331	0.0303137	1.51836	1	TMEM30B	TMEM30B		1	0
GO:BP	potassium ion export across plasma membrane	GO:0097623	0.0303507	1.51783	1	KCNA5	KCNA5		1	0
GO:BP	membrane repolarization during action potential	GO:0086011	0.0303507	1.51783	1	KCNA5	KCNA5		1	0
GO:BP	bundle of His cell to Purkinje myocyte communication	GO:0086069	0.0303507	1.51783	1	KCNA5	KCNA5		1	0
GO:BP	photoreceptor cell development	GO:0042461	0.0303507	1.51783	2	THY1,CRB2	THY1, CRB2		2	0
GO:BP	response to biotic stimulus	GO:0009607	0.0303507	1.51783	8	RAB7B,TNFAIP3,ABCA1,CCL2,HMCN1,NR4A1,CXCL14,TMEM255A	RAB7B, TNFAIP3, ABCA1, HMCN1, NR4A1, CXCL14, TMEM255A	CCL2	7	1
GO:BP	positive regulation of peroxisome proliferator activated receptor signaling pathway	GO:0035360	0.0303984	1.51715	1	PTGIS	PTGIS		1	0
GO:BP	negative regulation of NF-kappaB transcription factor activity	GO:0032088	0.0303984	1.51715	1	PTGIS	PTGIS		1	0
GO:BP	positive regulation of execution phase of apoptosis	GO:1900119	0.0303984	1.51715	1	PTGIS	PTGIS		1	0
GO:BP	nephron development	GO:0072006	0.0305481	1.51502	3	WNT4,BMP7,WNT2B	WNT4, BMP7, WNT2B		3	0
GO:BP	regulation of high voltage-gated calcium channel activity	GO:1901841	0.030614	1.51408	1	RRAD	RRAD		1	0
GO:BP	negative regulation of high voltage-gated calcium channel activity	GO:1901842	0.030614	1.51408	1	RRAD	RRAD		1	0
GO:BP	negative regulation of cell proliferation involved in kidney development	GO:1901723	0.0306832	1.5131	1	BMP7	BMP7		1	0
GO:BP	glomerular mesangial cell proliferation	GO:0072110	0.0306832	1.5131	1	BMP7	BMP7		1	0
GO:BP	chorio-allantoic fusion	GO:0060710	0.0306832	1.5131	1	BMP7	BMP7		1	0
GO:BP	regulation of glomerular mesangial cell proliferation	GO:0072124	0.0306832	1.5131	1	BMP7	BMP7		1	0
GO:BP	replicative senescence	GO:0090399	0.0306832	1.5131	1	WNT16	WNT16		1	0
GO:BP	negative regulation of prostatic bud formation	GO:0060686	0.0306832	1.5131	1	BMP7	BMP7		1	0
GO:BP	chemokine-mediated signaling pathway	GO:0070098	0.0306832	1.5131	2	ACKR3,SLIT3	ACKR3, SLIT3		2	0
GO:BP	fatty acid metabolic process	GO:0006631	0.0307338	1.51238	4	CYP1A1,PTGIS,SLC27A2,INSIG1	CYP1A1, PTGIS, INSIG1	SLC27A2	3	1
GO:BP	calcitonin family receptor signaling pathway	GO:0097646	0.0307338	1.51238	1	RAMP3	RAMP3		1	0
GO:BP	regulation of proteolysis involved in protein catabolic process	GO:1903050	0.0307338	1.51238	1	HSPA1A	HSPA1A		1	0
GO:BP	cysteine metabolic process	GO:0006534	0.0307338	1.51238	1	CDO1	CDO1		1	0
GO:BP	inorganic ion homeostasis	GO:0098771	0.0307402	1.51229	6	THY1,SFRP4,STC1,NT5E,SCARA5,MT1A	THY1, SFRP4, STC1, NT5E, SCARA5	MT1A	5	1
GO:BP	kidney epithelium development	GO:0072073	0.0308759	1.51038	3	WNT4,BMP7,WNT2B	WNT4, BMP7, WNT2B		3	0
GO:BP	substrate adhesion-dependent cell spreading	GO:0034446	0.0309849	1.50885	1	FBLN1	FBLN1		1	0
GO:BP	tolerance induction	GO:0002507	0.0311335	1.50677	1	TNFAIP3	TNFAIP3		1	0
GO:BP	spindle organization	GO:0007051	0.0311335	1.50677	1	HSPA1A	HSPA1A		1	0
GO:BP	response to muramyl dipeptide	GO:0032495	0.0311335	1.50677	1	TNFAIP3	TNFAIP3		1	0
GO:BP	regulation of cell cycle process	GO:0010564	0.0311932	1.50594	6	HSPA1A,PROX1,CCL2,SMPD3,WNT4,BMP7	HSPA1A, PROX1, WNT4, BMP7	CCL2, SMPD3	4	2
GO:BP	biological process involved in interspecies interaction between organisms	GO:0044419	0.0311932	1.50594	11	RAB7B,TNFAIP3,ABCA1,CCL2,HMCN1,NR4A1,CXCL14,TMEM255A,FN1,GSDMB,JUN	RAB7B, TNFAIP3, ABCA1, HMCN1, NR4A1, CXCL14, TMEM255A, FN1, JUN	CCL2, GSDMB	9	2
GO:BP	embryonic cranial skeleton morphogenesis	GO:0048701	0.0313965	1.50312	2	MMP14,MMP16	MMP14, MMP16		2	0
GO:BP	sister chromatid segregation	GO:0000819	0.0313965	1.50312	1	HSPA1A	HSPA1A		1	0
GO:BP	hemidesmosome assembly	GO:0031581	0.0315189	1.50143	1	ITGB4	ITGB4		1	0
GO:BP	catecholamine uptake involved in synaptic transmission	GO:0051934	0.031648	1.49965	1	SLC6A2	SLC6A2		1	0
GO:BP	dopamine uptake involved in synaptic transmission	GO:0051583	0.031648	1.49965	1	SLC6A2	SLC6A2		1	0
GO:BP	positive regulation of GTPase activity	GO:0043547	0.031648	1.49965	1	THY1	THY1		1	0
GO:BP	ammonium ion metabolic process	GO:0097164	0.031648	1.49965	1	ENPP6	ENPP6		1	0
GO:BP	cellular extravasation	GO:0045123	0.0316641	1.49943	2	THY1,JAM3	THY1, JAM3		2	0
GO:BP	protein localization to cell surface	GO:0034394	0.0316641	1.49943	2	PTPRU,JAM3	PTPRU, JAM3		2	0
GO:BP	regulation of lymphocyte activation	GO:0051249	0.0319074	1.49611	4	THY1,TNFAIP3,EGR3,MMP14	THY1, TNFAIP3, EGR3, MMP14		4	0
GO:BP	peptide catabolic process	GO:0043171	0.0319074	1.49611	1	ACE	ACE		1	0
GO:BP	positive regulation of epithelial cell differentiation	GO:0030858	0.0319796	1.49513	2	SFRP4,BMP7	SFRP4, BMP7		2	0
GO:BP	limb bud formation	GO:0060174	0.0319796	1.49513	1	SEMA3C	SEMA3C		1	0
GO:BP	positive regulation of endothelial cell migration	GO:0010595	0.0322358	1.49166	2	PROX1,TGFBR3	PROX1, TGFBR3		2	0
GO:BP	endocardium development	GO:0003157	0.0323031	1.49076	1	PROX1	PROX1		1	0
GO:BP	hepatocyte differentiation	GO:0070365	0.0323031	1.49076	1	PROX1	PROX1		1	0
GO:BP	positive regulation of cell cycle checkpoint	GO:1901978	0.0323031	1.49076	1	PROX1	PROX1		1	0
GO:BP	negative regulation of cytokine-mediated signaling pathway	GO:0001960	0.0323031	1.49076	2	SLIT3,RABGEF1	SLIT3, RABGEF1		2	0
GO:BP	blood vessel endothelial cell differentiation	GO:0060837	0.0323031	1.49076	1	PROX1	PROX1		1	0
GO:BP	hematopoietic stem cell migration to bone marrow	GO:0097241	0.032316	1.49058	1	JAM3	JAM3		1	0
GO:BP	dendrite arborization	GO:0140059	0.0324814	1.48837	1	PTN	PTN		1	0
GO:BP	negative regulation of MAPK cascade	GO:0043409	0.0324814	1.48837	1	FBLN1	FBLN1		1	0
GO:BP	response to redox state	GO:0051775	0.0325687	1.4872	1	SMPD3		SMPD3	0	1
GO:BP	positive regulation of excitatory postsynaptic potential	GO:2000463	0.0325687	1.4872	1	RELN	RELN		1	0
GO:BP	sphingomyelin catabolic process	GO:0006685	0.0325687	1.4872	1	SMPD3		SMPD3	0	1
GO:BP	negative regulation of response to wounding	GO:1903035	0.0325687	1.4872	1	MMRN1	MMRN1		1	0
GO:BP	regulation of organelle assembly	GO:1902115	0.0325687	1.4872	1	HSPA1A	HSPA1A		1	0
GO:BP	positive regulation of neuron migration	GO:2001224	0.0325687	1.4872	1	RELN	RELN		1	0
GO:BP	negative regulation of growth	GO:0045926	0.0327451	1.48485	3	PI16,SLIT3,SEMA3B	PI16, SLIT3, SEMA3B		3	0
GO:BP	cellular response to UV-B	GO:0071493	0.0327451	1.48485	1	MFAP4	MFAP4		1	0
GO:BP	myoblast fusion involved in skeletal muscle regeneration	GO:0014905	0.032761	1.48464	1	PTGFRN	PTGFRN		1	0
GO:BP	chemorepulsion of axon	GO:0061643	0.0328312	1.48371	1	PLXNA4	PLXNA4		1	0
GO:BP	branchiomotor neuron axon guidance	GO:0021785	0.0328312	1.48371	1	PLXNA4	PLXNA4		1	0
GO:BP	homeostasis of number of cells	GO:0048872	0.0328312	1.48371	2	COL14A1,TNFAIP3	COL14A1, TNFAIP3		2	0
GO:BP	positive regulation of leukocyte chemotaxis	GO:0002690	0.0328312	1.48371	2	PTN,CXCL14	PTN, CXCL14		2	0
GO:BP	primary lung bud formation	GO:0060431	0.0328786	1.48309	1	WNT2B	WNT2B		1	0
GO:BP	regulation of reproductive process	GO:2000241	0.0330937	1.48025	3	SERPINF1,WNT4,BMP7	SERPINF1, WNT4, BMP7		3	0
GO:BP	monocarboxylic acid metabolic process	GO:0032787	0.0332528	1.47817	5	CYP1A1,PROX1,PTGIS,SLC27A2,INSIG1	CYP1A1, PROX1, PTGIS, INSIG1	SLC27A2	4	1
GO:BP	metanephric tubule formation	GO:0072174	0.0333094	1.47743	1	WNT4	WNT4		1	0
GO:BP	negative regulation of extrinsic apoptotic signaling pathway via death domain receptors	GO:1902042	0.0334229	1.47596	1	TNFAIP3	TNFAIP3		1	0
GO:BP	regulation of cell size	GO:0008361	0.0336811	1.47261	3	SEMA3B,PLXNA4,FN1	SEMA3B, PLXNA4, FN1		3	0
GO:BP	focal adhesion assembly	GO:0048041	0.0336935	1.47245	2	THY1,WNT4	THY1, WNT4		2	0
GO:BP	positive regulation of calcium ion transmembrane transport	GO:1904427	0.033729	1.472	1	THY1	THY1		1	0
GO:BP	regulation of T cell receptor signaling pathway	GO:0050856	0.033729	1.472	1	THY1	THY1		1	0
GO:BP	negative regulation of response to cytokine stimulus	GO:0060761	0.0339357	1.46934	2	SLIT3,RABGEF1	SLIT3, RABGEF1		2	0
GO:BP	regulation of epithelial cell proliferation involved in prostate gland development	GO:0060768	0.0339734	1.46886	1	SERPINF1	SERPINF1		1	0
GO:BP	protein exit from endoplasmic reticulum	GO:0032527	0.0341656	1.46641	2	INSIG1,TMEM30B	INSIG1, TMEM30B		2	0
GO:BP	notochord formation	GO:0014028	0.0341927	1.46607	1	CRB2	CRB2		1	0
GO:BP	multicellular organism reproduction	GO:0032504	0.0344238	1.46314	6	FST,ADAMTS2,SLIT3,PTN,WNT4,CLDN11	FST, ADAMTS2, SLIT3, PTN, WNT4, CLDN11		6	0
GO:BP	fatty acid alpha-oxidation	GO:0001561	0.034505	1.46212	1	SLC27A2		SLC27A2	0	1
GO:BP	placenta development	GO:0001890	0.034505	1.46212	3	PTN,BMP7,TPPP3	PTN, BMP7, TPPP3		3	0
GO:BP	positive regulation of nucleobase-containing compound metabolic process	GO:0045935	0.034505	1.46212	14	COL1A1,PROX1,TBX1,OSR2,EGR3,NR4A1,RBM24,WNT4,BMP7,JUN,ZNF395,ERN1,NUPR1,GLIS1	COL1A1, PROX1, TBX1, OSR2, EGR3, NR4A1, RBM24, WNT4, BMP7, JUN, ZNF395, ERN1, NUPR1, GLIS1		14	0
GO:BP	MAPK cascade	GO:0000165	0.034505	1.46212	2	FBLN1,ACKR3	FBLN1, ACKR3		2	0
GO:BP	ectodermal placode morphogenesis	GO:0071697	0.034572	1.46128	1	PROX1	PROX1		1	0
GO:BP	positive regulation of axonogenesis	GO:0050772	0.034572	1.46128	2	PLXNA4,FN1	PLXNA4, FN1		2	0
GO:BP	ventricular cardiac muscle cell differentiation	GO:0055012	0.034572	1.46128	1	PROX1	PROX1		1	0
GO:BP	response to type II interferon	GO:0034341	0.034572	1.46128	2	RAB7B,CCL2	RAB7B	CCL2	1	1
GO:BP	positive regulation of innate immune response	GO:0045089	0.034572	1.46128	2	RAB7B,TNFAIP3	RAB7B, TNFAIP3		2	0
GO:BP	ectodermal placode formation	GO:0060788	0.034572	1.46128	1	PROX1	PROX1		1	0
GO:BP	retina development in camera-type eye	GO:0060041	0.0349028	1.45714	3	THY1,PROX1,CRB2	THY1, PROX1, CRB2		3	0
GO:BP	response to ketone	GO:1901654	0.0351651	1.45389	2	TGFBR3,SLIT3	TGFBR3, SLIT3		2	0
GO:BP	monoatomic ion transmembrane transport	GO:0034220	0.0351679	1.45385	5	THY1,KCNA5,PIEZO2,KCNK12,SLC6A2	THY1, KCNA5, PIEZO2, KCNK12, SLC6A2		5	0
GO:BP	regulation of carbohydrate catabolic process	GO:0043470	0.0351679	1.45385	2	PPP1R3B,NUPR1	PPP1R3B, NUPR1		2	0
GO:BP	positive regulation of long-term synaptic potentiation	GO:1900273	0.0351968	1.4535	1	RELN	RELN		1	0
GO:BP	negative regulation of mast cell activation	GO:0033004	0.0351968	1.4535	1	RABGEF1	RABGEF1		1	0
GO:BP	regulation of muscle adaptation	GO:0043502	0.0351968	1.4535	1	PI16	PI16		1	0
GO:BP	regulation of Fc receptor mediated stimulatory signaling pathway	GO:0060368	0.0351968	1.4535	1	RABGEF1	RABGEF1		1	0
GO:BP	regulation of microtubule-based process	GO:0032886	0.0353803	1.45124	1	HSPA1A	HSPA1A		1	0
GO:BP	negative regulation of epithelial cell proliferation	GO:0050680	0.0354605	1.45026	2	SERPINF1,CCL2	SERPINF1	CCL2	1	1
GO:BP	organic substance catabolic process	GO:1901575	0.0354684	1.45016	14	HSPA1A,ACE,TNFAIP3,TIMP2,CDO1,SMPD3,SLC27A2,RBM24,NT5E,ASB2,ZFAND2A,DENND3,PPP1R3B,NUPR1	HSPA1A, ACE, TNFAIP3, TIMP2, CDO1, RBM24, NT5E, ASB2, ZFAND2A, DENND3, PPP1R3B, NUPR1	SMPD3, SLC27A2	12	2
GO:BP	regulation of membrane potential	GO:0042391	0.0354684	1.45016	3	KCNA5,KCNK12,RELN	KCNA5, KCNK12, RELN		3	0
GO:BP	regulation of systemic arterial blood pressure by hormone	GO:0001990	0.0354844	1.44996	1	ACE	ACE		1	0
GO:BP	cellular response to oxidised low-density lipoprotein particle stimulus	GO:0140052	0.0355306	1.4494	1	SMPD3		SMPD3	0	1
GO:BP	platelet activation	GO:0030168	0.0355432	1.44924	1	MMRN1	MMRN1		1	0
GO:BP	negative regulation of DNA-binding transcription factor activity	GO:0043433	0.0355432	1.44924	1	PTGIS	PTGIS		1	0
GO:BP	regulation of 3'-UTR-mediated mRNA stabilization	GO:1905868	0.0356424	1.44803	1	RBM24	RBM24		1	0
GO:BP	nitrogen compound transport	GO:0071705	0.0356813	1.44756	5	ABCG1,CPE,SLC7A10,COL1A1,ABCA1	ABCG1, CPE, SLC7A10, COL1A1, ABCA1		5	0
GO:BP	cytokine production	GO:0001816	0.0357406	1.44684	3	RAB7B,TNFAIP3,COL3A1	RAB7B, TNFAIP3, COL3A1		3	0
GO:BP	negative regulation of stem cell population maintenance	GO:1902455	0.035837	1.44567	1	BMP7	BMP7		1	0
GO:BP	monocyte aggregation	GO:0070487	0.035837	1.44567	1	BMP7	BMP7		1	0
GO:BP	negative regulation of apoptotic process involved in morphogenesis	GO:1902338	0.035837	1.44567	1	BMP7	BMP7		1	0
GO:BP	negative regulation of apoptotic process involved in development	GO:1904746	0.035837	1.44567	1	BMP7	BMP7		1	0
GO:BP	positive regulation of lymphocyte differentiation	GO:0045621	0.035837	1.44567	2	EGR3,MMP14	EGR3, MMP14		2	0
GO:BP	cell proliferation involved in metanephros development	GO:0072203	0.035837	1.44567	1	BMP7	BMP7		1	0
GO:BP	mesenchymal stem cell maintenance involved in nephron morphogenesis	GO:0072038	0.035837	1.44567	1	BMP7	BMP7		1	0
GO:BP	glial cell apoptotic process	GO:0034349	0.035837	1.44567	1	CCL2		CCL2	0	1
GO:BP	regulation of branching involved in prostate gland morphogenesis	GO:0060687	0.035837	1.44567	1	BMP7	BMP7		1	0
GO:BP	glandular epithelial cell differentiation	GO:0002067	0.0358469	1.44555	2	PROX1,WNT4	PROX1, WNT4		2	0
GO:BP	cardiac muscle contraction	GO:0060048	0.0359081	1.44481	2	KCNA5,STC1	KCNA5, STC1		2	0
GO:BP	negative regulation of monoatomic ion transport	GO:0043271	0.0359081	1.44481	2	STC1,RRAD	STC1, RRAD		2	0
GO:BP	actin filament-based movement	GO:0030048	0.0359081	1.44481	2	KCNA5,STC1	KCNA5, STC1		2	0
GO:BP	regulation of SREBP signaling pathway	GO:2000638	0.0359081	1.44481	1	INSIG1	INSIG1		1	0
GO:BP	cranial suture morphogenesis	GO:0060363	0.0359081	1.44481	1	INSIG1	INSIG1		1	0
GO:BP	negative regulation of long-term synaptic potentiation	GO:1900272	0.0360707	1.44285	1	PTN	PTN		1	0
GO:BP	leukocyte chemotaxis involved in inflammatory response	GO:0002232	0.0360707	1.44285	1	PTN	PTN		1	0
GO:BP	epithelial cell proliferation involved in prostate gland development	GO:0060767	0.0361403	1.44201	1	SERPINF1	SERPINF1		1	0
GO:BP	AMP catabolic process	GO:0006196	0.0361403	1.44201	1	NT5E	NT5E		1	0
GO:BP	tissue regeneration	GO:0042246	0.0361571	1.44181	2	PTN,PTGFRN	PTN, PTGFRN		2	0
GO:BP	regulation of protein kinase activity	GO:0045859	0.0362034	1.44125	1	THY1	THY1		1	0
GO:BP	positive regulation of cholesterol efflux	GO:0010875	0.0362034	1.44125	1	ABCA1	ABCA1		1	0
GO:BP	cartilage morphogenesis	GO:0060536	0.0362286	1.44095	1	STC1	STC1		1	0
GO:BP	endothelial cell morphogenesis	GO:0001886	0.0362286	1.44095	1	STC1	STC1		1	0
GO:BP	response to angiotensin	GO:1990776	0.036241	1.4408	1	COL3A1	COL3A1		1	0
GO:BP	branching involved in ureteric bud morphogenesis	GO:0001658	0.0364925	1.4378	2	WNT4,WNT2B	WNT4, WNT2B		2	0
GO:BP	negative regulation of B cell activation	GO:0050869	0.0365325	1.43732	1	TNFAIP3	TNFAIP3		1	0
GO:BP	epithelial cell fate commitment	GO:0072148	0.0365325	1.43732	1	PROX1	PROX1		1	0
GO:BP	ectodermal placode development	GO:0071696	0.0365325	1.43732	1	PROX1	PROX1		1	0
GO:BP	protein complex oligomerization	GO:0051259	0.0367049	1.43528	2	COL1A2,KCNA5	COL1A2, KCNA5		2	0
GO:BP	regulation of DNA-templated transcription	GO:0006355	0.0367049	1.43528	21	HSPA1A,HIF3A,COL1A1,PROX1,TBX1,PTGIS,FST,OSR2,EGR3,NR4A1,ZNF503,WNT4,BHLHE40,BMP7,PHF24,SOX7,JUN,ZNF395,NUPR1,GLIS1,ZNF8	HSPA1A, HIF3A, COL1A1, PROX1, TBX1, PTGIS, FST, OSR2, EGR3, NR4A1, ZNF503, WNT4, BHLHE40, BMP7, JUN, ZNF395, NUPR1, GLIS1, ZNF8	PHF24, SOX7	19	2
GO:BP	mitotic nuclear division	GO:0140014	0.0368303	1.43379	1	HSPA1A	HSPA1A		1	0
GO:BP	cellular response to organic cyclic compound	GO:0071407	0.0368303	1.43379	1	CYP1A1	CYP1A1		1	0
GO:BP	negative regulation of myeloid leukocyte differentiation	GO:0002762	0.0368303	1.43379	1	FBN1	FBN1		1	0
GO:BP	regulation of chemokine-mediated signaling pathway	GO:0070099	0.0368303	1.43379	1	SLIT3	SLIT3		1	0
GO:BP	regulation of kinase activity	GO:0043549	0.0368303	1.43379	1	THY1	THY1		1	0
GO:BP	positive regulation of mononuclear cell migration	GO:0071677	0.0369065	1.4329	2	CXCL14,JAM3	CXCL14, JAM3		2	0
GO:BP	keratinocyte differentiation	GO:0030216	0.0369571	1.4323	2	WNT16,TGM3	WNT16	TGM3	1	1
GO:BP	negative regulation of voltage-gated calcium channel activity	GO:1901386	0.0372124	1.42931	1	RRAD	RRAD		1	0
GO:BP	negative regulation of muscle cell differentiation	GO:0051148	0.0372369	1.42903	1	PI16	PI16		1	0
GO:BP	positive regulation of synaptic transmission, glutamatergic	GO:0051968	0.0373478	1.42774	1	RELN	RELN		1	0
GO:BP	positive regulation of dendritic spine morphogenesis	GO:0061003	0.0373478	1.42774	1	RELN	RELN		1	0
GO:BP	regulation of RNA biosynthetic process	GO:2001141	0.0373478	1.42774	21	HSPA1A,HIF3A,COL1A1,PROX1,TBX1,PTGIS,FST,OSR2,EGR3,NR4A1,ZNF503,WNT4,BHLHE40,BMP7,PHF24,SOX7,JUN,ZNF395,NUPR1,GLIS1,ZNF8	HSPA1A, HIF3A, COL1A1, PROX1, TBX1, PTGIS, FST, OSR2, EGR3, NR4A1, ZNF503, WNT4, BHLHE40, BMP7, JUN, ZNF395, NUPR1, GLIS1, ZNF8	PHF24, SOX7	19	2
GO:BP	mononuclear cell migration	GO:0071674	0.0373794	1.42737	3	CCL2,CXCL14,JAM3	CXCL14, JAM3	CCL2	2	1
GO:BP	plasma lipoprotein particle assembly	GO:0034377	0.037601	1.4248	1	ABCA1	ABCA1		1	0
GO:BP	thyroid-stimulating hormone-secreting cell differentiation	GO:0060129	0.037601	1.4248	1	WNT4	WNT4		1	0
GO:BP	positive regulation of kidney development	GO:0090184	0.037601	1.4248	1	WNT4	WNT4		1	0
GO:BP	regulation of male gonad development	GO:2000018	0.037601	1.4248	1	WNT4	WNT4		1	0
GO:BP	positive regulation of hormone biosynthetic process	GO:0046886	0.037601	1.4248	1	WNT4	WNT4		1	0
GO:BP	positive regulation of hair follicle development	GO:0051798	0.037601	1.4248	1	FST	FST		1	0
GO:BP	regulation of amyloid-beta formation	GO:1902003	0.037601	1.4248	1	ABCG1	ABCG1		1	0
GO:BP	monocyte extravasation	GO:0035696	0.037601	1.4248	1	JAM3	JAM3		1	0
GO:BP	testosterone biosynthetic process	GO:0061370	0.037601	1.4248	1	WNT4	WNT4		1	0
GO:BP	positive regulation of response to biotic stimulus	GO:0002833	0.0376479	1.42426	2	RAB7B,TNFAIP3	RAB7B, TNFAIP3		2	0
GO:BP	membrane organization	GO:0061024	0.0377819	1.42272	4	ABCG1,ABCA1,ATP8A2,RELN	ABCG1, ABCA1, RELN	ATP8A2	3	1
GO:BP	positive regulation of T cell differentiation in thymus	GO:0033089	0.0380221	1.41996	1	EGR3	EGR3		1	0
GO:BP	regulation of gamma-delta T cell differentiation	GO:0045586	0.0380221	1.41996	1	EGR3	EGR3		1	0
GO:BP	very long-chain fatty acid catabolic process	GO:0042760	0.0380743	1.41937	1	SLC27A2		SLC27A2	0	1
GO:BP	positive regulation of endothelial cell apoptotic process	GO:2000353	0.0380743	1.41937	1	CCL2		CCL2	0	1
GO:BP	negative regulation of lymphocyte migration	GO:2000402	0.0380743	1.41937	1	CCL2		CCL2	0	1
GO:BP	roof of mouth development	GO:0060021	0.0380743	1.41937	2	OSR2,INSIG1	OSR2, INSIG1		2	0
GO:BP	regulation of leukocyte differentiation	GO:1902105	0.0380793	1.41931	3	FBN1,EGR3,MMP14	FBN1, EGR3, MMP14		3	0
GO:BP	multicellular organismal-level homeostasis	GO:0048871	0.0380817	1.41928	3	COL14A1,TNFAIP3,COL3A1	COL14A1, TNFAIP3, COL3A1		3	0
GO:BP	regulation of small molecule metabolic process	GO:0062012	0.0380817	1.41928	4	PROX1,INSIG1,WNT4,NUPR1	PROX1, INSIG1, WNT4, NUPR1		4	0
GO:BP	cellular ketone metabolic process	GO:0042180	0.0382726	1.41711	3	PROX1,INSIG1,WNT4	PROX1, INSIG1, WNT4		3	0
GO:BP	negative regulation of endothelial cell apoptotic process	GO:2000352	0.0386111	1.41329	1	TNFAIP3	TNFAIP3		1	0
GO:BP	glutamatergic neuron differentiation	GO:1905962	0.0386111	1.41329	1	PROX1	PROX1		1	0
GO:BP	neural crest cell migration involved in autonomic nervous system development	GO:1901166	0.0387357	1.41189	1	FN1	FN1		1	0
GO:BP	regulation of carbohydrate metabolic process	GO:0006109	0.0390554	1.40832	3	SMPD3,PPP1R3B,NUPR1	PPP1R3B, NUPR1	SMPD3	2	1
GO:BP	eyelid development in camera-type eye	GO:0061029	0.0391759	1.40698	1	OSR2	OSR2		1	0
GO:BP	regulation of catabolic process	GO:0009894	0.0391917	1.40681	8	HSPA1A,TNFAIP3,TIMP2,RBM24,ZFAND2A,HSPB8,PPP1R3B,NUPR1	HSPA1A, TNFAIP3, TIMP2, RBM24, ZFAND2A, HSPB8, PPP1R3B, NUPR1		8	0
GO:BP	negative regulation of insulin-like growth factor receptor signaling pathway	GO:0043569	0.0392476	1.40619	1	CILP	CILP		1	0
GO:BP	secretion by cell	GO:0032940	0.0392485	1.40618	6	ABCG1,CPE,ABCA1,SMPD3,RABGEF1,PCSK6	ABCG1, CPE, ABCA1, RABGEF1, PCSK6	SMPD3	5	1
GO:BP	regulation of wound healing	GO:0061041	0.039297	1.40564	1	MMRN1	MMRN1		1	0
GO:BP	positive regulation of neuron differentiation	GO:0045666	0.0393965	1.40454	2	PROX1,BMP7	PROX1, BMP7		2	0
GO:BP	regulation of cardiac muscle cell membrane repolarization	GO:0099623	0.0393965	1.40454	1	KCNA5	KCNA5		1	0
GO:BP	regulation of systemic arterial blood pressure mediated by a chemical signal	GO:0003044	0.0393965	1.40454	1	ACE	ACE		1	0
GO:BP	norepinephrine transport	GO:0015874	0.0393965	1.40454	1	SLC6A2	SLC6A2		1	0
GO:BP	positive regulation of protein metabolic process	GO:0051247	0.0394007	1.4045	3	HSPA1A,ABCG1,TNFAIP3	HSPA1A, ABCG1, TNFAIP3		3	0
GO:BP	regulation of amyloid precursor protein catabolic process	GO:1902991	0.0394389	1.40407	1	ABCG1	ABCG1		1	0
GO:BP	negative regulation of leukocyte degranulation	GO:0043301	0.0397196	1.40099	1	RABGEF1	RABGEF1		1	0
GO:BP	interneuron migration	GO:1904936	0.0397196	1.40099	1	RELN	RELN		1	0
GO:BP	negative regulation of myeloid leukocyte mediated immunity	GO:0002887	0.0397196	1.40099	1	RABGEF1	RABGEF1		1	0
GO:BP	positive regulation of neural precursor cell proliferation	GO:2000179	0.0398088	1.40002	2	PROX1,VCAN	PROX1, VCAN		2	0
GO:BP	toll-like receptor 4 signaling pathway	GO:0034142	0.0398384	1.3997	1	RAB7B	RAB7B		1	0
GO:BP	regulation of protein localization to plasma membrane	GO:1903076	0.0398559	1.39951	2	RAMP3,MMP14	RAMP3, MMP14		2	0
GO:BP	negative regulation of developmental growth	GO:0048640	0.0400246	1.39767	2	PI16,SEMA3B	PI16, SEMA3B		2	0
GO:BP	dendrite development	GO:0016358	0.0400246	1.39767	3	RELN,PTN,BMP7	RELN, PTN, BMP7		3	0
GO:BP	nuclear chromosome segregation	GO:0098813	0.0402651	1.39507	1	HSPA1A	HSPA1A		1	0
GO:BP	cellular response to peptide hormone stimulus	GO:0071375	0.0403643	1.394	3	NR4A1,MYH11,INSIG1	NR4A1, MYH11, INSIG1		3	0
GO:BP	positive regulation of MAPK cascade	GO:0043410	0.0404199	1.39341	4	ACKR3,WNT16,RAMP3,WNT4	ACKR3, WNT16, RAMP3, WNT4		4	0
GO:BP	regulation of cell proliferation involved in kidney development	GO:1901722	0.0406435	1.39101	1	BMP7	BMP7		1	0
GO:BP	negative regulation of morphogenesis of an epithelium	GO:1905331	0.0406435	1.39101	1	BMP7	BMP7		1	0
GO:BP	regulation of prostatic bud formation	GO:0060685	0.0406435	1.39101	1	BMP7	BMP7		1	0
GO:BP	negative regulation of extracellular matrix organization	GO:1903054	0.0406435	1.39101	1	TGFBR3	TGFBR3		1	0
GO:BP	neural fold formation	GO:0001842	0.0406435	1.39101	1	BMP7	BMP7		1	0
GO:BP	cell-cell signaling involved in cardiac conduction	GO:0086019	0.040656	1.39088	1	KCNA5	KCNA5		1	0
GO:BP	regulation of release of sequestered calcium ion into cytosol	GO:0051279	0.040656	1.39088	1	THY1	THY1		1	0
GO:BP	fructose 6-phosphate metabolic process	GO:0006002	0.0407653	1.38971	1	GFPT2	GFPT2		1	0
GO:BP	fibroblast growth factor receptor signaling pathway	GO:0008543	0.0412582	1.38449	2	HMCN1,WNT4	HMCN1, WNT4		2	0
GO:BP	positive regulation of lymphocyte activation	GO:0051251	0.0412582	1.38449	3	THY1,EGR3,MMP14	THY1, EGR3, MMP14		3	0
GO:BP	animal organ formation	GO:0048645	0.041351	1.38351	2	BMP7,WNT2B	BMP7, WNT2B		2	0
GO:BP	phosphate ion homeostasis	GO:0055062	0.0413512	1.38351	1	SFRP4	SFRP4		1	0
GO:BP	response to hypoxia	GO:0001666	0.0414255	1.38273	3	HIF3A,PTGIS,MMP2	HIF3A, PTGIS, MMP2		3	0
GO:BP	regulation of gamma-delta T cell activation	GO:0046643	0.0414755	1.38221	1	EGR3	EGR3		1	0
GO:BP	embryonic heart tube development	GO:0035050	0.0414837	1.38212	2	PLXNA4,ASB2	PLXNA4, ASB2		2	0
GO:BP	anterior commissure morphogenesis	GO:0021960	0.0416434	1.38045	1	PLXNA4	PLXNA4		1	0
GO:BP	cAMP biosynthetic process	GO:0006171	0.0418559	1.37824	1	ADCY2	ADCY2		1	0
GO:BP	B cell homeostasis	GO:0001782	0.041913	1.37765	1	TNFAIP3	TNFAIP3		1	0
GO:BP	hematopoietic progenitor cell differentiation	GO:0002244	0.041978	1.37698	2	FST,SMPD3	FST	SMPD3	1	1
GO:BP	protein-lipid complex assembly	GO:0065005	0.041978	1.37698	1	ABCA1	ABCA1		1	0
GO:BP	renal vesicle formation	GO:0072033	0.041978	1.37698	1	WNT4	WNT4		1	0
GO:BP	negative regulation of catalytic activity	GO:0043086	0.041978	1.37698	1	THY1	THY1		1	0
GO:BP	neurotransmitter-gated ion channel clustering	GO:0072578	0.041978	1.37698	1	RELN	RELN		1	0
GO:BP	mammary gland branching involved in pregnancy	GO:0060745	0.041978	1.37698	1	WNT4	WNT4		1	0
GO:BP	regulation of Rab protein signal transduction	GO:0032483	0.041978	1.37698	1	DENND3	DENND3		1	0
GO:BP	carbohydrate derivative biosynthetic process	GO:1901137	0.041978	1.37698	5	GXYLT2,SMPD3,ADCY2,NT5E,GFPT2	GXYLT2, ADCY2, NT5E, GFPT2	SMPD3	4	1
GO:BP	regulation of gonad development	GO:1905939	0.041978	1.37698	1	WNT4	WNT4		1	0
GO:BP	myeloid leukocyte activation	GO:0002274	0.041978	1.37698	3	CD200,RABGEF1,FN1	RABGEF1, FN1	CD200	2	1
GO:BP	regulation of transferase activity	GO:0051338	0.041978	1.37698	1	THY1	THY1		1	0
GO:BP	antigen receptor-mediated signaling pathway	GO:0050851	0.041978	1.37698	2	THY1,FYB2	THY1	FYB2	1	1
GO:BP	tooth mineralization	GO:0034505	0.041978	1.37698	1	COL1A1	COL1A1		1	0
GO:BP	response to alcohol	GO:0097305	0.04204	1.37634	2	TGFBR3,SLIT3	TGFBR3, SLIT3		2	0
GO:BP	regulation of peroxisome proliferator activated receptor signaling pathway	GO:0035358	0.0425579	1.37102	1	PTGIS	PTGIS		1	0
GO:BP	nerve development	GO:0021675	0.0425858	1.37073	2	ACKR3,PLXNA4	ACKR3, PLXNA4		2	0
GO:BP	regulation of innate immune response	GO:0045088	0.0426099	1.37049	2	RAB7B,TNFAIP3	RAB7B, TNFAIP3		2	0
GO:BP	embryonic pattern specification	GO:0009880	0.0427121	1.36945	2	BMP7,PCSK6	BMP7, PCSK6		2	0
GO:BP	vasculogenesis	GO:0001570	0.0428062	1.36849	1	ACKR3	ACKR3		1	0
GO:BP	lymphangiogenesis	GO:0001946	0.0428062	1.36849	1	PROX1	PROX1		1	0
GO:BP	dentate gyrus development	GO:0021542	0.0428062	1.36849	1	PROX1	PROX1		1	0
GO:BP	regulation of receptor-mediated endocytosis	GO:0048259	0.0428596	1.36795	2	SFRP4,RABGEF1	SFRP4, RABGEF1		2	0
GO:BP	photoreceptor cell differentiation	GO:0046530	0.0428893	1.36765	2	THY1,CRB2	THY1, CRB2		2	0
GO:BP	positive regulation of DNA-templated transcription	GO:0045893	0.0428893	1.36765	12	COL1A1,PROX1,TBX1,OSR2,EGR3,NR4A1,WNT4,BMP7,JUN,ZNF395,NUPR1,GLIS1	COL1A1, PROX1, TBX1, OSR2, EGR3, NR4A1, WNT4, BMP7, JUN, ZNF395, NUPR1, GLIS1		12	0
GO:BP	response to decreased oxygen levels	GO:0036293	0.0429806	1.36673	3	HIF3A,PTGIS,MMP2	HIF3A, PTGIS, MMP2		3	0
GO:BP	aminophospholipid transport	GO:0015917	0.0429884	1.36665	1	TMEM30B	TMEM30B		1	0
GO:BP	leukocyte cell-cell adhesion	GO:0007159	0.0431388	1.36513	4	THY1,EGR3,NT5E,BMP7	THY1, EGR3, NT5E, BMP7		4	0
GO:BP	ureteric bud morphogenesis	GO:0060675	0.0431583	1.36494	2	WNT4,WNT2B	WNT4, WNT2B		2	0
GO:BP	positive regulation of RNA biosynthetic process	GO:1902680	0.0431583	1.36494	12	COL1A1,PROX1,TBX1,OSR2,EGR3,NR4A1,WNT4,BMP7,JUN,ZNF395,NUPR1,GLIS1	COL1A1, PROX1, TBX1, OSR2, EGR3, NR4A1, WNT4, BMP7, JUN, ZNF395, NUPR1, GLIS1		12	0
GO:BP	negative regulation of cytoplasmic translation	GO:2000766	0.0433249	1.36326	1	RBM24	RBM24		1	0
GO:BP	skeletal muscle fiber differentiation	GO:0098528	0.0433249	1.36326	1	RBM24	RBM24		1	0
GO:BP	detoxification of copper ion	GO:0010273	0.0433249	1.36326	1	MT1A		MT1A	0	1
GO:BP	stress response to copper ion	GO:1990169	0.0433249	1.36326	1	MT1A		MT1A	0	1
GO:BP	negative regulation of mitotic cell cycle	GO:0045930	0.0434845	1.36167	1	GAS1	GAS1		1	0
GO:BP	T cell differentiation in thymus	GO:0033077	0.0434845	1.36167	2	EGR3,WNT4	EGR3, WNT4		2	0
GO:BP	regulation of voltage-gated calcium channel activity	GO:1901385	0.0434845	1.36167	1	RRAD	RRAD		1	0
GO:BP	dendrite morphogenesis	GO:0048813	0.043552	1.36099	2	RELN,PTN	RELN, PTN		2	0
GO:BP	cellular response to metal ion	GO:0071248	0.043552	1.36099	3	SMPD3,JUN,MT1A	JUN	SMPD3, MT1A	1	2
GO:BP	regulation of branching involved in lung morphogenesis	GO:0061046	0.0435646	1.36087	1	WNT2B	WNT2B		1	0
GO:BP	nail development	GO:0035878	0.0435646	1.36087	1	ITGB4	ITGB4		1	0
GO:BP	regulation of antigen receptor-mediated signaling pathway	GO:0050854	0.0435874	1.36064	1	THY1	THY1		1	0
GO:BP	positive regulation of hydrolase activity	GO:0051345	0.0435874	1.36064	1	THY1	THY1		1	0
GO:BP	stabilization of membrane potential	GO:0030322	0.0435874	1.36064	1	KCNK12	KCNK12		1	0
GO:BP	negative regulation of smooth muscle cell proliferation	GO:0048662	0.0436059	1.36045	1	TNFAIP3	TNFAIP3		1	0
GO:BP	positive regulation of cAMP-mediated signaling	GO:0043950	0.0436506	1.36001	1	RAMP3	RAMP3		1	0
GO:BP	positive regulation of protein kinase A signaling	GO:0010739	0.0436506	1.36001	1	RAMP3	RAMP3		1	0
GO:BP	DNA biosynthetic process	GO:0071897	0.0436506	1.36001	2	LOX,SMPD3	LOX	SMPD3	1	1
GO:BP	negative regulation of neuroinflammatory response	GO:0150079	0.0437789	1.35874	1	CD200		CD200	0	1
GO:BP	monocyte activation	GO:0042117	0.0439294	1.35725	1	FN1	FN1		1	0
GO:BP	mesonephric tubule morphogenesis	GO:0072171	0.0439778	1.35677	2	WNT4,WNT2B	WNT4, WNT2B		2	0
GO:BP	positive regulation of receptor internalization	GO:0002092	0.044023	1.35632	1	SFRP4	SFRP4		1	0
GO:BP	regulation of actomyosin structure organization	GO:0110020	0.044023	1.35632	2	PROX1,WNT4	PROX1, WNT4		2	0
GO:BP	purine nucleoside monophosphate catabolic process	GO:0009128	0.044023	1.35632	1	NT5E	NT5E		1	0
GO:BP	motor neuron migration	GO:0097475	0.044023	1.35632	1	RELN	RELN		1	0
GO:BP	dopamine uptake	GO:0090494	0.044023	1.35632	1	SLC6A2	SLC6A2		1	0
GO:BP	purine ribonucleoside monophosphate catabolic process	GO:0009169	0.044023	1.35632	1	NT5E	NT5E		1	0
GO:BP	regulation of membrane repolarization	GO:0060306	0.044023	1.35632	1	KCNA5	KCNA5		1	0
GO:BP	cardiac muscle cell membrane repolarization	GO:0099622	0.044023	1.35632	1	KCNA5	KCNA5		1	0
GO:BP	Fc receptor mediated stimulatory signaling pathway	GO:0002431	0.044023	1.35632	1	RABGEF1	RABGEF1		1	0
GO:BP	muscle adaptation	GO:0043500	0.0440422	1.35613	1	PI16	PI16		1	0
GO:BP	cellular response to lipid	GO:0071396	0.0442318	1.35427	4	TNFAIP3,ABCA1,RAMP3,INSIG1	TNFAIP3, ABCA1, RAMP3, INSIG1		4	0
GO:BP	UDP-N-acetylglucosamine biosynthetic process	GO:0006048	0.0445464	1.35119	1	GFPT2	GFPT2		1	0
GO:BP	response to fluid shear stress	GO:0034405	0.0445464	1.35119	1	ABCA1	ABCA1		1	0
GO:BP	peptide metabolic process	GO:0006518	0.0446204	1.35047	3	ACE,ABCG1,CPE	ACE, ABCG1, CPE		3	0
GO:BP	positive regulation of cation transmembrane transport	GO:1904064	0.0446952	1.34974	1	THY1	THY1		1	0
GO:BP	potassium ion transmembrane transport	GO:0071805	0.0447476	1.34923	2	KCNA5,KCNK12	KCNA5, KCNK12		2	0
GO:BP	oogenesis	GO:0048477	0.0448639	1.3481	2	PTN,WNT4	PTN, WNT4		2	0
GO:BP	negative regulation of mesenchymal cell apoptotic process	GO:2001054	0.0450723	1.34609	1	BMP7	BMP7		1	0
GO:BP	pericardium morphogenesis	GO:0003344	0.0450723	1.34609	1	BMP7	BMP7		1	0
GO:BP	detection of mechanical stimulus involved in sensory perception of pain	GO:0050966	0.0453888	1.34305	1	PHF24		PHF24	0	1
GO:BP	facial nerve structural organization	GO:0021612	0.0454996	1.34199	1	PLXNA4	PLXNA4		1	0
GO:BP	hyaluronan biosynthetic process	GO:0030213	0.0455951	1.34108	1	SMPD3		SMPD3	0	1
GO:BP	amyloid-beta formation	GO:0034205	0.0456523	1.34054	1	ABCG1	ABCG1		1	0
GO:BP	negative regulation of blood vessel morphogenesis	GO:2000181	0.0457933	1.3392	2	SERPINF1,WNT4	SERPINF1, WNT4		2	0
GO:BP	positive regulation of cell cycle	GO:0045787	0.045799	1.33914	4	PROX1,SMPD3,WNT4,NUPR1	PROX1, WNT4, NUPR1	SMPD3	3	1
GO:BP	regulation of aldosterone biosynthetic process	GO:0032347	0.0460409	1.33686	1	WNT4	WNT4		1	0
GO:BP	regulation of cortisol biosynthetic process	GO:2000064	0.0460409	1.33686	1	WNT4	WNT4		1	0
GO:BP	negative regulation of hormone biosynthetic process	GO:0032353	0.0460409	1.33686	1	WNT4	WNT4		1	0
GO:BP	response to UV-B	GO:0010224	0.0460409	1.33686	1	MFAP4	MFAP4		1	0
GO:BP	learning	GO:0007612	0.0460409	1.33686	2	RELN,PTN	RELN, PTN		2	0
GO:BP	leukocyte migration involved in inflammatory response	GO:0002523	0.046195	1.3354	1	PTN	PTN		1	0
GO:BP	lipid biosynthetic process	GO:0008610	0.0465089	1.33246	5	PROX1,PTGIS,SLC27A2,INSIG1,WNT4	PROX1, PTGIS, INSIG1, WNT4	SLC27A2	4	1
GO:BP	lens morphogenesis in camera-type eye	GO:0002089	0.0465475	1.3321	1	PROX1	PROX1		1	0
GO:BP	atrial cardiac muscle tissue development	GO:0003228	0.0465475	1.3321	1	PROX1	PROX1		1	0
GO:BP	regulation of response to endoplasmic reticulum stress	GO:1905897	0.0465475	1.3321	2	ERN1,NUPR1	ERN1, NUPR1		2	0
GO:BP	negative regulation of vasculature development	GO:1901343	0.0465475	1.3321	2	SERPINF1,WNT4	SERPINF1, WNT4		2	0
GO:BP	lipopolysaccharide-mediated signaling pathway	GO:0031663	0.0465475	1.3321	1	TNFAIP3	TNFAIP3		1	0
GO:BP	catecholamine uptake	GO:0090493	0.0465475	1.3321	1	SLC6A2	SLC6A2		1	0
GO:BP	regulation of extrinsic apoptotic signaling pathway via death domain receptors	GO:1902041	0.0465475	1.3321	1	TNFAIP3	TNFAIP3		1	0
GO:BP	positive regulation of receptor recycling	GO:0001921	0.0467721	1.33001	1	RAMP3	RAMP3		1	0
GO:BP	regulation of execution phase of apoptosis	GO:1900117	0.0468776	1.32904	1	PTGIS	PTGIS		1	0
GO:BP	positive regulation of monoatomic ion transmembrane transport	GO:0034767	0.0472807	1.32532	1	THY1	THY1		1	0
GO:BP	negative regulation of macrophage activation	GO:0043031	0.0473231	1.32493	1	CD200		CD200	0	1
GO:BP	regulation of cholesterol efflux	GO:0010874	0.0474371	1.32388	1	ABCA1	ABCA1		1	0
GO:BP	positive regulation of sterol transport	GO:0032373	0.0474371	1.32388	1	ABCA1	ABCA1		1	0
GO:BP	positive regulation of cholesterol transport	GO:0032376	0.0474371	1.32388	1	ABCA1	ABCA1		1	0
GO:BP	negative regulation of mononuclear cell migration	GO:0071676	0.0474371	1.32388	1	CCL2		CCL2	0	1
GO:BP	gamma-delta T cell differentiation	GO:0042492	0.0476149	1.32226	1	EGR3	EGR3		1	0
GO:BP	negative regulation of BMP signaling pathway	GO:0030514	0.0476154	1.32225	1	FBN1	FBN1		1	0
GO:BP	apical protein localization	GO:0045176	0.047639	1.32204	1	JAM3	JAM3		1	0
GO:BP	regulation of GTPase activity	GO:0043087	0.0478247	1.32035	1	THY1	THY1		1	0
GO:BP	serine family amino acid catabolic process	GO:0009071	0.0478247	1.32035	1	CDO1	CDO1		1	0
GO:BP	proteasome-mediated ubiquitin-dependent protein catabolic process	GO:0043161	0.0478698	1.31994	1	HSPA1A	HSPA1A		1	0
GO:BP	regulation of membrane protein ectodomain proteolysis	GO:0051043	0.047951	1.3192	1	TIMP2	TIMP2		1	0
GO:BP	detection of molecule of bacterial origin	GO:0032490	0.047951	1.3192	1	NR4A1	NR4A1		1	0
GO:BP	endosomal transport	GO:0016197	0.0480042	1.31872	2	RAB7B,ABCA1	RAB7B, ABCA1		2	0
GO:BP	stress fiber assembly	GO:0043149	0.0482434	1.31656	2	ELN,WNT4	ELN, WNT4		2	0
GO:BP	contractile actin filament bundle assembly	GO:0030038	0.0482434	1.31656	2	ELN,WNT4	ELN, WNT4		2	0
GO:BP	intermembrane lipid transfer	GO:0120009	0.0482946	1.3161	1	ABCG1	ABCG1		1	0
GO:BP	myotube differentiation involved in skeletal muscle regeneration	GO:0014908	0.048371	1.31541	1	PTGFRN	PTGFRN		1	0
GO:BP	cell differentiation in hindbrain	GO:0021533	0.0485471	1.31384	1	PROX1	PROX1		1	0
GO:BP	regulation of intracellular transport	GO:0032386	0.0485471	1.31384	1	GAS1	GAS1		1	0
GO:BP	positive regulation of leukocyte activation	GO:0002696	0.0485471	1.31384	3	THY1,EGR3,MMP14	THY1, EGR3, MMP14		3	0
GO:BP	amino sugar biosynthetic process	GO:0046349	0.0485471	1.31384	1	GFPT2	GFPT2		1	0
GO:BP	regulation of synapse maturation	GO:0090128	0.0485471	1.31384	1	RELN	RELN		1	0
GO:BP	response to gonadotropin	GO:0034698	0.0487843	1.31172	1	TGFBR3	TGFBR3		1	0
GO:BP	chromosome segregation	GO:0007059	0.0489244	1.31047	1	HSPA1A	HSPA1A		1	0
GO:BP	positive regulation of epithelial cell migration	GO:0010634	0.049094	1.30897	2	PROX1,TGFBR3	PROX1, TGFBR3		2	0
GO:BP	signal release	GO:0023061	0.0493096	1.30707	3	CPE,ABCA1,SMPD3	CPE, ABCA1	SMPD3	2	1
GO:BP	regulation of somatic stem cell population maintenance	GO:1904672	0.0498516	1.30232	1	BMP7	BMP7		1	0
GO:BP	regulation of osteoclast differentiation	GO:0045670	0.0498516	1.30232	1	FBN1	FBN1		1	0
GO:BP	negative regulation of leukocyte chemotaxis	GO:0002689	0.0498516	1.30232	1	CCL2		CCL2	0	1
GO:BP	metanephric mesenchyme development	GO:0072075	0.0498516	1.30232	1	BMP7	BMP7		1	0
GO:BP	detection of temperature stimulus involved in sensory perception of pain	GO:0050965	0.0500034	1.301	1	MMP24	MMP24		1	0
GO:BP	regulation of circadian rhythm	GO:0042752	0.0500631	1.30048	2	PROX1,BHLHE40	PROX1, BHLHE40		2	0
GO:BP	protein secretion	GO:0009306	0.0500778	1.30036	2	ABCG1,ABCA1	ABCG1, ABCA1		2	0
GO:BP	regulation of aldosterone metabolic process	GO:0032344	0.0501178	1.30001	1	WNT4	WNT4		1	0
GO:BP	negative regulation of hormone metabolic process	GO:0032351	0.0501178	1.30001	1	WNT4	WNT4		1	0
GO:BP	amyloid-beta metabolic process	GO:0050435	0.0501178	1.30001	1	ABCG1	ABCG1		1	0
GO:BP	positive regulation of epidermal cell differentiation	GO:0045606	0.0501178	1.30001	1	SFRP4	SFRP4		1	0
GO:BP	metanephric tubule morphogenesis	GO:0072173	0.0501178	1.30001	1	WNT4	WNT4		1	0
GO:BP	pericyte cell differentiation	GO:1904238	0.0501178	1.30001	1	WNT4	WNT4		1	0
GO:BP	cortisol biosynthetic process	GO:0034651	0.0501178	1.30001	1	WNT4	WNT4		1	0
GO:BP	tertiary alcohol biosynthetic process	GO:1902645	0.0501178	1.30001	1	WNT4	WNT4		1	0
GO:BP	somitogenesis	GO:0001756	0.0501178	1.30001	2	SEMA3C,CRB2	SEMA3C, CRB2		2	0
GO:BP	positive regulation of defense response	GO:0031349	0.0505394	1.29637	2	RAB7B,TNFAIP3	RAB7B, TNFAIP3		2	0
GO:BP	lymph vessel morphogenesis	GO:0036303	0.0505394	1.29637	1	PROX1	PROX1		1	0
GO:BP	establishment of protein localization to extracellular region	GO:0035592	0.0505394	1.29637	2	ABCG1,ABCA1	ABCG1, ABCA1		2	0
GO:BP	chondrocyte differentiation involved in endochondral bone morphogenesis	GO:0003413	0.0505394	1.29637	1	SMPD3		SMPD3	0	1
GO:BP	regulation of nucleobase-containing compound metabolic process	GO:0019219	0.0507751	1.29435	23	HSPA1A,HIF3A,COL1A1,PROX1,TBX1,PTGIS,FST,OSR2,EGR3,NR4A1,ZNF503,RBM24,WNT4,BHLHE40,BMP7,PHF24,SOX7,JUN,ZNF395,ERN1,NUPR1,GLIS1,ZNF8	HSPA1A, HIF3A, COL1A1, PROX1, TBX1, PTGIS, FST, OSR2, EGR3, NR4A1, ZNF503, RBM24, WNT4, BHLHE40, BMP7, JUN, ZNF395, ERN1, NUPR1, GLIS1, ZNF8	PHF24, SOX7	21	2
GO:BP	modulation of excitatory postsynaptic potential	GO:0098815	0.0507751	1.29435	1	RELN	RELN		1	0
GO:BP	blood vessel maturation	GO:0001955	0.0507862	1.29425	1	MMP2	MMP2		1	0
GO:BP	amyloid precursor protein catabolic process	GO:0042987	0.0508548	1.29367	1	ABCG1	ABCG1		1	0
GO:BP	DNA-templated transcription	GO:0006351	0.0508548	1.29367	21	HSPA1A,HIF3A,COL1A1,PROX1,TBX1,PTGIS,FST,OSR2,EGR3,NR4A1,ZNF503,WNT4,BHLHE40,BMP7,PHF24,SOX7,JUN,ZNF395,NUPR1,GLIS1,ZNF8	HSPA1A, HIF3A, COL1A1, PROX1, TBX1, PTGIS, FST, OSR2, EGR3, NR4A1, ZNF503, WNT4, BHLHE40, BMP7, JUN, ZNF395, NUPR1, GLIS1, ZNF8	PHF24, SOX7	19	2
GO:BP	potassium ion transport	GO:0006813	0.0509002	1.29328	2	KCNA5,KCNK12	KCNA5, KCNK12		2	0
GO:BP	non-membrane-bounded organelle assembly	GO:0140694	0.0510942	1.29163	1	HSPA1A	HSPA1A		1	0
GO:BP	neural retina development	GO:0003407	0.0511791	1.29091	2	THY1,CRB2	THY1, CRB2		2	0
GO:BP	regulation of extracellular matrix assembly	GO:1901201	0.0515173	1.28805	1	TGFBR3	TGFBR3		1	0
GO:BP	phosphate ion transport	GO:0006817	0.0515173	1.28805	1	SFRP4	SFRP4		1	0
GO:BP	negative regulation of neuron projection development	GO:0010977	0.0516806	1.28667	2	THY1,SEMA3B	THY1, SEMA3B		2	0
GO:BP	nuclear division	GO:0000280	0.0517951	1.28571	1	HSPA1A	HSPA1A		1	0
GO:BP	adenosine metabolic process	GO:0046085	0.0518224	1.28548	1	NT5E	NT5E		1	0
GO:BP	cellular response to leukemia inhibitory factor	GO:1990830	0.0518495	1.28526	2	PCOLCE2,GFPT2	PCOLCE2, GFPT2		2	0
GO:BP	nephron tubule morphogenesis	GO:0072078	0.0522449	1.28196	2	WNT4,WNT2B	WNT4, WNT2B		2	0
GO:BP	response to oxygen levels	GO:0070482	0.0523378	1.28118	3	HIF3A,PTGIS,MMP2	HIF3A, PTGIS, MMP2		3	0
GO:BP	cellular catabolic process	GO:0044248	0.0524516	1.28024	8	ACE,TIMP2,CDO1,SMPD3,SLC27A2,RBM24,ITGB4,NT5E	ACE, TIMP2, CDO1, RBM24, ITGB4, NT5E	SMPD3, SLC27A2	6	2
GO:BP	positive regulation of cytosolic calcium ion concentration	GO:0007204	0.0525852	1.27914	1	ACKR3	ACKR3		1	0
GO:BP	hematopoietic stem cell migration	GO:0035701	0.052595	1.27906	1	JAM3	JAM3		1	0
GO:BP	regulation of heart rate by cardiac conduction	GO:0086091	0.0525999	1.27901	1	KCNA5	KCNA5		1	0
GO:BP	regulation of B cell activation	GO:0050864	0.052768	1.27763	2	TNFAIP3,MMP14	TNFAIP3, MMP14		2	0
GO:BP	multicellular organism growth	GO:0035264	0.0528071	1.27731	2	COL3A1,SMPD3	COL3A1	SMPD3	1	1
GO:BP	cellular response to inorganic substance	GO:0071241	0.0528187	1.27721	3	SMPD3,JUN,MT1A	JUN	SMPD3, MT1A	1	2
GO:BP	primary neural tube formation	GO:0014020	0.0528718	1.27678	2	CTHRC1,BMP7	CTHRC1, BMP7		2	0
GO:BP	positive regulation of epidermis development	GO:0045684	0.0530085	1.27565	1	SFRP4	SFRP4		1	0
GO:BP	lymphocyte migration	GO:0072676	0.0530258	1.27551	2	CCL2,CXCL14	CXCL14	CCL2	1	1
GO:BP	sphingolipid mediated signaling pathway	GO:0090520	0.0530258	1.27551	1	SMPD3		SMPD3	0	1
GO:BP	sphingomyelin metabolic process	GO:0006684	0.0530258	1.27551	1	SMPD3		SMPD3	0	1
GO:BP	positive regulation of cell activation	GO:0050867	0.0530291	1.27549	3	THY1,EGR3,MMP14	THY1, EGR3, MMP14		3	0
GO:BP	gamete generation	GO:0007276	0.0533377	1.27297	5	FST,ADAMTS2,PTN,WNT4,CLDN11	FST, ADAMTS2, PTN, WNT4, CLDN11		5	0
GO:BP	RNA biosynthetic process	GO:0032774	0.0533377	1.27297	21	HSPA1A,HIF3A,COL1A1,PROX1,TBX1,PTGIS,FST,OSR2,EGR3,NR4A1,ZNF503,WNT4,BHLHE40,BMP7,PHF24,SOX7,JUN,ZNF395,NUPR1,GLIS1,ZNF8	HSPA1A, HIF3A, COL1A1, PROX1, TBX1, PTGIS, FST, OSR2, EGR3, NR4A1, ZNF503, WNT4, BHLHE40, BMP7, JUN, ZNF395, NUPR1, GLIS1, ZNF8	PHF24, SOX7	19	2
GO:BP	cranial nerve structural organization	GO:0021604	0.0534026	1.27244	1	PLXNA4	PLXNA4		1	0
GO:BP	striated muscle contraction	GO:0006941	0.0534026	1.27244	2	KCNA5,STC1	KCNA5, STC1		2	0
GO:BP	response to leukemia inhibitory factor	GO:1990823	0.0534026	1.27244	2	PCOLCE2,GFPT2	PCOLCE2, GFPT2		2	0
GO:BP	facial nerve development	GO:0021561	0.0534026	1.27244	1	PLXNA4	PLXNA4		1	0
GO:BP	facial nerve morphogenesis	GO:0021610	0.0534026	1.27244	1	PLXNA4	PLXNA4		1	0
GO:BP	trigeminal nerve development	GO:0021559	0.0534026	1.27244	1	PLXNA4	PLXNA4		1	0
GO:BP	negative regulation of intrinsic apoptotic signaling pathway	GO:2001243	0.0534026	1.27244	1	ACKR3	ACKR3		1	0
GO:BP	regulation of transforming growth factor beta activation	GO:1901388	0.0534734	1.27186	1	LTBP1	LTBP1		1	0
GO:BP	positive regulation of growth	GO:0045927	0.0535003	1.27164	3	PROX1,MMP14,FN1	PROX1, MMP14, FN1		3	0
GO:BP	regulation of vasculature development	GO:1901342	0.0535003	1.27164	3	SERPINF1,PTGIS,WNT4	SERPINF1, PTGIS, WNT4		3	0
GO:BP	inner ear morphogenesis	GO:0042472	0.0535003	1.27164	2	INSIG1,CTHRC1	INSIG1, CTHRC1		2	0
GO:BP	renal tubular secretion	GO:0097254	0.0537829	1.26936	1	STC1	STC1		1	0
GO:BP	regulation of protein localization to cell periphery	GO:1904375	0.0538919	1.26848	2	RAMP3,MMP14	RAMP3, MMP14		2	0
GO:BP	inorganic cation transmembrane transport	GO:0098662	0.0538919	1.26848	4	THY1,KCNA5,KCNK12,SLC6A2	THY1, KCNA5, KCNK12, SLC6A2		4	0
GO:BP	glomerular mesangium development	GO:0072109	0.0539718	1.26783	1	BMP7	BMP7		1	0
GO:BP	regulation of glucocorticoid biosynthetic process	GO:0031946	0.0539718	1.26783	1	WNT4	WNT4		1	0
GO:BP	regulation of glucocorticoid metabolic process	GO:0031943	0.0539718	1.26783	1	WNT4	WNT4		1	0
GO:BP	regulation of mesenchymal cell apoptotic process	GO:2001053	0.0539718	1.26783	1	BMP7	BMP7		1	0
GO:BP	positive regulation of hormone metabolic process	GO:0032352	0.0539718	1.26783	1	WNT4	WNT4		1	0
GO:BP	axis specification	GO:0009798	0.0539751	1.26781	2	STC1,PCSK6	STC1, PCSK6		2	0
GO:BP	nephron epithelium morphogenesis	GO:0072088	0.0539806	1.26776	2	WNT4,WNT2B	WNT4, WNT2B		2	0
GO:BP	cardiac right ventricle morphogenesis	GO:0003215	0.0539806	1.26776	1	SEMA3C	SEMA3C		1	0
GO:BP	cerebellar cortex formation	GO:0021697	0.0540372	1.26731	1	PROX1	PROX1		1	0
GO:BP	intrinsic apoptotic signaling pathway in response to DNA damage	GO:0008630	0.0540372	1.26731	1	ACKR3	ACKR3		1	0
GO:BP	negative regulation of tumor necrosis factor production	GO:0032720	0.0540372	1.26731	1	TNFAIP3	TNFAIP3		1	0
GO:BP	cellular homeostasis	GO:0019725	0.054044	1.26725	2	LOX,THY1	LOX, THY1		2	0
GO:BP	regulation of response to biotic stimulus	GO:0002831	0.0542747	1.2654	2	RAB7B,TNFAIP3	RAB7B, TNFAIP3		2	0
GO:BP	regulation of hair follicle development	GO:0051797	0.0545433	1.26326	1	FST	FST		1	0
GO:BP	cardiac muscle cell action potential involved in contraction	GO:0086002	0.0545433	1.26326	1	KCNA5	KCNA5		1	0
GO:BP	negative regulation of transcription by RNA polymerase II	GO:0000122	0.0546107	1.26272	8	HSPA1A,PROX1,FST,OSR2,BHLHE40,JUN,GLIS1,ZNF8	HSPA1A, PROX1, FST, OSR2, BHLHE40, JUN, GLIS1, ZNF8		8	0
GO:BP	spinal cord patterning	GO:0021511	0.054707	1.26196	1	RELN	RELN		1	0
GO:BP	negative regulation of cellular response to growth factor stimulus	GO:0090288	0.054707	1.26196	2	FBN1,WNT4	FBN1, WNT4		2	0
GO:BP	positive regulation of cell morphogenesis	GO:0010770	0.054707	1.26196	1	RELN	RELN		1	0
GO:BP	positive regulation of dendrite morphogenesis	GO:0050775	0.054707	1.26196	1	RELN	RELN		1	0
GO:BP	myeloid cell development	GO:0061515	0.0547517	1.2616	1	FBN1	FBN1		1	0
GO:BP	negative regulation of protein exit from endoplasmic reticulum	GO:0070862	0.0547517	1.2616	1	INSIG1	INSIG1		1	0
GO:BP	maintenance of protein localization in endoplasmic reticulum	GO:0035437	0.0547517	1.2616	1	INSIG1	INSIG1		1	0
GO:BP	regulation of endothelial cell differentiation	GO:0045601	0.0548653	1.2607	1	APOLD1	APOLD1		1	0
GO:BP	negative regulation of tumor necrosis factor superfamily cytokine production	GO:1903556	0.0548653	1.2607	1	TNFAIP3	TNFAIP3		1	0
GO:BP	maintenance of epithelial cell apical/basal polarity	GO:0045199	0.0550268	1.25943	1	CRB2	CRB2		1	0
GO:BP	maintenance of apical/basal cell polarity	GO:0035090	0.0550268	1.25943	1	CRB2	CRB2		1	0
GO:BP	positive regulation of B cell differentiation	GO:0045579	0.0550268	1.25943	1	MMP14	MMP14		1	0
GO:BP	ribonucleoside monophosphate catabolic process	GO:0009158	0.0550532	1.25922	1	NT5E	NT5E		1	0
GO:BP	regulation of actin filament organization	GO:0110053	0.0551034	1.25882	3	ELN,FHOD3,WNT4	ELN, FHOD3, WNT4		3	0
GO:BP	peroxisome proliferator activated receptor signaling pathway	GO:0035357	0.0552335	1.2578	1	PTGIS	PTGIS		1	0
GO:BP	organelle fission	GO:0048285	0.0553585	1.25682	1	HSPA1A	HSPA1A		1	0
GO:BP	negative regulation of myeloid cell differentiation	GO:0045638	0.0553585	1.25682	1	FBN1	FBN1		1	0
GO:BP	regulation of cell-matrix adhesion	GO:0001952	0.0553585	1.25682	2	THY1,WNT4	THY1, WNT4		2	0
GO:BP	positive regulation of osteoblast proliferation	GO:0033690	0.0553675	1.25675	1	CTHRC1	CTHRC1		1	0
GO:BP	cell communication involved in cardiac conduction	GO:0086065	0.055385	1.25661	1	KCNA5	KCNA5		1	0
GO:BP	synaptic transmission, dopaminergic	GO:0001963	0.055385	1.25661	1	SLC6A2	SLC6A2		1	0
GO:BP	positive regulation of organelle organization	GO:0010638	0.055385	1.25661	1	HSPA1A	HSPA1A		1	0
GO:BP	positive regulation of Rho protein signal transduction	GO:0035025	0.0553877	1.25659	1	COL3A1	COL3A1		1	0
GO:BP	UDP-N-acetylglucosamine metabolic process	GO:0006047	0.0557094	1.25407	1	GFPT2	GFPT2		1	0
GO:BP	renal tubule morphogenesis	GO:0061333	0.0558213	1.2532	2	WNT4,WNT2B	WNT4, WNT2B		2	0
GO:BP	regulation of renal system process	GO:0098801	0.056188	1.25036	1	STC1	STC1		1	0
GO:BP	plasma lipoprotein particle organization	GO:0071827	0.056188	1.25036	1	ABCA1	ABCA1		1	0
GO:BP	proteasomal protein catabolic process	GO:0010498	0.056188	1.25036	1	HSPA1A	HSPA1A		1	0
GO:BP	cellular response to retinoic acid	GO:0071300	0.056188	1.25036	1	ABCA1	ABCA1		1	0
GO:BP	glial cell development	GO:0021782	0.056188	1.25036	2	ITGB4,MXRA8	ITGB4, MXRA8		2	0
GO:BP	response to prostaglandin E	GO:0034695	0.056188	1.25036	1	TGFBR3	TGFBR3		1	0
GO:BP	negative regulation of gene expression	GO:0010629	0.0565585	1.2475	9	GAS1,TNFAIP3,SLIT3,ZNF503,CILP,RBM24,WNT4,RABGEF1,FN1	GAS1, TNFAIP3, SLIT3, ZNF503, CILP, RBM24, WNT4, RABGEF1, FN1		9	0
GO:BP	membrane repolarization	GO:0086009	0.0565585	1.2475	1	KCNA5	KCNA5		1	0
GO:BP	response to pain	GO:0048265	0.0565899	1.24726	1	RELN	RELN		1	0
GO:BP	dendritic transport	GO:0098935	0.0565899	1.24726	1	RABGEF1	RABGEF1		1	0
GO:BP	negative regulation of cell adhesion mediated by integrin	GO:0033629	0.0565899	1.24726	1	JAM3	JAM3		1	0
GO:BP	monoatomic cation transmembrane transport	GO:0098655	0.0565899	1.24726	4	THY1,KCNA5,KCNK12,SLC6A2	THY1, KCNA5, KCNK12, SLC6A2		4	0
GO:BP	semaphorin-plexin signaling pathway involved in neuron projection guidance	GO:1902285	0.0567234	1.24624	1	PLXNA4	PLXNA4		1	0
GO:BP	semaphorin-plexin signaling pathway involved in axon guidance	GO:1902287	0.0567234	1.24624	1	PLXNA4	PLXNA4		1	0
GO:BP	cellular response to unfolded protein	GO:0034620	0.0568058	1.24561	2	HSPB8,ERN1	HSPB8, ERN1		2	0
GO:BP	epithelial cell development	GO:0002064	0.0568058	1.24561	3	PROX1,STC1,ADAMTSL4	PROX1, STC1, ADAMTSL4		3	0
GO:BP	regulation of heart contraction	GO:0008016	0.0570434	1.24379	2	KCNA5,STC1	KCNA5, STC1		2	0
GO:BP	lens fiber cell differentiation	GO:0070306	0.0574558	1.24067	1	PROX1	PROX1		1	0
GO:BP	regulation of interleukin-2 production	GO:0032663	0.0574558	1.24067	1	TNFAIP3	TNFAIP3		1	0
GO:BP	positive regulation of heart growth	GO:0060421	0.0574558	1.24067	1	PROX1	PROX1		1	0
GO:BP	interleukin-2 production	GO:0032623	0.0574558	1.24067	1	TNFAIP3	TNFAIP3		1	0
GO:BP	negative regulation of epithelial cell apoptotic process	GO:1904036	0.0574558	1.24067	1	TNFAIP3	TNFAIP3		1	0
GO:BP	positive regulation of chemotaxis	GO:0050921	0.0574606	1.24063	2	PTN,CXCL14	PTN, CXCL14		2	0
GO:BP	prostatic bud formation	GO:0060513	0.0578466	1.23772	1	BMP7	BMP7		1	0
GO:BP	regulation of apoptotic process involved in development	GO:1904748	0.0578466	1.23772	1	BMP7	BMP7		1	0
GO:BP	kidney mesenchyme development	GO:0072074	0.0578466	1.23772	1	BMP7	BMP7		1	0
GO:BP	regulation of apoptotic process involved in morphogenesis	GO:1902337	0.0578466	1.23772	1	BMP7	BMP7		1	0
GO:BP	regulation of lipid metabolic process	GO:0019216	0.0578466	1.23772	3	PROX1,INSIG1,WNT4	PROX1, INSIG1, WNT4		3	0
GO:BP	positive regulation of macrophage migration	GO:1905523	0.0578775	1.23749	1	MMP14	MMP14		1	0
GO:BP	cellular response to hormone stimulus	GO:0032870	0.0578908	1.23739	4	SLIT3,NR4A1,MYH11,INSIG1	SLIT3, NR4A1, MYH11, INSIG1		4	0
GO:BP	regulation of protein kinase A signaling	GO:0010738	0.0579435	1.23699	1	RAMP3	RAMP3		1	0
GO:BP	aggrephagy	GO:0035973	0.0579543	1.23691	1	HSPB8	HSPB8		1	0
GO:BP	regulation of calcium ion transmembrane transport	GO:1903169	0.0580506	1.23619	1	THY1	THY1		1	0
GO:BP	outflow tract septum morphogenesis	GO:0003148	0.0581025	1.23581	1	SEMA3C	SEMA3C		1	0
GO:BP	negative regulation of transforming growth factor beta production	GO:0071635	0.0582252	1.23489	1	FN1	FN1		1	0
GO:BP	cellular response to tumor necrosis factor	GO:0071356	0.0582252	1.23489	2	CCL2,SMPD3		CCL2, SMPD3	0	2
GO:BP	positive regulation of dendritic spine development	GO:0060999	0.0584987	1.23285	1	RELN	RELN		1	0
GO:BP	long-term memory	GO:0007616	0.0584987	1.23285	1	RELN	RELN		1	0
GO:BP	regulation of vasoconstriction	GO:0019229	0.0585458	1.2325	1	KCNA5	KCNA5		1	0
GO:BP	protein-lipid complex organization	GO:0071825	0.0585458	1.2325	1	ABCA1	ABCA1		1	0
GO:BP	response to prostaglandin	GO:0034694	0.0585458	1.2325	1	TGFBR3	TGFBR3		1	0
GO:BP	regulation of mitotic cell cycle	GO:0007346	0.0585691	1.23233	3	GAS1,CCL2,SMPD3	GAS1	CCL2, SMPD3	1	2
GO:BP	neural tube formation	GO:0001841	0.0587111	1.23128	2	CTHRC1,BMP7	CTHRC1, BMP7		2	0
GO:BP	establishment of planar polarity involved in neural tube closure	GO:0090177	0.0587363	1.23109	1	CTHRC1	CTHRC1		1	0
GO:BP	fibroblast proliferation	GO:0048144	0.0587641	1.23089	2	COL3A1,FN1	COL3A1, FN1		2	0
GO:BP	gamma-delta T cell activation	GO:0046629	0.0587895	1.2307	1	EGR3	EGR3		1	0
GO:BP	positive regulation of response to external stimulus	GO:0032103	0.0589997	1.22915	4	RAB7B,TNFAIP3,PTN,CXCL14	RAB7B, TNFAIP3, PTN, CXCL14		4	0
GO:BP	myelination	GO:0042552	0.0597458	1.22369	2	PTN,ITGB4	PTN, ITGB4		2	0
GO:BP	vascular endothelial cell proliferation	GO:0101023	0.0598838	1.22269	1	CCL2		CCL2	0	1
GO:BP	phagocytosis, engulfment	GO:0006911	0.0598838	1.22269	1	ABCA1	ABCA1		1	0
GO:BP	regulation of vascular endothelial cell proliferation	GO:1905562	0.0598838	1.22269	1	CCL2		CCL2	0	1
GO:BP	establishment of blood-brain barrier	GO:0060856	0.0598838	1.22269	1	MXRA8	MXRA8		1	0
GO:BP	positive regulation of interleukin-6 production	GO:0032755	0.0599859	1.22195	1	RAB7B	RAB7B		1	0
GO:BP	amyloid precursor protein metabolic process	GO:0042982	0.0602467	1.22007	1	ABCG1	ABCG1		1	0
GO:BP	cellular response to UV-A	GO:0071492	0.0603375	1.21941	1	MMP2	MMP2		1	0
GO:BP	negative regulation of calcium ion transmembrane transporter activity	GO:1901020	0.0603375	1.21941	1	RRAD	RRAD		1	0
GO:BP	cellular nitrogen compound biosynthetic process	GO:0044271	0.0605531	1.21786	26	HSPA1A,LOX,HIF3A,COL1A1,PROX1,TBX1,PTGIS,FST,SMPD3,OSR2,ADCY2,EGR3,NR4A1,ZNF503,RBM24,NT5E,GFPT2,WNT4,BHLHE40,BMP7,PHF24,SOX7,JUN,ZNF395,NUPR1,GLIS1	HSPA1A, LOX, HIF3A, COL1A1, PROX1, TBX1, PTGIS, FST, OSR2, ADCY2, EGR3, NR4A1, ZNF503, RBM24, NT5E, GFPT2, WNT4, BHLHE40, BMP7, JUN, ZNF395, NUPR1, GLIS1	SMPD3, PHF24, SOX7	23	3
GO:BP	endocrine process	GO:0050886	0.0605978	1.21754	1	ACE	ACE		1	0
GO:BP	regulation of mast cell activation	GO:0033003	0.0606094	1.21746	1	RABGEF1	RABGEF1		1	0
GO:BP	lymph vessel development	GO:0001945	0.0610998	1.21396	1	PROX1	PROX1		1	0
GO:BP	establishment of protein localization to vacuole	GO:0072666	0.0610998	1.21396	1	TNFAIP3	TNFAIP3		1	0
GO:BP	Sertoli cell differentiation	GO:0060008	0.0611215	1.21381	1	WNT4	WNT4		1	0
GO:BP	immature T cell proliferation in thymus	GO:0033080	0.0611215	1.21381	1	WNT4	WNT4		1	0
GO:BP	aldosterone biosynthetic process	GO:0032342	0.0611215	1.21381	1	WNT4	WNT4		1	0
GO:BP	mesenchymal to epithelial transition	GO:0060231	0.0611215	1.21381	1	WNT4	WNT4		1	0
GO:BP	mineralocorticoid biosynthetic process	GO:0006705	0.0611215	1.21381	1	WNT4	WNT4		1	0
GO:BP	immature T cell proliferation	GO:0033079	0.0611215	1.21381	1	WNT4	WNT4		1	0
GO:BP	regulation of systemic arterial blood pressure	GO:0003073	0.0611992	1.21325	1	ACE	ACE		1	0
GO:BP	regulation of muscle system process	GO:0090257	0.0611992	1.21325	2	PI16,STC1	PI16, STC1		2	0
GO:BP	transforming growth factor beta activation	GO:0036363	0.0612059	1.21321	1	LTBP1	LTBP1		1	0
GO:BP	positive regulation of oligodendrocyte differentiation	GO:0048714	0.0612346	1.213	1	PTN	PTN		1	0
GO:BP	cellular response to sterol depletion	GO:0071501	0.0614803	1.21126	1	INSIG1	INSIG1		1	0
GO:BP	SREBP signaling pathway	GO:0032933	0.0614803	1.21126	1	INSIG1	INSIG1		1	0
GO:BP	cellular response to UV	GO:0034644	0.0614803	1.21126	2	MFAP4,MMP2	MFAP4, MMP2		2	0
GO:BP	negative regulation of leukocyte differentiation	GO:1902106	0.0615187	1.21099	1	FBN1	FBN1		1	0
GO:BP	negative regulation of protein ubiquitination	GO:0031397	0.061669	1.20993	1	TNFAIP3	TNFAIP3		1	0
GO:BP	cell proliferation involved in kidney development	GO:0072111	0.061669	1.20993	1	BMP7	BMP7		1	0
GO:BP	purine ribonucleoside biosynthetic process	GO:0046129	0.061669	1.20993	1	NT5E	NT5E		1	0
GO:BP	lateral sprouting from an epithelium	GO:0060601	0.061669	1.20993	1	BMP7	BMP7		1	0
GO:BP	purine nucleoside biosynthetic process	GO:0042451	0.061669	1.20993	1	NT5E	NT5E		1	0
GO:BP	branching involved in prostate gland morphogenesis	GO:0060442	0.061669	1.20993	1	BMP7	BMP7		1	0
GO:BP	chromosome organization	GO:0051276	0.061669	1.20993	1	HSPA1A	HSPA1A		1	0
GO:BP	extraembryonic membrane development	GO:1903867	0.061669	1.20993	1	BMP7	BMP7		1	0
GO:BP	mesenchymal cell apoptotic process	GO:0097152	0.061669	1.20993	1	BMP7	BMP7		1	0
GO:BP	ribonucleoside biosynthetic process	GO:0042455	0.061669	1.20993	1	NT5E	NT5E		1	0
GO:BP	negative regulation of cellular catabolic process	GO:0031330	0.061943	1.20801	3	TIMP2,RBM24,NUPR1	TIMP2, RBM24, NUPR1		3	0
GO:BP	calcium ion homeostasis	GO:0055074	0.0621748	1.20639	3	THY1,STC1,NT5E	THY1, STC1, NT5E		3	0
GO:BP	regulation of dendritic spine morphogenesis	GO:0061001	0.0623297	1.2053	1	RELN	RELN		1	0
GO:BP	negative regulation of innate immune response	GO:0045824	0.0625878	1.20351	1	TNFAIP3	TNFAIP3		1	0
GO:BP	cAMP metabolic process	GO:0046058	0.0626563	1.20304	1	ADCY2	ADCY2		1	0
GO:BP	negative regulation of hemopoiesis	GO:1903707	0.0627034	1.20271	1	FBN1	FBN1		1	0
GO:BP	regulation of potassium ion transport	GO:0043266	0.062742	1.20244	1	KCNA5	KCNA5		1	0
GO:BP	prostanoid biosynthetic process	GO:0046457	0.0631068	1.19992	1	PTGIS	PTGIS		1	0
GO:BP	prostaglandin biosynthetic process	GO:0001516	0.0631068	1.19992	1	PTGIS	PTGIS		1	0
GO:BP	organic anion transport	GO:0015711	0.0631512	1.19962	1	SLC2A3	SLC2A3		1	0
GO:BP	response to radiation	GO:0009314	0.0632332	1.19905	4	COL3A1,MFAP4,BHLHE40,MMP2	COL3A1, MFAP4, BHLHE40, MMP2		4	0
GO:BP	regulation of mitotic nuclear division	GO:0007088	0.0634947	1.19726	2	SMPD3,BMP7	BMP7	SMPD3	1	1
GO:BP	protein localization to organelle	GO:0033365	0.0637717	1.19537	3	CPE,TNFAIP3,COL1A1	CPE, TNFAIP3, COL1A1		3	0
GO:BP	cellular response to low-density lipoprotein particle stimulus	GO:0071404	0.0637717	1.19537	1	SMPD3		SMPD3	0	1
GO:BP	3'-UTR-mediated mRNA destabilization	GO:0061158	0.0640328	1.1936	1	RBM24	RBM24		1	0
GO:BP	positive regulation of lymphocyte chemotaxis	GO:0140131	0.0640788	1.19329	1	CXCL14	CXCL14		1	0
GO:BP	neuron projection arborization	GO:0140058	0.064166	1.1927	1	PTN	PTN		1	0
GO:BP	positive regulation of hemopoiesis	GO:1903708	0.064166	1.1927	2	EGR3,MMP14	EGR3, MMP14		2	0
GO:BP	ubiquitin-dependent protein catabolic process	GO:0006511	0.064166	1.1927	1	HSPA1A	HSPA1A		1	0
GO:BP	positive regulation of leukocyte differentiation	GO:1902107	0.064166	1.1927	2	EGR3,MMP14	EGR3, MMP14		2	0
GO:BP	detection of temperature stimulus involved in sensory perception	GO:0050961	0.064243	1.19217	1	MMP24	MMP24		1	0
GO:BP	mast cell migration	GO:0097531	0.064243	1.19217	1	RABGEF1	RABGEF1		1	0
GO:BP	cardiac atrium morphogenesis	GO:0003209	0.064243	1.19217	1	PROX1	PROX1		1	0
GO:BP	positive regulation of receptor-mediated endocytosis	GO:0048260	0.064243	1.19217	1	SFRP4	SFRP4		1	0
GO:BP	trophoblast cell migration	GO:0061450	0.064243	1.19217	1	ITGB4	ITGB4		1	0
GO:BP	regulation of cell cycle checkpoint	GO:1901976	0.064243	1.19217	1	PROX1	PROX1		1	0
GO:BP	postsynaptic density organization	GO:0097106	0.064243	1.19217	1	RELN	RELN		1	0
GO:BP	secretory granule organization	GO:0033363	0.0644997	1.19044	1	ABCA1	ABCA1		1	0
GO:BP	establishment of protein localization	GO:0045184	0.0644997	1.19044	4	ABCG1,TNFAIP3,COL1A1,ABCA1	ABCG1, TNFAIP3, COL1A1, ABCA1		4	0
GO:BP	adenohypophysis development	GO:0021984	0.0645129	1.19035	1	WNT4	WNT4		1	0
GO:BP	response to sterol depletion	GO:0006991	0.0645844	1.18987	1	INSIG1	INSIG1		1	0
GO:BP	cellular response to sterol	GO:0036315	0.0645844	1.18987	1	INSIG1	INSIG1		1	0
GO:BP	negative regulation of fatty acid biosynthetic process	GO:0045717	0.0645844	1.18987	1	INSIG1	INSIG1		1	0
GO:BP	COPII-coated vesicle cargo loading	GO:0090110	0.0645844	1.18987	1	INSIG1	INSIG1		1	0
GO:BP	modification-dependent protein catabolic process	GO:0019941	0.0646711	1.18929	1	HSPA1A	HSPA1A		1	0
GO:BP	release of sequestered calcium ion into cytosol	GO:0051209	0.0646711	1.18929	1	THY1	THY1		1	0
GO:BP	cellular response to interleukin-6	GO:0071354	0.06487	1.18796	1	PTGIS	PTGIS		1	0
GO:BP	nucleoside monophosphate catabolic process	GO:0009125	0.0649284	1.18757	1	NT5E	NT5E		1	0
GO:BP	positive regulation of myeloid cell differentiation	GO:0045639	0.0649284	1.18757	1	RAB7B	RAB7B		1	0
GO:BP	cellular response to zinc ion	GO:0071294	0.0649284	1.18757	1	MT1A		MT1A	0	1
GO:BP	adherens junction assembly	GO:0034333	0.0649284	1.18757	1	JAM3	JAM3		1	0
[truncated: 1,102 more rows]

## Sheet: KEGG
Source	Term name	Term ID	Adjusted p_value	Negative log10 of adjusted p_value	Genes involved (Quantity)	Genes involved (Name)	Upregulated genes	Downregulated genes	Upregulated genes quntity	Downregulated genes quantity
[truncated: 188 more rows]
