# Supplementary material for: Transcriptomic Analysis of Newborn Hanwoo Calves: Effects of Maternal Overnutrition during Mid- to Late Pregnancy on Subcutaneous Adipose Tissue and Liver
Source: Genes (Basel). 2024 May 28;15(6):704. doi: 10.3390/genes15060704 (PMC11202606; doi:10.3390/genes15060704)
Supplement: Supplementary file 1 [file genes-15-00704-s001.zip › Table S3.xlsx]

## Sheet: Molecular function
Source	Term name	Term ID	Adjusted p_value	Negative log10 of adjusted p_value	Genes involved (Quantity)	Genes involved (Name)	Upregulated genes	Downregulated genes	Upregulated genes quntity	Downregulated genes quantity
GO:MF	molecular_function	GO:0003674	3.83041e-11	10.4168	84	HSPA6,FCER2,NR4A1,IL20RA,ATF3,ZNF8,HSPA1A,STMN2,PPP1R15A,SLC2A3,PLAUR,LOC614376,DNAJB1,KBTBD12,TRIB1,GIMAP4,ZDHHC19,JUN,PHOSPHO1,RNF122,FOSB,NUF2,PSPH,MAP3K13,IL17RB,LOC512869,LOC616364,ZFAND2A,S100A2,SLC26A9,STOX1,RCAN1,SLFN11,FZD10,GLYATL3,WFS1,NR0B2,CXCL8,SYNJ2,PHYHIPL,SLCO1A2,CCL24,GLT1D1,ATP8,APCS,MYO1A,AFP,PAQR5,TTPA,STMND1,SLC44A4,BHLHA15,BRCA1,TIMP1,SBK2,PARP8,LOC112441635,LOC517475,PSAT1…	HSPA6, FCER2, NR4A1, ATF3, ZNF8, HSPA1A, STMN2, PPP1R15A, SLC2A3, PLAUR, DNAJB1, TRIB1, ZDHHC19, JUN, PHOSPHO1, RNF122, FOSB, IL17RB, LOC616364, ZFAND2A, S100A2, RCAN1, WFS1, CXCL8, PHYHIPL, CCL24, SLC44A4, BHLHA15, TIMP1, SBK2, LOC112441635, LEF1, SELENOM, MT1A, APOLD1, DDIT4, SOD2, SRM, ABR, KLF2, SLC26A10, LBP, SLCO4A1, HERPUD1, JUND	IL20RA, LOC614376, KBTBD12, GIMAP4, NUF2, PSPH, MAP3K13, LOC512869, SLC26A9, STOX1, SLFN11, FZD10, GLYATL3, NR0B2, SYNJ2, SLCO1A2, GLT1D1, ATP8, APCS, MYO1A, AFP, PAQR5, TTPA, STMND1, BRCA1, PARP8, LOC517475, PSAT1, SMARCA1, PCYOX1, NUGGC, ATP13A4, NEPN, SLC17A4, SPTSSB, AADAC, TFPI, ANGPTL1, CXCL14	45	39
GO:MF	binding	GO:0005488	1.43273e-08	7.84384	69	HSPA6,FCER2,NR4A1,IL20RA,ATF3,ZNF8,HSPA1A,STMN2,PPP1R15A,SLC2A3,PLAUR,LOC614376,DNAJB1,KBTBD12,TRIB1,GIMAP4,JUN,PHOSPHO1,RNF122,FOSB,NUF2,PSPH,MAP3K13,LOC512869,LOC616364,ZFAND2A,S100A2,SLC26A9,STOX1,RCAN1,SLFN11,FZD10,WFS1,NR0B2,CXCL8,SYNJ2,PHYHIPL,SLCO1A2,CCL24,APCS,MYO1A,AFP,PAQR5,TTPA,STMND1,BHLHA15,BRCA1,TIMP1,SBK2,PARP8,LOC112441635,PSAT1,LEF1,SMARCA1,MT1A,PCYOX1,ATP13A4,NEPN,APOLD1,DDIT4,S…	HSPA6, FCER2, NR4A1, ATF3, ZNF8, HSPA1A, STMN2, PPP1R15A, SLC2A3, PLAUR, DNAJB1, TRIB1, JUN, PHOSPHO1, RNF122, FOSB, LOC616364, ZFAND2A, S100A2, RCAN1, WFS1, CXCL8, PHYHIPL, CCL24, BHLHA15, TIMP1, SBK2, LOC112441635, LEF1, MT1A, APOLD1, DDIT4, SOD2, SRM, KLF2, LBP, SLCO4A1, HERPUD1, JUND	IL20RA, LOC614376, KBTBD12, GIMAP4, NUF2, PSPH, MAP3K13, LOC512869, SLC26A9, STOX1, SLFN11, FZD10, NR0B2, SYNJ2, SLCO1A2, APCS, MYO1A, AFP, PAQR5, TTPA, STMND1, BRCA1, PARP8, PSAT1, SMARCA1, PCYOX1, ATP13A4, NEPN, ANGPTL1, CXCL14	39	30
GO:MF	protein binding	GO:0005515	7.65073e-06	5.1163	45	HSPA6,NR4A1,IL20RA,ATF3,HSPA1A,STMN2,PPP1R15A,PLAUR,LOC614376,DNAJB1,KBTBD12,TRIB1,JUN,NUF2,PSPH,MAP3K13,LOC616364,S100A2,SLC26A9,FZD10,WFS1,NR0B2,CXCL8,SYNJ2,PHYHIPL,SLCO1A2,CCL24,APCS,MYO1A,STMND1,BHLHA15,BRCA1,TIMP1,PARP8,PSAT1,LEF1,NEPN,DDIT4,SRM,LBP,SLCO4A1,HERPUD1,ANGPTL1,JUND,CXCL14	HSPA6, NR4A1, ATF3, HSPA1A, STMN2, PPP1R15A, PLAUR, DNAJB1, TRIB1, JUN, LOC616364, S100A2, WFS1, CXCL8, PHYHIPL, CCL24, BHLHA15, TIMP1, LEF1, DDIT4, SRM, LBP, SLCO4A1, HERPUD1, JUND	IL20RA, LOC614376, KBTBD12, NUF2, PSPH, MAP3K13, SLC26A9, FZD10, NR0B2, SYNJ2, SLCO1A2, APCS, MYO1A, STMND1, BRCA1, PARP8, PSAT1, NEPN, ANGPTL1, CXCL14	25	20
GO:MF	small molecule binding	GO:0036094	0.000149688	3.82481	28	HSPA6,NR4A1,HSPA1A,SLC2A3,TRIB1,GIMAP4,PHOSPHO1,RNF122,PSPH,MAP3K13,LOC512869,ZFAND2A,S100A2,SLFN11,APCS,MYO1A,AFP,PAQR5,TTPA,BRCA1,TIMP1,SBK2,LOC112441635,PSAT1,SMARCA1,MT1A,PCYOX1,ATP13A4	HSPA6, NR4A1, HSPA1A, SLC2A3, TRIB1, PHOSPHO1, RNF122, ZFAND2A, S100A2, TIMP1, SBK2, LOC112441635, MT1A	GIMAP4, PSPH, MAP3K13, LOC512869, SLFN11, APCS, MYO1A, AFP, PAQR5, TTPA, BRCA1, PSAT1, SMARCA1, PCYOX1, ATP13A4	13	15
GO:MF	chemokine activity	GO:0008009	0.000273214	3.5635	4	LOC616364,CXCL8,CCL24,CXCL14	LOC616364, CXCL8, CCL24	CXCL14	3	1
GO:MF	ubiquitin protein ligase binding	GO:0031625	0.000273214	3.5635	6	HSPA6,HSPA1A,TRIB1,JUN,WFS1,BRCA1	HSPA6, HSPA1A, TRIB1, JUN, WFS1	BRCA1	5	1
GO:MF	ubiquitin-like protein ligase binding	GO:0044389	0.000313379	3.50393	6	HSPA6,HSPA1A,TRIB1,JUN,WFS1,BRCA1	HSPA6, HSPA1A, TRIB1, JUN, WFS1	BRCA1	5	1
GO:MF	DNA-binding transcription activator activity	GO:0001216	0.000776381	3.10992	8	NR4A1,ATF3,JUN,FOSB,BHLHA15,BRCA1,LEF1,JUND	NR4A1, ATF3, JUN, FOSB, BHLHA15, LEF1, JUND	BRCA1	7	1
GO:MF	ion binding	GO:0043167	0.00109629	2.96007	25	HSPA6,NR4A1,HSPA1A,TRIB1,GIMAP4,PHOSPHO1,RNF122,PSPH,MAP3K13,LOC512869,ZFAND2A,S100A2,SLFN11,APCS,MYO1A,AFP,PAQR5,BRCA1,TIMP1,SBK2,PSAT1,SMARCA1,MT1A,PCYOX1,ATP13A4	HSPA6, NR4A1, HSPA1A, TRIB1, PHOSPHO1, RNF122, ZFAND2A, S100A2, TIMP1, SBK2, MT1A	GIMAP4, PSPH, MAP3K13, LOC512869, SLFN11, APCS, MYO1A, AFP, PAQR5, BRCA1, PSAT1, SMARCA1, PCYOX1, ATP13A4	11	14
GO:MF	ATP-dependent protein folding chaperone	GO:0140662	0.00109629	2.96007	2	HSPA6,HSPA1A	HSPA6, HSPA1A		2	0
GO:MF	chemokine receptor binding	GO:0042379	0.00119945	2.92102	4	LOC616364,CXCL8,CCL24,CXCL14	LOC616364, CXCL8, CCL24	CXCL14	3	1
GO:MF	heterocyclic compound binding	GO:1901363	0.00167558	2.77584	15	HSPA6,HSPA1A,TRIB1,GIMAP4,MAP3K13,SLFN11,MYO1A,TTPA,TIMP1,SBK2,LOC112441635,PSAT1,SMARCA1,PCYOX1,ATP13A4	HSPA6, HSPA1A, TRIB1, TIMP1, SBK2, LOC112441635	GIMAP4, MAP3K13, SLFN11, MYO1A, TTPA, PSAT1, SMARCA1, PCYOX1, ATP13A4	6	9
GO:MF	protein folding chaperone	GO:0044183	0.00178358	2.74871	2	HSPA6,HSPA1A	HSPA6, HSPA1A		2	0
GO:MF	enzyme binding	GO:0019899	0.0021175	2.67418	12	HSPA6,HSPA1A,PPP1R15A,PLAUR,TRIB1,JUN,MAP3K13,SLC26A9,WFS1,BRCA1,PARP8,LEF1	HSPA6, HSPA1A, PPP1R15A, PLAUR, TRIB1, JUN, WFS1, LEF1	MAP3K13, SLC26A9, BRCA1, PARP8	8	4
GO:MF	thyroid hormone transmembrane transporter activity	GO:0015349	0.0029288	2.53331	2	SLC17A4,SLCO4A1	SLCO4A1	SLC17A4	1	1
GO:MF	DNA-binding transcription activator activity, RNA polymerase II-specific	GO:0001228	0.0029288	2.53331	7	NR4A1,ATF3,JUN,FOSB,BHLHA15,LEF1,JUND	NR4A1, ATF3, JUN, FOSB, BHLHA15, LEF1, JUND		7	0
GO:MF	heat shock protein binding	GO:0031072	0.00335231	2.47466	2	HSPA6,HSPA1A	HSPA6, HSPA1A		2	0
GO:MF	cytokine activity	GO:0005125	0.00335231	2.47466	5	LOC616364,CXCL8,CCL24,TIMP1,CXCL14	LOC616364, CXCL8, CCL24, TIMP1	CXCL14	4	1
GO:MF	molecular function regulator activity	GO:0098772	0.00335231	2.47466	14	PPP1R15A,TRIB1,JUN,MAP3K13,LOC616364,NR0B2,CXCL8,CCL24,TIMP1,PARP8,LEF1,ABR,TFPI,CXCL14	PPP1R15A, TRIB1, JUN, LOC616364, CXCL8, CCL24, TIMP1, LEF1, ABR	MAP3K13, NR0B2, PARP8, TFPI, CXCL14	9	5
GO:MF	transcription regulator activity	GO:0140110	0.00335757	2.47398	4	NR4A1,ATF3,ZNF8,HSPA1A	NR4A1, ATF3, ZNF8, HSPA1A		4	0
GO:MF	catalytic activity	GO:0003824	0.00368635	2.4334	28	HSPA6,HSPA1A,TRIB1,ZDHHC19,PHOSPHO1,RNF122,PSPH,MAP3K13,LOC512869,GLYATL3,SYNJ2,GLT1D1,ATP8,BRCA1,TIMP1,SBK2,PARP8,PSAT1,SELENOM,SMARCA1,PCYOX1,NUGGC,ATP13A4,SOD2,SRM,ABR,SPTSSB,AADAC	HSPA6, HSPA1A, TRIB1, ZDHHC19, PHOSPHO1, RNF122, TIMP1, SBK2, SELENOM, SOD2, SRM, ABR	PSPH, MAP3K13, LOC512869, GLYATL3, SYNJ2, GLT1D1, ATP8, BRCA1, PARP8, PSAT1, SMARCA1, PCYOX1, NUGGC, ATP13A4, SPTSSB, AADAC	12	16
GO:MF	oxalate transmembrane transporter activity	GO:0019531	0.00407609	2.38976	2	SLC26A9,SLC26A10	SLC26A10	SLC26A9	1	1
GO:MF	organic cyclic compound binding	GO:0097159	0.00421752	2.37494	27	HSPA6,NR4A1,ATF3,ZNF8,HSPA1A,LOC614376,TRIB1,GIMAP4,JUN,FOSB,MAP3K13,STOX1,RCAN1,SLFN11,SYNJ2,MYO1A,TTPA,BHLHA15,BRCA1,TIMP1,SBK2,LOC112441635,PSAT1,LEF1,SMARCA1,PCYOX1,ATP13A4	HSPA6, NR4A1, ATF3, ZNF8, HSPA1A, TRIB1, JUN, FOSB, RCAN1, BHLHA15, TIMP1, SBK2, LOC112441635, LEF1	LOC614376, GIMAP4, MAP3K13, STOX1, SLFN11, SYNJ2, MYO1A, TTPA, BRCA1, PSAT1, SMARCA1, PCYOX1, ATP13A4	14	13
GO:MF	interleukin-20 binding	GO:0042015	0.00421752	2.37494	1	IL20RA		IL20RA	0	1
GO:MF	sulfur compound transmembrane transporter activity	GO:1901682	0.00421752	2.37494	3	SLC26A9,SLC44A4,SLC26A10	SLC44A4, SLC26A10	SLC26A9	2	1
GO:MF	transporter activity	GO:0005215	0.00421752	2.37494	11	SLC2A3,SLC26A9,SLCO1A2,ATP8,TTPA,SLC44A4,LOC517475,ATP13A4,SLC17A4,SLC26A10,SLCO4A1	SLC2A3, SLC44A4, SLC26A10, SLCO4A1	SLC26A9, SLCO1A2, ATP8, TTPA, LOC517475, ATP13A4, SLC17A4	4	7
GO:MF	transferase activity	GO:0016740	0.00455478	2.34153	15	TRIB1,ZDHHC19,RNF122,MAP3K13,LOC512869,GLYATL3,GLT1D1,BRCA1,TIMP1,SBK2,PARP8,PSAT1,SRM,ABR,SPTSSB	TRIB1, ZDHHC19, RNF122, TIMP1, SBK2, SRM, ABR	MAP3K13, LOC512869, GLYATL3, GLT1D1, BRCA1, PARP8, PSAT1, SPTSSB	7	8
GO:MF	nucleoside phosphate binding	GO:1901265	0.00488279	2.31133	13	HSPA6,HSPA1A,TRIB1,GIMAP4,MAP3K13,SLFN11,MYO1A,TIMP1,SBK2,LOC112441635,SMARCA1,PCYOX1,ATP13A4	HSPA6, HSPA1A, TRIB1, TIMP1, SBK2, LOC112441635	GIMAP4, MAP3K13, SLFN11, MYO1A, SMARCA1, PCYOX1, ATP13A4	6	7
GO:MF	salt transmembrane transporter activity	GO:1901702	0.00488279	2.31133	2	SLC44A4,SLC17A4	SLC44A4	SLC17A4	1	1
GO:MF	transcription regulator inhibitor activity	GO:0140416	0.00488279	2.31133	2	NR0B2,LEF1	LEF1	NR0B2	1	1
GO:MF	unfolded protein binding	GO:0051082	0.00488279	2.31133	2	HSPA6,DNAJB1	HSPA6, DNAJB1		2	0
GO:MF	organic anion transmembrane transporter activity	GO:0008514	0.00488279	2.31133	5	SLC26A9,SLCO1A2,SLC44A4,SLC26A10,SLCO4A1	SLC44A4, SLC26A10, SLCO4A1	SLC26A9, SLCO1A2	3	2
GO:MF	nucleotide binding	GO:0000166	0.00488279	2.31133	13	HSPA6,HSPA1A,TRIB1,GIMAP4,MAP3K13,SLFN11,MYO1A,TIMP1,SBK2,LOC112441635,SMARCA1,PCYOX1,ATP13A4	HSPA6, HSPA1A, TRIB1, TIMP1, SBK2, LOC112441635	GIMAP4, MAP3K13, SLFN11, MYO1A, SMARCA1, PCYOX1, ATP13A4	6	7
GO:MF	MAP kinase kinase kinase activity	GO:0004709	0.00488279	2.31133	2	MAP3K13,TIMP1	TIMP1	MAP3K13	1	1
GO:MF	secondary active transmembrane transporter activity	GO:0015291	0.00488279	2.31133	5	SLC26A9,SLCO1A2,SLC44A4,SLC17A4,SLCO4A1	SLC44A4, SLCO4A1	SLC26A9, SLCO1A2, SLC17A4	2	3
GO:MF	sodium-independent organic anion transmembrane transporter activity	GO:0015347	0.00488279	2.31133	2	SLCO1A2,SLCO4A1	SLCO4A1	SLCO1A2	1	1
GO:MF	phosphocholine phosphatase activity	GO:0052731	0.00502462	2.2989	1	PHOSPHO1	PHOSPHO1		1	0
GO:MF	carbohydrate derivative binding	GO:0097367	0.00502462	2.2989	14	HSPA6,NR4A1,HSPA1A,TRIB1,GIMAP4,MAP3K13,SLFN11,CXCL8,MYO1A,TIMP1,SBK2,SMARCA1,ATP13A4,LBP	HSPA6, NR4A1, HSPA1A, TRIB1, CXCL8, TIMP1, SBK2, LBP	GIMAP4, MAP3K13, SLFN11, MYO1A, SMARCA1, ATP13A4	8	6
GO:MF	transmembrane transporter activity	GO:0022857	0.00518411	2.28533	10	SLC2A3,SLC26A9,SLCO1A2,ATP8,SLC44A4,LOC517475,ATP13A4,SLC17A4,SLC26A10,SLCO4A1	SLC2A3, SLC44A4, SLC26A10, SLCO4A1	SLC26A9, SLCO1A2, ATP8, LOC517475, ATP13A4, SLC17A4	4	6
GO:MF	DNA-binding transcription factor activity, RNA polymerase II-specific	GO:0000981	0.00518411	2.28533	5	NR4A1,ATF3,ZNF8,JUN,FOSB	NR4A1, ATF3, ZNF8, JUN, FOSB		5	0
GO:MF	sulfate transmembrane transporter activity	GO:0015116	0.00518411	2.28533	2	SLC26A9,SLC26A10	SLC26A10	SLC26A9	1	1
GO:MF	sequence-specific double-stranded DNA binding	GO:1990837	0.00518411	2.28533	11	NR4A1,ATF3,ZNF8,JUN,FOSB,STOX1,BHLHA15,BRCA1,LEF1,KLF2,JUND	NR4A1, ATF3, ZNF8, JUN, FOSB, BHLHA15, LEF1, KLF2, JUND	STOX1, BRCA1	9	2
GO:MF	IkappaB kinase complex binding	GO:0106137	0.00563291	2.24927	1	MAP3K13		MAP3K13	0	1
GO:MF	L-phosphoserine phosphatase activity	GO:0036424	0.00563291	2.24927	1	PSPH		PSPH	0	1
GO:MF	molecular function activator activity	GO:0140677	0.00563291	2.24927	9	JUN,MAP3K13,LOC616364,CXCL8,CCL24,TIMP1,PARP8,ABR,CXCL14	JUN, LOC616364, CXCL8, CCL24, TIMP1, ABR	MAP3K13, PARP8, CXCL14	6	3
GO:MF	active transmembrane transporter activity	GO:0022804	0.00563291	2.24927	6	SLC26A9,SLCO1A2,SLC44A4,ATP13A4,SLC17A4,SLCO4A1	SLC44A4, SLCO4A1	SLC26A9, SLCO1A2, ATP13A4, SLC17A4	2	4
GO:MF	DNA-binding transcription factor activity	GO:0003700	0.00570334	2.24387	5	NR4A1,ATF3,ZNF8,JUN,FOSB	NR4A1, ATF3, ZNF8, JUN, FOSB		5	0
GO:MF	ATP binding	GO:0005524	0.00630253	2.20049	10	HSPA6,HSPA1A,TRIB1,MAP3K13,SLFN11,MYO1A,TIMP1,SBK2,SMARCA1,ATP13A4	HSPA6, HSPA1A, TRIB1, TIMP1, SBK2	MAP3K13, SLFN11, MYO1A, SMARCA1, ATP13A4	5	5
GO:MF	identical protein binding	GO:0042802	0.00666224	2.17638	10	NR4A1,ATF3,JUN,PSPH,MAP3K13,NR0B2,APCS,BHLHA15,BRCA1,PSAT1	NR4A1, ATF3, JUN, BHLHA15	PSPH, MAP3K13, NR0B2, APCS, BRCA1, PSAT1	4	6
GO:MF	double-stranded DNA binding	GO:0003690	0.00666224	2.17638	11	NR4A1,ATF3,ZNF8,JUN,FOSB,STOX1,BHLHA15,BRCA1,LEF1,KLF2,JUND	NR4A1, ATF3, ZNF8, JUN, FOSB, BHLHA15, LEF1, KLF2, JUND	STOX1, BRCA1	9	2
GO:MF	phosphoethanolamine phosphatase activity	GO:0052732	0.00720312	2.14248	1	PHOSPHO1	PHOSPHO1		1	0
GO:MF	adenyl ribonucleotide binding	GO:0032559	0.00720312	2.14248	10	HSPA6,HSPA1A,TRIB1,MAP3K13,SLFN11,MYO1A,TIMP1,SBK2,SMARCA1,ATP13A4	HSPA6, HSPA1A, TRIB1, TIMP1, SBK2	MAP3K13, SLFN11, MYO1A, SMARCA1, ATP13A4	5	5
GO:MF	calcium-dependent protein binding	GO:0048306	0.00720312	2.14248	2	STMN2,S100A2	STMN2, S100A2		2	0
GO:MF	anion binding	GO:0043168	0.00726291	2.13889	13	HSPA6,HSPA1A,TRIB1,GIMAP4,MAP3K13,SLFN11,MYO1A,TIMP1,SBK2,PSAT1,SMARCA1,PCYOX1,ATP13A4	HSPA6, HSPA1A, TRIB1, TIMP1, SBK2	GIMAP4, MAP3K13, SLFN11, MYO1A, PSAT1, SMARCA1, PCYOX1, ATP13A4	5	8
GO:MF	interleukin-8 receptor binding	GO:0005153	0.00771191	2.11284	1	CXCL8	CXCL8		1	0
GO:MF	sequence-specific DNA binding	GO:0043565	0.00771191	2.11284	11	NR4A1,ATF3,ZNF8,JUN,FOSB,STOX1,BHLHA15,BRCA1,LEF1,KLF2,JUND	NR4A1, ATF3, ZNF8, JUN, FOSB, BHLHA15, LEF1, KLF2, JUND	STOX1, BRCA1	9	2
GO:MF	purine ribonucleoside triphosphate binding	GO:0035639	0.00847007	2.07211	11	HSPA6,HSPA1A,TRIB1,GIMAP4,MAP3K13,SLFN11,MYO1A,TIMP1,SBK2,SMARCA1,ATP13A4	HSPA6, HSPA1A, TRIB1, TIMP1, SBK2	GIMAP4, MAP3K13, SLFN11, MYO1A, SMARCA1, ATP13A4	5	6
GO:MF	transcription cis-regulatory region binding	GO:0000976	0.00856091	2.06748	10	ATF3,ZNF8,JUN,FOSB,STOX1,BHLHA15,BRCA1,LEF1,KLF2,JUND	ATF3, ZNF8, JUN, FOSB, BHLHA15, LEF1, KLF2, JUND	STOX1, BRCA1	8	2
GO:MF	transcription regulatory region nucleic acid binding	GO:0001067	0.00856091	2.06748	10	ATF3,ZNF8,JUN,FOSB,STOX1,BHLHA15,BRCA1,LEF1,KLF2,JUND	ATF3, ZNF8, JUN, FOSB, BHLHA15, LEF1, KLF2, JUND	STOX1, BRCA1	8	2
GO:MF	carbohydrate binding	GO:0030246	0.00856091	2.06748	2	FCER2,SLC2A3	FCER2, SLC2A3		2	0
GO:MF	metal ion binding	GO:0046872	0.00916753	2.03775	16	NR4A1,PHOSPHO1,RNF122,PSPH,MAP3K13,LOC512869,ZFAND2A,S100A2,APCS,AFP,PAQR5,BRCA1,TIMP1,MT1A,ATP13A4,SOD2	NR4A1, PHOSPHO1, RNF122, ZFAND2A, S100A2, TIMP1, MT1A, SOD2	PSPH, MAP3K13, LOC512869, APCS, AFP, PAQR5, BRCA1, ATP13A4	8	8
GO:MF	purine ribonucleotide binding	GO:0032555	0.00965448	2.01527	11	HSPA6,HSPA1A,TRIB1,GIMAP4,MAP3K13,SLFN11,MYO1A,TIMP1,SBK2,SMARCA1,ATP13A4	HSPA6, HSPA1A, TRIB1, TIMP1, SBK2	GIMAP4, MAP3K13, SLFN11, MYO1A, SMARCA1, ATP13A4	5	6
GO:MF	adenyl nucleotide binding	GO:0030554	0.00972876	2.01194	10	HSPA6,HSPA1A,TRIB1,MAP3K13,SLFN11,MYO1A,TIMP1,SBK2,SMARCA1,ATP13A4	HSPA6, HSPA1A, TRIB1, TIMP1, SBK2	MAP3K13, SLFN11, MYO1A, SMARCA1, ATP13A4	5	5
GO:MF	O-phospho-L-serine:2-oxoglutarate aminotransferase activity	GO:0004648	0.00984609	2.00674	1	PSAT1		PSAT1	0	1
GO:MF	ribonucleotide binding	GO:0032553	0.00984609	2.00674	11	HSPA6,HSPA1A,TRIB1,GIMAP4,MAP3K13,SLFN11,MYO1A,TIMP1,SBK2,SMARCA1,ATP13A4	HSPA6, HSPA1A, TRIB1, TIMP1, SBK2	GIMAP4, MAP3K13, SLFN11, MYO1A, SMARCA1, ATP13A4	5	6
GO:MF	DNA binding	GO:0003677	0.00995934	2.00177	6	NR4A1,ATF3,ZNF8,LOC614376,JUN,FOSB	NR4A1, ATF3, ZNF8, JUN, FOSB	LOC614376	5	1
GO:MF	CCR chemokine receptor binding	GO:0048020	0.00995934	2.00177	2	LOC616364,CCL24	LOC616364, CCL24		2	0
GO:MF	bicarbonate transmembrane transporter activity	GO:0015106	0.0100062	1.99973	2	SLC26A9,SLC26A10	SLC26A10	SLC26A9	1	1
GO:MF	D-glucose transmembrane transporter activity	GO:0055056	0.0101379	1.99405	1	SLC2A3	SLC2A3		1	0
GO:MF	ATP hydrolysis activity	GO:0016887	0.0105071	1.97852	2	HSPA6,HSPA1A	HSPA6, HSPA1A		2	0
GO:MF	cation binding	GO:0043169	0.0105071	1.97852	16	NR4A1,PHOSPHO1,RNF122,PSPH,MAP3K13,LOC512869,ZFAND2A,S100A2,APCS,AFP,PAQR5,BRCA1,TIMP1,MT1A,ATP13A4,SOD2	NR4A1, PHOSPHO1, RNF122, ZFAND2A, S100A2, TIMP1, MT1A, SOD2	PSPH, MAP3K13, LOC512869, APCS, AFP, PAQR5, BRCA1, ATP13A4	8	8
GO:MF	ATP-dependent activity	GO:0140657	0.0105071	1.97852	6	HSPA6,HSPA1A,LOC512869,MYO1A,SMARCA1,ATP13A4	HSPA6, HSPA1A	LOC512869, MYO1A, SMARCA1, ATP13A4	2	4
GO:MF	spermidine synthase activity	GO:0004766	0.0105469	1.97687	1	SRM	SRM		1	0
GO:MF	dicarboxylic acid transmembrane transporter activity	GO:0005310	0.0105469	1.97687	2	SLC26A9,SLC26A10	SLC26A10	SLC26A9	1	1
GO:MF	protein domain specific binding	GO:0019904	0.0105469	1.97687	5	HSPA1A,PLAUR,NR0B2,SYNJ2,LEF1	HSPA1A, PLAUR, LEF1	NR0B2, SYNJ2	3	2
GO:MF	pyrophosphatase activity	GO:0016462	0.0109846	1.95922	4	HSPA6,HSPA1A,PHOSPHO1,LOC512869	HSPA6, HSPA1A, PHOSPHO1	LOC512869	3	1
GO:MF	hydrolase activity, acting on acid anhydrides, in phosphorus-containing anhydrides	GO:0016818	0.0110504	1.95662	4	HSPA6,HSPA1A,PHOSPHO1,LOC512869	HSPA6, HSPA1A, PHOSPHO1	LOC512869	3	1
GO:MF	hydrolase activity, acting on acid anhydrides	GO:0016817	0.0110504	1.95662	4	HSPA6,HSPA1A,PHOSPHO1,LOC512869	HSPA6, HSPA1A, PHOSPHO1	LOC512869	3	1
GO:MF	cytokine receptor activity	GO:0004896	0.0114223	1.94225	2	IL20RA,IL17RB	IL17RB	IL20RA	1	1
GO:MF	purine nucleotide binding	GO:0017076	0.0114223	1.94225	11	HSPA6,HSPA1A,TRIB1,GIMAP4,MAP3K13,SLFN11,MYO1A,TIMP1,SBK2,SMARCA1,ATP13A4	HSPA6, HSPA1A, TRIB1, TIMP1, SBK2	GIMAP4, MAP3K13, SLFN11, MYO1A, SMARCA1, ATP13A4	5	6
GO:MF	lipopolysaccharide binding	GO:0001530	0.0114389	1.94161	1	NR4A1	NR4A1		1	0
GO:MF	glucose binding	GO:0005536	0.0121816	1.9143	1	SLC2A3	SLC2A3		1	0
GO:MF	RNA polymerase II transcription regulatory region sequence-specific DNA binding	GO:0000977	0.0123759	1.90742	9	ATF3,ZNF8,JUN,FOSB,STOX1,BHLHA15,LEF1,KLF2,JUND	ATF3, ZNF8, JUN, FOSB, BHLHA15, LEF1, KLF2, JUND	STOX1	8	1
GO:MF	ATPase binding	GO:0051117	0.0124756	1.90394	2	SLC26A9,WFS1	WFS1	SLC26A9	1	1
GO:MF	vitamin E binding	GO:0008431	0.0126119	1.89922	1	TTPA		TTPA	0	1
GO:MF	RNA polymerase II cis-regulatory region sequence-specific DNA binding	GO:0000978	0.0127393	1.89485	4	ATF3,ZNF8,JUN,FOSB	ATF3, ZNF8, JUN, FOSB		4	0
GO:MF	thiamine pyrophosphate transmembrane transporter activity	GO:0090422	0.0127393	1.89485	1	SLC44A4	SLC44A4		1	0
GO:MF	palmitoyltransferase activity	GO:0016409	0.012756	1.89428	2	ZDHHC19,SPTSSB	ZDHHC19	SPTSSB	1	1
GO:MF	molecular function inhibitor activity	GO:0140678	0.0129741	1.88692	5	TRIB1,NR0B2,TIMP1,LEF1,TFPI	TRIB1, TIMP1, LEF1	NR0B2, TFPI	3	2
GO:MF	mitogen-activated protein kinase kinase binding	GO:0031434	0.0129741	1.88692	1	TRIB1	TRIB1		1	0
GO:MF	cis-regulatory region sequence-specific DNA binding	GO:0000987	0.0131454	1.88123	4	ATF3,ZNF8,JUN,FOSB	ATF3, ZNF8, JUN, FOSB		4	0
GO:MF	protein phosphatase 1 binding	GO:0008157	0.0137126	1.86288	1	PPP1R15A	PPP1R15A		1	0
GO:MF	G protein-coupled receptor binding	GO:0001664	0.0137126	1.86288	4	LOC616364,CXCL8,CCL24,CXCL14	LOC616364, CXCL8, CCL24	CXCL14	3	1
GO:MF	protein serine/threonine kinase activator activity	GO:0043539	0.0137126	1.86288	2	MAP3K13,PARP8		MAP3K13, PARP8	0	2
GO:MF	prenylcysteine oxidase activity	GO:0001735	0.0145202	1.83803	1	PCYOX1		PCYOX1	0	1
GO:MF	nuclear receptor activity	GO:0004879	0.0145202	1.83803	1	NR4A1	NR4A1		1	0
GO:MF	immune receptor activity	GO:0140375	0.0145202	1.83803	2	IL20RA,IL17RB	IL17RB	IL20RA	1	1
GO:MF	ligand-activated transcription factor activity	GO:0098531	0.0145202	1.83803	1	NR4A1	NR4A1		1	0
GO:MF	cAMP response element binding	GO:0035497	0.0146674	1.83365	1	JUN	JUN		1	0
GO:MF	cytokine receptor binding	GO:0005126	0.0161597	1.79157	4	LOC616364,CXCL8,CCL24,CXCL14	LOC616364, CXCL8, CCL24	CXCL14	3	1
GO:MF	disordered domain specific binding	GO:0097718	0.0165286	1.78176	1	HSPA1A	HSPA1A		1	0
GO:MF	protein kinase regulator activity	GO:0019887	0.0165525	1.78114	3	TRIB1,MAP3K13,PARP8	TRIB1	MAP3K13, PARP8	1	2
GO:MF	phosphatase activity	GO:0016791	0.0170923	1.7672	3	PHOSPHO1,PSPH,SYNJ2	PHOSPHO1	PSPH, SYNJ2	1	2
GO:MF	acyltransferase activity	GO:0016746	0.0174765	1.75755	5	ZDHHC19,RNF122,LOC512869,GLYATL3,BRCA1	ZDHHC19, RNF122	LOC512869, GLYATL3, BRCA1	2	3
GO:MF	interleukin-17 receptor activity	GO:0030368	0.0175373	1.75604	1	IL17RB	IL17RB		1	0
GO:MF	glucose transmembrane transporter activity	GO:0005355	0.0187067	1.728	1	SLC2A3	SLC2A3		1	0
GO:MF	protein homodimerization activity	GO:0042803	0.0187067	1.728	4	ATF3,PSPH,MAP3K13,NR0B2	ATF3	PSPH, MAP3K13, NR0B2	1	3
GO:MF	enzyme regulator activity	GO:0030234	0.0187279	1.72751	8	PPP1R15A,TRIB1,JUN,MAP3K13,TIMP1,PARP8,ABR,TFPI	PPP1R15A, TRIB1, JUN, TIMP1, ABR	MAP3K13, PARP8, TFPI	5	3
GO:MF	protein dimerization activity	GO:0046983	0.0199103	1.70092	4	ATF3,LOC614376,PSPH,MAP3K13	ATF3	LOC614376, PSPH, MAP3K13	1	3
GO:MF	JUN kinase kinase kinase activity	GO:0004706	0.0204615	1.68906	1	MAP3K13		MAP3K13	0	1
GO:MF	hexose transmembrane transporter activity	GO:0015149	0.0204615	1.68906	1	SLC2A3	SLC2A3		1	0
GO:MF	CCR3 chemokine receptor binding	GO:0031728	0.0204615	1.68906	1	CCL24	CCL24		1	0
GO:MF	protein heterodimerization activity	GO:0046982	0.0204615	1.68906	2	ATF3,LOC614376	ATF3	LOC614376	1	1
GO:MF	receptor ligand activity	GO:0048018	0.0214811	1.66794	5	LOC616364,CXCL8,CCL24,TIMP1,CXCL14	LOC616364, CXCL8, CCL24, TIMP1	CXCL14	4	1
GO:MF	lipoteichoic acid binding	GO:0070891	0.0215302	1.66695	1	LBP	LBP		1	0
GO:MF	kinase regulator activity	GO:0019207	0.0217268	1.663	3	TRIB1,MAP3K13,PARP8	TRIB1	MAP3K13, PARP8	1	2
GO:MF	ribonucleoside triphosphate phosphatase activity	GO:0017111	0.0217268	1.663	2	HSPA6,HSPA1A	HSPA6, HSPA1A		2	0
GO:MF	signaling receptor activator activity	GO:0030546	0.0221287	1.65504	5	LOC616364,CXCL8,CCL24,TIMP1,CXCL14	LOC616364, CXCL8, CCL24, TIMP1	CXCL14	4	1
GO:MF	monosaccharide transmembrane transporter activity	GO:0015145	0.0226106	1.64569	1	SLC2A3	SLC2A3		1	0
GO:MF	sugar transmembrane transporter activity	GO:0051119	0.0230611	1.63712	1	SLC2A3	SLC2A3		1	0
GO:MF	glycine N-acyltransferase activity	GO:0047961	0.0230611	1.63712	1	GLYATL3		GLYATL3	0	1
GO:MF	ubiquitin-protein transferase regulator activity	GO:0055106	0.023485	1.62921	1	TRIB1	TRIB1		1	0
GO:MF	carboxylic acid transmembrane transporter activity	GO:0046943	0.023485	1.62921	3	SLC26A9,SLCO1A2,SLC26A10	SLC26A10	SLC26A9, SLCO1A2	1	2
GO:MF	lipid transporter activity	GO:0005319	0.023485	1.62921	3	SLCO1A2,TTPA,SLCO4A1	SLCO4A1	SLCO1A2, TTPA	1	2
GO:MF	virion binding	GO:0046790	0.023485	1.62921	1	APCS		APCS	0	1
GO:MF	organic acid transmembrane transporter activity	GO:0005342	0.0236725	1.62576	3	SLC26A9,SLCO1A2,SLC26A10	SLC26A10	SLC26A9, SLCO1A2	1	2
GO:MF	superoxide dismutase activity	GO:0004784	0.0241602	1.6169	1	SOD2	SOD2		1	0
GO:MF	oxidoreductase activity, acting on superoxide radicals as acceptor	GO:0016721	0.0241602	1.6169	1	SOD2	SOD2		1	0
GO:MF	DNA-binding transcription repressor activity, RNA polymerase II-specific	GO:0001227	0.0241602	1.6169	2	ATF3,JUN	ATF3, JUN		2	0
GO:MF	signaling receptor regulator activity	GO:0030545	0.024594	1.60917	5	LOC616364,CXCL8,CCL24,TIMP1,CXCL14	LOC616364, CXCL8, CCL24, TIMP1	CXCL14	4	1
GO:MF	DNA-binding transcription repressor activity	GO:0001217	0.0246372	1.60841	2	ATF3,JUN	ATF3, JUN		2	0
GO:MF	C-palmitoyltransferase activity	GO:0016454	0.0248752	1.60423	1	SPTSSB		SPTSSB	0	1
GO:MF	serine C-palmitoyltransferase activity	GO:0004758	0.0248752	1.60423	1	SPTSSB		SPTSSB	0	1
GO:MF	choline transmembrane transporter activity	GO:0015220	0.0248752	1.60423	1	SLC44A4	SLC44A4		1	0
GO:MF	RNA polymerase II-specific DNA-binding transcription factor binding	GO:0061629	0.0253687	1.5957	2	TRIB1,JUN	TRIB1, JUN		2	0
GO:MF	phosphoric ester hydrolase activity	GO:0042578	0.0253687	1.5957	3	PHOSPHO1,PSPH,SYNJ2	PHOSPHO1	PSPH, SYNJ2	1	2
GO:MF	phosphatidylinositol-4,5-bisphosphate 5-phosphatase activity	GO:0004439	0.0253687	1.5957	1	SYNJ2		SYNJ2	0	1
GO:MF	carbohydrate transmembrane transporter activity	GO:0015144	0.0273285	1.56338	1	SLC2A3	SLC2A3		1	0
GO:MF	R-SMAD binding	GO:0070412	0.0273285	1.56338	1	JUN	JUN		1	0
GO:MF	armadillo repeat domain binding	GO:0070016	0.0273325	1.56332	1	LEF1	LEF1		1	0
GO:MF	protein kinase activity	GO:0004672	0.0273325	1.56332	5	TRIB1,MAP3K13,TIMP1,SBK2,ABR	TRIB1, TIMP1, SBK2, ABR	MAP3K13	4	1
GO:MF	thiamine transmembrane transporter activity	GO:0015234	0.0273325	1.56332	1	SLC44A4	SLC44A4		1	0
GO:MF	complement component C1q complex binding	GO:0001849	0.0273325	1.56332	1	APCS		APCS	0	1
GO:MF	protein-cysteine S-palmitoyltransferase activity	GO:0019706	0.0286272	1.54322	1	ZDHHC19	ZDHHC19		1	0
GO:MF	protein-cysteine S-acyltransferase activity	GO:0019707	0.029607	1.52861	1	ZDHHC19	ZDHHC19		1	0
GO:MF	phosphatidylinositol-4,5-bisphosphate phosphatase activity	GO:0106019	0.0297174	1.52699	1	SYNJ2		SYNJ2	0	1
GO:MF	molecular transducer activity	GO:0060089	0.0319872	1.49502	2	NR4A1,IL20RA	NR4A1	IL20RA	1	1
GO:MF	signaling receptor activity	GO:0038023	0.0319872	1.49502	2	NR4A1,IL20RA	NR4A1	IL20RA	1	1
GO:MF	cytokine binding	GO:0019955	0.0319872	1.49502	1	IL20RA		IL20RA	0	1
GO:MF	protein kinase activator activity	GO:0030295	0.0325004	1.48811	2	MAP3K13,PARP8		MAP3K13, PARP8	0	2
GO:MF	protein serine/threonine kinase activity	GO:0004674	0.0325004	1.48811	4	MAP3K13,TIMP1,SBK2,ABR	TIMP1, SBK2, ABR	MAP3K13	3	1
GO:MF	S-acyltransferase activity	GO:0016417	0.0327298	1.48506	1	ZDHHC19	ZDHHC19		1	0
GO:MF	acyltransferase activity, transferring groups other than amino-acyl groups	GO:0016747	0.0338373	1.4706	3	ZDHHC19,GLYATL3,SPTSSB	ZDHHC19	GLYATL3, SPTSSB	1	2
GO:MF	phosphatidylinositol phosphate 5-phosphatase activity	GO:0034595	0.0338373	1.4706	1	SYNJ2		SYNJ2	0	1
GO:MF	antiporter activity	GO:0015297	0.0339512	1.46914	2	SLC26A9,SLC44A4	SLC44A4	SLC26A9	1	1
GO:MF	transcription corepressor activity	GO:0003714	0.0340012	1.46851	2	HSPA1A,NR0B2	HSPA1A	NR0B2	1	1
GO:MF	urate transmembrane transporter activity	GO:0015143	0.0340012	1.46851	1	SLC17A4		SLC17A4	0	1
GO:MF	signaling receptor binding	GO:0005102	0.0340012	1.46851	8	PLAUR,LOC616364,CXCL8,CCL24,TIMP1,LBP,ANGPTL1,CXCL14	PLAUR, LOC616364, CXCL8, CCL24, TIMP1, LBP	ANGPTL1, CXCL14	6	2
GO:MF	CXCR chemokine receptor binding	GO:0045236	0.034673	1.46001	1	CXCL8	CXCL8		1	0
GO:MF	kinase activator activity	GO:0019209	0.0348493	1.45781	2	MAP3K13,PARP8		MAP3K13, PARP8	0	2
GO:MF	monosaccharide binding	GO:0048029	0.0351351	1.45426	1	SLC2A3	SLC2A3		1	0
GO:MF	tubulin binding	GO:0015631	0.0358001	1.44612	3	STMN2,NUF2,STMND1	STMN2	NUF2, STMND1	1	2
GO:MF	bile acid transmembrane transporter activity	GO:0015125	0.0359631	1.44414	1	SLCO1A2		SLCO1A2	0	1
GO:MF	protein phosphatase regulator activity	GO:0019888	0.0368405	1.43367	1	PPP1R15A	PPP1R15A		1	0
GO:MF	DNA-binding transcription factor binding	GO:0140297	0.0375662	1.4252	2	TRIB1,JUN	TRIB1, JUN		2	0
GO:MF	Wnt receptor activity	GO:0042813	0.0375662	1.4252	1	FZD10		FZD10	0	1
GO:MF	azole transmembrane transporter activity	GO:1901474	0.0394905	1.40351	1	SLC44A4	SLC44A4		1	0
GO:MF	phosphatase regulator activity	GO:0019208	0.0418104	1.37872	1	PPP1R15A	PPP1R15A		1	0
GO:MF	polyamine transmembrane transporter activity	GO:0015203	0.0419057	1.37773	1	ATP13A4		ATP13A4	0	1
GO:MF	gamma-catenin binding	GO:0045295	0.0419057	1.37773	1	LEF1	LEF1		1	0
GO:MF	complement binding	GO:0001848	0.0419057	1.37773	1	APCS		APCS	0	1
GO:MF	vitamin binding	GO:0019842	0.0419057	1.37773	2	TTPA,PSAT1		TTPA, PSAT1	0	2
GO:MF	opsonin binding	GO:0001846	0.0419057	1.37773	1	APCS		APCS	0	1
GO:MF	enzyme activator activity	GO:0008047	0.0419057	1.37773	4	JUN,MAP3K13,PARP8,ABR	JUN, ABR	MAP3K13, PARP8	2	2
GO:MF	catalytic activity, acting on a protein	GO:0140096	0.0420722	1.376	9	TRIB1,ZDHHC19,RNF122,MAP3K13,LOC512869,BRCA1,TIMP1,SBK2,PARP8	TRIB1, ZDHHC19, RNF122, TIMP1, SBK2	MAP3K13, LOC512869, BRCA1, PARP8	5	4
GO:MF	protein kinase binding	GO:0019901	0.0424913	1.3717	2	PPP1R15A,TRIB1	PPP1R15A, TRIB1		2	0
GO:MF	phosphotransferase activity, alcohol group as acceptor	GO:0016773	0.0428334	1.36822	5	TRIB1,MAP3K13,TIMP1,SBK2,ABR	TRIB1, TIMP1, SBK2, ABR	MAP3K13	4	1
GO:MF	protein kinase inhibitor activity	GO:0004860	0.0428503	1.36805	1	TRIB1	TRIB1		1	0
GO:MF	prostaglandin transmembrane transporter activity	GO:0015132	0.0428797	1.36775	1	SLCO4A1	SLCO4A1		1	0
GO:MF	oxidoreductase activity, acting on a sulfur group of donors, oxygen as acceptor	GO:0016670	0.0428797	1.36775	1	PCYOX1		PCYOX1	0	1
GO:MF	C2H2 zinc finger domain binding	GO:0070742	0.0429345	1.36719	1	LEF1	LEF1		1	0
GO:MF	quaternary ammonium group transmembrane transporter activity	GO:0015651	0.0446911	1.34978	1	SLC44A4	SLC44A4		1	0
GO:MF	metalloendopeptidase inhibitor activity	GO:0008191	0.0446911	1.34978	1	TIMP1	TIMP1		1	0
GO:MF	kinase inhibitor activity	GO:0019210	0.0446911	1.34978	1	TRIB1	TRIB1		1	0
GO:MF	transcription coregulator binding	GO:0001221	0.0453455	1.34347	2	LEF1,JUND	LEF1, JUND		2	0
GO:MF	icosanoid transmembrane transporter activity	GO:0071714	0.0458977	1.33821	1	SLCO4A1	SLCO4A1		1	0
GO:MF	general transcription initiation factor binding	GO:0140296	0.046103	1.33627	1	JUN	JUN		1	0
GO:MF	solute:inorganic anion antiporter activity	GO:0005452	0.0484118	1.31505	1	SLC26A9		SLC26A9	0	1
GO:MF	protein phosphatase binding	GO:0019903	0.0484118	1.31505	1	PPP1R15A	PPP1R15A		1	0
GO:MF	transcription factor binding	GO:0008134	0.0484118	1.31505	2	TRIB1,JUN	TRIB1, JUN		2	0
GO:MF	kinase binding	GO:0019900	0.0484118	1.31505	2	PPP1R15A,TRIB1	PPP1R15A, TRIB1		2	0
GO:MF	proton-transporting ATP synthase activity, rotational mechanism	GO:0046933	0.0490043	1.30977	1	ATP8		ATP8	0	1
GO:MF	chloride transmembrane transporter activity	GO:0015108	0.0490043	1.30977	2	SLC26A9,SLC26A10	SLC26A10	SLC26A9	1	1
GO:MF	phosphatidylinositol bisphosphate phosphatase activity	GO:0034593	0.0490043	1.30977	1	SYNJ2		SYNJ2	0	1
GO:MF	transition metal ion binding	GO:0046914	0.0511267	1.29135	6	NR4A1,ZFAND2A,S100A2,BRCA1,TIMP1,SOD2	NR4A1, ZFAND2A, S100A2, TIMP1, SOD2	BRCA1	5	1
GO:MF	DNA binding, bending	GO:0008301	0.0525293	1.2796	1	LEF1	LEF1		1	0
GO:MF	ubiquitin-protein transferase activity	GO:0004842	0.0525293	1.2796	3	RNF122,LOC512869,BRCA1	RNF122	LOC512869, BRCA1	1	2
GO:MF	kinase activity	GO:0016301	0.054801	1.26121	5	TRIB1,MAP3K13,TIMP1,SBK2,ABR	TRIB1, TIMP1, SBK2, ABR	MAP3K13	4	1
GO:MF	Wnt-protein binding	GO:0017147	0.0560553	1.25138	1	FZD10		FZD10	0	1
GO:MF	SMAD binding	GO:0046332	0.0594421	1.22591	1	JUN	JUN		1	0
GO:MF	ubiquitin-like protein transferase activity	GO:0019787	0.0594421	1.22591	3	RNF122,LOC512869,BRCA1	RNF122	LOC512869, BRCA1	1	2
GO:MF	phosphatidylinositol phosphate phosphatase activity	GO:0052866	0.0594421	1.22591	1	SYNJ2		SYNJ2	0	1
GO:MF	transcription coregulator activity	GO:0003712	0.0595875	1.22484	3	HSPA1A,NR0B2,BRCA1	HSPA1A	NR0B2, BRCA1	1	2
GO:MF	hydrolase activity	GO:0016787	0.0595875	1.22484	10	HSPA6,HSPA1A,PHOSPHO1,PSPH,LOC512869,SYNJ2,ATP8,SMARCA1,NUGGC,ATP13A4	HSPA6, HSPA1A, PHOSPHO1	PSPH, LOC512869, SYNJ2, ATP8, SMARCA1, NUGGC, ATP13A4	3	7
GO:MF	lipopeptide binding	GO:0071723	0.0595875	1.22484	1	LBP	LBP		1	0
GO:MF	zinc ion binding	GO:0008270	0.0608616	1.21566	4	NR4A1,ZFAND2A,BRCA1,TIMP1	NR4A1, ZFAND2A, TIMP1	BRCA1	3	1
GO:MF	phosphatase binding	GO:0019902	0.0608616	1.21566	1	PPP1R15A	PPP1R15A		1	0
GO:MF	nucleic acid binding	GO:0003676	0.0609381	1.21511	3	NR4A1,ATF3,ZNF8	NR4A1, ATF3, ZNF8		3	0
GO:MF	aminoacyltransferase activity	GO:0016755	0.0615248	1.21095	3	RNF122,LOC512869,BRCA1	RNF122	LOC512869, BRCA1	1	2
GO:MF	inorganic anion transmembrane transporter activity	GO:0015103	0.0620138	1.20751	2	SLC26A9,SLC26A10	SLC26A10	SLC26A9	1	1
GO:MF	proton channel activity	GO:0015252	0.0624217	1.20466	1	ATP8		ATP8	0	1
GO:MF	monoatomic anion transmembrane transporter activity	GO:0008509	0.0624217	1.20466	2	SLC26A9,SLC26A10	SLC26A10	SLC26A9	1	1
GO:MF	C-acyltransferase activity	GO:0016408	0.0654307	1.18422	1	SPTSSB		SPTSSB	0	1
GO:MF	14-3-3 protein binding	GO:0071889	0.0698387	1.1559	1	DDIT4	DDIT4		1	0
GO:MF	cytoskeletal protein binding	GO:0008092	0.0736105	1.13306	4	STMN2,NUF2,MYO1A,STMND1	STMN2	NUF2, MYO1A, STMND1	1	3
GO:MF	transaminase activity	GO:0008483	0.0755453	1.12179	1	PSAT1		PSAT1	0	1
GO:MF	microfilament motor activity	GO:0000146	0.0755453	1.12179	1	MYO1A		MYO1A	0	1
GO:MF	P-type ion transporter activity	GO:0015662	0.0755453	1.12179	1	ATP13A4		ATP13A4	0	1
GO:MF	organic cation transmembrane transporter activity	GO:0015101	0.0755453	1.12179	1	SLC44A4	SLC44A4		1	0
GO:MF	transferase activity, transferring nitrogenous groups	GO:0016769	0.0755453	1.12179	1	PSAT1		PSAT1	0	1
GO:MF	NAD+-protein ADP-ribosyltransferase activity	GO:1990404	0.0755453	1.12179	1	PARP8		PARP8	0	1
GO:MF	P-type transmembrane transporter activity	GO:0140358	0.0755453	1.12179	1	ATP13A4		ATP13A4	0	1
GO:MF	triglyceride lipase activity	GO:0004806	0.0762612	1.1177	1	AADAC		AADAC	0	1
GO:MF	NAD+ ADP-ribosyltransferase activity	GO:0003950	0.0762612	1.1177	1	PARP8		PARP8	0	1
GO:MF	enzyme inhibitor activity	GO:0004857	0.0762612	1.1177	3	TRIB1,TIMP1,TFPI	TRIB1, TIMP1	TFPI	2	1
GO:MF	structural constituent of chromatin	GO:0030527	0.0762612	1.1177	1	LOC614376		LOC614376	0	1
GO:MF	vitamin transmembrane transporter activity	GO:0090482	0.0762612	1.1177	1	SLC44A4	SLC44A4		1	0
GO:MF	lipid binding	GO:0008289	0.08029	1.09534	1	NR4A1	NR4A1		1	0
GO:MF	nuclear estrogen receptor binding	GO:0030331	0.0806566	1.09336	1	LEF1	LEF1		1	0
GO:MF	organic hydroxy compound transmembrane transporter activity	GO:1901618	0.0807443	1.09289	1	SLCO1A2		SLCO1A2	0	1
GO:MF	protein-containing complex binding	GO:0044877	0.087165	1.05966	6	NUF2,MAP3K13,APCS,MYO1A,LEF1,SMARCA1	LEF1	NUF2, MAP3K13, APCS, MYO1A, SMARCA1	1	5
GO:MF	organophosphate ester transmembrane transporter activity	GO:0015605	0.0903462	1.04409	1	SLC44A4	SLC44A4		1	0
GO:MF	monocarboxylic acid transmembrane transporter activity	GO:0008028	0.0907239	1.04228	1	SLCO1A2		SLCO1A2	0	1
GO:MF	transferase activity, transferring phosphorus-containing groups	GO:0016772	0.0914491	1.03882	5	TRIB1,MAP3K13,TIMP1,SBK2,ABR	TRIB1, TIMP1, SBK2, ABR	MAP3K13	4	1
GO:MF	tRNA binding	GO:0000049	0.0927796	1.03255	1	SLFN11		SLFN11	0	1
GO:MF	ATP-dependent chromatin remodeler activity	GO:0140658	0.0964242	1.01581	1	SMARCA1		SMARCA1	0	1
GO:MF	hydrolase activity, acting on ester bonds	GO:0016788	0.0972827	1.01196	3	PHOSPHO1,PSPH,SYNJ2	PHOSPHO1	PSPH, SYNJ2	1	2
GO:MF	chloride channel activity	GO:0005254	0.0981026	1.00832	1	SLC26A9		SLC26A9	0	1
GO:MF	endopeptidase inhibitor activity	GO:0004866	0.0999721	1.00012	2	TIMP1,TFPI	TIMP1	TFPI	1	1
GO:MF	lipid transfer activity	GO:0120013	0.10333	0.985772	1	TTPA		TTPA	0	1
GO:MF	peptidase inhibitor activity	GO:0030414	0.107302	0.969392	2	TIMP1,TFPI	TIMP1	TFPI	1	1
GO:MF	transcription corepressor binding	GO:0001222	0.109147	0.961989	1	LEF1	LEF1		1	0
GO:MF	endopeptidase regulator activity	GO:0061135	0.111541	0.952567	2	TIMP1,TFPI	TIMP1	TFPI	1	1
GO:MF	SH3 domain binding	GO:0017124	0.111541	0.952567	1	SYNJ2		SYNJ2	0	1
GO:MF	RNA polymerase binding	GO:0070063	0.111631	0.952216	1	BRCA1		BRCA1	0	1
GO:MF	monoatomic anion channel activity	GO:0005253	0.111799	0.951561	1	SLC26A9		SLC26A9	0	1
GO:MF	coreceptor activity	GO:0015026	0.112401	0.94923	1	LBP	LBP		1	0
GO:MF	E-box binding	GO:0070888	0.112871	0.947419	1	BHLHA15	BHLHA15		1	0
GO:MF	FAD binding	GO:0071949	0.114532	0.941073	1	PCYOX1		PCYOX1	0	1
GO:MF	GTPase activator activity	GO:0005096	0.117091	0.931475	2	JUN,ABR	JUN, ABR		2	0
GO:MF	glycosyltransferase activity	GO:0016757	0.117091	0.931475	2	GLT1D1,PARP8		GLT1D1, PARP8	0	2
GO:MF	monoatomic ion transmembrane transporter activity	GO:0015075	0.119797	0.921552	4	SLC26A9,ATP8,ATP13A4,SLC26A10	SLC26A10	SLC26A9, ATP8, ATP13A4	1	3
GO:MF	N-acyltransferase activity	GO:0016410	0.123593	0.908007	1	GLYATL3		GLYATL3	0	1
GO:MF	nucleosome binding	GO:0031491	0.130866	0.883174	1	SMARCA1		SMARCA1	0	1
GO:MF	damaged DNA binding	GO:0003684	0.132147	0.878943	1	BRCA1		BRCA1	0	1
GO:MF	pentosyltransferase activity	GO:0016763	0.133196	0.87551	1	PARP8		PARP8	0	1
GO:MF	pyridoxal phosphate binding	GO:0030170	0.133335	0.875057	1	PSAT1		PSAT1	0	1
GO:MF	vitamin B6 binding	GO:0070279	0.133335	0.875057	1	PSAT1		PSAT1	0	1
GO:MF	p53 binding	GO:0002039	0.134141	0.872438	1	BRCA1		BRCA1	0	1
GO:MF	peptidase regulator activity	GO:0061134	0.13672	0.864168	2	TIMP1,TFPI	TIMP1	TFPI	1	1
GO:MF	oxidoreductase activity, acting on a sulfur group of donors	GO:0016667	0.138724	0.857847	1	PCYOX1		PCYOX1	0	1
GO:MF	ubiquitin ligase-substrate adaptor activity	GO:1990756	0.144505	0.840116	1	HERPUD1	HERPUD1		1	0
GO:MF	ATPase-coupled monoatomic cation transmembrane transporter activity	GO:0019829	0.147617	0.830864	1	ATP13A4		ATP13A4	0	1
GO:MF	phosphatidylinositol bisphosphate binding	GO:1902936	0.152374	0.817088	1	TTPA		TTPA	0	1
GO:MF	manganese ion binding	GO:0030145	0.152374	0.817088	1	SOD2	SOD2		1	0
GO:MF	monoatomic ion channel activity	GO:0005216	0.155621	0.807931	2	SLC26A9,ATP8		SLC26A9, ATP8	0	2
GO:MF	protein-macromolecule adaptor activity	GO:0030674	0.167258	0.776614	4	HSPA1A,NR0B2,BRCA1,HERPUD1	HSPA1A, HERPUD1	NR0B2, BRCA1	2	2
GO:MF	transferase activity, transferring alkyl or aryl (other than methyl) groups	GO:0016765	0.167731	0.775386	1	SRM	SRM		1	0
GO:MF	beta-catenin binding	GO:0008013	0.167731	0.775386	1	LEF1	LEF1		1	0
GO:MF	enzyme-substrate adaptor activity	GO:0140767	0.168519	0.773351	1	HERPUD1	HERPUD1		1	0
GO:MF	magnesium ion binding	GO:0000287	0.171887	0.764756	1	PSPH		PSPH	0	1
GO:MF	heparin binding	GO:0008201	0.177596	0.750567	1	CXCL8	CXCL8		1	0
GO:MF	cytoskeletal motor activity	GO:0003774	0.180349	0.743887	1	MYO1A		MYO1A	0	1
GO:MF	channel activity	GO:0015267	0.180349	0.743887	2	SLC26A9,ATP8		SLC26A9, ATP8	0	2
GO:MF	passive transmembrane transporter activity	GO:0022803	0.180349	0.743887	2	SLC26A9,ATP8		SLC26A9, ATP8	0	2
GO:MF	antioxidant activity	GO:0016209	0.180605	0.743269	1	SOD2	SOD2		1	0
GO:MF	microtubule binding	GO:0008017	0.191606	0.717591	1	NUF2		NUF2	0	1
GO:MF	calmodulin binding	GO:0005516	0.199157	0.700805	1	MYO1A		MYO1A	0	1
GO:MF	GTP binding	GO:0005525	0.199157	0.700805	1	GIMAP4		GIMAP4	0	1
GO:MF	transmembrane signaling receptor activity	GO:0004888	0.201802	0.695075	1	IL20RA		IL20RA	0	1
GO:MF	molecular adaptor activity	GO:0060090	0.201802	0.695075	1	HSPA1A	HSPA1A		1	0
GO:MF	proton transmembrane transporter activity	GO:0015078	0.201802	0.695075	1	ATP8		ATP8	0	1
GO:MF	flavin adenine dinucleotide binding	GO:0050660	0.201802	0.695075	1	PCYOX1		PCYOX1	0	1
GO:MF	histone deacetylase binding	GO:0042826	0.201802	0.695075	1	LEF1	LEF1		1	0
GO:MF	guanyl nucleotide binding	GO:0019001	0.202184	0.694252	1	GIMAP4		GIMAP4	0	1
GO:MF	guanyl ribonucleotide binding	GO:0032561	0.202184	0.694252	1	GIMAP4		GIMAP4	0	1
GO:MF	ubiquitin protein ligase activity	GO:0061630	0.202184	0.694252	1	RNF122	RNF122		1	0
GO:MF	ubiquitin-like protein ligase activity	GO:0061659	0.210492	0.676765	1	RNF122	RNF122		1	0
GO:MF	nuclear receptor binding	GO:0016922	0.216888	0.663764	1	LEF1	LEF1		1	0
GO:MF	nucleoside-triphosphatase regulator activity	GO:0060589	0.22282	0.652045	1	JUN	JUN		1	0
GO:MF	GTPase regulator activity	GO:0030695	0.22282	0.652045	1	JUN	JUN		1	0
GO:MF	glycosaminoglycan binding	GO:0005539	0.223763	0.650212	1	CXCL8	CXCL8		1	0
GO:MF	ATP-dependent activity, acting on DNA	GO:0008094	0.233167	0.632332	1	SMARCA1		SMARCA1	0	1
GO:MF	sulfur compound binding	GO:1901681	0.233167	0.632332	1	CXCL8	CXCL8		1	0
GO:MF	inorganic molecular entity transmembrane transporter activity	GO:0015318	0.235118	0.628714	3	SLC26A9,ATP8,SLC26A10	SLC26A10	SLC26A9, ATP8	1	2
GO:MF	ligase activity	GO:0016874	0.240458	0.618962	1	ATP8		ATP8	0	1
GO:MF	phosphatidylinositol phosphate binding	GO:1901981	0.240868	0.618221	1	TTPA		TTPA	0	1
GO:MF	transmembrane transporter binding	GO:0044325	0.244155	0.612334	1	HERPUD1	HERPUD1		1	0
GO:MF	calcium ion binding	GO:0005509	0.257539	0.589157	2	S100A2,APCS	S100A2	APCS	1	1
GO:MF	oxidoreductase activity	GO:0016491	0.258135	0.588153	3	SELENOM,PCYOX1,SOD2	SELENOM, SOD2	PCYOX1	2	1
GO:MF	actin filament binding	GO:0051015	0.262261	0.581267	1	MYO1A		MYO1A	0	1
GO:MF	lipase activity	GO:0016298	0.26458	0.577443	1	AADAC		AADAC	0	1
GO:MF	ATPase-coupled transmembrane transporter activity	GO:0042626	0.278363	0.555388	1	ATP13A4		ATP13A4	0	1
GO:MF	serine-type endopeptidase inhibitor activity	GO:0004867	0.292508	0.533862	1	TFPI		TFPI	0	1
GO:MF	chromatin binding	GO:0003682	0.305827	0.514524	2	LEF1,SMARCA1	LEF1	SMARCA1	1	1
GO:MF	structural molecule activity	GO:0005198	0.313705	0.503479	1	LOC614376		LOC614376	0	1
GO:MF	carboxylic ester hydrolase activity	GO:0052689	0.318747	0.496553	1	AADAC		AADAC	0	1
GO:MF	primary active transmembrane transporter activity	GO:0015399	0.323965	0.489502	1	ATP13A4		ATP13A4	0	1
GO:MF	transcription coactivator activity	GO:0003713	0.347954	0.458479	1	BRCA1		BRCA1	0	1
GO:MF	phosphatidylinositol binding	GO:0035091	0.350512	0.455297	1	TTPA		TTPA	0	1
GO:MF	S-adenosylmethionine-dependent methyltransferase activity	GO:0008757	0.378871	0.421509	1	SRM	SRM		1	0
GO:MF	histone binding	GO:0042393	0.378871	0.421509	1	LEF1	LEF1		1	0
GO:MF	monoatomic cation transmembrane transporter activity	GO:0008324	0.381109	0.418951	2	ATP8,ATP13A4		ATP8, ATP13A4	0	2
GO:MF	monoatomic cation channel activity	GO:0005261	0.387552	0.41167	1	ATP8		ATP8	0	1
GO:MF	catalytic activity, acting on DNA	GO:0140097	0.387552	0.41167	1	SMARCA1		SMARCA1	0	1
GO:MF	active monoatomic ion transmembrane transporter activity	GO:0022853	0.396022	0.40228	1	ATP13A4		ATP13A4	0	1
GO:MF	guanyl-nucleotide exchange factor activity	GO:0005085	0.396022	0.40228	1	ABR	ABR		1	0
GO:MF	methyltransferase activity	GO:0008168	0.412663	0.384405	1	SRM	SRM		1	0
GO:MF	serine hydrolase activity	GO:0017171	0.417093	0.379767	1	AADAC		AADAC	0	1
GO:MF	transferase activity, transferring one-carbon groups	GO:0016741	0.42484	0.371774	1	SRM	SRM		1	0
GO:MF	actin binding	GO:0003779	0.435281	0.36123	1	MYO1A		MYO1A	0	1
GO:MF	peptide binding	GO:0042277	0.439669	0.356874	1	LBP	LBP		1	0
GO:MF	GTPase activity	GO:0003924	0.476752	0.321708	1	NUGGC		NUGGC	0	1
GO:MF	amide binding	GO:0033218	0.491277	0.308673	1	LBP	LBP		1	0
GO:MF	phospholipid binding	GO:0005543	0.502941	0.298483	1	TTPA		TTPA	0	1
GO:MF	inorganic cation transmembrane transporter activity	GO:0022890	0.545846	0.26293	1	ATP8		ATP8	0	1
GO:MF	catalytic activity, acting on a nucleic acid	GO:0140640	0.691536	0.160185	1	SMARCA1		SMARCA1	0	1
GO:MF	RNA binding	GO:0003723	0.705941	0.151232	3	SLFN11,SYNJ2,BRCA1		SLFN11, SYNJ2, BRCA1	0	3

## Sheet: Biological process
Source	Term name	Term ID	Adjusted p_value	Negative log10 of adjusted p_value	Genes involved (Quantity)	Genes involved (Name)	Upregulated genes	Downregulated genes	Upregulated genes quntity	Downregulated genes quantity
GO:BP	cellular response to chemical stimulus	GO:0070887	5.24797e-10	9.28001	28	NR4A1,IL20RA,ATF3,TRIB1,JUN,FOSB,IL17RB,LOC616364,ZFAND2A,STOX1,WFS1,CXCL8,CCL24,BHLHA15,BRCA1,PARP8,LEF1,MT1A,NUGGC,DDIT4,SOD2,SRM,KLF2,LBP,TFPI,HERPUD1,JUND,CXCL14	NR4A1, ATF3, TRIB1, JUN, FOSB, IL17RB, LOC616364, ZFAND2A, WFS1, CXCL8, CCL24, BHLHA15, LEF1, MT1A, DDIT4, SOD2, SRM, KLF2, LBP, HERPUD1, JUND	IL20RA, STOX1, BRCA1, PARP8, NUGGC, TFPI, CXCL14	21	7
GO:BP	biological_process	GO:0008150	7.19383e-09	8.14304	84	HSPA6,FCER2,NR4A1,IL20RA,ATF3,MUSTN1,ZNF8,HSPA1A,STMN2,PPP1R15A,SLC2A3,PLAUR,DNAJB1,TRIB1,ZDHHC19,JUN,PHOSPHO1,IER3,RNF122,FOSB,NUF2,PSPH,MAP3K13,IL17RB,LOC112441683,LOC512869,M-SAA3.2,LOC616364,ZFAND2A,S100A2,SLC26A9,STOX1,RCAN1,SLFN11,FZD10,WFS1,NR0B2,CXCL8,SYNJ2,SLCO1A2,CCL24,ATP8,APCS,MYO1A,AFP,TTPA,STMND1,SLC44A4,BHLHA15,BRCA1,TIMP1,SBK2,PARP8,LOC112441635,LOC517475,PSAT1,LEF1,SELENOM,SMARCA…	HSPA6, FCER2, NR4A1, ATF3, MUSTN1, ZNF8, HSPA1A, STMN2, PPP1R15A, SLC2A3, PLAUR, DNAJB1, TRIB1, ZDHHC19, JUN, PHOSPHO1, IER3, RNF122, FOSB, IL17RB, LOC112441683, M-SAA3.2, LOC616364, ZFAND2A, S100A2, RCAN1, WFS1, CXCL8, CCL24, SLC44A4, BHLHA15, TIMP1, SBK2, LOC112441635, LEF1, SELENOM, CAMP, MT1A, LOC112448165, GJB3, APOLD1, DDIT4, SOD2, SRM, ABR, KLF2, SLC26A10, LBP, SLCO4A1, HERPUD1, JUND	IL20RA, NUF2, PSPH, MAP3K13, LOC512869, SLC26A9, STOX1, SLFN11, FZD10, NR0B2, SYNJ2, SLCO1A2, ATP8, APCS, MYO1A, AFP, TTPA, STMND1, BRCA1, PARP8, LOC517475, PSAT1, SMARCA1, PCYOX1, NUGGC, ATP13A4, NEPN, SLC17A4, SPTSSB, AADAC, TFPI, ANGPTL1, CXCL14	51	33
GO:BP	response to stimulus	GO:0050896	6.17183e-08	7.20959	50	HSPA6,FCER2,NR4A1,IL20RA,ATF3,ZNF8,STMN2,PPP1R15A,PLAUR,TRIB1,JUN,IER3,FOSB,MAP3K13,IL17RB,LOC512869,M-SAA3.2,LOC616364,ZFAND2A,STOX1,RCAN1,SLFN11,FZD10,WFS1,NR0B2,CXCL8,CCL24,APCS,AFP,BHLHA15,BRCA1,TIMP1,PARP8,LEF1,SELENOM,CAMP,MT1A,NUGGC,NEPN,DDIT4,SOD2,SRM,ABR,KLF2,LBP,TFPI,HERPUD1,ANGPTL1,JUND,CXCL14	HSPA6, FCER2, NR4A1, ATF3, ZNF8, STMN2, PPP1R15A, PLAUR, TRIB1, JUN, IER3, FOSB, IL17RB, M-SAA3.2, LOC616364, ZFAND2A, RCAN1, WFS1, CXCL8, CCL24, BHLHA15, TIMP1, LEF1, SELENOM, CAMP, MT1A, DDIT4, SOD2, SRM, ABR, KLF2, LBP, HERPUD1, JUND	IL20RA, MAP3K13, LOC512869, STOX1, SLFN11, FZD10, NR0B2, APCS, AFP, BRCA1, PARP8, NUGGC, NEPN, TFPI, ANGPTL1, CXCL14	34	16
GO:BP	cellular process	GO:0009987	7.35458e-08	7.13344	79	HSPA6,NR4A1,IL20RA,ATF3,MUSTN1,ZNF8,HSPA1A,STMN2,PPP1R15A,SLC2A3,PLAUR,DNAJB1,TRIB1,ZDHHC19,JUN,IER3,RNF122,FOSB,NUF2,PSPH,MAP3K13,IL17RB,LOC112441683,LOC512869,LOC616364,ZFAND2A,S100A2,SLC26A9,STOX1,RCAN1,FZD10,WFS1,NR0B2,CXCL8,SYNJ2,SLCO1A2,CCL24,ATP8,APCS,MYO1A,AFP,TTPA,STMND1,SLC44A4,BHLHA15,BRCA1,TIMP1,SBK2,PARP8,LOC112441635,LOC517475,PSAT1,LEF1,SELENOM,SMARCA1,MT1A,LOC112448165,PCYOX1,NUGG…	HSPA6, NR4A1, ATF3, MUSTN1, ZNF8, HSPA1A, STMN2, PPP1R15A, SLC2A3, PLAUR, DNAJB1, TRIB1, ZDHHC19, JUN, IER3, RNF122, FOSB, IL17RB, LOC112441683, LOC616364, ZFAND2A, S100A2, RCAN1, WFS1, CXCL8, CCL24, SLC44A4, BHLHA15, TIMP1, SBK2, LOC112441635, LEF1, SELENOM, MT1A, LOC112448165, GJB3, APOLD1, DDIT4, SOD2, SRM, ABR, KLF2, SLC26A10, LBP, SLCO4A1, HERPUD1, JUND	IL20RA, NUF2, PSPH, MAP3K13, LOC512869, SLC26A9, STOX1, FZD10, NR0B2, SYNJ2, SLCO1A2, ATP8, APCS, MYO1A, AFP, TTPA, STMND1, BRCA1, PARP8, LOC517475, PSAT1, SMARCA1, PCYOX1, NUGGC, ATP13A4, NEPN, SLC17A4, SPTSSB, AADAC, TFPI, ANGPTL1, CXCL14	47	32
GO:BP	cellular response to stimulus	GO:0051716	1.56999e-06	5.8041	43	HSPA6,NR4A1,IL20RA,ATF3,ZNF8,PPP1R15A,PLAUR,TRIB1,JUN,IER3,FOSB,MAP3K13,IL17RB,LOC512869,LOC616364,ZFAND2A,STOX1,RCAN1,FZD10,WFS1,NR0B2,CXCL8,CCL24,AFP,BHLHA15,BRCA1,TIMP1,PARP8,LEF1,MT1A,NUGGC,NEPN,DDIT4,SOD2,SRM,ABR,KLF2,LBP,TFPI,HERPUD1,ANGPTL1,JUND,CXCL14	HSPA6, NR4A1, ATF3, ZNF8, PPP1R15A, PLAUR, TRIB1, JUN, IER3, FOSB, IL17RB, LOC616364, ZFAND2A, RCAN1, WFS1, CXCL8, CCL24, BHLHA15, TIMP1, LEF1, MT1A, DDIT4, SOD2, SRM, ABR, KLF2, LBP, HERPUD1, JUND	IL20RA, MAP3K13, LOC512869, STOX1, FZD10, NR0B2, AFP, BRCA1, PARP8, NUGGC, NEPN, TFPI, ANGPTL1, CXCL14	29	14
GO:BP	response to stress	GO:0006950	1.70686e-06	5.7678	27	HSPA6,ATF3,PPP1R15A,JUN,IER3,MAP3K13,M-SAA3.2,LOC616364,STOX1,SLFN11,WFS1,CXCL8,CCL24,APCS,BHLHA15,BRCA1,TIMP1,PARP8,CAMP,MT1A,DDIT4,SOD2,KLF2,LBP,TFPI,HERPUD1,CXCL14	HSPA6, ATF3, PPP1R15A, JUN, IER3, M-SAA3.2, LOC616364, WFS1, CXCL8, CCL24, BHLHA15, TIMP1, CAMP, MT1A, DDIT4, SOD2, KLF2, LBP, HERPUD1	MAP3K13, STOX1, SLFN11, APCS, BRCA1, PARP8, TFPI, CXCL14	19	8
GO:BP	cellular response to organic substance	GO:0071310	1.70686e-06	5.7678	19	NR4A1,IL20RA,ATF3,TRIB1,IL17RB,LOC616364,WFS1,CXCL8,CCL24,BHLHA15,BRCA1,PARP8,LEF1,NUGGC,DDIT4,SRM,LBP,TFPI,HERPUD1	NR4A1, ATF3, TRIB1, IL17RB, LOC616364, WFS1, CXCL8, CCL24, BHLHA15, LEF1, DDIT4, SRM, LBP, HERPUD1	IL20RA, BRCA1, PARP8, NUGGC, TFPI	14	5
GO:BP	response to chemical	GO:0042221	1.70686e-06	5.7678	29	NR4A1,IL20RA,ATF3,TRIB1,JUN,FOSB,IL17RB,LOC616364,ZFAND2A,STOX1,WFS1,CXCL8,CCL24,BHLHA15,BRCA1,PARP8,LEF1,SELENOM,MT1A,NUGGC,DDIT4,SOD2,SRM,KLF2,LBP,TFPI,HERPUD1,JUND,CXCL14	NR4A1, ATF3, TRIB1, JUN, FOSB, IL17RB, LOC616364, ZFAND2A, WFS1, CXCL8, CCL24, BHLHA15, LEF1, SELENOM, MT1A, DDIT4, SOD2, SRM, KLF2, LBP, HERPUD1, JUND	IL20RA, STOX1, BRCA1, PARP8, NUGGC, TFPI, CXCL14	22	7
GO:BP	intracellular signal transduction	GO:0035556	3.65966e-06	5.43656	18	IL20RA,ATF3,PLAUR,TRIB1,JUN,IER3,MAP3K13,LOC616364,STOX1,RCAN1,FZD10,WFS1,CXCL8,CCL24,AFP,BHLHA15,BRCA1,TIMP1	ATF3, PLAUR, TRIB1, JUN, IER3, LOC616364, RCAN1, WFS1, CXCL8, CCL24, BHLHA15, TIMP1	IL20RA, MAP3K13, STOX1, FZD10, AFP, BRCA1	12	6
GO:BP	positive regulation of biological process	GO:0048518	7.00334e-06	5.15469	27	NR4A1,IL20RA,ATF3,MUSTN1,HSPA1A,STMN2,PPP1R15A,PLAUR,TRIB1,JUN,IER3,RNF122,FOSB,MAP3K13,LOC616364,ZFAND2A,SLC26A9,STOX1,FZD10,WFS1,NR0B2,CXCL8,CCL24,SLC44A4,BHLHA15,BRCA1,TIMP1	NR4A1, ATF3, MUSTN1, HSPA1A, STMN2, PPP1R15A, PLAUR, TRIB1, JUN, IER3, RNF122, FOSB, LOC616364, ZFAND2A, WFS1, CXCL8, CCL24, SLC44A4, BHLHA15, TIMP1	IL20RA, MAP3K13, SLC26A9, STOX1, FZD10, NR0B2, BRCA1	20	7
GO:BP	positive regulation of macromolecule metabolic process	GO:0010604	1.36599e-05	4.86455	16	NR4A1,ATF3,MUSTN1,HSPA1A,PPP1R15A,PLAUR,TRIB1,JUN,IER3,FOSB,ZFAND2A,SLC26A9,STOX1,WFS1,NR0B2,CXCL8	NR4A1, ATF3, MUSTN1, HSPA1A, PPP1R15A, PLAUR, TRIB1, JUN, IER3, FOSB, ZFAND2A, WFS1, CXCL8	SLC26A9, STOX1, NR0B2	13	3
GO:BP	positive regulation of cellular process	GO:0048522	1.75984e-05	4.75453	25	NR4A1,IL20RA,ATF3,MUSTN1,HSPA1A,STMN2,PPP1R15A,PLAUR,TRIB1,JUN,RNF122,FOSB,MAP3K13,LOC616364,SLC26A9,STOX1,FZD10,WFS1,NR0B2,CXCL8,CCL24,SLC44A4,BHLHA15,BRCA1,TIMP1	NR4A1, ATF3, MUSTN1, HSPA1A, STMN2, PPP1R15A, PLAUR, TRIB1, JUN, RNF122, FOSB, LOC616364, WFS1, CXCL8, CCL24, SLC44A4, BHLHA15, TIMP1	IL20RA, MAP3K13, SLC26A9, STOX1, FZD10, NR0B2, BRCA1	18	7
GO:BP	regulation of primary metabolic process	GO:0080090	2.06553e-05	4.68497	31	NR4A1,ATF3,MUSTN1,ZNF8,HSPA1A,PPP1R15A,PLAUR,TRIB1,JUN,IER3,FOSB,MAP3K13,ZFAND2A,STOX1,WFS1,NR0B2,CXCL8,APCS,BHLHA15,BRCA1,TIMP1,LEF1,SMARCA1,NUGGC,NEPN,DDIT4,KLF2,AADAC,TFPI,HERPUD1,JUND	NR4A1, ATF3, MUSTN1, ZNF8, HSPA1A, PPP1R15A, PLAUR, TRIB1, JUN, IER3, FOSB, ZFAND2A, WFS1, CXCL8, BHLHA15, TIMP1, LEF1, DDIT4, KLF2, HERPUD1, JUND	MAP3K13, STOX1, NR0B2, APCS, BRCA1, SMARCA1, NUGGC, NEPN, AADAC, TFPI	21	10
GO:BP	positive regulation of metabolic process	GO:0009893	3.2265e-05	4.49127	16	NR4A1,ATF3,MUSTN1,HSPA1A,PPP1R15A,PLAUR,TRIB1,JUN,IER3,FOSB,ZFAND2A,SLC26A9,STOX1,WFS1,NR0B2,CXCL8	NR4A1, ATF3, MUSTN1, HSPA1A, PPP1R15A, PLAUR, TRIB1, JUN, IER3, FOSB, ZFAND2A, WFS1, CXCL8	SLC26A9, STOX1, NR0B2	13	3
GO:BP	response to organic substance	GO:0010033	3.2265e-05	4.49127	19	NR4A1,IL20RA,ATF3,TRIB1,IL17RB,LOC616364,WFS1,CXCL8,CCL24,BHLHA15,BRCA1,PARP8,LEF1,NUGGC,DDIT4,SRM,LBP,TFPI,HERPUD1	NR4A1, ATF3, TRIB1, IL17RB, LOC616364, WFS1, CXCL8, CCL24, BHLHA15, LEF1, DDIT4, SRM, LBP, HERPUD1	IL20RA, BRCA1, PARP8, NUGGC, TFPI	14	5
GO:BP	regulation of nitrogen compound metabolic process	GO:0051171	3.2265e-05	4.49127	30	NR4A1,ATF3,MUSTN1,ZNF8,HSPA1A,PPP1R15A,PLAUR,TRIB1,JUN,IER3,FOSB,MAP3K13,ZFAND2A,STOX1,WFS1,NR0B2,CXCL8,APCS,BHLHA15,BRCA1,TIMP1,LEF1,SMARCA1,NUGGC,NEPN,DDIT4,KLF2,TFPI,HERPUD1,JUND	NR4A1, ATF3, MUSTN1, ZNF8, HSPA1A, PPP1R15A, PLAUR, TRIB1, JUN, IER3, FOSB, ZFAND2A, WFS1, CXCL8, BHLHA15, TIMP1, LEF1, DDIT4, KLF2, HERPUD1, JUND	MAP3K13, STOX1, NR0B2, APCS, BRCA1, SMARCA1, NUGGC, NEPN, TFPI	21	9
GO:BP	endoplasmic reticulum unfolded protein response	GO:0030968	3.86387e-05	4.41298	5	ATF3,WFS1,BHLHA15,PARP8,HERPUD1	ATF3, WFS1, BHLHA15, HERPUD1	PARP8	4	1
GO:BP	regulation of signal transduction	GO:0009966	3.86387e-05	4.41298	21	IL20RA,ATF3,PLAUR,TRIB1,IER3,LOC512869,LOC616364,STOX1,RCAN1,FZD10,WFS1,CXCL8,CCL24,BRCA1,TIMP1,LEF1,NEPN,DDIT4,KLF2,LBP,HERPUD1	ATF3, PLAUR, TRIB1, IER3, LOC616364, RCAN1, WFS1, CXCL8, CCL24, TIMP1, LEF1, DDIT4, KLF2, LBP, HERPUD1	IL20RA, LOC512869, STOX1, FZD10, BRCA1, NEPN	15	6
GO:BP	positive regulation of protein metabolic process	GO:0051247	3.86387e-05	4.41298	9	MUSTN1,HSPA1A,PPP1R15A,PLAUR,TRIB1,IER3,ZFAND2A,STOX1,WFS1	MUSTN1, HSPA1A, PPP1R15A, PLAUR, TRIB1, IER3, ZFAND2A, WFS1	STOX1	8	1
GO:BP	positive regulation of nitrogen compound metabolic process	GO:0051173	4.08724e-05	4.38857	14	NR4A1,ATF3,MUSTN1,HSPA1A,PPP1R15A,PLAUR,TRIB1,JUN,IER3,FOSB,ZFAND2A,STOX1,WFS1,NR0B2	NR4A1, ATF3, MUSTN1, HSPA1A, PPP1R15A, PLAUR, TRIB1, JUN, IER3, FOSB, ZFAND2A, WFS1	STOX1, NR0B2	12	2
GO:BP	cellular response to stress	GO:0033554	4.2013e-05	4.37662	16	HSPA6,ATF3,PPP1R15A,JUN,IER3,MAP3K13,STOX1,WFS1,CXCL8,BHLHA15,BRCA1,PARP8,DDIT4,SOD2,KLF2,HERPUD1	HSPA6, ATF3, PPP1R15A, JUN, IER3, WFS1, CXCL8, BHLHA15, DDIT4, SOD2, KLF2, HERPUD1	MAP3K13, STOX1, BRCA1, PARP8	12	4
GO:BP	response to endoplasmic reticulum stress	GO:0034976	4.36069e-05	4.36045	7	ATF3,PPP1R15A,WFS1,CXCL8,BHLHA15,PARP8,HERPUD1	ATF3, PPP1R15A, WFS1, CXCL8, BHLHA15, HERPUD1	PARP8	6	1
GO:BP	cell communication	GO:0007154	6.69974e-05	4.17394	36	NR4A1,IL20RA,ATF3,ZNF8,PLAUR,TRIB1,JUN,IER3,MAP3K13,IL17RB,LOC512869,LOC616364,STOX1,RCAN1,FZD10,WFS1,NR0B2,CXCL8,CCL24,AFP,SLC44A4,BHLHA15,BRCA1,TIMP1,PARP8,LEF1,SELENOM,GJB3,NEPN,DDIT4,ABR,KLF2,LBP,HERPUD1,ANGPTL1,CXCL14	NR4A1, ATF3, ZNF8, PLAUR, TRIB1, JUN, IER3, IL17RB, LOC616364, RCAN1, WFS1, CXCL8, CCL24, SLC44A4, BHLHA15, TIMP1, LEF1, SELENOM, GJB3, DDIT4, ABR, KLF2, LBP, HERPUD1	IL20RA, MAP3K13, LOC512869, STOX1, FZD10, NR0B2, AFP, BRCA1, PARP8, NEPN, ANGPTL1, CXCL14	24	12
GO:BP	cellular response to unfolded protein	GO:0034620	8.11432e-05	4.09075	5	ATF3,WFS1,BHLHA15,PARP8,HERPUD1	ATF3, WFS1, BHLHA15, HERPUD1	PARP8	4	1
GO:BP	biological process involved in interspecies interaction between organisms	GO:0044419	9.10631e-05	4.04066	15	NR4A1,TRIB1,JUN,IER3,LOC616364,SLFN11,CXCL8,CCL24,APCS,LEF1,CAMP,NUGGC,DDIT4,LBP,CXCL14	NR4A1, TRIB1, JUN, IER3, LOC616364, CXCL8, CCL24, LEF1, CAMP, DDIT4, LBP	SLFN11, APCS, NUGGC, CXCL14	11	4
GO:BP	negative regulation of biological process	GO:0048519	9.10631e-05	4.04066	30	NR4A1,ATF3,ZNF8,HSPA1A,STMN2,PPP1R15A,PLAUR,TRIB1,JUN,IER3,LOC512869,STOX1,RCAN1,WFS1,NR0B2,CXCL8,APCS,BHLHA15,BRCA1,TIMP1,LEF1,NUGGC,NEPN,DDIT4,KLF2,LBP,TFPI,HERPUD1,JUND,CXCL14	NR4A1, ATF3, ZNF8, HSPA1A, STMN2, PPP1R15A, PLAUR, TRIB1, JUN, IER3, RCAN1, WFS1, CXCL8, BHLHA15, TIMP1, LEF1, DDIT4, KLF2, LBP, HERPUD1, JUND	LOC512869, STOX1, NR0B2, APCS, BRCA1, NUGGC, NEPN, TFPI, CXCL14	21	9
GO:BP	negative regulation of cellular process	GO:0048523	9.10631e-05	4.04066	29	NR4A1,ATF3,ZNF8,HSPA1A,STMN2,PPP1R15A,PLAUR,TRIB1,JUN,IER3,LOC512869,STOX1,RCAN1,WFS1,NR0B2,CXCL8,APCS,BHLHA15,BRCA1,TIMP1,LEF1,NUGGC,NEPN,DDIT4,KLF2,LBP,HERPUD1,JUND,CXCL14	NR4A1, ATF3, ZNF8, HSPA1A, STMN2, PPP1R15A, PLAUR, TRIB1, JUN, IER3, RCAN1, WFS1, CXCL8, BHLHA15, TIMP1, LEF1, DDIT4, KLF2, LBP, HERPUD1, JUND	LOC512869, STOX1, NR0B2, APCS, BRCA1, NUGGC, NEPN, CXCL14	21	8
GO:BP	biological regulation	GO:0065007	9.10631e-05	4.04066	53	NR4A1,IL20RA,ATF3,MUSTN1,ZNF8,HSPA1A,STMN2,PPP1R15A,PLAUR,TRIB1,JUN,IER3,RNF122,FOSB,MAP3K13,IL17RB,LOC512869,LOC616364,ZFAND2A,SLC26A9,STOX1,RCAN1,FZD10,WFS1,NR0B2,CXCL8,CCL24,APCS,AFP,STMND1,SLC44A4,BHLHA15,BRCA1,TIMP1,PARP8,LEF1,SELENOM,SMARCA1,NUGGC,NEPN,APOLD1,DDIT4,SLC17A4,ABR,KLF2,LBP,AADAC,TFPI,SLCO4A1,HERPUD1,ANGPTL1,JUND,CXCL14	NR4A1, ATF3, MUSTN1, ZNF8, HSPA1A, STMN2, PPP1R15A, PLAUR, TRIB1, JUN, IER3, RNF122, FOSB, IL17RB, LOC616364, ZFAND2A, RCAN1, WFS1, CXCL8, CCL24, SLC44A4, BHLHA15, TIMP1, LEF1, SELENOM, APOLD1, DDIT4, ABR, KLF2, LBP, SLCO4A1, HERPUD1, JUND	IL20RA, MAP3K13, LOC512869, SLC26A9, STOX1, FZD10, NR0B2, APCS, AFP, STMND1, BRCA1, PARP8, SMARCA1, NUGGC, NEPN, SLC17A4, AADAC, TFPI, ANGPTL1, CXCL14	33	20
GO:BP	regulation of protein metabolic process	GO:0051246	9.99026e-05	4.00042	15	MUSTN1,HSPA1A,PPP1R15A,PLAUR,TRIB1,IER3,ZFAND2A,STOX1,WFS1,APCS,BRCA1,TIMP1,KLF2,TFPI,HERPUD1	MUSTN1, HSPA1A, PPP1R15A, PLAUR, TRIB1, IER3, ZFAND2A, WFS1, TIMP1, KLF2, HERPUD1	STOX1, APCS, BRCA1, TFPI	11	4
GO:BP	positive regulation of protein catabolic process	GO:0045732	9.99026e-05	4.00042	5	HSPA1A,TRIB1,IER3,ZFAND2A,WFS1	HSPA1A, TRIB1, IER3, ZFAND2A, WFS1		5	0
GO:BP	signaling	GO:0023052	0.000103496	3.98508	35	NR4A1,IL20RA,ATF3,ZNF8,PLAUR,TRIB1,JUN,IER3,MAP3K13,IL17RB,LOC512869,LOC616364,STOX1,RCAN1,FZD10,WFS1,NR0B2,CXCL8,CCL24,AFP,SLC44A4,BHLHA15,BRCA1,TIMP1,PARP8,LEF1,SELENOM,NEPN,DDIT4,ABR,KLF2,LBP,HERPUD1,ANGPTL1,CXCL14	NR4A1, ATF3, ZNF8, PLAUR, TRIB1, JUN, IER3, IL17RB, LOC616364, RCAN1, WFS1, CXCL8, CCL24, SLC44A4, BHLHA15, TIMP1, LEF1, SELENOM, DDIT4, ABR, KLF2, LBP, HERPUD1	IL20RA, MAP3K13, LOC512869, STOX1, FZD10, NR0B2, AFP, BRCA1, PARP8, NEPN, ANGPTL1, CXCL14	23	12
GO:BP	negative regulation of nitrogen compound metabolic process	GO:0051172	0.000103496	3.98508	17	ATF3,ZNF8,HSPA1A,PPP1R15A,JUN,IER3,WFS1,NR0B2,APCS,BRCA1,TIMP1,LEF1,NEPN,DDIT4,KLF2,TFPI,JUND	ATF3, ZNF8, HSPA1A, PPP1R15A, JUN, IER3, WFS1, TIMP1, LEF1, DDIT4, KLF2, JUND	NR0B2, APCS, BRCA1, NEPN, TFPI	12	5
GO:BP	cellular response to topologically incorrect protein	GO:0035967	0.000103707	3.98419	5	ATF3,WFS1,BHLHA15,PARP8,HERPUD1	ATF3, WFS1, BHLHA15, HERPUD1	PARP8	4	1
GO:BP	metabolic process	GO:0008152	0.00011849	3.92632	55	HSPA6,NR4A1,ATF3,MUSTN1,ZNF8,HSPA1A,PPP1R15A,PLAUR,DNAJB1,TRIB1,JUN,IER3,RNF122,FOSB,PSPH,MAP3K13,LOC112441683,LOC512869,ZFAND2A,SLC26A9,STOX1,WFS1,NR0B2,CXCL8,SYNJ2,ATP8,APCS,AFP,TTPA,SLC44A4,BHLHA15,BRCA1,TIMP1,SBK2,LOC112441635,PSAT1,LEF1,SELENOM,SMARCA1,LOC112448165,PCYOX1,NUGGC,NEPN,APOLD1,DDIT4,SOD2,SRM,ABR,KLF2,LBP,SPTSSB,AADAC,TFPI,HERPUD1,JUND	HSPA6, NR4A1, ATF3, MUSTN1, ZNF8, HSPA1A, PPP1R15A, PLAUR, DNAJB1, TRIB1, JUN, IER3, RNF122, FOSB, LOC112441683, ZFAND2A, WFS1, CXCL8, SLC44A4, BHLHA15, TIMP1, SBK2, LOC112441635, LEF1, SELENOM, LOC112448165, APOLD1, DDIT4, SOD2, SRM, ABR, KLF2, LBP, HERPUD1, JUND	PSPH, MAP3K13, LOC512869, SLC26A9, STOX1, NR0B2, SYNJ2, ATP8, APCS, AFP, TTPA, BRCA1, PSAT1, SMARCA1, PCYOX1, NUGGC, NEPN, SPTSSB, AADAC, TFPI	35	20
GO:BP	response to unfolded protein	GO:0006986	0.000134774	3.87039	5	ATF3,WFS1,BHLHA15,PARP8,HERPUD1	ATF3, WFS1, BHLHA15, HERPUD1	PARP8	4	1
GO:BP	regulation of apoptotic process	GO:0042981	0.000150708	3.82186	7	NR4A1,IL20RA,ATF3,PLAUR,JUN,IER3,RNF122	NR4A1, ATF3, PLAUR, JUN, IER3, RNF122	IL20RA	6	1
GO:BP	regulation of metabolic process	GO:0019222	0.000150708	3.82186	33	NR4A1,ATF3,MUSTN1,ZNF8,HSPA1A,PPP1R15A,PLAUR,TRIB1,JUN,IER3,FOSB,MAP3K13,ZFAND2A,SLC26A9,STOX1,WFS1,NR0B2,CXCL8,APCS,BHLHA15,BRCA1,TIMP1,LEF1,SMARCA1,NUGGC,NEPN,DDIT4,KLF2,LBP,AADAC,TFPI,HERPUD1,JUND	NR4A1, ATF3, MUSTN1, ZNF8, HSPA1A, PPP1R15A, PLAUR, TRIB1, JUN, IER3, FOSB, ZFAND2A, WFS1, CXCL8, BHLHA15, TIMP1, LEF1, DDIT4, KLF2, LBP, HERPUD1, JUND	MAP3K13, SLC26A9, STOX1, NR0B2, APCS, BRCA1, SMARCA1, NUGGC, NEPN, AADAC, TFPI	22	11
GO:BP	multicellular organism development	GO:0007275	0.000150708	3.82186	21	NR4A1,MUSTN1,STMN2,TRIB1,PHOSPHO1,PSPH,MAP3K13,LOC512869,STOX1,WFS1,CXCL8,CCL24,APCS,AFP,STMND1,SLC44A4,BHLHA15,BRCA1,TIMP1,LEF1,SMARCA1	NR4A1, MUSTN1, STMN2, TRIB1, PHOSPHO1, WFS1, CXCL8, CCL24, SLC44A4, BHLHA15, TIMP1, LEF1	PSPH, MAP3K13, LOC512869, STOX1, APCS, AFP, STMND1, BRCA1, SMARCA1	12	9
GO:BP	signal transduction	GO:0007165	0.000150708	3.82186	33	NR4A1,IL20RA,ATF3,ZNF8,PLAUR,TRIB1,JUN,IER3,MAP3K13,IL17RB,LOC512869,LOC616364,STOX1,RCAN1,FZD10,WFS1,NR0B2,CXCL8,CCL24,AFP,BHLHA15,BRCA1,TIMP1,PARP8,LEF1,NEPN,DDIT4,ABR,KLF2,LBP,HERPUD1,ANGPTL1,CXCL14	NR4A1, ATF3, ZNF8, PLAUR, TRIB1, JUN, IER3, IL17RB, LOC616364, RCAN1, WFS1, CXCL8, CCL24, BHLHA15, TIMP1, LEF1, DDIT4, ABR, KLF2, LBP, HERPUD1	IL20RA, MAP3K13, LOC512869, STOX1, FZD10, NR0B2, AFP, BRCA1, PARP8, NEPN, ANGPTL1, CXCL14	21	12
GO:BP	positive regulation of apoptotic process	GO:0043065	0.000150708	3.82186	5	NR4A1,IL20RA,ATF3,JUN,RNF122	NR4A1, ATF3, JUN, RNF122	IL20RA	4	1
GO:BP	regulation of cell communication	GO:0010646	0.000154372	3.81143	21	IL20RA,ATF3,PLAUR,TRIB1,IER3,LOC512869,LOC616364,STOX1,RCAN1,FZD10,WFS1,CXCL8,CCL24,BRCA1,TIMP1,LEF1,NEPN,DDIT4,KLF2,LBP,HERPUD1	ATF3, PLAUR, TRIB1, IER3, LOC616364, RCAN1, WFS1, CXCL8, CCL24, TIMP1, LEF1, DDIT4, KLF2, LBP, HERPUD1	IL20RA, LOC512869, STOX1, FZD10, BRCA1, NEPN	15	6
GO:BP	regulation of biological process	GO:0050789	0.000154372	3.81143	51	NR4A1,IL20RA,ATF3,MUSTN1,ZNF8,HSPA1A,STMN2,PPP1R15A,PLAUR,TRIB1,JUN,IER3,RNF122,FOSB,MAP3K13,IL17RB,LOC512869,LOC616364,ZFAND2A,SLC26A9,STOX1,RCAN1,FZD10,WFS1,NR0B2,CXCL8,CCL24,APCS,AFP,STMND1,SLC44A4,BHLHA15,BRCA1,TIMP1,PARP8,LEF1,SELENOM,SMARCA1,NUGGC,NEPN,APOLD1,DDIT4,ABR,KLF2,LBP,AADAC,TFPI,HERPUD1,ANGPTL1,JUND,CXCL14	NR4A1, ATF3, MUSTN1, ZNF8, HSPA1A, STMN2, PPP1R15A, PLAUR, TRIB1, JUN, IER3, RNF122, FOSB, IL17RB, LOC616364, ZFAND2A, RCAN1, WFS1, CXCL8, CCL24, SLC44A4, BHLHA15, TIMP1, LEF1, SELENOM, APOLD1, DDIT4, ABR, KLF2, LBP, HERPUD1, JUND	IL20RA, MAP3K13, LOC512869, SLC26A9, STOX1, FZD10, NR0B2, APCS, AFP, STMND1, BRCA1, PARP8, SMARCA1, NUGGC, NEPN, AADAC, TFPI, ANGPTL1, CXCL14	32	19
GO:BP	regulation of signaling	GO:0023051	0.000154372	3.81143	21	IL20RA,ATF3,PLAUR,TRIB1,IER3,LOC512869,LOC616364,STOX1,RCAN1,FZD10,WFS1,CXCL8,CCL24,BRCA1,TIMP1,LEF1,NEPN,DDIT4,KLF2,LBP,HERPUD1	ATF3, PLAUR, TRIB1, IER3, LOC616364, RCAN1, WFS1, CXCL8, CCL24, TIMP1, LEF1, DDIT4, KLF2, LBP, HERPUD1	IL20RA, LOC512869, STOX1, FZD10, BRCA1, NEPN	15	6
GO:BP	regulation of programmed cell death	GO:0043067	0.000154372	3.81143	7	NR4A1,IL20RA,ATF3,PLAUR,JUN,IER3,RNF122	NR4A1, ATF3, PLAUR, JUN, IER3, RNF122	IL20RA	6	1
GO:BP	organic substance metabolic process	GO:0071704	0.000154372	3.81143	53	HSPA6,NR4A1,ATF3,MUSTN1,ZNF8,HSPA1A,PPP1R15A,PLAUR,DNAJB1,TRIB1,JUN,IER3,RNF122,FOSB,PSPH,MAP3K13,LOC112441683,LOC512869,ZFAND2A,SLC26A9,STOX1,WFS1,NR0B2,CXCL8,SYNJ2,ATP8,APCS,AFP,TTPA,SLC44A4,BHLHA15,BRCA1,TIMP1,SBK2,LOC112441635,PSAT1,LEF1,SMARCA1,LOC112448165,PCYOX1,NUGGC,NEPN,APOLD1,DDIT4,SRM,ABR,KLF2,LBP,SPTSSB,AADAC,TFPI,HERPUD1,JUND	HSPA6, NR4A1, ATF3, MUSTN1, ZNF8, HSPA1A, PPP1R15A, PLAUR, DNAJB1, TRIB1, JUN, IER3, RNF122, FOSB, LOC112441683, ZFAND2A, WFS1, CXCL8, SLC44A4, BHLHA15, TIMP1, SBK2, LOC112441635, LEF1, LOC112448165, APOLD1, DDIT4, SRM, ABR, KLF2, LBP, HERPUD1, JUND	PSPH, MAP3K13, LOC512869, SLC26A9, STOX1, NR0B2, SYNJ2, ATP8, APCS, AFP, TTPA, BRCA1, PSAT1, SMARCA1, PCYOX1, NUGGC, NEPN, SPTSSB, AADAC, TFPI	33	20
GO:BP	positive regulation of programmed cell death	GO:0043068	0.000155011	3.80964	5	NR4A1,IL20RA,ATF3,JUN,RNF122	NR4A1, ATF3, JUN, RNF122	IL20RA	4	1
GO:BP	intrinsic apoptotic signaling pathway	GO:0097193	0.000155011	3.80964	7	IL20RA,PLAUR,IER3,WFS1,BRCA1,DDIT4,HERPUD1	PLAUR, IER3, WFS1, DDIT4, HERPUD1	IL20RA, BRCA1	5	2
GO:BP	regulation of macromolecule metabolic process	GO:0060255	0.00016135	3.79223	31	NR4A1,ATF3,MUSTN1,ZNF8,HSPA1A,PPP1R15A,PLAUR,TRIB1,JUN,IER3,FOSB,MAP3K13,ZFAND2A,SLC26A9,STOX1,WFS1,NR0B2,CXCL8,APCS,BHLHA15,BRCA1,TIMP1,LEF1,SMARCA1,NUGGC,NEPN,KLF2,LBP,TFPI,HERPUD1,JUND	NR4A1, ATF3, MUSTN1, ZNF8, HSPA1A, PPP1R15A, PLAUR, TRIB1, JUN, IER3, FOSB, ZFAND2A, WFS1, CXCL8, BHLHA15, TIMP1, LEF1, KLF2, LBP, HERPUD1, JUND	MAP3K13, SLC26A9, STOX1, NR0B2, APCS, BRCA1, SMARCA1, NUGGC, NEPN, TFPI	21	10
GO:BP	response to topologically incorrect protein	GO:0035966	0.000172339	3.76362	5	ATF3,WFS1,BHLHA15,PARP8,HERPUD1	ATF3, WFS1, BHLHA15, HERPUD1	PARP8	4	1
GO:BP	positive regulation of proteasomal protein catabolic process	GO:1901800	0.000174548	3.75808	4	HSPA1A,TRIB1,ZFAND2A,WFS1	HSPA1A, TRIB1, ZFAND2A, WFS1		4	0
GO:BP	angiogenesis	GO:0001525	0.000184402	3.73424	8	NR4A1,LOC512869,CXCL8,CCL24,BRCA1,LEF1,APOLD1,KLF2	NR4A1, CXCL8, CCL24, LEF1, APOLD1, KLF2	LOC512869, BRCA1	6	2
GO:BP	regulation of response to stimulus	GO:0048583	0.000192283	3.71606	23	IL20RA,ATF3,PLAUR,TRIB1,IER3,LOC512869,LOC616364,STOX1,RCAN1,FZD10,WFS1,CXCL8,CCL24,BRCA1,TIMP1,LEF1,NEPN,DDIT4,KLF2,LBP,TFPI,HERPUD1,CXCL14	ATF3, PLAUR, TRIB1, IER3, LOC616364, RCAN1, WFS1, CXCL8, CCL24, TIMP1, LEF1, DDIT4, KLF2, LBP, HERPUD1	IL20RA, LOC512869, STOX1, FZD10, BRCA1, NEPN, TFPI, CXCL14	15	8
GO:BP	cell surface receptor signaling pathway	GO:0007166	0.000199121	3.70088	16	IL20RA,ATF3,ZNF8,PLAUR,TRIB1,JUN,IL17RB,LOC512869,LOC616364,FZD10,NR0B2,CCL24,AFP,BRCA1,TIMP1,LEF1	ATF3, ZNF8, PLAUR, TRIB1, JUN, IL17RB, LOC616364, CCL24, TIMP1, LEF1	IL20RA, LOC512869, FZD10, NR0B2, AFP, BRCA1	10	6
GO:BP	protein refolding	GO:0042026	0.000206978	3.68407	2	HSPA6,HSPA1A	HSPA6, HSPA1A		2	0
GO:BP	organic anion transport	GO:0015711	0.000208116	3.68169	8	SLC2A3,SLC26A9,SLCO1A2,SLC44A4,LOC517475,SLC17A4,SLC26A10,SLCO4A1	SLC2A3, SLC44A4, SLC26A10, SLCO4A1	SLC26A9, SLCO1A2, LOC517475, SLC17A4	4	4
GO:BP	intracellular signaling cassette	GO:0141124	0.00021362	3.67036	12	ATF3,TRIB1,JUN,MAP3K13,LOC616364,STOX1,RCAN1,FZD10,CCL24,AFP,BHLHA15,TIMP1	ATF3, TRIB1, JUN, LOC616364, RCAN1, CCL24, BHLHA15, TIMP1	MAP3K13, STOX1, FZD10, AFP	8	4
GO:BP	cell chemotaxis	GO:0060326	0.000227381	3.64324	7	NR4A1,LOC616364,CXCL8,CCL24,LEF1,LBP,CXCL14	NR4A1, LOC616364, CXCL8, CCL24, LEF1, LBP	CXCL14	6	1
GO:BP	positive regulation of proteolysis involved in protein catabolic process	GO:1903052	0.000230986	3.63641	4	HSPA1A,TRIB1,ZFAND2A,WFS1	HSPA1A, TRIB1, ZFAND2A, WFS1		4	0
GO:BP	organonitrogen compound metabolic process	GO:1901564	0.000242113	3.61598	30	HSPA6,MUSTN1,HSPA1A,PPP1R15A,PLAUR,DNAJB1,TRIB1,IER3,RNF122,PSPH,MAP3K13,LOC512869,ZFAND2A,STOX1,WFS1,ATP8,APCS,BRCA1,TIMP1,SBK2,PSAT1,PCYOX1,APOLD1,DDIT4,SRM,ABR,KLF2,SPTSSB,TFPI,HERPUD1	HSPA6, MUSTN1, HSPA1A, PPP1R15A, PLAUR, DNAJB1, TRIB1, IER3, RNF122, ZFAND2A, WFS1, TIMP1, SBK2, APOLD1, DDIT4, SRM, ABR, KLF2, HERPUD1	PSPH, MAP3K13, LOC512869, STOX1, ATP8, APCS, BRCA1, PSAT1, PCYOX1, SPTSSB, TFPI	19	11
GO:BP	negative regulation of metabolic process	GO:0009892	0.000243195	3.61405	20	ATF3,ZNF8,HSPA1A,PPP1R15A,JUN,IER3,STOX1,WFS1,NR0B2,CXCL8,APCS,BRCA1,TIMP1,LEF1,NEPN,DDIT4,KLF2,LBP,TFPI,JUND	ATF3, ZNF8, HSPA1A, PPP1R15A, JUN, IER3, WFS1, CXCL8, TIMP1, LEF1, DDIT4, KLF2, LBP, JUND	STOX1, NR0B2, APCS, BRCA1, NEPN, TFPI	14	6
GO:BP	response to other organism	GO:0051707	0.000306898	3.51301	13	NR4A1,TRIB1,IER3,LOC616364,SLFN11,CXCL8,CCL24,APCS,CAMP,NUGGC,DDIT4,LBP,CXCL14	NR4A1, TRIB1, IER3, LOC616364, CXCL8, CCL24, CAMP, DDIT4, LBP	SLFN11, APCS, NUGGC, CXCL14	9	4
GO:BP	response to external biotic stimulus	GO:0043207	0.000306898	3.51301	13	NR4A1,TRIB1,IER3,LOC616364,SLFN11,CXCL8,CCL24,APCS,CAMP,NUGGC,DDIT4,LBP,CXCL14	NR4A1, TRIB1, IER3, LOC616364, CXCL8, CCL24, CAMP, DDIT4, LBP	SLFN11, APCS, NUGGC, CXCL14	9	4
GO:BP	anatomical structure development	GO:0048856	0.000327283	3.48508	25	NR4A1,ATF3,MUSTN1,STMN2,TRIB1,PHOSPHO1,PSPH,MAP3K13,LOC512869,STOX1,WFS1,CXCL8,CCL24,APCS,AFP,STMND1,SLC44A4,BHLHA15,BRCA1,TIMP1,LEF1,SELENOM,SMARCA1,GJB3,APOLD1	NR4A1, ATF3, MUSTN1, STMN2, TRIB1, PHOSPHO1, WFS1, CXCL8, CCL24, SLC44A4, BHLHA15, TIMP1, LEF1, SELENOM, GJB3, APOLD1	PSPH, MAP3K13, LOC512869, STOX1, APCS, AFP, STMND1, BRCA1, SMARCA1	16	9
GO:BP	L-serine biosynthetic process	GO:0006564	0.000327283	3.48508	2	PSPH,PSAT1		PSPH, PSAT1	0	2
GO:BP	chaperone cofactor-dependent protein refolding	GO:0051085	0.000327283	3.48508	2	HSPA6,HSPA1A	HSPA6, HSPA1A		2	0
GO:BP	apoptotic process	GO:0006915	0.000337208	3.4721	7	NR4A1,IL20RA,ATF3,PLAUR,JUN,IER3,RNF122	NR4A1, ATF3, PLAUR, JUN, IER3, RNF122	IL20RA	6	1
GO:BP	regulation of protein catabolic process	GO:0042176	0.000339646	3.46897	6	HSPA1A,TRIB1,IER3,ZFAND2A,WFS1,TIMP1	HSPA1A, TRIB1, IER3, ZFAND2A, WFS1, TIMP1		6	0
GO:BP	'de novo' post-translational protein folding	GO:0051084	0.000362249	3.44099	2	HSPA6,HSPA1A	HSPA6, HSPA1A		2	0
GO:BP	response to biotic stimulus	GO:0009607	0.000366554	3.43586	13	NR4A1,TRIB1,IER3,LOC616364,SLFN11,CXCL8,CCL24,APCS,CAMP,NUGGC,DDIT4,LBP,CXCL14	NR4A1, TRIB1, IER3, LOC616364, CXCL8, CCL24, CAMP, DDIT4, LBP	SLFN11, APCS, NUGGC, CXCL14	9	4
GO:BP	negative regulation of signal transduction	GO:0009968	0.000369392	3.43251	12	ATF3,PLAUR,TRIB1,IER3,LOC512869,RCAN1,WFS1,CXCL8,BRCA1,NEPN,DDIT4,HERPUD1	ATF3, PLAUR, TRIB1, IER3, RCAN1, WFS1, CXCL8, DDIT4, HERPUD1	LOC512869, BRCA1, NEPN	9	3
GO:BP	'de novo' protein folding	GO:0006458	0.000372108	3.42933	2	HSPA6,HSPA1A	HSPA6, HSPA1A		2	0
GO:BP	regulation of cellular process	GO:0050794	0.000372108	3.42933	48	NR4A1,IL20RA,ATF3,MUSTN1,ZNF8,HSPA1A,STMN2,PPP1R15A,PLAUR,TRIB1,JUN,IER3,RNF122,FOSB,MAP3K13,IL17RB,LOC512869,LOC616364,SLC26A9,STOX1,RCAN1,FZD10,WFS1,NR0B2,CXCL8,CCL24,APCS,AFP,STMND1,SLC44A4,BHLHA15,BRCA1,TIMP1,PARP8,LEF1,SMARCA1,NUGGC,NEPN,APOLD1,DDIT4,ABR,KLF2,LBP,AADAC,HERPUD1,ANGPTL1,JUND,CXCL14	NR4A1, ATF3, MUSTN1, ZNF8, HSPA1A, STMN2, PPP1R15A, PLAUR, TRIB1, JUN, IER3, RNF122, FOSB, IL17RB, LOC616364, RCAN1, WFS1, CXCL8, CCL24, SLC44A4, BHLHA15, TIMP1, LEF1, APOLD1, DDIT4, ABR, KLF2, LBP, HERPUD1, JUND	IL20RA, MAP3K13, LOC512869, SLC26A9, STOX1, FZD10, NR0B2, APCS, AFP, STMND1, BRCA1, PARP8, SMARCA1, NUGGC, NEPN, AADAC, ANGPTL1, CXCL14	30	18
GO:BP	programmed cell death	GO:0012501	0.000393602	3.40494	7	NR4A1,IL20RA,ATF3,PLAUR,JUN,IER3,RNF122	NR4A1, ATF3, PLAUR, JUN, IER3, RNF122	IL20RA	6	1
GO:BP	regulation of apoptotic signaling pathway	GO:2001233	0.000393602	3.40494	6	IL20RA,ATF3,PLAUR,IER3,WFS1,BRCA1	ATF3, PLAUR, IER3, WFS1	IL20RA, BRCA1	4	2
GO:BP	cell death	GO:0008219	0.000393602	3.40494	7	NR4A1,IL20RA,ATF3,PLAUR,JUN,IER3,RNF122	NR4A1, ATF3, PLAUR, JUN, IER3, RNF122	IL20RA	6	1
GO:BP	nitrogen compound metabolic process	GO:0006807	0.000401669	3.39613	47	HSPA6,NR4A1,ATF3,MUSTN1,ZNF8,HSPA1A,PPP1R15A,PLAUR,DNAJB1,TRIB1,JUN,IER3,RNF122,FOSB,PSPH,MAP3K13,LOC112441683,LOC512869,ZFAND2A,STOX1,WFS1,NR0B2,CXCL8,ATP8,APCS,SLC44A4,BHLHA15,BRCA1,TIMP1,SBK2,LOC112441635,PSAT1,LEF1,SMARCA1,LOC112448165,PCYOX1,NUGGC,NEPN,APOLD1,DDIT4,SRM,ABR,KLF2,SPTSSB,TFPI,HERPUD1,JUND	HSPA6, NR4A1, ATF3, MUSTN1, ZNF8, HSPA1A, PPP1R15A, PLAUR, DNAJB1, TRIB1, JUN, IER3, RNF122, FOSB, LOC112441683, ZFAND2A, WFS1, CXCL8, SLC44A4, BHLHA15, TIMP1, SBK2, LOC112441635, LEF1, LOC112448165, APOLD1, DDIT4, SRM, ABR, KLF2, HERPUD1, JUND	PSPH, MAP3K13, LOC512869, STOX1, NR0B2, ATP8, APCS, BRCA1, PSAT1, SMARCA1, PCYOX1, NUGGC, NEPN, SPTSSB, TFPI	32	15
GO:BP	response to external stimulus	GO:0009605	0.000508612	3.29361	17	NR4A1,ATF3,TRIB1,IER3,LOC616364,SLFN11,CXCL8,CCL24,APCS,BHLHA15,LEF1,CAMP,NUGGC,DDIT4,LBP,TFPI,CXCL14	NR4A1, ATF3, TRIB1, IER3, LOC616364, CXCL8, CCL24, BHLHA15, LEF1, CAMP, DDIT4, LBP	SLFN11, APCS, NUGGC, TFPI, CXCL14	12	5
GO:BP	blood vessel morphogenesis	GO:0048514	0.000508612	3.29361	8	NR4A1,LOC512869,CXCL8,CCL24,BRCA1,LEF1,APOLD1,KLF2	NR4A1, CXCL8, CCL24, LEF1, APOLD1, KLF2	LOC512869, BRCA1	6	2
GO:BP	positive regulation of microtubule polymerization or depolymerization	GO:0031112	0.000508612	3.29361	2	HSPA1A,STMN2	HSPA1A, STMN2		2	0
GO:BP	negative regulation of cell communication	GO:0010648	0.000569628	3.24441	12	ATF3,PLAUR,TRIB1,IER3,LOC512869,RCAN1,WFS1,CXCL8,BRCA1,NEPN,DDIT4,HERPUD1	ATF3, PLAUR, TRIB1, IER3, RCAN1, WFS1, CXCL8, DDIT4, HERPUD1	LOC512869, BRCA1, NEPN	9	3
GO:BP	negative regulation of signaling	GO:0023057	0.00057311	3.24176	12	ATF3,PLAUR,TRIB1,IER3,LOC512869,RCAN1,WFS1,CXCL8,BRCA1,NEPN,DDIT4,HERPUD1	ATF3, PLAUR, TRIB1, IER3, RCAN1, WFS1, CXCL8, DDIT4, HERPUD1	LOC512869, BRCA1, NEPN	9	3
GO:BP	primary metabolic process	GO:0044238	0.000595522	3.2251	48	HSPA6,NR4A1,ATF3,MUSTN1,ZNF8,HSPA1A,PPP1R15A,PLAUR,DNAJB1,TRIB1,JUN,IER3,RNF122,FOSB,PSPH,MAP3K13,LOC112441683,LOC512869,ZFAND2A,STOX1,WFS1,NR0B2,CXCL8,SYNJ2,ATP8,APCS,AFP,BHLHA15,BRCA1,TIMP1,SBK2,LOC112441635,PSAT1,LEF1,SMARCA1,LOC112448165,PCYOX1,NUGGC,NEPN,APOLD1,DDIT4,ABR,KLF2,SPTSSB,AADAC,TFPI,HERPUD1,JUND	HSPA6, NR4A1, ATF3, MUSTN1, ZNF8, HSPA1A, PPP1R15A, PLAUR, DNAJB1, TRIB1, JUN, IER3, RNF122, FOSB, LOC112441683, ZFAND2A, WFS1, CXCL8, BHLHA15, TIMP1, SBK2, LOC112441635, LEF1, LOC112448165, APOLD1, DDIT4, ABR, KLF2, HERPUD1, JUND	PSPH, MAP3K13, LOC512869, STOX1, NR0B2, SYNJ2, ATP8, APCS, AFP, BRCA1, PSAT1, SMARCA1, PCYOX1, NUGGC, NEPN, SPTSSB, AADAC, TFPI	30	18
GO:BP	localization	GO:0051179	0.000595522	3.2251	27	HSPA1A,PPP1R15A,SLC2A3,ZDHHC19,IER3,NUF2,SLC26A9,WFS1,CXCL8,SYNJ2,SLCO1A2,ATP8,MYO1A,TTPA,SLC44A4,BHLHA15,BRCA1,LOC517475,LEF1,SELENOM,ATP13A4,APOLD1,SLC17A4,SLC26A10,LBP,SLCO4A1,HERPUD1	HSPA1A, PPP1R15A, SLC2A3, ZDHHC19, IER3, WFS1, CXCL8, SLC44A4, BHLHA15, LEF1, SELENOM, APOLD1, SLC26A10, LBP, SLCO4A1, HERPUD1	NUF2, SLC26A9, SYNJ2, SLCO1A2, ATP8, MYO1A, TTPA, BRCA1, LOC517475, ATP13A4, SLC17A4	16	11
GO:BP	negative regulation of response to stimulus	GO:0048585	0.000617731	3.2092	13	ATF3,PLAUR,TRIB1,IER3,LOC512869,RCAN1,WFS1,CXCL8,BRCA1,NEPN,DDIT4,TFPI,HERPUD1	ATF3, PLAUR, TRIB1, IER3, RCAN1, WFS1, CXCL8, DDIT4, HERPUD1	LOC512869, BRCA1, NEPN, TFPI	9	4
GO:BP	skeletal muscle cell differentiation	GO:0035914	0.0006949	3.15808	2	NR4A1,ATF3	NR4A1, ATF3		2	0
GO:BP	neutrophil chemotaxis	GO:0030593	0.000760362	3.11898	4	LOC616364,CXCL8,CCL24,LBP	LOC616364, CXCL8, CCL24, LBP		4	0
GO:BP	apoptotic signaling pathway	GO:0097190	0.000825035	3.08353	8	IL20RA,ATF3,PLAUR,IER3,WFS1,BRCA1,DDIT4,HERPUD1	ATF3, PLAUR, IER3, WFS1, DDIT4, HERPUD1	IL20RA, BRCA1	6	2
GO:BP	regulation of proteasomal protein catabolic process	GO:0061136	0.000829976	3.08093	4	HSPA1A,TRIB1,ZFAND2A,WFS1	HSPA1A, TRIB1, ZFAND2A, WFS1		4	0
GO:BP	negative regulation of nucleobase-containing compound metabolic process	GO:0045934	0.000829976	3.08093	13	ATF3,ZNF8,HSPA1A,JUN,IER3,WFS1,NR0B2,BRCA1,LEF1,NEPN,DDIT4,KLF2,JUND	ATF3, ZNF8, HSPA1A, JUN, IER3, WFS1, LEF1, DDIT4, KLF2, JUND	NR0B2, BRCA1, NEPN	10	3
GO:BP	protein folding	GO:0006457	0.000838794	3.07634	3	HSPA6,HSPA1A,DNAJB1	HSPA6, HSPA1A, DNAJB1		3	0
GO:BP	negative regulation of macromolecule metabolic process	GO:0010605	0.000838794	3.07634	18	ATF3,ZNF8,HSPA1A,PPP1R15A,JUN,STOX1,WFS1,NR0B2,CXCL8,APCS,BRCA1,TIMP1,LEF1,NEPN,KLF2,LBP,TFPI,JUND	ATF3, ZNF8, HSPA1A, PPP1R15A, JUN, WFS1, CXCL8, TIMP1, LEF1, KLF2, LBP, JUND	STOX1, NR0B2, APCS, BRCA1, NEPN, TFPI	12	6
GO:BP	developmental process	GO:0032502	0.000838794	3.07634	25	NR4A1,ATF3,MUSTN1,STMN2,TRIB1,PHOSPHO1,PSPH,MAP3K13,LOC512869,STOX1,WFS1,CXCL8,CCL24,APCS,AFP,STMND1,SLC44A4,BHLHA15,BRCA1,TIMP1,LEF1,SELENOM,SMARCA1,GJB3,APOLD1	NR4A1, ATF3, MUSTN1, STMN2, TRIB1, PHOSPHO1, WFS1, CXCL8, CCL24, SLC44A4, BHLHA15, TIMP1, LEF1, SELENOM, GJB3, APOLD1	PSPH, MAP3K13, LOC512869, STOX1, APCS, AFP, STMND1, BRCA1, SMARCA1	16	9
GO:BP	MAPK cascade	GO:0000165	0.000860477	3.06526	7	ATF3,TRIB1,MAP3K13,LOC616364,FZD10,CCL24,TIMP1	ATF3, TRIB1, LOC616364, CCL24, TIMP1	MAP3K13, FZD10	5	2
GO:BP	tube morphogenesis	GO:0035239	0.000860477	3.06526	9	NR4A1,LOC512869,STOX1,CXCL8,CCL24,BRCA1,LEF1,APOLD1,KLF2	NR4A1, CXCL8, CCL24, LEF1, APOLD1, KLF2	LOC512869, STOX1, BRCA1	6	3
GO:BP	response to lipid	GO:0033993	0.000860477	3.06526	8	NR4A1,TRIB1,CXCL8,BRCA1,NUGGC,DDIT4,LBP,TFPI	NR4A1, TRIB1, CXCL8, DDIT4, LBP	BRCA1, NUGGC, TFPI	5	3
GO:BP	positive regulation of proteolysis	GO:0045862	0.000861363	3.06481	4	HSPA1A,TRIB1,ZFAND2A,WFS1	HSPA1A, TRIB1, ZFAND2A, WFS1		4	0
GO:BP	negative regulation of cellular metabolic process	GO:0031324	0.000861363	3.06481	18	ATF3,ZNF8,HSPA1A,PPP1R15A,JUN,IER3,STOX1,WFS1,NR0B2,CXCL8,BRCA1,TIMP1,LEF1,NEPN,DDIT4,KLF2,LBP,JUND	ATF3, ZNF8, HSPA1A, PPP1R15A, JUN, IER3, WFS1, CXCL8, TIMP1, LEF1, DDIT4, KLF2, LBP, JUND	STOX1, NR0B2, BRCA1, NEPN	14	4
GO:BP	protein catabolic process	GO:0030163	0.00087064	3.06016	10	HSPA1A,TRIB1,IER3,RNF122,LOC512869,ZFAND2A,WFS1,TIMP1,PCYOX1,HERPUD1	HSPA1A, TRIB1, IER3, RNF122, ZFAND2A, WFS1, TIMP1, HERPUD1	LOC512869, PCYOX1	8	2
GO:BP	regulation of microtubule polymerization	GO:0031113	0.000872236	3.05937	2	HSPA1A,STMN2	HSPA1A, STMN2		2	0
GO:BP	positive regulation of proteasomal ubiquitin-dependent protein catabolic process	GO:0032436	0.000874192	3.05839	3	HSPA1A,TRIB1,ZFAND2A	HSPA1A, TRIB1, ZFAND2A		3	0
GO:BP	cellular response to lipid	GO:0071396	0.000886792	3.05218	7	TRIB1,CXCL8,BRCA1,NUGGC,DDIT4,LBP,TFPI	TRIB1, CXCL8, DDIT4, LBP	BRCA1, NUGGC, TFPI	4	3
GO:BP	chemotaxis	GO:0006935	0.000938383	3.02762	7	NR4A1,LOC616364,CXCL8,CCL24,LEF1,LBP,CXCL14	NR4A1, LOC616364, CXCL8, CCL24, LEF1, LBP	CXCL14	6	1
GO:BP	positive regulation of cellular metabolic process	GO:0031325	0.000954201	3.02036	19	NR4A1,ATF3,MUSTN1,PPP1R15A,PLAUR,JUN,FOSB,SLC26A9,STOX1,NR0B2,CXCL8,BHLHA15,BRCA1,LEF1,SMARCA1,KLF2,LBP,AADAC,JUND	NR4A1, ATF3, MUSTN1, PPP1R15A, PLAUR, JUN, FOSB, CXCL8, BHLHA15, LEF1, KLF2, LBP, JUND	SLC26A9, STOX1, NR0B2, BRCA1, SMARCA1, AADAC	13	6
GO:BP	taxis	GO:0042330	0.000954201	3.02036	7	NR4A1,LOC616364,CXCL8,CCL24,LEF1,LBP,CXCL14	NR4A1, LOC616364, CXCL8, CCL24, LEF1, LBP	CXCL14	6	1
GO:BP	chaperone-mediated protein folding	GO:0061077	0.000984796	3.00665	2	HSPA6,HSPA1A	HSPA6, HSPA1A		2	0
GO:BP	negative regulation of transcription by RNA polymerase II	GO:0000122	0.000984796	3.00665	10	ATF3,ZNF8,HSPA1A,JUN,WFS1,NR0B2,LEF1,NEPN,KLF2,JUND	ATF3, ZNF8, HSPA1A, JUN, WFS1, LEF1, KLF2, JUND	NR0B2, NEPN	8	2
GO:BP	blood vessel development	GO:0001568	0.001086	2.96417	8	NR4A1,LOC512869,CXCL8,CCL24,BRCA1,LEF1,APOLD1,KLF2	NR4A1, CXCL8, CCL24, LEF1, APOLD1, KLF2	LOC512869, BRCA1	6	2
GO:BP	establishment of localization	GO:0051234	0.00109918	2.95893	24	HSPA1A,SLC2A3,ZDHHC19,IER3,NUF2,SLC26A9,WFS1,CXCL8,SYNJ2,SLCO1A2,ATP8,MYO1A,TTPA,SLC44A4,BHLHA15,LOC517475,SELENOM,ATP13A4,APOLD1,SLC17A4,SLC26A10,LBP,SLCO4A1,HERPUD1	HSPA1A, SLC2A3, ZDHHC19, IER3, WFS1, CXCL8, SLC44A4, BHLHA15, SELENOM, APOLD1, SLC26A10, LBP, SLCO4A1, HERPUD1	NUF2, SLC26A9, SYNJ2, SLCO1A2, ATP8, MYO1A, TTPA, LOC517475, ATP13A4, SLC17A4	14	10
GO:BP	regulation of cellular component organization	GO:0051128	0.00113825	2.94376	12	HSPA1A,STMN2,PPP1R15A,PLAUR,IER3,MAP3K13,STOX1,FZD10,CCL24,STMND1,SLC44A4,BRCA1	HSPA1A, STMN2, PPP1R15A, PLAUR, IER3, CCL24, SLC44A4	MAP3K13, STOX1, FZD10, STMND1, BRCA1	7	5
GO:BP	regulation of proteolysis involved in protein catabolic process	GO:1903050	0.00116087	2.93522	4	HSPA1A,TRIB1,ZFAND2A,WFS1	HSPA1A, TRIB1, ZFAND2A, WFS1		4	0
GO:BP	cellular metabolic process	GO:0044237	0.00117409	2.9303	45	HSPA6,NR4A1,ATF3,MUSTN1,ZNF8,HSPA1A,PPP1R15A,PLAUR,DNAJB1,TRIB1,JUN,IER3,FOSB,PSPH,MAP3K13,LOC112441683,SLC26A9,STOX1,WFS1,NR0B2,CXCL8,SYNJ2,ATP8,AFP,TTPA,BHLHA15,BRCA1,TIMP1,SBK2,LOC112441635,PSAT1,LEF1,SMARCA1,LOC112448165,PCYOX1,NUGGC,NEPN,DDIT4,SOD2,SRM,ABR,KLF2,LBP,SPTSSB,AADAC	HSPA6, NR4A1, ATF3, MUSTN1, ZNF8, HSPA1A, PPP1R15A, PLAUR, DNAJB1, TRIB1, JUN, IER3, FOSB, LOC112441683, WFS1, CXCL8, BHLHA15, TIMP1, SBK2, LOC112441635, LEF1, LOC112448165, DDIT4, SOD2, SRM, ABR, KLF2, LBP	PSPH, MAP3K13, SLC26A9, STOX1, NR0B2, SYNJ2, ATP8, AFP, TTPA, BRCA1, PSAT1, SMARCA1, PCYOX1, NUGGC, NEPN, SPTSSB, AADAC	28	17
GO:BP	positive regulation of ubiquitin-dependent protein catabolic process	GO:2000060	0.00118699	2.92555	3	HSPA1A,TRIB1,ZFAND2A	HSPA1A, TRIB1, ZFAND2A		3	0
GO:BP	vitamin transport	GO:0051180	0.00118699	2.92555	3	SLC2A3,TTPA,SLC44A4	SLC2A3, SLC44A4	TTPA	2	1
GO:BP	regulation of intracellular signal transduction	GO:1902531	0.00118699	2.92555	9	IL20RA,ATF3,PLAUR,LOC616364,STOX1,RCAN1,FZD10,WFS1,CCL24	ATF3, PLAUR, LOC616364, RCAN1, WFS1, CCL24	IL20RA, STOX1, FZD10	6	3
GO:BP	granulocyte chemotaxis	GO:0071621	0.00119529	2.92253	4	LOC616364,CXCL8,CCL24,LBP	LOC616364, CXCL8, CCL24, LBP		4	0
GO:BP	neutrophil migration	GO:1990266	0.00123903	2.90692	4	LOC616364,CXCL8,CCL24,LBP	LOC616364, CXCL8, CCL24, LBP		4	0
GO:BP	positive regulation of granulocyte differentiation	GO:0030854	0.00134007	2.87287	2	TRIB1,LEF1	TRIB1, LEF1		2	0
GO:BP	non-canonical inflammasome complex assembly	GO:0160075	0.00134818	2.87025	1	NR4A1	NR4A1		1	0
GO:BP	vasculature development	GO:0001944	0.00136755	2.86406	8	NR4A1,LOC512869,CXCL8,CCL24,BRCA1,LEF1,APOLD1,KLF2	NR4A1, CXCL8, CCL24, LEF1, APOLD1, KLF2	LOC512869, BRCA1	6	2
GO:BP	regulation of nucleobase-containing compound metabolic process	GO:0019219	0.0014569	2.83657	20	NR4A1,ATF3,ZNF8,HSPA1A,JUN,IER3,FOSB,MAP3K13,STOX1,WFS1,NR0B2,CXCL8,BHLHA15,BRCA1,LEF1,SMARCA1,NUGGC,NEPN,DDIT4,KLF2	NR4A1, ATF3, ZNF8, HSPA1A, JUN, IER3, FOSB, WFS1, CXCL8, BHLHA15, LEF1, DDIT4, KLF2	MAP3K13, STOX1, NR0B2, BRCA1, SMARCA1, NUGGC, NEPN	13	7
GO:BP	positive regulation of apoptotic signaling pathway	GO:2001235	0.0015553	2.80819	2	IL20RA,ATF3	ATF3	IL20RA	1	1
GO:BP	multicellular organismal process	GO:0032501	0.00165843	2.7803	26	NR4A1,IL20RA,MUSTN1,STMN2,TRIB1,PHOSPHO1,IER3,PSPH,MAP3K13,LOC512869,S100A2,STOX1,WFS1,CXCL8,CCL24,APCS,MYO1A,AFP,STMND1,SLC44A4,BHLHA15,BRCA1,TIMP1,LEF1,SELENOM,SMARCA1	NR4A1, MUSTN1, STMN2, TRIB1, PHOSPHO1, IER3, S100A2, WFS1, CXCL8, CCL24, SLC44A4, BHLHA15, TIMP1, LEF1, SELENOM	IL20RA, PSPH, MAP3K13, LOC512869, STOX1, APCS, MYO1A, AFP, STMND1, BRCA1, SMARCA1	15	11
GO:BP	response to lipopolysaccharide	GO:0032496	0.00170057	2.76941	5	NR4A1,TRIB1,CXCL8,NUGGC,LBP	NR4A1, TRIB1, CXCL8, LBP	NUGGC	4	1
GO:BP	leukocyte chemotaxis	GO:0030595	0.00172304	2.7637	5	LOC616364,CXCL8,CCL24,LBP,CXCL14	LOC616364, CXCL8, CCL24, LBP	CXCL14	4	1
GO:BP	cellular response to growth factor stimulus	GO:0071363	0.00172304	2.7637	7	NR4A1,ZNF8,STMN2,JUN,CXCL8,LEF1,NEPN	NR4A1, ZNF8, STMN2, JUN, CXCL8, LEF1	NEPN	6	1
GO:BP	proteolysis involved in protein catabolic process	GO:0051603	0.00172304	2.7637	6	HSPA1A,TRIB1,RNF122,LOC512869,ZFAND2A,WFS1	HSPA1A, TRIB1, RNF122, ZFAND2A, WFS1	LOC512869	5	1
GO:BP	ubiquitin-dependent protein catabolic process	GO:0006511	0.00172304	2.7637	5	HSPA1A,TRIB1,RNF122,LOC512869,ZFAND2A	HSPA1A, TRIB1, RNF122, ZFAND2A	LOC512869	4	1
GO:BP	positive regulation of cellular component organization	GO:0051130	0.00172704	2.7627	4	HSPA1A,STMN2,PPP1R15A,PLAUR	HSPA1A, STMN2, PPP1R15A, PLAUR		4	0
GO:BP	regulation of cellular metabolic process	GO:0031323	0.00173129	2.76163	27	NR4A1,ATF3,MUSTN1,ZNF8,HSPA1A,PPP1R15A,PLAUR,JUN,IER3,FOSB,MAP3K13,SLC26A9,STOX1,WFS1,NR0B2,CXCL8,BHLHA15,BRCA1,TIMP1,LEF1,SMARCA1,NUGGC,NEPN,DDIT4,KLF2,LBP,AADAC	NR4A1, ATF3, MUSTN1, ZNF8, HSPA1A, PPP1R15A, PLAUR, JUN, IER3, FOSB, WFS1, CXCL8, BHLHA15, TIMP1, LEF1, DDIT4, KLF2, LBP	MAP3K13, SLC26A9, STOX1, NR0B2, BRCA1, SMARCA1, NUGGC, NEPN, AADAC	18	9
GO:BP	regulation of proteolysis	GO:0030162	0.00174884	2.75725	6	HSPA1A,TRIB1,ZFAND2A,WFS1,TIMP1,TFPI	HSPA1A, TRIB1, ZFAND2A, WFS1, TIMP1	TFPI	5	1
GO:BP	protein metabolic process	GO:0019538	0.00174884	2.75725	24	HSPA6,MUSTN1,HSPA1A,PPP1R15A,PLAUR,DNAJB1,TRIB1,IER3,RNF122,MAP3K13,LOC512869,ZFAND2A,STOX1,WFS1,APCS,BRCA1,TIMP1,SBK2,PCYOX1,APOLD1,ABR,KLF2,TFPI,HERPUD1	HSPA6, MUSTN1, HSPA1A, PPP1R15A, PLAUR, DNAJB1, TRIB1, IER3, RNF122, ZFAND2A, WFS1, TIMP1, SBK2, APOLD1, ABR, KLF2, HERPUD1	MAP3K13, LOC512869, STOX1, APCS, BRCA1, PCYOX1, TFPI	17	7
GO:BP	microtubule polymerization	GO:0046785	0.00175796	2.75499	2	HSPA1A,STMN2	HSPA1A, STMN2		2	0
GO:BP	modification-dependent protein catabolic process	GO:0019941	0.00175897	2.75474	5	HSPA1A,TRIB1,RNF122,LOC512869,ZFAND2A	HSPA1A, TRIB1, RNF122, ZFAND2A	LOC512869	4	1
GO:BP	positive regulation of macromolecule biosynthetic process	GO:0010557	0.00175897	2.75474	16	NR4A1,ATF3,MUSTN1,JUN,FOSB,SLC26A9,STOX1,NR0B2,CXCL8,BHLHA15,BRCA1,LEF1,SMARCA1,KLF2,LBP,JUND	NR4A1, ATF3, MUSTN1, JUN, FOSB, CXCL8, BHLHA15, LEF1, KLF2, LBP, JUND	SLC26A9, STOX1, NR0B2, BRCA1, SMARCA1	11	5
GO:BP	regulation of organelle organization	GO:0033043	0.00178471	2.74843	8	HSPA1A,STMN2,PLAUR,IER3,STOX1,FZD10,CCL24,STMND1	HSPA1A, STMN2, PLAUR, IER3, CCL24	STOX1, FZD10, STMND1	5	3
GO:BP	modification-dependent macromolecule catabolic process	GO:0043632	0.00178471	2.74843	5	HSPA1A,TRIB1,RNF122,LOC512869,ZFAND2A	HSPA1A, TRIB1, RNF122, ZFAND2A	LOC512869	4	1
GO:BP	negative regulation of apoptotic signaling pathway	GO:2001234	0.00178471	2.74843	5	PLAUR,IER3,WFS1,BRCA1,HERPUD1	PLAUR, IER3, WFS1, HERPUD1	BRCA1	4	1
GO:BP	response to growth factor	GO:0070848	0.00188187	2.72541	7	NR4A1,ZNF8,STMN2,JUN,CXCL8,LEF1,NEPN	NR4A1, ZNF8, STMN2, JUN, CXCL8, LEF1	NEPN	6	1
GO:BP	sprouting angiogenesis	GO:0002040	0.00188258	2.72525	4	NR4A1,LOC512869,LEF1,KLF2	NR4A1, LEF1, KLF2	LOC512869	3	1
GO:BP	positive regulation of TRAIL-activated apoptotic signaling pathway	GO:1903984	0.00188793	2.72401	1	ATF3	ATF3		1	0
GO:BP	skeletal muscle tissue development	GO:0007519	0.00188793	2.72401	2	NR4A1,ATF3	NR4A1, ATF3		2	0
GO:BP	positive regulation of chondrocyte proliferation	GO:1902732	0.00188793	2.72401	2	MUSTN1,LEF1	MUSTN1, LEF1		2	0
GO:BP	regulation of transcription by RNA polymerase II	GO:0006357	0.00190033	2.72117	16	NR4A1,ATF3,ZNF8,HSPA1A,JUN,FOSB,STOX1,WFS1,NR0B2,BHLHA15,BRCA1,LEF1,SMARCA1,NEPN,KLF2,JUND	NR4A1, ATF3, ZNF8, HSPA1A, JUN, FOSB, WFS1, BHLHA15, LEF1, KLF2, JUND	STOX1, NR0B2, BRCA1, SMARCA1, NEPN	11	5
GO:BP	regulation of microtubule polymerization or depolymerization	GO:0031110	0.00196667	2.70627	2	HSPA1A,STMN2	HSPA1A, STMN2		2	0
GO:BP	granulocyte migration	GO:0097530	0.00196667	2.70627	4	LOC616364,CXCL8,CCL24,LBP	LOC616364, CXCL8, CCL24, LBP		4	0
GO:BP	positive regulation of catabolic process	GO:0009896	0.0019697	2.7056	5	HSPA1A,TRIB1,IER3,ZFAND2A,WFS1	HSPA1A, TRIB1, IER3, ZFAND2A, WFS1		5	0
GO:BP	response to inorganic substance	GO:0010035	0.00198771	2.70165	6	JUN,FOSB,SELENOM,MT1A,SOD2,JUND	JUN, FOSB, SELENOM, MT1A, SOD2, JUND		6	0
GO:BP	cellular response to tumor necrosis factor	GO:0071356	0.00198771	2.70165	4	LOC616364,CXCL8,CCL24,BRCA1	LOC616364, CXCL8, CCL24	BRCA1	3	1
GO:BP	skeletal muscle organ development	GO:0060538	0.00198771	2.70165	2	NR4A1,ATF3	NR4A1, ATF3		2	0
GO:BP	cellular response to oxygen-containing compound	GO:1901701	0.00199228	2.70065	9	NR4A1,TRIB1,JUN,CXCL8,BRCA1,NUGGC,DDIT4,SOD2,LBP	NR4A1, TRIB1, JUN, CXCL8, DDIT4, SOD2, LBP	BRCA1, NUGGC	7	2
GO:BP	response to molecule of bacterial origin	GO:0002237	0.00199404	2.70027	5	NR4A1,TRIB1,CXCL8,NUGGC,LBP	NR4A1, TRIB1, CXCL8, LBP	NUGGC	4	1
GO:BP	cellular response to interleukin-1	GO:0071347	0.00202311	2.69398	3	LOC616364,CXCL8,CCL24	LOC616364, CXCL8, CCL24		3	0
GO:BP	proteasomal protein catabolic process	GO:0010498	0.00203455	2.69153	5	HSPA1A,TRIB1,RNF122,ZFAND2A,WFS1	HSPA1A, TRIB1, RNF122, ZFAND2A, WFS1		5	0
GO:BP	positive regulation of cellular biosynthetic process	GO:0031328	0.00205257	2.6877	16	NR4A1,ATF3,MUSTN1,JUN,FOSB,SLC26A9,STOX1,NR0B2,CXCL8,BHLHA15,BRCA1,LEF1,SMARCA1,KLF2,LBP,JUND	NR4A1, ATF3, MUSTN1, JUN, FOSB, CXCL8, BHLHA15, LEF1, KLF2, LBP, JUND	SLC26A9, STOX1, NR0B2, BRCA1, SMARCA1	11	5
GO:BP	negative regulation of DNA-templated transcription	GO:0045892	0.00205257	2.6877	11	ATF3,ZNF8,HSPA1A,JUN,WFS1,NR0B2,BRCA1,LEF1,NEPN,KLF2,JUND	ATF3, ZNF8, HSPA1A, JUN, WFS1, LEF1, KLF2, JUND	NR0B2, BRCA1, NEPN	8	3
GO:BP	L-serine metabolic process	GO:0006563	0.00205257	2.6877	2	PSPH,PSAT1		PSPH, PSAT1	0	2
GO:BP	cellular response to cytokine stimulus	GO:0071345	0.0020599	2.68615	8	IL20RA,IL17RB,LOC616364,CXCL8,CCL24,BRCA1,LEF1,SRM	IL17RB, LOC616364, CXCL8, CCL24, LEF1, SRM	IL20RA, BRCA1	6	2
GO:BP	negative regulation of RNA biosynthetic process	GO:1902679	0.00207943	2.68206	11	ATF3,ZNF8,HSPA1A,JUN,WFS1,NR0B2,BRCA1,LEF1,NEPN,KLF2,JUND	ATF3, ZNF8, HSPA1A, JUN, WFS1, LEF1, KLF2, JUND	NR0B2, BRCA1, NEPN	8	3
GO:BP	regulation of proteasomal ubiquitin-dependent protein catabolic process	GO:0032434	0.00207943	2.68206	3	HSPA1A,TRIB1,ZFAND2A	HSPA1A, TRIB1, ZFAND2A		3	0
GO:BP	transport	GO:0006810	0.00208479	2.68094	22	HSPA1A,SLC2A3,IER3,SLC26A9,WFS1,CXCL8,SYNJ2,SLCO1A2,ATP8,MYO1A,TTPA,SLC44A4,BHLHA15,LOC517475,SELENOM,ATP13A4,APOLD1,SLC17A4,SLC26A10,LBP,SLCO4A1,HERPUD1	HSPA1A, SLC2A3, IER3, WFS1, CXCL8, SLC44A4, BHLHA15, SELENOM, APOLD1, SLC26A10, LBP, SLCO4A1, HERPUD1	SLC26A9, SYNJ2, SLCO1A2, ATP8, MYO1A, TTPA, LOC517475, ATP13A4, SLC17A4	13	9
GO:BP	neutrophil differentiation	GO:0030223	0.00208479	2.68094	2	TRIB1,LEF1	TRIB1, LEF1		2	0
GO:BP	system development	GO:0048731	0.00227154	2.64368	16	NR4A1,MUSTN1,STMN2,PHOSPHO1,MAP3K13,LOC512869,WFS1,CXCL8,CCL24,AFP,STMND1,SLC44A4,BHLHA15,BRCA1,LEF1,SMARCA1	NR4A1, MUSTN1, STMN2, PHOSPHO1, WFS1, CXCL8, CCL24, SLC44A4, BHLHA15, LEF1	MAP3K13, LOC512869, AFP, STMND1, BRCA1, SMARCA1	10	6
GO:BP	nucleobase-containing compound biosynthetic process	GO:0034654	0.00241646	2.61682	17	NR4A1,ATF3,ZNF8,HSPA1A,JUN,FOSB,MAP3K13,STOX1,WFS1,NR0B2,CXCL8,ATP8,BHLHA15,BRCA1,LOC112441635,LEF1,SMARCA1	NR4A1, ATF3, ZNF8, HSPA1A, JUN, FOSB, WFS1, CXCL8, BHLHA15, LOC112441635, LEF1	MAP3K13, STOX1, NR0B2, ATP8, BRCA1, SMARCA1	11	6
GO:BP	RNA biosynthetic process	GO:0032774	0.00244877	2.61105	16	NR4A1,ATF3,ZNF8,HSPA1A,JUN,FOSB,MAP3K13,STOX1,WFS1,NR0B2,CXCL8,BHLHA15,BRCA1,LOC112441635,LEF1,SMARCA1	NR4A1, ATF3, ZNF8, HSPA1A, JUN, FOSB, WFS1, CXCL8, BHLHA15, LOC112441635, LEF1	MAP3K13, STOX1, NR0B2, BRCA1, SMARCA1	11	5
GO:BP	organonitrogen compound catabolic process	GO:1901565	0.00249832	2.60235	11	HSPA1A,TRIB1,IER3,RNF122,LOC512869,ZFAND2A,WFS1,TIMP1,PCYOX1,DDIT4,HERPUD1	HSPA1A, TRIB1, IER3, RNF122, ZFAND2A, WFS1, TIMP1, DDIT4, HERPUD1	LOC512869, PCYOX1	9	2
GO:BP	regulation of multicellular organismal development	GO:2000026	0.00251454	2.59954	10	MUSTN1,TRIB1,MAP3K13,CXCL8,CCL24,APCS,BRCA1,LEF1,APOLD1,KLF2	MUSTN1, TRIB1, CXCL8, CCL24, LEF1, APOLD1, KLF2	MAP3K13, APCS, BRCA1	7	3
GO:BP	defense response	GO:0006952	0.00251454	2.59954	12	IER3,M-SAA3.2,LOC616364,SLFN11,CXCL8,CCL24,APCS,TIMP1,CAMP,DDIT4,LBP,CXCL14	IER3, M-SAA3.2, LOC616364, CXCL8, CCL24, TIMP1, CAMP, DDIT4, LBP	SLFN11, APCS, CXCL14	9	3
GO:BP	tube development	GO:0035295	0.00251454	2.59954	9	NR4A1,LOC512869,STOX1,CXCL8,CCL24,BRCA1,LEF1,APOLD1,KLF2	NR4A1, CXCL8, CCL24, LEF1, APOLD1, KLF2	LOC512869, STOX1, BRCA1	6	3
GO:BP	positive regulation of biosynthetic process	GO:0009891	0.00251454	2.59954	16	NR4A1,ATF3,MUSTN1,JUN,FOSB,SLC26A9,STOX1,NR0B2,CXCL8,BHLHA15,BRCA1,LEF1,SMARCA1,KLF2,LBP,JUND	NR4A1, ATF3, MUSTN1, JUN, FOSB, CXCL8, BHLHA15, LEF1, KLF2, LBP, JUND	SLC26A9, STOX1, NR0B2, BRCA1, SMARCA1	11	5
GO:BP	response to tumor necrosis factor	GO:0034612	0.00251454	2.59954	4	LOC616364,CXCL8,CCL24,BRCA1	LOC616364, CXCL8, CCL24	BRCA1	3	1
GO:BP	regulation of mitochondrion organization	GO:0010821	0.00251454	2.59954	3	PLAUR,IER3,STOX1	PLAUR, IER3	STOX1	2	1
GO:BP	transcription by RNA polymerase II	GO:0006366	0.00272606	2.56446	16	NR4A1,ATF3,ZNF8,HSPA1A,JUN,FOSB,STOX1,WFS1,NR0B2,BHLHA15,BRCA1,LEF1,SMARCA1,NEPN,KLF2,JUND	NR4A1, ATF3, ZNF8, HSPA1A, JUN, FOSB, WFS1, BHLHA15, LEF1, KLF2, JUND	STOX1, NR0B2, BRCA1, SMARCA1, NEPN	11	5
GO:BP	response to interleukin-1	GO:0070555	0.00277295	2.55706	3	LOC616364,CXCL8,CCL24	LOC616364, CXCL8, CCL24		3	0
GO:BP	regulation of granulocyte differentiation	GO:0030852	0.00281372	2.55072	2	TRIB1,LEF1	TRIB1, LEF1		2	0
GO:BP	eIF2alpha dephosphorylation in response to endoplasmic reticulum stress	GO:0036497	0.00291365	2.53556	1	PPP1R15A	PPP1R15A		1	0
GO:BP	regulation of translational initiation by eIF2 alpha dephosphorylation	GO:0036496	0.00291365	2.53556	1	PPP1R15A	PPP1R15A		1	0
GO:BP	positive regulation of endoplasmic reticulum stress-induced eIF2 alpha dephosphorylation	GO:1903917	0.00291365	2.53556	1	PPP1R15A	PPP1R15A		1	0
GO:BP	aromatic compound biosynthetic process	GO:0019438	0.00291365	2.53556	17	NR4A1,ATF3,ZNF8,HSPA1A,JUN,FOSB,MAP3K13,STOX1,WFS1,NR0B2,CXCL8,ATP8,BHLHA15,BRCA1,LOC112441635,LEF1,SMARCA1	NR4A1, ATF3, ZNF8, HSPA1A, JUN, FOSB, WFS1, CXCL8, BHLHA15, LOC112441635, LEF1	MAP3K13, STOX1, NR0B2, ATP8, BRCA1, SMARCA1	11	6
GO:BP	regulation of TRAIL-activated apoptotic signaling pathway	GO:1903121	0.00291365	2.53556	1	ATF3	ATF3		1	0
GO:BP	positive regulation of peptidyl-serine dephosphorylation	GO:1902310	0.00291365	2.53556	1	PPP1R15A	PPP1R15A		1	0
GO:BP	regulation of endoplasmic reticulum stress-induced eIF2 alpha dephosphorylation	GO:1903916	0.00291365	2.53556	1	PPP1R15A	PPP1R15A		1	0
GO:BP	heterocycle biosynthetic process	GO:0018130	0.00291365	2.53556	17	NR4A1,ATF3,ZNF8,HSPA1A,JUN,FOSB,MAP3K13,STOX1,WFS1,NR0B2,CXCL8,ATP8,BHLHA15,BRCA1,LOC112441635,LEF1,SMARCA1	NR4A1, ATF3, ZNF8, HSPA1A, JUN, FOSB, WFS1, CXCL8, BHLHA15, LOC112441635, LEF1	MAP3K13, STOX1, NR0B2, ATP8, BRCA1, SMARCA1	11	6
GO:BP	proteasome-mediated ubiquitin-dependent protein catabolic process	GO:0043161	0.00294005	2.53165	4	HSPA1A,TRIB1,RNF122,ZFAND2A	HSPA1A, TRIB1, RNF122, ZFAND2A		4	0
GO:BP	positive regulation of organelle organization	GO:0010638	0.00300111	2.52272	3	HSPA1A,STMN2,PLAUR	HSPA1A, STMN2, PLAUR		3	0
GO:BP	cellular response to lipopolysaccharide	GO:0071222	0.00305918	2.5144	4	TRIB1,CXCL8,NUGGC,LBP	TRIB1, CXCL8, LBP	NUGGC	3	1
GO:BP	regulation of ubiquitin-dependent protein catabolic process	GO:2000058	0.00305918	2.5144	3	HSPA1A,TRIB1,ZFAND2A	HSPA1A, TRIB1, ZFAND2A		3	0
GO:BP	response to cytokine	GO:0034097	0.00305918	2.5144	8	IL20RA,IL17RB,LOC616364,CXCL8,CCL24,BRCA1,LEF1,SRM	IL17RB, LOC616364, CXCL8, CCL24, LEF1, SRM	IL20RA, BRCA1	6	2
GO:BP	positive regulation of response to stimulus	GO:0048584	0.00305918	2.5144	14	IL20RA,ATF3,PLAUR,LOC616364,STOX1,FZD10,WFS1,CXCL8,CCL24,BRCA1,LEF1,KLF2,LBP,CXCL14	ATF3, PLAUR, LOC616364, WFS1, CXCL8, CCL24, LEF1, KLF2, LBP	IL20RA, STOX1, FZD10, BRCA1, CXCL14	9	5
GO:BP	sodium-independent organic anion transport	GO:0043252	0.00308279	2.51106	2	SLCO1A2,SLCO4A1	SLCO4A1	SLCO1A2	1	1
GO:BP	microtubule polymerization or depolymerization	GO:0031109	0.00311639	2.50635	2	HSPA1A,STMN2	HSPA1A, STMN2		2	0
GO:BP	organic substance transport	GO:0071702	0.00316875	2.49911	14	SLC2A3,SLC26A9,SLCO1A2,TTPA,SLC44A4,LOC517475,SELENOM,ATP13A4,APOLD1,SLC17A4,SLC26A10,LBP,SLCO4A1,HERPUD1	SLC2A3, SLC44A4, SELENOM, APOLD1, SLC26A10, LBP, SLCO4A1, HERPUD1	SLC26A9, SLCO1A2, TTPA, LOC517475, ATP13A4, SLC17A4	8	6
GO:BP	sulfur compound transport	GO:0072348	0.00318496	2.4969	3	SLC26A9,SLC44A4,SLC26A10	SLC44A4, SLC26A10	SLC26A9	2	1
GO:BP	animal organ development	GO:0048513	0.00318496	2.4969	15	NR4A1,ATF3,MUSTN1,PHOSPHO1,STOX1,WFS1,CXCL8,AFP,SLC44A4,BHLHA15,LEF1,SELENOM,SMARCA1,GJB3,KLF2	NR4A1, ATF3, MUSTN1, PHOSPHO1, WFS1, CXCL8, SLC44A4, BHLHA15, LEF1, SELENOM, GJB3, KLF2	STOX1, AFP, SMARCA1	12	3
GO:BP	cellular response to endogenous stimulus	GO:0071495	0.00318496	2.4969	10	NR4A1,ZNF8,STMN2,JUN,CXCL8,BRCA1,LEF1,NEPN,DDIT4,TFPI	NR4A1, ZNF8, STMN2, JUN, CXCL8, LEF1, DDIT4	BRCA1, NEPN, TFPI	7	3
GO:BP	oxalate transport	GO:0019532	0.00325609	2.4873	2	SLC26A9,SLC26A10	SLC26A10	SLC26A9	1	1
GO:BP	detection of lipopolysaccharide	GO:0032497	0.00325609	2.4873	1	NR4A1	NR4A1		1	0
GO:BP	lymphocyte chemotaxis	GO:0048247	0.00327242	2.48513	3	LOC616364,CCL24,CXCL14	LOC616364, CCL24	CXCL14	2	1
GO:BP	detection of molecule of bacterial origin	GO:0032490	0.00327852	2.48432	2	NR4A1,LBP	NR4A1, LBP		2	0
GO:BP	negative regulation of RNA metabolic process	GO:0051253	0.00327852	2.48432	11	ATF3,ZNF8,HSPA1A,JUN,WFS1,NR0B2,BRCA1,LEF1,NEPN,KLF2,JUND	ATF3, ZNF8, HSPA1A, JUN, WFS1, LEF1, KLF2, JUND	NR0B2, BRCA1, NEPN	8	3
GO:BP	regulation of RNA biosynthetic process	GO:2001141	0.00335296	2.47457	17	NR4A1,ATF3,ZNF8,HSPA1A,JUN,FOSB,MAP3K13,STOX1,WFS1,NR0B2,CXCL8,BHLHA15,BRCA1,LEF1,SMARCA1,NEPN,KLF2	NR4A1, ATF3, ZNF8, HSPA1A, JUN, FOSB, WFS1, CXCL8, BHLHA15, LEF1, KLF2	MAP3K13, STOX1, NR0B2, BRCA1, SMARCA1, NEPN	11	6
GO:BP	regulation of gene expression	GO:0010468	0.00337576	2.47163	6	NR4A1,ATF3,MUSTN1,ZNF8,HSPA1A,PPP1R15A	NR4A1, ATF3, MUSTN1, ZNF8, HSPA1A, PPP1R15A		6	0
GO:BP	macromolecule catabolic process	GO:0009057	0.00337576	2.47163	7	HSPA1A,TRIB1,IER3,RNF122,LOC512869,ZFAND2A,WFS1	HSPA1A, TRIB1, IER3, RNF122, ZFAND2A, WFS1	LOC512869	6	1
GO:BP	modulation by host of symbiont process	GO:0051851	0.00342417	2.46544	3	JUN,APCS,LEF1	JUN, LEF1	APCS	2	1
GO:BP	thyroid hormone transport	GO:0070327	0.00348482	2.45782	2	SLC17A4,SLCO4A1	SLCO4A1	SLC17A4	1	1
GO:BP	lipid transport	GO:0006869	0.00351957	2.45351	6	SLCO1A2,TTPA,SELENOM,APOLD1,LBP,SLCO4A1	SELENOM, APOLD1, LBP, SLCO4A1	SLCO1A2, TTPA	4	2
GO:BP	cellular response to molecule of bacterial origin	GO:0071219	0.00351957	2.45351	4	TRIB1,CXCL8,NUGGC,LBP	TRIB1, CXCL8, LBP	NUGGC	3	1
GO:BP	serine family amino acid biosynthetic process	GO:0009070	0.00354313	2.45061	2	PSPH,PSAT1		PSPH, PSAT1	0	2
GO:BP	positive regulation of gene expression	GO:0010628	0.00357969	2.44615	8	ATF3,MUSTN1,SLC26A9,STOX1,NR0B2,CXCL8,BRCA1,LEF1	ATF3, MUSTN1, CXCL8, LEF1	SLC26A9, STOX1, NR0B2, BRCA1	4	4
GO:BP	anatomical structure formation involved in morphogenesis	GO:0048646	0.00359221	2.44464	9	NR4A1,LOC512869,CXCL8,CCL24,SLC44A4,BRCA1,LEF1,APOLD1,KLF2	NR4A1, CXCL8, CCL24, SLC44A4, LEF1, APOLD1, KLF2	LOC512869, BRCA1	7	2
GO:BP	regulation of macromolecule biosynthetic process	GO:0010556	0.00359221	2.44464	6	NR4A1,ATF3,MUSTN1,ZNF8,HSPA1A,PPP1R15A	NR4A1, ATF3, MUSTN1, ZNF8, HSPA1A, PPP1R15A		6	0
GO:BP	organic cyclic compound biosynthetic process	GO:1901362	0.00360213	2.44344	17	NR4A1,ATF3,ZNF8,HSPA1A,JUN,FOSB,MAP3K13,STOX1,WFS1,NR0B2,CXCL8,ATP8,BHLHA15,BRCA1,LOC112441635,LEF1,SMARCA1	NR4A1, ATF3, ZNF8, HSPA1A, JUN, FOSB, WFS1, CXCL8, BHLHA15, LOC112441635, LEF1	MAP3K13, STOX1, NR0B2, ATP8, BRCA1, SMARCA1	11	6
GO:BP	eosinophil chemotaxis	GO:0048245	0.00364979	2.43773	2	LOC616364,CCL24	LOC616364, CCL24		2	0
GO:BP	response to corticotropin-releasing hormone	GO:0043435	0.00371653	2.42986	1	NR4A1	NR4A1		1	0
GO:BP	cellular response to corticotropin-releasing hormone stimulus	GO:0071376	0.00371653	2.42986	1	NR4A1	NR4A1		1	0
GO:BP	inflammatory response	GO:0006954	0.00373389	2.42784	6	IER3,M-SAA3.2,LOC616364,CXCL8,CCL24,TIMP1	IER3, M-SAA3.2, LOC616364, CXCL8, CCL24, TIMP1		6	0
GO:BP	cellular nitrogen compound biosynthetic process	GO:0044271	0.003741	2.42701	23	NR4A1,ATF3,ZNF8,HSPA1A,PPP1R15A,JUN,FOSB,MAP3K13,STOX1,WFS1,NR0B2,CXCL8,ATP8,BHLHA15,BRCA1,LOC112441635,LEF1,SMARCA1,NEPN,SRM,KLF2,SPTSSB,JUND	NR4A1, ATF3, ZNF8, HSPA1A, PPP1R15A, JUN, FOSB, WFS1, CXCL8, BHLHA15, LOC112441635, LEF1, SRM, KLF2, JUND	MAP3K13, STOX1, NR0B2, ATP8, BRCA1, SMARCA1, NEPN, SPTSSB	15	8
GO:BP	muscle organ development	GO:0007517	0.00380289	2.41989	2	NR4A1,ATF3	NR4A1, ATF3		2	0
GO:BP	positive regulation of eosinophil differentiation	GO:0045645	0.00381329	2.4187	1	TRIB1	TRIB1		1	0
GO:BP	eosinophil migration	GO:0072677	0.00381329	2.4187	2	LOC616364,CCL24	LOC616364, CCL24		2	0
GO:BP	cellular response to metal ion	GO:0071248	0.00381329	2.4187	4	JUN,FOSB,MT1A,JUND	JUN, FOSB, MT1A, JUND		4	0
GO:BP	regulation of eosinophil differentiation	GO:0045643	0.00381329	2.4187	1	TRIB1	TRIB1		1	0
GO:BP	regulation of cellular biosynthetic process	GO:0031326	0.00381329	2.4187	6	NR4A1,ATF3,MUSTN1,ZNF8,HSPA1A,PPP1R15A	NR4A1, ATF3, MUSTN1, ZNF8, HSPA1A, PPP1R15A		6	0
GO:BP	regulation of G2/M transition of mitotic cell cycle	GO:0010389	0.00381329	2.4187	3	IER3,STOX1,BRCA1	IER3	STOX1, BRCA1	1	2
GO:BP	JNK cascade	GO:0007254	0.00386793	2.41252	3	TRIB1,MAP3K13,FZD10	TRIB1	MAP3K13, FZD10	1	2
GO:BP	regulation of developmental process	GO:0050793	0.00392121	2.40658	14	MUSTN1,TRIB1,MAP3K13,STOX1,CXCL8,CCL24,APCS,BHLHA15,BRCA1,LEF1,APOLD1,KLF2,JUND,CXCL14	MUSTN1, TRIB1, CXCL8, CCL24, BHLHA15, LEF1, APOLD1, KLF2, JUND	MAP3K13, STOX1, APCS, BRCA1, CXCL14	9	5
GO:BP	regulation of biosynthetic process	GO:0009889	0.00405761	2.39173	6	NR4A1,ATF3,MUSTN1,ZNF8,HSPA1A,PPP1R15A	NR4A1, ATF3, MUSTN1, ZNF8, HSPA1A, PPP1R15A		6	0
GO:BP	regulation of microtubule cytoskeleton organization	GO:0070507	0.0040844	2.38887	2	HSPA1A,STMN2	HSPA1A, STMN2		2	0
GO:BP	regulation of intrinsic apoptotic signaling pathway	GO:2001242	0.0042311	2.37355	4	IL20RA,PLAUR,WFS1,HERPUD1	PLAUR, WFS1, HERPUD1	IL20RA	3	1
GO:BP	positive regulation of supramolecular fiber organization	GO:1902905	0.0042311	2.37355	2	HSPA1A,STMN2	HSPA1A, STMN2		2	0
GO:BP	regulation of multicellular organismal process	GO:0051239	0.00428765	2.36778	15	IL20RA,MUSTN1,TRIB1,MAP3K13,STOX1,CXCL8,CCL24,APCS,BRCA1,TIMP1,LEF1,APOLD1,KLF2,LBP,TFPI	MUSTN1, TRIB1, CXCL8, CCL24, TIMP1, LEF1, APOLD1, KLF2, LBP	IL20RA, MAP3K13, STOX1, APCS, BRCA1, TFPI	9	6
GO:BP	protein maturation	GO:0051604	0.00429318	2.36722	3	HSPA6,HSPA1A,DNAJB1	HSPA6, HSPA1A, DNAJB1		3	0
GO:BP	positive regulation by host of viral transcription	GO:0043923	0.00432047	2.36447	2	JUN,LEF1	JUN, LEF1		2	0
GO:BP	sulfate transmembrane transport	GO:1902358	0.00450981	2.34584	2	SLC26A9,SLC26A10	SLC26A10	SLC26A9	1	1
GO:BP	transmembrane receptor protein serine/threonine kinase signaling pathway	GO:0007178	0.00464385	2.33312	5	ZNF8,JUN,AFP,LEF1,NEPN	ZNF8, JUN, LEF1	AFP, NEPN	3	2
GO:BP	positive regulation of cytoskeleton organization	GO:0051495	0.00472308	2.32577	2	HSPA1A,STMN2	HSPA1A, STMN2		2	0
GO:BP	positive regulation of developmental process	GO:0051094	0.00472308	2.32577	8	MUSTN1,TRIB1,MAP3K13,STOX1,CXCL8,CCL24,BRCA1,LEF1	MUSTN1, TRIB1, CXCL8, CCL24, LEF1	MAP3K13, STOX1, BRCA1	5	3
GO:BP	positive regulation of transcription by RNA polymerase II	GO:0045944	0.00472473	2.32562	10	NR4A1,ATF3,JUN,FOSB,BHLHA15,BRCA1,LEF1,SMARCA1,KLF2,JUND	NR4A1, ATF3, JUN, FOSB, BHLHA15, LEF1, KLF2, JUND	BRCA1, SMARCA1	8	2
GO:BP	DNA-templated transcription	GO:0006351	0.00472473	2.32562	17	NR4A1,ATF3,ZNF8,HSPA1A,JUN,FOSB,MAP3K13,STOX1,WFS1,NR0B2,BHLHA15,BRCA1,LOC112441635,LEF1,SMARCA1,NEPN,KLF2	NR4A1, ATF3, ZNF8, HSPA1A, JUN, FOSB, WFS1, BHLHA15, LOC112441635, LEF1, KLF2	MAP3K13, STOX1, NR0B2, BRCA1, SMARCA1, NEPN	11	6
GO:BP	regulation of cell cycle G2/M phase transition	GO:1902749	0.00478245	2.32035	3	IER3,STOX1,BRCA1	IER3	STOX1, BRCA1	1	2
GO:BP	regulation of cytoskeleton organization	GO:0051493	0.00487493	2.31203	5	HSPA1A,STMN2,FZD10,CCL24,STMND1	HSPA1A, STMN2, CCL24	FZD10, STMND1	3	2
GO:BP	reactive oxygen species metabolic process	GO:0072593	0.00496019	2.3045	4	IER3,BRCA1,DDIT4,SOD2	IER3, DDIT4, SOD2	BRCA1	3	1
GO:BP	sulfate transport	GO:0008272	0.00500197	2.30086	2	SLC26A9,SLC26A10	SLC26A10	SLC26A9	1	1
GO:BP	cellular response to inorganic substance	GO:0071241	0.00504315	2.2973	4	JUN,FOSB,MT1A,JUND	JUN, FOSB, MT1A, JUND		4	0
GO:BP	response to endogenous stimulus	GO:0009719	0.00532247	2.27389	10	NR4A1,ZNF8,STMN2,JUN,CXCL8,BRCA1,LEF1,NEPN,DDIT4,TFPI	NR4A1, ZNF8, STMN2, JUN, CXCL8, LEF1, DDIT4	BRCA1, NEPN, TFPI	7	3
GO:BP	cellular response to biotic stimulus	GO:0071216	0.00534682	2.2719	4	TRIB1,CXCL8,NUGGC,LBP	TRIB1, CXCL8, LBP	NUGGC	3	1
GO:BP	lipid localization	GO:0010876	0.00534682	2.2719	6	SLCO1A2,TTPA,SELENOM,APOLD1,LBP,SLCO4A1	SELENOM, APOLD1, LBP, SLCO4A1	SLCO1A2, TTPA	4	2
GO:BP	biological process involved in interaction with symbiont	GO:0051702	0.0053651	2.27042	3	JUN,APCS,LEF1	JUN, LEF1	APCS	2	1
GO:BP	regulation of protein polymerization	GO:0032271	0.00551847	2.25818	2	HSPA1A,STMN2	HSPA1A, STMN2		2	0
GO:BP	positive regulation of signal transduction	GO:0009967	0.00560247	2.25162	10	IL20RA,ATF3,PLAUR,LOC616364,STOX1,FZD10,CCL24,LEF1,KLF2,LBP	ATF3, PLAUR, LOC616364, CCL24, LEF1, KLF2, LBP	IL20RA, STOX1, FZD10	7	3
GO:BP	muscle tissue development	GO:0060537	0.00560801	2.25119	2	NR4A1,ATF3	NR4A1, ATF3		2	0
GO:BP	regulation of catabolic process	GO:0009894	0.00567123	2.24632	8	HSPA1A,TRIB1,IER3,ZFAND2A,WFS1,TIMP1,DDIT4,AADAC	HSPA1A, TRIB1, IER3, ZFAND2A, WFS1, TIMP1, DDIT4	AADAC	7	1
GO:BP	transmembrane transport	GO:0055085	0.00567123	2.24632	11	SLC2A3,SLC26A9,SLCO1A2,ATP8,SLC44A4,BHLHA15,LOC517475,ATP13A4,SLC17A4,SLC26A10,SLCO4A1	SLC2A3, SLC44A4, BHLHA15, SLC26A10, SLCO4A1	SLC26A9, SLCO1A2, ATP8, LOC517475, ATP13A4, SLC17A4	5	6
GO:BP	positive regulation of microtubule depolymerization	GO:0031117	0.00567123	2.24632	1	STMN2	STMN2		1	0
GO:BP	biological process involved in symbiotic interaction	GO:0044403	0.00569611	2.24442	4	JUN,CXCL8,APCS,LEF1	JUN, CXCL8, LEF1	APCS	3	1
GO:BP	positive regulation of branching morphogenesis of a nerve	GO:1905492	0.00582273	2.23487	1	MAP3K13		MAP3K13	0	1
GO:BP	macromolecule metabolic process	GO:0043170	0.00588691	2.23011	42	HSPA6,NR4A1,ATF3,MUSTN1,ZNF8,HSPA1A,PPP1R15A,PLAUR,DNAJB1,TRIB1,JUN,IER3,RNF122,FOSB,MAP3K13,LOC112441683,LOC512869,ZFAND2A,SLC26A9,STOX1,WFS1,NR0B2,CXCL8,APCS,BHLHA15,BRCA1,TIMP1,SBK2,LOC112441635,LEF1,SMARCA1,LOC112448165,PCYOX1,NUGGC,NEPN,APOLD1,ABR,KLF2,LBP,TFPI,HERPUD1,JUND	HSPA6, NR4A1, ATF3, MUSTN1, ZNF8, HSPA1A, PPP1R15A, PLAUR, DNAJB1, TRIB1, JUN, IER3, RNF122, FOSB, LOC112441683, ZFAND2A, WFS1, CXCL8, BHLHA15, TIMP1, SBK2, LOC112441635, LEF1, LOC112448165, APOLD1, ABR, KLF2, LBP, HERPUD1, JUND	MAP3K13, LOC512869, SLC26A9, STOX1, NR0B2, APCS, BRCA1, SMARCA1, PCYOX1, NUGGC, NEPN, TFPI	30	12
GO:BP	negative regulation of glycolytic process	GO:0045820	0.00588691	2.23011	2	IER3,DDIT4	IER3, DDIT4		2	0
GO:BP	myeloid leukocyte migration	GO:0097529	0.00588691	2.23011	4	LOC616364,CXCL8,CCL24,LBP	LOC616364, CXCL8, CCL24, LBP		4	0
GO:BP	negative regulation of purine nucleotide catabolic process	GO:0033122	0.00588691	2.23011	2	IER3,DDIT4	IER3, DDIT4		2	0
GO:BP	negative regulation of nucleotide catabolic process	GO:0030812	0.00588691	2.23011	2	IER3,DDIT4	IER3, DDIT4		2	0
GO:BP	regulation of glycoprotein metabolic process	GO:1903018	0.00594281	2.22601	2	MUSTN1,APCS	MUSTN1	APCS	1	1
GO:BP	regulation of myeloid leukocyte differentiation	GO:0002761	0.00596146	2.22465	3	TRIB1,APCS,LEF1	TRIB1, LEF1	APCS	2	1
GO:BP	negative regulation of endoplasmic reticulum stress-induced intrinsic apoptotic signaling pathway	GO:1902236	0.00597003	2.22402	2	WFS1,HERPUD1	WFS1, HERPUD1		2	0
GO:BP	regulation of smooth muscle cell proliferation	GO:0048660	0.00601586	2.2207	2	TRIB1,JUN	TRIB1, JUN		2	0
GO:BP	positive regulation of proteoglycan biosynthetic process	GO:1902730	0.00601586	2.2207	1	MUSTN1	MUSTN1		1	0
GO:BP	G2/M transition of mitotic cell cycle	GO:0000086	0.0061375	2.21201	3	IER3,STOX1,BRCA1	IER3	STOX1, BRCA1	1	2
GO:BP	cellular response to heat	GO:0034605	0.00615686	2.21064	1	HSPA6	HSPA6		1	0
GO:BP	negative regulation of small molecule metabolic process	GO:0062014	0.00627566	2.20234	3	IER3,BRCA1,DDIT4	IER3, DDIT4	BRCA1	2	1
GO:BP	negative regulation of neutrophil differentiation	GO:0045659	0.00629805	2.20079	1	TRIB1	TRIB1		1	0
GO:BP	negative regulation of intracellular signal transduction	GO:1902532	0.00629805	2.20079	6	ATF3,PLAUR,RCAN1,WFS1,DDIT4,HERPUD1	ATF3, PLAUR, RCAN1, WFS1, DDIT4, HERPUD1		6	0
GO:BP	smooth muscle cell proliferation	GO:0048659	0.00634679	2.19745	2	TRIB1,JUN	TRIB1, JUN		2	0
GO:BP	gene expression	GO:0010467	0.00643012	2.19178	7	HSPA6,NR4A1,ATF3,MUSTN1,ZNF8,HSPA1A,PPP1R15A	HSPA6, NR4A1, ATF3, MUSTN1, ZNF8, HSPA1A, PPP1R15A		7	0
GO:BP	regulation of RNA metabolic process	GO:0051252	0.00668133	2.17514	17	NR4A1,ATF3,ZNF8,HSPA1A,JUN,FOSB,MAP3K13,STOX1,WFS1,NR0B2,CXCL8,BHLHA15,BRCA1,LEF1,SMARCA1,NEPN,KLF2	NR4A1, ATF3, ZNF8, HSPA1A, JUN, FOSB, WFS1, CXCL8, BHLHA15, LEF1, KLF2	MAP3K13, STOX1, NR0B2, BRCA1, SMARCA1, NEPN	11	6
GO:BP	regulation of DNA-templated transcription	GO:0006355	0.00699101	2.15546	16	NR4A1,ATF3,ZNF8,HSPA1A,JUN,FOSB,MAP3K13,STOX1,WFS1,NR0B2,BHLHA15,BRCA1,LEF1,SMARCA1,NEPN,KLF2	NR4A1, ATF3, ZNF8, HSPA1A, JUN, FOSB, WFS1, BHLHA15, LEF1, KLF2	MAP3K13, STOX1, NR0B2, BRCA1, SMARCA1, NEPN	10	6
GO:BP	response to oxygen-containing compound	GO:1901700	0.00700443	2.15463	9	NR4A1,TRIB1,JUN,CXCL8,BRCA1,NUGGC,DDIT4,SOD2,LBP	NR4A1, TRIB1, JUN, CXCL8, DDIT4, SOD2, LBP	BRCA1, NUGGC	7	2
GO:BP	intrinsic apoptotic signaling pathway in response to DNA damage	GO:0008630	0.00702001	2.15366	3	IER3,BRCA1,DDIT4	IER3, DDIT4	BRCA1	2	1
GO:BP	negative regulation of macromolecule biosynthetic process	GO:0010558	0.00738622	2.13158	14	ATF3,ZNF8,HSPA1A,JUN,STOX1,WFS1,NR0B2,CXCL8,BRCA1,LEF1,NEPN,KLF2,LBP,JUND	ATF3, ZNF8, HSPA1A, JUN, WFS1, CXCL8, LEF1, KLF2, LBP, JUND	STOX1, NR0B2, BRCA1, NEPN	10	4
GO:BP	positive regulation of otic vesicle morphogenesis	GO:1904120	0.00738622	2.13158	1	STOX1		STOX1	0	1
GO:BP	regulation of otic vesicle morphogenesis	GO:1904118	0.00738622	2.13158	1	STOX1		STOX1	0	1
GO:BP	cellular response to cadmium ion	GO:0071276	0.00738622	2.13158	2	JUN,MT1A	JUN, MT1A		2	0
GO:BP	peptidyl-serine dephosphorylation	GO:0070262	0.00738877	2.13143	1	PPP1R15A	PPP1R15A		1	0
GO:BP	release from viral latency	GO:0019046	0.00738877	2.13143	1	JUN	JUN		1	0
GO:BP	negative regulation of ATP metabolic process	GO:1903579	0.00738877	2.13143	2	IER3,DDIT4	IER3, DDIT4		2	0
GO:BP	latent virus replication	GO:0019045	0.00738877	2.13143	1	JUN	JUN		1	0
GO:BP	TRAIL-activated apoptotic signaling pathway	GO:0036462	0.00738877	2.13143	1	ATF3	ATF3		1	0
GO:BP	viral latency	GO:0019042	0.00738877	2.13143	1	JUN	JUN		1	0
GO:BP	regulation of peptidyl-serine dephosphorylation	GO:1902308	0.00738877	2.13143	1	PPP1R15A	PPP1R15A		1	0
GO:BP	leukocyte migration	GO:0050900	0.00747126	2.12661	5	LOC616364,CXCL8,CCL24,LBP,CXCL14	LOC616364, CXCL8, CCL24, LBP	CXCL14	4	1
GO:BP	circulatory system development	GO:0072359	0.00748811	2.12563	8	NR4A1,LOC512869,CXCL8,CCL24,BRCA1,LEF1,APOLD1,KLF2	NR4A1, CXCL8, CCL24, LEF1, APOLD1, KLF2	LOC512869, BRCA1	6	2
GO:BP	chondrocyte proliferation	GO:0035988	0.00749913	2.12499	2	MUSTN1,LEF1	MUSTN1, LEF1		2	0
GO:BP	cell cycle G2/M phase transition	GO:0044839	0.00749913	2.12499	3	IER3,STOX1,BRCA1	IER3	STOX1, BRCA1	1	2
GO:BP	apoptotic mitochondrial changes	GO:0008637	0.00749913	2.12499	2	PLAUR,IER3	PLAUR, IER3		2	0
GO:BP	locomotion	GO:0040011	0.00754862	2.12213	9	NR4A1,TRIB1,LOC616364,CXCL8,CCL24,TIMP1,LEF1,LBP,CXCL14	NR4A1, TRIB1, LOC616364, CXCL8, CCL24, TIMP1, LEF1, LBP	CXCL14	8	1
GO:BP	detection of external biotic stimulus	GO:0098581	0.00755364	2.12184	2	NR4A1,LBP	NR4A1, LBP		2	0
GO:BP	positive regulation of angiogenesis	GO:0045766	0.00758704	2.11993	3	CXCL8,CCL24,BRCA1	CXCL8, CCL24	BRCA1	2	1
GO:BP	growth	GO:0040007	0.00762127	2.11797	7	MUSTN1,MAP3K13,WFS1,SLC44A4,BRCA1,SELENOM,KLF2	MUSTN1, WFS1, SLC44A4, SELENOM, KLF2	MAP3K13, BRCA1	5	2
GO:BP	negative regulation of myeloid leukocyte differentiation	GO:0002762	0.00768049	2.11461	2	TRIB1,APCS	TRIB1	APCS	1	1
GO:BP	regulation of microtubule-based process	GO:0032886	0.00768049	2.11461	2	HSPA1A,STMN2	HSPA1A, STMN2		2	0
GO:BP	monoatomic ion transport	GO:0006811	0.00800248	2.09678	9	SLC26A9,WFS1,SLCO1A2,ATP8,BHLHA15,ATP13A4,SLC17A4,SLC26A10,SLCO4A1	WFS1, BHLHA15, SLC26A10, SLCO4A1	SLC26A9, SLCO1A2, ATP8, ATP13A4, SLC17A4	4	5
GO:BP	macromolecule biosynthetic process	GO:0009059	0.00800278	2.09676	7	HSPA6,NR4A1,ATF3,MUSTN1,ZNF8,HSPA1A,PPP1R15A	HSPA6, NR4A1, ATF3, MUSTN1, ZNF8, HSPA1A, PPP1R15A		7	0
GO:BP	positive regulation of vasculature development	GO:1904018	0.00800278	2.09676	3	CXCL8,CCL24,BRCA1	CXCL8, CCL24	BRCA1	2	1
GO:BP	negative regulation of cellular biosynthetic process	GO:0031327	0.00803034	2.09527	14	ATF3,ZNF8,HSPA1A,JUN,STOX1,WFS1,NR0B2,CXCL8,BRCA1,LEF1,NEPN,KLF2,LBP,JUND	ATF3, ZNF8, HSPA1A, JUN, WFS1, CXCL8, LEF1, KLF2, LBP, JUND	STOX1, NR0B2, BRCA1, NEPN	10	4
GO:BP	negative regulation of biosynthetic process	GO:0009890	0.0082286	2.08467	14	ATF3,ZNF8,HSPA1A,JUN,STOX1,WFS1,NR0B2,CXCL8,BRCA1,LEF1,NEPN,KLF2,LBP,JUND	ATF3, ZNF8, HSPA1A, JUN, WFS1, CXCL8, LEF1, KLF2, LBP, JUND	STOX1, NR0B2, BRCA1, NEPN	10	4
GO:BP	negative regulation of purine nucleotide metabolic process	GO:1900543	0.00826248	2.08289	2	IER3,DDIT4	IER3, DDIT4		2	0
GO:BP	regulation of neutrophil differentiation	GO:0045658	0.00834199	2.07873	1	TRIB1	TRIB1		1	0
GO:BP	positive regulation of protein modification process	GO:0031401	0.00855649	2.0677	5	PPP1R15A,PLAUR,STOX1,WFS1,BRCA1	PPP1R15A, PLAUR, WFS1	STOX1, BRCA1	3	2
GO:BP	positive regulation of DNA-templated transcription	GO:0045893	0.00857332	2.06685	11	NR4A1,ATF3,JUN,FOSB,NR0B2,BHLHA15,BRCA1,LEF1,SMARCA1,KLF2,JUND	NR4A1, ATF3, JUN, FOSB, BHLHA15, LEF1, KLF2, JUND	NR0B2, BRCA1, SMARCA1	8	3
GO:BP	non-canonical Wnt signaling pathway	GO:0035567	0.00857332	2.06685	2	LOC512869,FZD10		LOC512869, FZD10	0	2
GO:BP	positive regulation of extrinsic apoptotic signaling pathway via death domain receptors	GO:1902043	0.00857332	2.06685	1	ATF3	ATF3		1	0
GO:BP	negative regulation of intrinsic apoptotic signaling pathway	GO:2001243	0.00857332	2.06685	3	PLAUR,WFS1,HERPUD1	PLAUR, WFS1, HERPUD1		3	0
GO:BP	positive regulation of RNA biosynthetic process	GO:1902680	0.00857757	2.06664	11	NR4A1,ATF3,JUN,FOSB,NR0B2,BHLHA15,BRCA1,LEF1,SMARCA1,KLF2,JUND	NR4A1, ATF3, JUN, FOSB, BHLHA15, LEF1, KLF2, JUND	NR0B2, BRCA1, SMARCA1	8	3
GO:BP	tissue development	GO:0009888	0.00860721	2.06514	3	NR4A1,ATF3,MUSTN1	NR4A1, ATF3, MUSTN1		3	0
GO:BP	response to bacterium	GO:0009617	0.00861853	2.06457	6	NR4A1,TRIB1,CXCL8,CAMP,NUGGC,LBP	NR4A1, TRIB1, CXCL8, CAMP, LBP	NUGGC	5	1
GO:BP	protein polymerization	GO:0051258	0.00861853	2.06457	2	HSPA1A,STMN2	HSPA1A, STMN2		2	0
GO:BP	negative regulation of nucleotide metabolic process	GO:0045980	0.00868572	2.06119	2	IER3,DDIT4	IER3, DDIT4		2	0
GO:BP	regulation of mitochondrial membrane potential	GO:0051881	0.00883464	2.05381	2	RNF122,STOX1	RNF122	STOX1	1	1
GO:BP	response to cadmium ion	GO:0046686	0.00896614	2.04739	2	JUN,MT1A	JUN, MT1A		2	0
GO:BP	cell migration	GO:0016477	0.00910029	2.04094	10	NR4A1,TRIB1,LOC616364,S100A2,CXCL8,CCL24,TIMP1,LEF1,LBP,CXCL14	NR4A1, TRIB1, LOC616364, S100A2, CXCL8, CCL24, TIMP1, LEF1, LBP	CXCL14	9	1
GO:BP	positive regulation of neuron maturation	GO:0014042	0.00921888	2.03532	1	MAP3K13		MAP3K13	0	1
GO:BP	positive regulation of microtubule nucleation	GO:0090063	0.00921888	2.03532	1	HSPA1A	HSPA1A		1	0
GO:BP	positive regulation of neuron projection arborization	GO:0150012	0.00921888	2.03532	1	MAP3K13		MAP3K13	0	1
GO:BP	acute-phase response	GO:0006953	0.00921888	2.03532	2	M-SAA3.2,LBP	M-SAA3.2, LBP		2	0
GO:BP	organic substance catabolic process	GO:1901575	0.00929784	2.03162	12	HSPA1A,TRIB1,IER3,RNF122,LOC512869,ZFAND2A,WFS1,TIMP1,PCYOX1,DDIT4,AADAC,HERPUD1	HSPA1A, TRIB1, IER3, RNF122, ZFAND2A, WFS1, TIMP1, DDIT4, HERPUD1	LOC512869, PCYOX1, AADAC	9	3
GO:BP	response to heat	GO:0009408	0.00932907	2.03016	1	HSPA6	HSPA6		1	0
GO:BP	cytoskeleton organization	GO:0007010	0.00962025	2.01681	8	HSPA1A,STMN2,NUF2,FZD10,CCL24,MYO1A,STMND1,BRCA1	HSPA1A, STMN2, CCL24	NUF2, FZD10, MYO1A, STMND1, BRCA1	3	5
GO:BP	regulation of extrinsic apoptotic signaling pathway via death domain receptors	GO:1902041	0.00968437	2.01393	2	ATF3,BRCA1	ATF3	BRCA1	1	1
GO:BP	regulation of angiogenesis	GO:0045765	0.00968437	2.01393	4	CXCL8,CCL24,BRCA1,KLF2	CXCL8, CCL24, KLF2	BRCA1	3	1
GO:BP	regulation of translation initiation in response to endoplasmic reticulum stress	GO:0036491	0.00968437	2.01393	1	PPP1R15A	PPP1R15A		1	0
GO:BP	mitotic G2 DNA damage checkpoint signaling	GO:0007095	0.00968437	2.01393	2	IER3,BRCA1	IER3	BRCA1	1	1
GO:BP	otolith formation	GO:0032475	0.00968437	2.01393	1	SLC44A4	SLC44A4		1	0
GO:BP	phosphate-containing compound metabolic process	GO:0006796	0.00968437	2.01393	9	PPP1R15A,PLAUR,TRIB1,IER3,PSPH,MAP3K13,STOX1,SYNJ2,ATP8	PPP1R15A, PLAUR, TRIB1, IER3	PSPH, MAP3K13, STOX1, SYNJ2, ATP8	4	5
GO:BP	muscle structure development	GO:0061061	0.00968437	2.01393	2	NR4A1,ATF3	NR4A1, ATF3		2	0
GO:BP	serine family amino acid metabolic process	GO:0009069	0.00968437	2.01393	2	PSPH,PSAT1		PSPH, PSAT1	0	2
GO:BP	negative regulation of apoptotic process	GO:0043066	0.00968437	2.01393	7	PLAUR,IER3,WFS1,BRCA1,LEF1,NUGGC,HERPUD1	PLAUR, IER3, WFS1, LEF1, HERPUD1	BRCA1, NUGGC	5	2
GO:BP	acetylcholine secretion	GO:0061526	0.00968437	2.01393	1	SLC44A4	SLC44A4		1	0
GO:BP	response to metal ion	GO:0010038	0.0100012	1.99995	4	JUN,FOSB,MT1A,JUND	JUN, FOSB, MT1A, JUND		4	0
GO:BP	anatomical structure maturation	GO:0071695	0.0100012	1.99995	4	PHOSPHO1,MAP3K13,BHLHA15,KLF2	PHOSPHO1, BHLHA15, KLF2	MAP3K13	3	1
GO:BP	regulation of microtubule nucleation	GO:0010968	0.0100341	1.99852	1	HSPA1A	HSPA1A		1	0
GO:BP	positive regulation of cell communication	GO:0010647	0.0100558	1.99758	10	IL20RA,ATF3,PLAUR,LOC616364,STOX1,FZD10,CCL24,LEF1,KLF2,LBP	ATF3, PLAUR, LOC616364, CCL24, LEF1, KLF2, LBP	IL20RA, STOX1, FZD10	7	3
GO:BP	phosphorus metabolic process	GO:0006793	0.0103634	1.9845	9	PPP1R15A,PLAUR,TRIB1,IER3,PSPH,MAP3K13,STOX1,SYNJ2,ATP8	PPP1R15A, PLAUR, TRIB1, IER3	PSPH, MAP3K13, STOX1, SYNJ2, ATP8	4	5
GO:BP	positive regulation of signaling	GO:0023056	0.0103634	1.9845	10	IL20RA,ATF3,PLAUR,LOC616364,STOX1,FZD10,CCL24,LEF1,KLF2,LBP	ATF3, PLAUR, LOC616364, CCL24, LEF1, KLF2, LBP	IL20RA, STOX1, FZD10	7	3
GO:BP	regulation of vasculature development	GO:1901342	0.0105369	1.97729	4	CXCL8,CCL24,BRCA1,KLF2	CXCL8, CCL24, KLF2	BRCA1	3	1
GO:BP	endothelial cell chemotaxis	GO:0035767	0.0111242	1.95373	1	NR4A1	NR4A1		1	0
GO:BP	regulation of endoplasmic reticulum stress-induced intrinsic apoptotic signaling pathway	GO:1902235	0.0112342	1.94946	2	WFS1,HERPUD1	WFS1, HERPUD1		2	0
GO:BP	monocyte chemotaxis	GO:0002548	0.0112769	1.94781	2	LOC616364,CCL24	LOC616364, CCL24		2	0
GO:BP	negative regulation of programmed cell death	GO:0043069	0.0113638	1.94448	7	PLAUR,IER3,WFS1,BRCA1,LEF1,NUGGC,HERPUD1	PLAUR, IER3, WFS1, LEF1, HERPUD1	BRCA1, NUGGC	5	2
GO:BP	proteolysis	GO:0006508	0.0113638	1.94448	10	HSPA1A,TRIB1,RNF122,LOC512869,ZFAND2A,WFS1,TIMP1,PCYOX1,TFPI,HERPUD1	HSPA1A, TRIB1, RNF122, ZFAND2A, WFS1, TIMP1, HERPUD1	LOC512869, PCYOX1, TFPI	7	3
GO:BP	viral process	GO:0016032	0.0113638	1.94448	4	JUN,CXCL8,APCS,LEF1	JUN, CXCL8, LEF1	APCS	3	1
GO:BP	bicarbonate transport	GO:0015701	0.0113709	1.9442	2	SLC26A9,SLC26A10	SLC26A10	SLC26A9	1	1
GO:BP	granulocyte differentiation	GO:0030851	0.0115571	1.93715	2	TRIB1,LEF1	TRIB1, LEF1		2	0
GO:BP	dehydroascorbic acid transport	GO:0070837	0.0116233	1.93467	1	SLC2A3	SLC2A3		1	0
GO:BP	cellular biosynthetic process	GO:0044249	0.0117124	1.93135	7	HSPA6,NR4A1,ATF3,MUSTN1,ZNF8,HSPA1A,PPP1R15A	HSPA6, NR4A1, ATF3, MUSTN1, ZNF8, HSPA1A, PPP1R15A		7	0
GO:BP	endoplasmic reticulum calcium ion homeostasis	GO:0032469	0.0118396	1.92666	2	WFS1,HERPUD1	WFS1, HERPUD1		2	0
GO:BP	positive regulation of cell population proliferation	GO:0008284	0.0119121	1.92401	6	NR4A1,MUSTN1,JUN,CCL24,TIMP1,LEF1	NR4A1, MUSTN1, JUN, CCL24, TIMP1, LEF1		6	0
GO:BP	negative regulation of microtubule polymerization	GO:0031115	0.0120887	1.91762	1	STMN2	STMN2		1	0
GO:BP	organic substance biosynthetic process	GO:1901576	0.0121021	1.91714	7	HSPA6,NR4A1,ATF3,MUSTN1,ZNF8,HSPA1A,PPP1R15A	HSPA6, NR4A1, ATF3, MUSTN1, ZNF8, HSPA1A, PPP1R15A		7	0
GO:BP	muscle cell proliferation	GO:0033002	0.0121964	1.91377	2	TRIB1,JUN	TRIB1, JUN		2	0
GO:BP	positive regulation of multicellular organismal process	GO:0051240	0.0123171	1.90949	8	MUSTN1,TRIB1,MAP3K13,STOX1,CXCL8,CCL24,BRCA1,LEF1	MUSTN1, TRIB1, CXCL8, CCL24, LEF1	MAP3K13, STOX1, BRCA1	5	3
GO:BP	regulation of supramolecular fiber organization	GO:1902903	0.0123622	1.90791	2	HSPA1A,STMN2	HSPA1A, STMN2		2	0
GO:BP	positive regulation of glycoprotein biosynthetic process	GO:0010560	0.0123622	1.90791	1	MUSTN1	MUSTN1		1	0
GO:BP	microtubule depolymerization	GO:0007019	0.0124579	1.90455	2	STMN2,STMND1	STMN2	STMND1	1	1
GO:BP	biosynthetic process	GO:0009058	0.0126916	1.89648	7	HSPA6,NR4A1,ATF3,MUSTN1,ZNF8,HSPA1A,PPP1R15A	HSPA6, NR4A1, ATF3, MUSTN1, ZNF8, HSPA1A, PPP1R15A		7	0
GO:BP	detection of biotic stimulus	GO:0009595	0.0126994	1.89622	1	NR4A1	NR4A1		1	0
GO:BP	modulation by symbiont of entry into host	GO:0052372	0.012993	1.88629	2	CXCL8,APCS	CXCL8	APCS	1	1
GO:BP	negative regulation of ATF6-mediated unfolded protein response	GO:1903892	0.0130318	1.88499	1	WFS1	WFS1		1	0
GO:BP	positive regulation of glycoprotein metabolic process	GO:1903020	0.0130318	1.88499	1	MUSTN1	MUSTN1		1	0
GO:BP	positive regulation of respiratory burst involved in inflammatory response	GO:0060265	0.0131487	1.88112	1	LBP	LBP		1	0
GO:BP	cytokine-mediated signaling pathway	GO:0019221	0.0132913	1.87643	4	IL20RA,IL17RB,LOC616364,CCL24	IL17RB, LOC616364, CCL24	IL20RA	3	1
GO:BP	lymphocyte migration	GO:0072676	0.01347	1.87063	3	LOC616364,CCL24,CXCL14	LOC616364, CCL24	CXCL14	2	1
GO:BP	positive regulation of RNA metabolic process	GO:0051254	0.0134845	1.87017	11	NR4A1,ATF3,JUN,FOSB,NR0B2,BHLHA15,BRCA1,LEF1,SMARCA1,KLF2,JUND	NR4A1, ATF3, JUN, FOSB, BHLHA15, LEF1, KLF2, JUND	NR0B2, BRCA1, SMARCA1	8	3
GO:BP	eosinophil differentiation	GO:0030222	0.0136339	1.86538	1	TRIB1	TRIB1		1	0
GO:BP	positive regulation of chondrocyte differentiation	GO:0032332	0.0136339	1.86538	1	MUSTN1	MUSTN1		1	0
GO:BP	negative regulation of granulocyte differentiation	GO:0030853	0.0136339	1.86538	1	TRIB1	TRIB1		1	0
GO:BP	regulation of protein-containing complex assembly	GO:0043254	0.0137765	1.86086	2	HSPA1A,STMN2	HSPA1A, STMN2		2	0
GO:BP	regulation of cell population proliferation	GO:0042127	0.0139182	1.85642	8	NR4A1,MUSTN1,TRIB1,JUN,CCL24,TIMP1,LEF1,SMARCA1	NR4A1, MUSTN1, TRIB1, JUN, CCL24, TIMP1, LEF1	SMARCA1	7	1
GO:BP	regulation of translation in response to endoplasmic reticulum stress	GO:0036490	0.0140875	1.85117	1	PPP1R15A	PPP1R15A		1	0
GO:BP	response to temperature stimulus	GO:0009266	0.014169	1.84866	1	HSPA6	HSPA6		1	0
GO:BP	mitotic G2/M transition checkpoint	GO:0044818	0.014169	1.84866	2	IER3,BRCA1	IER3	BRCA1	1	1
GO:BP	positive regulation of eosinophil migration	GO:2000418	0.0142616	1.84583	1	CCL24	CCL24		1	0
GO:BP	negative regulation of response to endoplasmic reticulum stress	GO:1903573	0.014589	1.83597	2	WFS1,HERPUD1	WFS1, HERPUD1		2	0
GO:BP	mitotic spindle organization	GO:0007052	0.014589	1.83597	2	HSPA1A,NUF2	HSPA1A	NUF2	1	1
GO:BP	regulation of biological process involved in symbiotic interaction	GO:0043903	0.0147237	1.83198	2	CXCL8,APCS	CXCL8	APCS	1	1
GO:BP	negative regulation by host of viral exo-alpha-sialidase activity	GO:0044869	0.0147237	1.83198	1	APCS		APCS	0	1
GO:BP	modulation by host of viral molecular function	GO:0044868	0.0147237	1.83198	1	APCS		APCS	0	1
GO:BP	negative regulation by host of viral glycoprotein metabolic process	GO:0044871	0.0147237	1.83198	1	APCS		APCS	0	1
GO:BP	positive regulation of growth	GO:0045927	0.0147237	1.83198	3	MAP3K13,WFS1,SLC44A4	WFS1, SLC44A4	MAP3K13	2	1
GO:BP	modulation by host of viral catalytic activity	GO:0044867	0.0147237	1.83198	1	APCS		APCS	0	1
GO:BP	modulation by host of viral glycoprotein metabolic process	GO:0044870	0.0147237	1.83198	1	APCS		APCS	0	1
GO:BP	modulation by host of viral exo-alpha-sialidase activity	GO:0044866	0.0147237	1.83198	1	APCS		APCS	0	1
GO:BP	regulation of translational initiation in response to stress	GO:0043558	0.0149381	1.82571	1	PPP1R15A	PPP1R15A		1	0
GO:BP	positive regulation of leukocyte migration	GO:0002687	0.015014	1.8235	3	CCL24,LBP,CXCL14	CCL24, LBP	CXCL14	2	1
GO:BP	regulation of bone resorption	GO:0045124	0.0150572	1.82226	1	IL20RA		IL20RA	0	1
GO:BP	regulation of branching morphogenesis of a nerve	GO:2000172	0.0150572	1.82226	1	MAP3K13		MAP3K13	0	1
GO:BP	defense response to other organism	GO:0098542	0.0150572	1.82226	8	LOC616364,SLFN11,CCL24,APCS,CAMP,DDIT4,LBP,CXCL14	LOC616364, CCL24, CAMP, DDIT4, LBP	SLFN11, APCS, CXCL14	5	3
GO:BP	regulation of ERK1 and ERK2 cascade	GO:0070372	0.0151269	1.82025	3	ATF3,LOC616364,CCL24	ATF3, LOC616364, CCL24		3	0
GO:BP	negative regulation of membrane potential	GO:0045837	0.0151513	1.81955	1	RNF122	RNF122		1	0
GO:BP	positive regulation of chemotaxis	GO:0050921	0.0151513	1.81955	3	CXCL8,LBP,CXCL14	CXCL8, LBP	CXCL14	2	1
GO:BP	negative regulation of mitochondrial membrane potential	GO:0010917	0.0151513	1.81955	1	RNF122	RNF122		1	0
GO:BP	transforming growth factor beta receptor superfamily signaling pathway	GO:0141091	0.0151513	1.81955	4	ZNF8,JUN,LEF1,NEPN	ZNF8, JUN, LEF1	NEPN	3	1
GO:BP	small molecule metabolic process	GO:0044281	0.0151513	1.81955	10	ATF3,IER3,PSPH,ATP8,AFP,TTPA,BRCA1,PSAT1,DDIT4,SPTSSB	ATF3, IER3, DDIT4	PSPH, ATP8, AFP, TTPA, BRCA1, PSAT1, SPTSSB	3	7
GO:BP	dephosphorylation	GO:0016311	0.0151513	1.81955	3	PPP1R15A,PSPH,SYNJ2	PPP1R15A	PSPH, SYNJ2	1	2
GO:BP	regulation of biological quality	GO:0065008	0.0151513	1.81955	13	PPP1R15A,IER3,RNF122,MAP3K13,STOX1,WFS1,CCL24,AFP,SELENOM,SLC17A4,KLF2,TFPI,SLCO4A1	PPP1R15A, IER3, RNF122, WFS1, CCL24, SELENOM, KLF2, SLCO4A1	MAP3K13, STOX1, AFP, SLC17A4, TFPI	8	5
GO:BP	mitotic cell cycle process	GO:1903047	0.0154417	1.81131	4	HSPA1A,IER3,NUF2,STOX1	HSPA1A, IER3	NUF2, STOX1	2	2
GO:BP	positive regulation of homotypic cell-cell adhesion	GO:0034112	0.0157294	1.80329	1	PLAUR	PLAUR		1	0
GO:BP	thiamine pyrophosphate transmembrane transport	GO:0030974	0.0157661	1.80228	1	SLC44A4	SLC44A4		1	0
GO:BP	lipopolysaccharide-mediated signaling pathway	GO:0031663	0.0157661	1.80228	2	TRIB1,LBP	TRIB1, LBP		2	0
GO:BP	neuromast hair cell development	GO:0035675	0.0157661	1.80228	1	SLC44A4	SLC44A4		1	0
GO:BP	lateral line development	GO:0048882	0.0157661	1.80228	1	SLC44A4	SLC44A4		1	0
GO:BP	neuromast development	GO:0048884	0.0157661	1.80228	1	SLC44A4	SLC44A4		1	0
GO:BP	neuromast hair cell differentiation	GO:0048886	0.0157661	1.80228	1	SLC44A4	SLC44A4		1	0
GO:BP	microtubule cytoskeleton organization	GO:0000226	0.016075	1.79385	5	HSPA1A,STMN2,NUF2,STMND1,BRCA1	HSPA1A, STMN2	NUF2, STMND1, BRCA1	2	3
GO:BP	positive regulation of protein depolymerization	GO:1901881	0.0161941	1.79064	1	STMN2	STMN2		1	0
GO:BP	negative regulation of lipopolysaccharide-mediated signaling pathway	GO:0031665	0.0164111	1.78486	1	TRIB1	TRIB1		1	0
GO:BP	negative regulation of protein dephosphorylation	GO:0035308	0.0166265	1.7792	1	PPP1R15A	PPP1R15A		1	0
GO:BP	ATF6-mediated unfolded protein response	GO:0036500	0.0171465	1.76582	1	WFS1	WFS1		1	0
GO:BP	regulation of ATF6-mediated unfolded protein response	GO:1903891	0.0171465	1.76582	1	WFS1	WFS1		1	0
GO:BP	regulation of myeloid cell differentiation	GO:0045637	0.0171465	1.76582	3	TRIB1,APCS,LEF1	TRIB1, LEF1	APCS	2	1
GO:BP	regulation of MAPK cascade	GO:0043408	0.0171885	1.76476	4	ATF3,LOC616364,FZD10,CCL24	ATF3, LOC616364, CCL24	FZD10	3	1
GO:BP	regulation of bone remodeling	GO:0046850	0.0171885	1.76476	1	IL20RA		IL20RA	0	1
GO:BP	negative regulation of myeloid cell differentiation	GO:0045638	0.0173229	1.76138	2	TRIB1,APCS	TRIB1	APCS	1	1
GO:BP	cell motility	GO:0048870	0.0174573	1.75802	10	NR4A1,TRIB1,LOC616364,S100A2,CXCL8,CCL24,TIMP1,LEF1,LBP,CXCL14	NR4A1, TRIB1, LOC616364, S100A2, CXCL8, CCL24, TIMP1, LEF1, LBP	CXCL14	9	1
GO:BP	ERK1 and ERK2 cascade	GO:0070371	0.0174615	1.75792	3	ATF3,LOC616364,CCL24	ATF3, LOC616364, CCL24		3	0
GO:BP	response to nerve growth factor	GO:1990089	0.0177822	1.75001	1	STMN2	STMN2		1	0
GO:BP	developmental maturation	GO:0021700	0.0177822	1.75001	4	PHOSPHO1,MAP3K13,BHLHA15,KLF2	PHOSPHO1, BHLHA15, KLF2	MAP3K13	3	1
GO:BP	negative regulation of carbohydrate metabolic process	GO:0045912	0.0177822	1.75001	2	IER3,DDIT4	IER3, DDIT4		2	0
GO:BP	trachea submucosa development	GO:0061152	0.0177822	1.75001	1	LEF1	LEF1		1	0
GO:BP	cellular response to nerve growth factor stimulus	GO:1990090	0.0177822	1.75001	1	STMN2	STMN2		1	0
GO:BP	trachea gland development	GO:0061153	0.0177822	1.75001	1	LEF1	LEF1		1	0
GO:BP	regulation of mitotic spindle assembly	GO:1901673	0.0177822	1.75001	1	HSPA1A	HSPA1A		1	0
GO:BP	positive regulation of myeloid leukocyte differentiation	GO:0002763	0.0177842	1.74997	2	TRIB1,LEF1	TRIB1, LEF1		2	0
GO:BP	viral transcription	GO:0019083	0.0177842	1.74997	2	JUN,LEF1	JUN, LEF1		2	0
GO:BP	negative regulation of G2/M transition of mitotic cell cycle	GO:0010972	0.0178355	1.74871	2	IER3,BRCA1	IER3	BRCA1	1	1
GO:BP	regulation of anatomical structure morphogenesis	GO:0022603	0.0178683	1.74792	6	MAP3K13,STOX1,CXCL8,CCL24,BRCA1,KLF2	CXCL8, CCL24, KLF2	MAP3K13, STOX1, BRCA1	3	3
GO:BP	regulation of response to stress	GO:0080134	0.0178683	1.74792	8	IER3,STOX1,WFS1,CCL24,BRCA1,LBP,TFPI,HERPUD1	IER3, WFS1, CCL24, LBP, HERPUD1	STOX1, BRCA1, TFPI	5	3
GO:BP	negative regulation of multicellular organismal process	GO:0051241	0.0180124	1.74443	7	TRIB1,APCS,TIMP1,LEF1,KLF2,LBP,TFPI	TRIB1, TIMP1, LEF1, KLF2, LBP	APCS, TFPI	5	2
GO:BP	regulation of purine nucleotide catabolic process	GO:0033121	0.0180124	1.74443	2	IER3,DDIT4	IER3, DDIT4		2	0
GO:BP	positive regulation of intracellular signal transduction	GO:1902533	0.0180124	1.74443	5	IL20RA,LOC616364,STOX1,FZD10,CCL24	LOC616364, CCL24	IL20RA, STOX1, FZD10	2	3
GO:BP	regulation of glycoprotein biosynthetic process	GO:0010559	0.0180124	1.74443	1	MUSTN1	MUSTN1		1	0
GO:BP	cell migration involved in sprouting angiogenesis	GO:0002042	0.0180124	1.74443	1	NR4A1	NR4A1		1	0
GO:BP	regulation of glycolytic process	GO:0006110	0.0180124	1.74443	2	IER3,DDIT4	IER3, DDIT4		2	0
GO:BP	regulation of nucleotide catabolic process	GO:0030811	0.0180124	1.74443	2	IER3,DDIT4	IER3, DDIT4		2	0
GO:BP	positive regulation of endothelial cell proliferation	GO:0001938	0.018201	1.7399	2	NR4A1,CCL24	NR4A1, CCL24		2	0
GO:BP	regulation of eosinophil migration	GO:2000416	0.0182892	1.73781	1	CCL24	CCL24		1	0
GO:BP	enzyme-linked receptor protein signaling pathway	GO:0007167	0.0184657	1.73363	7	ZNF8,PLAUR,JUN,AFP,LEF1,NEPN,ANGPTL1	ZNF8, PLAUR, JUN, LEF1	AFP, NEPN, ANGPTL1	4	3
GO:BP	positive regulation of cartilage development	GO:0061036	0.0184657	1.73363	1	MUSTN1	MUSTN1		1	0
GO:BP	regulation of cell differentiation	GO:0045595	0.0184657	1.73363	9	MUSTN1,TRIB1,MAP3K13,APCS,BHLHA15,LEF1,APOLD1,JUND,CXCL14	MUSTN1, TRIB1, BHLHA15, LEF1, APOLD1, JUND	MAP3K13, APCS, CXCL14	6	3
GO:BP	prenylcysteine metabolic process	GO:0030329	0.0184657	1.73363	1	PCYOX1		PCYOX1	0	1
GO:BP	prenylcysteine catabolic process	GO:0030328	0.0184657	1.73363	1	PCYOX1		PCYOX1	0	1
GO:BP	regulation of translation in response to stress	GO:0043555	0.0188612	1.72443	1	PPP1R15A	PPP1R15A		1	0
GO:BP	negative regulation of cell cycle G2/M phase transition	GO:1902750	0.0190274	1.72062	2	IER3,BRCA1	IER3	BRCA1	1	1
GO:BP	negative regulation by host of symbiont catalytic activity	GO:0052403	0.0190274	1.72062	1	APCS		APCS	0	1
GO:BP	microtubule cytoskeleton organization involved in mitosis	GO:1902850	0.0190818	1.71938	2	HSPA1A,NUF2	HSPA1A	NUF2	1	1
GO:BP	regulation of neuron maturation	GO:0014041	0.0195862	1.70805	1	MAP3K13		MAP3K13	0	1
GO:BP	regulation of neuron projection arborization	GO:0150011	0.0195862	1.70805	1	MAP3K13		MAP3K13	0	1
GO:BP	positive regulation of protein polymerization	GO:0032273	0.0197674	1.70405	2	HSPA1A,CCL24	HSPA1A, CCL24		2	0
GO:BP	anatomical structure morphogenesis	GO:0009653	0.0201096	1.6966	12	NR4A1,PHOSPHO1,MAP3K13,LOC512869,STOX1,CXCL8,CCL24,SLC44A4,BRCA1,LEF1,APOLD1,KLF2	NR4A1, PHOSPHO1, CXCL8, CCL24, SLC44A4, LEF1, APOLD1, KLF2	MAP3K13, LOC512869, STOX1, BRCA1	8	4
GO:BP	protein autoubiquitination	GO:0051865	0.0201096	1.6966	2	RNF122,BRCA1	RNF122	BRCA1	1	1
GO:BP	positive regulation of macrophage differentiation	GO:0045651	0.0203354	1.69175	1	TRIB1	TRIB1		1	0
GO:BP	cellular response to vascular endothelial growth factor stimulus	GO:0035924	0.0204058	1.69025	1	NR4A1	NR4A1		1	0
GO:BP	stress response to acid chemical	GO:0097532	0.0204058	1.69025	1	KLF2	KLF2		1	0
GO:BP	proteinogenic amino acid biosynthetic process	GO:0170038	0.0204058	1.69025	2	PSPH,PSAT1		PSPH, PSAT1	0	2
GO:BP	extrinsic apoptotic signaling pathway via death domain receptors	GO:0008625	0.0204058	1.69025	2	ATF3,BRCA1	ATF3	BRCA1	1	1
GO:BP	cellular stress response to acid chemical	GO:0097533	0.0204058	1.69025	1	KLF2	KLF2		1	0
GO:BP	regulation of carbohydrate catabolic process	GO:0043470	0.0204058	1.69025	2	IER3,DDIT4	IER3, DDIT4		2	0
GO:BP	regulation of tissue remodeling	GO:0034103	0.0204058	1.69025	1	IL20RA		IL20RA	0	1
GO:BP	vitamin E metabolic process	GO:0042360	0.0204058	1.69025	1	TTPA		TTPA	0	1
GO:BP	negative regulation of type B pancreatic cell apoptotic process	GO:2000675	0.0204058	1.69025	1	WFS1	WFS1		1	0
GO:BP	lateral line system development	GO:0048925	0.0204263	1.68981	1	SLC44A4	SLC44A4		1	0
GO:BP	monoatomic anion transport	GO:0006820	0.0204263	1.68981	3	SLC26A9,SLC17A4,SLC26A10	SLC26A10	SLC26A9, SLC17A4	1	2
GO:BP	acetylcholine biosynthetic process	GO:0008292	0.0204263	1.68981	1	SLC44A4	SLC44A4		1	0
GO:BP	cellular developmental process	GO:0048869	0.0204263	1.68981	4	NR4A1,ATF3,MUSTN1,STMN2	NR4A1, ATF3, MUSTN1, STMN2		4	0
GO:BP	lipopolysaccharide transport	GO:0015920	0.0204263	1.68981	1	LBP	LBP		1	0
GO:BP	regulation of phosphate metabolic process	GO:0019220	0.0204263	1.68981	4	PPP1R15A,PLAUR,IER3,STOX1	PPP1R15A, PLAUR, IER3	STOX1	3	1
GO:BP	cell differentiation	GO:0030154	0.0204263	1.68981	4	NR4A1,ATF3,MUSTN1,STMN2	NR4A1, ATF3, MUSTN1, STMN2		4	0
GO:BP	acetate ester biosynthetic process	GO:1900620	0.0204263	1.68981	1	SLC44A4	SLC44A4		1	0
GO:BP	L-amino acid biosynthetic process	GO:0170034	0.0205228	1.68776	2	PSPH,PSAT1		PSPH, PSAT1	0	2
GO:BP	regulation of phosphorus metabolic process	GO:0051174	0.0205228	1.68776	4	PPP1R15A,PLAUR,IER3,STOX1	PPP1R15A, PLAUR, IER3	STOX1	3	1
GO:BP	supramolecular fiber organization	GO:0097435	0.0205228	1.68776	5	HSPA1A,STMN2,CCL24,MYO1A,STMND1	HSPA1A, STMN2, CCL24	MYO1A, STMND1	3	2
GO:BP	positive regulation of nucleobase-containing compound metabolic process	GO:0045935	0.0205228	1.68776	11	NR4A1,ATF3,JUN,FOSB,NR0B2,BHLHA15,BRCA1,LEF1,SMARCA1,KLF2,JUND	NR4A1, ATF3, JUN, FOSB, BHLHA15, LEF1, KLF2, JUND	NR0B2, BRCA1, SMARCA1	8	3
GO:BP	negative regulation of leukocyte differentiation	GO:1902106	0.0205228	1.68776	2	TRIB1,APCS	TRIB1	APCS	1	1
GO:BP	negative regulation of non-canonical Wnt signaling pathway	GO:2000051	0.0205228	1.68776	1	LOC512869		LOC512869	0	1
GO:BP	type B pancreatic cell maturation	GO:0072560	0.0206702	1.68466	1	BHLHA15	BHLHA15		1	0
GO:BP	negative regulation of phosphorus metabolic process	GO:0010563	0.0206702	1.68466	2	PPP1R15A,IER3	PPP1R15A, IER3		2	0
GO:BP	negative regulation of phosphate metabolic process	GO:0045936	0.0206702	1.68466	2	PPP1R15A,IER3	PPP1R15A, IER3		2	0
GO:BP	positive regulation of protein dephosphorylation	GO:0035307	0.0206702	1.68466	1	PPP1R15A	PPP1R15A		1	0
GO:BP	cellular response to steroid hormone stimulus	GO:0071383	0.0206702	1.68466	3	BRCA1,DDIT4,TFPI	DDIT4	BRCA1, TFPI	1	2
GO:BP	defense response to symbiont	GO:0140546	0.0206702	1.68466	7	LOC616364,SLFN11,CCL24,APCS,DDIT4,LBP,CXCL14	LOC616364, CCL24, DDIT4, LBP	SLFN11, APCS, CXCL14	4	3
GO:BP	bone resorption	GO:0045453	0.0208229	1.68146	1	IL20RA		IL20RA	0	1
GO:BP	chemokine-mediated signaling pathway	GO:0070098	0.020961	1.67859	2	LOC616364,CCL24	LOC616364, CCL24		2	0
GO:BP	negative regulation of hemopoiesis	GO:1903707	0.0209943	1.6779	2	TRIB1,APCS	TRIB1	APCS	1	1
GO:BP	cellular response to nitrosative stress	GO:0071500	0.0209943	1.6779	1	STOX1		STOX1	0	1
GO:BP	positive regulation of extrinsic apoptotic signaling pathway	GO:2001238	0.0209943	1.6779	1	ATF3	ATF3		1	0
GO:BP	positive regulation of natural killer cell chemotaxis	GO:2000503	0.0212685	1.67226	1	CXCL14		CXCL14	0	1
GO:BP	organelle organization	GO:0006996	0.021296	1.6717	12	HSPA1A,STMN2,PLAUR,IER3,NUF2,STOX1,FZD10,CCL24,MYO1A,STMND1,BHLHA15,BRCA1	HSPA1A, STMN2, PLAUR, IER3, CCL24, BHLHA15	NUF2, STOX1, FZD10, MYO1A, STMND1, BRCA1	6	6
GO:BP	positive regulation of intrinsic apoptotic signaling pathway	GO:2001244	0.021296	1.6717	1	IL20RA		IL20RA	0	1
GO:BP	regulation of spindle assembly	GO:0090169	0.021296	1.6717	1	HSPA1A	HSPA1A		1	0
GO:BP	positive regulation of microtubule polymerization	GO:0031116	0.021296	1.6717	1	HSPA1A	HSPA1A		1	0
GO:BP	ATP metabolic process	GO:0046034	0.0216443	1.66466	3	IER3,ATP8,DDIT4	IER3, DDIT4	ATP8	2	1
GO:BP	positive regulation of release of cytochrome c from mitochondria	GO:0090200	0.0216443	1.66466	1	PLAUR	PLAUR		1	0
GO:BP	cellular response to fibroblast growth factor stimulus	GO:0044344	0.0216691	1.66416	2	NR4A1,CXCL8	NR4A1, CXCL8		2	0
GO:BP	regulation of growth	GO:0040008	0.0217775	1.66199	4	MAP3K13,WFS1,SLC44A4,BRCA1	WFS1, SLC44A4	MAP3K13, BRCA1	2	2
GO:BP	mitotic DNA damage checkpoint signaling	GO:0044773	0.0220435	1.65672	2	IER3,BRCA1	IER3	BRCA1	1	1
GO:BP	cellular response to amino acid starvation	GO:0034198	0.0220435	1.65672	1	ATF3	ATF3		1	0
GO:BP	bone mineralization involved in bone maturation	GO:0035630	0.0220435	1.65672	1	PHOSPHO1	PHOSPHO1		1	0
GO:BP	response to fibroblast growth factor	GO:0071774	0.0220435	1.65672	2	NR4A1,CXCL8	NR4A1, CXCL8		2	0
GO:BP	negative regulation of interleukin-5 production	GO:0032714	0.0220687	1.65622	1	LEF1	LEF1		1	0
GO:BP	regulation of apoptotic process in bone marrow cell	GO:0071865	0.0220687	1.65622	1	LEF1	LEF1		1	0
GO:BP	negative regulation of apoptotic process in bone marrow cell	GO:0071866	0.0220687	1.65622	1	LEF1	LEF1		1	0
GO:BP	positive regulation of cell proliferation in bone marrow	GO:0071864	0.0220687	1.65622	1	LEF1	LEF1		1	0
GO:BP	T cell receptor V(D)J recombination	GO:0033153	0.0220687	1.65622	1	LEF1	LEF1		1	0
GO:BP	regulation of protein ubiquitination	GO:0031396	0.0220687	1.65622	3	WFS1,BRCA1,HERPUD1	WFS1, HERPUD1	BRCA1	2	1
GO:BP	negative regulation of interleukin-13 production	GO:0032696	0.0220687	1.65622	1	LEF1	LEF1		1	0
GO:BP	negative regulation of microtubule depolymerization	GO:0007026	0.0220687	1.65622	1	STMN2	STMN2		1	0
GO:BP	apoptotic process in bone marrow cell	GO:0071839	0.0220687	1.65622	1	LEF1	LEF1		1	0
GO:BP	modulation by host of symbiont catalytic activity	GO:0052422	0.0220687	1.65622	1	APCS		APCS	0	1
GO:BP	somatic diversification of T cell receptor genes	GO:0002568	0.0220687	1.65622	1	LEF1	LEF1		1	0
GO:BP	somatic recombination of T cell receptor gene segments	GO:0002681	0.0220687	1.65622	1	LEF1	LEF1		1	0
GO:BP	formation of radial glial scaffolds	GO:0021943	0.0220687	1.65622	1	LEF1	LEF1		1	0
GO:BP	negative regulation of protein metabolic process	GO:0051248	0.0221859	1.65392	5	PPP1R15A,WFS1,APCS,TIMP1,TFPI	PPP1R15A, WFS1, TIMP1	APCS, TFPI	3	2
GO:BP	regulation of locomotion	GO:0040012	0.0221972	1.6537	7	TRIB1,CXCL8,CCL24,TIMP1,LEF1,LBP,CXCL14	TRIB1, CXCL8, CCL24, TIMP1, LEF1, LBP	CXCL14	6	1
GO:BP	response to selenium ion	GO:0010269	0.0222458	1.65275	1	SELENOM	SELENOM		1	0
GO:BP	response to amino acid starvation	GO:1990928	0.0222959	1.65177	1	ATF3	ATF3		1	0
GO:BP	myeloid leukocyte differentiation	GO:0002573	0.0223313	1.65109	3	TRIB1,APCS,LEF1	TRIB1, LEF1	APCS	2	1
GO:BP	mitotic sister chromatid segregation	GO:0000070	0.0225423	1.647	2	HSPA1A,NUF2	HSPA1A	NUF2	1	1
GO:BP	negative regulation of smooth muscle cell migration	GO:0014912	0.0225423	1.647	1	TRIB1	TRIB1		1	0
GO:BP	regulation of lipopolysaccharide-mediated signaling pathway	GO:0031664	0.0225423	1.647	1	TRIB1	TRIB1		1	0
GO:BP	small molecule biosynthetic process	GO:0044283	0.0225423	1.647	5	ATF3,PSPH,BRCA1,PSAT1,SPTSSB	ATF3	PSPH, BRCA1, PSAT1, SPTSSB	1	4
GO:BP	regulation of type B pancreatic cell apoptotic process	GO:2000674	0.0225423	1.647	1	WFS1	WFS1		1	0
GO:BP	inorganic anion transport	GO:0015698	0.022955	1.63912	3	SLC26A9,SLC17A4,SLC26A10	SLC26A10	SLC26A9, SLC17A4	1	2
GO:BP	negative regulation of ERK1 and ERK2 cascade	GO:0070373	0.022955	1.63912	1	ATF3	ATF3		1	0
GO:BP	cellular response to chemokine	GO:1990869	0.023104	1.63631	2	LOC616364,CCL24	LOC616364, CCL24		2	0
GO:BP	entry of bacterium into host cell	GO:0035635	0.023104	1.63631	1	CXCL8	CXCL8		1	0
GO:BP	positive regulation of protein-containing complex disassembly	GO:0043243	0.023104	1.63631	1	STMN2	STMN2		1	0
GO:BP	prenylated protein catabolic process	GO:0030327	0.023104	1.63631	1	PCYOX1		PCYOX1	0	1
GO:BP	negative regulation of cell adhesion molecule production	GO:0060354	0.023104	1.63631	1	CXCL8	CXCL8		1	0
GO:BP	regulation of entry of bacterium into host cell	GO:2000535	0.023104	1.63631	1	CXCL8	CXCL8		1	0
GO:BP	response to chemokine	GO:1990868	0.023104	1.63631	2	LOC616364,CCL24	LOC616364, CCL24		2	0
GO:BP	regulation of cell adhesion molecule production	GO:0060353	0.023104	1.63631	1	CXCL8	CXCL8		1	0
GO:BP	regulation of response to external stimulus	GO:0032101	0.0231962	1.63458	7	TRIB1,IER3,CXCL8,CCL24,LBP,TFPI,CXCL14	TRIB1, IER3, CXCL8, CCL24, LBP	TFPI, CXCL14	5	2
GO:BP	negative regulation of dephosphorylation	GO:0035305	0.023372	1.6313	1	PPP1R15A	PPP1R15A		1	0
GO:BP	positive regulation of dephosphorylation	GO:0035306	0.023372	1.6313	1	PPP1R15A	PPP1R15A		1	0
GO:BP	cellular response to type II interferon	GO:0071346	0.023372	1.6313	2	LOC616364,CCL24	LOC616364, CCL24		2	0
GO:BP	carboxylic acid transport	GO:0046942	0.023372	1.6313	4	SLC26A9,SLCO1A2,SLC26A10,SLCO4A1	SLC26A10, SLCO4A1	SLC26A9, SLCO1A2	2	2
GO:BP	regulation of cell cycle	GO:0051726	0.023372	1.6313	7	NR4A1,HSPA1A,IER3,STOX1,BRCA1,NUGGC,JUND	NR4A1, HSPA1A, IER3, JUND	STOX1, BRCA1, NUGGC	4	3
GO:BP	microtubule nucleation	GO:0007020	0.023372	1.6313	1	HSPA1A	HSPA1A		1	0
GO:BP	viral gene expression	GO:0019080	0.023372	1.6313	2	JUN,LEF1	JUN, LEF1		2	0
GO:BP	organic acid transport	GO:0015849	0.0234029	1.63073	4	SLC26A9,SLCO1A2,SLC26A10,SLCO4A1	SLC26A10, SLCO4A1	SLC26A9, SLCO1A2	2	2
GO:BP	mitochondrion organization	GO:0007005	0.0234029	1.63073	4	PLAUR,IER3,STOX1,BHLHA15	PLAUR, IER3, BHLHA15	STOX1	3	1
GO:BP	embryonic organ development	GO:0048568	0.0234029	1.63073	4	STOX1,CXCL8,SLC44A4,LEF1	CXCL8, SLC44A4, LEF1	STOX1	3	1
GO:BP	mitotic DNA integrity checkpoint signaling	GO:0044774	0.0234029	1.63073	2	IER3,BRCA1	IER3	BRCA1	1	1
GO:BP	otolith morphogenesis	GO:0032474	0.0234029	1.63073	1	SLC44A4	SLC44A4		1	0
GO:BP	positive regulation of locomotion	GO:0040017	0.0234029	1.63073	5	CXCL8,CCL24,LEF1,LBP,CXCL14	CXCL8, CCL24, LEF1, LBP	CXCL14	4	1
GO:BP	regulation of ATP metabolic process	GO:1903578	0.0236455	1.62625	2	IER3,DDIT4	IER3, DDIT4		2	0
GO:BP	mitotic cell cycle	GO:0000278	0.0236531	1.62611	4	HSPA1A,IER3,NUF2,STOX1	HSPA1A, IER3	NUF2, STOX1	2	2
GO:BP	branching morphogenesis of a nerve	GO:0048755	0.0239196	1.62125	1	MAP3K13		MAP3K13	0	1
GO:BP	regulation of microtubule depolymerization	GO:0031114	0.0239196	1.62125	1	STMN2	STMN2		1	0
GO:BP	positive regulation of epidermal growth factor receptor signaling pathway	GO:0045742	0.0239196	1.62125	1	PLAUR	PLAUR		1	0
GO:BP	cell maturation	GO:0048469	0.0239506	1.62068	3	MAP3K13,BHLHA15,KLF2	BHLHA15, KLF2	MAP3K13	2	1
GO:BP	catabolic process	GO:0009056	0.0240655	1.6186	12	HSPA1A,TRIB1,IER3,RNF122,LOC512869,ZFAND2A,WFS1,TIMP1,PCYOX1,DDIT4,AADAC,HERPUD1	HSPA1A, TRIB1, IER3, RNF122, ZFAND2A, WFS1, TIMP1, DDIT4, HERPUD1	LOC512869, PCYOX1, AADAC	9	3
GO:BP	regulation of macrophage differentiation	GO:0045649	0.0240809	1.61833	1	TRIB1	TRIB1		1	0
GO:BP	negative regulation of cellular catabolic process	GO:0031330	0.0240809	1.61833	3	IER3,TIMP1,DDIT4	IER3, TIMP1, DDIT4		3	0
GO:BP	regulation of cell cycle process	GO:0010564	0.0240809	1.61833	5	HSPA1A,IER3,STOX1,BRCA1,NUGGC	HSPA1A, IER3	STOX1, BRCA1, NUGGC	2	3
GO:BP	embryo development	GO:0009790	0.0240809	1.61833	7	PSPH,STOX1,CXCL8,SLC44A4,BRCA1,LEF1,KLF2	CXCL8, SLC44A4, LEF1, KLF2	PSPH, STOX1, BRCA1	4	3
GO:BP	regulation of chondrocyte differentiation	GO:0032330	0.0240809	1.61833	1	MUSTN1	MUSTN1		1	0
GO:BP	alpha-amino acid biosynthetic process	GO:1901607	0.0240809	1.61833	2	PSPH,PSAT1		PSPH, PSAT1	0	2
GO:BP	regulation of cellular component size	GO:0032535	0.0240809	1.61833	3	PPP1R15A,MAP3K13,CCL24	PPP1R15A, CCL24	MAP3K13	2	1
GO:BP	spindle organization	GO:0007051	0.0240809	1.61833	2	HSPA1A,NUF2	HSPA1A	NUF2	1	1
GO:BP	regulation of DNA metabolic process	GO:0051052	0.0240809	1.61833	4	IER3,STOX1,BRCA1,NUGGC	IER3	STOX1, BRCA1, NUGGC	1	3
GO:BP	SMAD protein signal transduction	GO:0060395	0.0240809	1.61833	2	JUN,AFP	JUN	AFP	1	1
GO:BP	cell population proliferation	GO:0008283	0.0240809	1.61833	4	NR4A1,MUSTN1,TRIB1,JUN	NR4A1, MUSTN1, TRIB1, JUN		4	0
GO:BP	connective tissue replacement involved in inflammatory response wound healing	GO:0002248	0.0240809	1.61833	1	TIMP1	TIMP1		1	0
GO:BP	negative regulation by host of viral transcription	GO:0043922	0.0240809	1.61833	1	JUN	JUN		1	0
GO:BP	negative regulation of mitochondrial outer membrane permeabilization involved in apoptotic signaling pathway	GO:1901029	0.0243233	1.61398	1	IER3	IER3		1	0
GO:BP	activation of GTPase activity	GO:0090630	0.0243233	1.61398	1	ABR	ABR		1	0
GO:BP	positive regulation of protein ubiquitination	GO:0031398	0.0243233	1.61398	2	WFS1,BRCA1	WFS1	BRCA1	1	1
GO:BP	sister chromatid segregation	GO:0000819	0.0243948	1.6127	2	HSPA1A,NUF2	HSPA1A	NUF2	1	1
GO:BP	amino acid biosynthetic process	GO:0008652	0.0243948	1.6127	2	PSPH,PSAT1		PSPH, PSAT1	0	2
GO:BP	type B pancreatic cell apoptotic process	GO:0097050	0.0246956	1.60738	1	WFS1	WFS1		1	0
GO:BP	response to nitrosative stress	GO:0051409	0.0247108	1.60711	1	STOX1		STOX1	0	1
GO:BP	regulation of mitotic spindle organization	GO:0060236	0.0247108	1.60711	1	HSPA1A	HSPA1A		1	0
GO:BP	mononuclear cell migration	GO:0071674	0.0247108	1.60711	3	LOC616364,CCL24,CXCL14	LOC616364, CCL24	CXCL14	2	1
GO:BP	generation of neurons	GO:0048699	0.0247108	1.60711	7	STMN2,MAP3K13,STMND1,SLC44A4,BHLHA15,LEF1,SMARCA1	STMN2, SLC44A4, BHLHA15, LEF1	MAP3K13, STMND1, SMARCA1	4	3
GO:BP	otic vesicle morphogenesis	GO:0071600	0.0247108	1.60711	1	STOX1		STOX1	0	1
GO:BP	regulation of mitochondrial DNA metabolic process	GO:1901858	0.0247108	1.60711	1	STOX1		STOX1	0	1
GO:BP	ERAD pathway	GO:0036503	0.0248446	1.60477	2	WFS1,HERPUD1	WFS1, HERPUD1		2	0
GO:BP	positive regulation of ERBB signaling pathway	GO:1901186	0.0248629	1.60445	1	PLAUR	PLAUR		1	0
GO:BP	bone remodeling	GO:0046849	0.0248629	1.60445	1	IL20RA		IL20RA	0	1
GO:BP	positive regulation of phosphorus metabolic process	GO:0010562	0.0250943	1.60042	2	PPP1R15A,PLAUR	PPP1R15A, PLAUR		2	0
GO:BP	positive regulation of NF-kappaB transcription factor activity	GO:0051092	0.0250943	1.60042	1	MAP3K13		MAP3K13	0	1
GO:BP	positive regulation of phosphate metabolic process	GO:0045937	0.0250943	1.60042	2	PPP1R15A,PLAUR	PPP1R15A, PLAUR		2	0
GO:BP	cell adhesion molecule production	GO:0060352	0.0252224	1.59821	1	CXCL8	CXCL8		1	0
GO:BP	negative regulation of systemic arterial blood pressure	GO:0003085	0.0254861	1.5937	1	IER3	IER3		1	0
GO:BP	purine ribonucleoside triphosphate metabolic process	GO:0009205	0.0254861	1.5937	3	IER3,ATP8,DDIT4	IER3, DDIT4	ATP8	2	1
GO:BP	chorio-allantoic fusion	GO:0060710	0.0255061	1.59336	1	LEF1	LEF1		1	0
GO:BP	apoptotic process involved in blood vessel morphogenesis	GO:1902262	0.0255061	1.59336	1	LEF1	LEF1		1	0
GO:BP	regulation of cell proliferation in bone marrow	GO:0071863	0.0255061	1.59336	1	LEF1	LEF1		1	0
GO:BP	negative regulation of microtubule polymerization or depolymerization	GO:0031111	0.0255061	1.59336	1	STMN2	STMN2		1	0
GO:BP	acute inflammatory response	GO:0002526	0.0255185	1.59314	2	M-SAA3.2,LBP	M-SAA3.2, LBP		2	0
GO:BP	gluconeogenesis	GO:0006094	0.0255922	1.59189	1	ATF3	ATF3		1	0
GO:BP	corticosterone secretion	GO:0035934	0.02573	1.58956	1	SELENOM	SELENOM		1	0
GO:BP	regulation of protein modification process	GO:0031399	0.0259678	1.58557	5	PPP1R15A,PLAUR,STOX1,WFS1,BRCA1	PPP1R15A, PLAUR, WFS1	STOX1, BRCA1	3	2
GO:BP	regulation of mitotic cell cycle phase transition	GO:1901990	0.0263152	1.57979	3	IER3,STOX1,BRCA1	IER3	STOX1, BRCA1	1	2
GO:BP	hexose biosynthetic process	GO:0019319	0.0263152	1.57979	1	ATF3	ATF3		1	0
GO:BP	regulation of spindle organization	GO:0090224	0.0265942	1.57521	1	HSPA1A	HSPA1A		1	0
GO:BP	acetylcholine transport	GO:0015870	0.0266445	1.57439	1	SLC44A4	SLC44A4		1	0
GO:BP	symbiont entry into host	GO:0044409	0.0266578	1.57418	2	CXCL8,APCS	CXCL8	APCS	1	1
GO:BP	blood vessel endothelial cell migration	GO:0043534	0.0266578	1.57418	1	NR4A1	NR4A1		1	0
GO:BP	negative regulation of mitochondrial membrane permeability	GO:0035795	0.0267617	1.57249	1	IER3	IER3		1	0
GO:BP	regulation of homotypic cell-cell adhesion	GO:0034110	0.027027	1.5682	1	PLAUR	PLAUR		1	0
GO:BP	tissue regeneration	GO:0042246	0.027027	1.5682	1	MUSTN1	MUSTN1		1	0
GO:BP	purine nucleoside triphosphate metabolic process	GO:0009144	0.0271115	1.56685	3	IER3,ATP8,DDIT4	IER3, DDIT4	ATP8	2	1
GO:BP	organic cyclic compound metabolic process	GO:1901360	0.0271539	1.56617	25	NR4A1,ATF3,ZNF8,HSPA1A,JUN,IER3,FOSB,MAP3K13,LOC112441683,STOX1,WFS1,NR0B2,CXCL8,ATP8,AFP,TTPA,BHLHA15,BRCA1,LOC112441635,LEF1,SMARCA1,LOC112448165,NUGGC,NEPN,DDIT4	NR4A1, ATF3, ZNF8, HSPA1A, JUN, IER3, FOSB, LOC112441683, WFS1, CXCL8, BHLHA15, LOC112441635, LEF1, LOC112448165, DDIT4	MAP3K13, STOX1, NR0B2, ATP8, AFP, TTPA, BRCA1, SMARCA1, NUGGC, NEPN	15	10
GO:BP	intracellular distribution of mitochondria	GO:0048312	0.027156	1.56613	1	BHLHA15	BHLHA15		1	0
GO:BP	regulation of endothelial cell proliferation	GO:0001936	0.0273438	1.56314	1	NR4A1	NR4A1		1	0
GO:BP	ribonucleoside triphosphate metabolic process	GO:0009199	0.0273438	1.56314	3	IER3,ATP8,DDIT4	IER3, DDIT4	ATP8	2	1
GO:BP	response to indole-3-methanol	GO:0071680	0.0273684	1.56275	1	BRCA1		BRCA1	0	1
GO:BP	cellular response to indole-3-methanol	GO:0071681	0.0273684	1.56275	1	BRCA1		BRCA1	0	1
GO:BP	intrinsic apoptotic signaling pathway in response to endoplasmic reticulum stress	GO:0070059	0.0273684	1.56275	2	WFS1,HERPUD1	WFS1, HERPUD1		2	0
GO:BP	negative regulation of trophoblast cell migration	GO:1901164	0.0276915	1.55765	1	TIMP1	TIMP1		1	0
GO:BP	response to steroid hormone	GO:0048545	0.0276915	1.55765	3	BRCA1,DDIT4,TFPI	DDIT4	BRCA1, TFPI	1	2
GO:BP	monosaccharide biosynthetic process	GO:0046364	0.0276915	1.55765	1	ATF3	ATF3		1	0
GO:BP	myeloid cell differentiation	GO:0030099	0.0277936	1.55606	4	TRIB1,APCS,LEF1,KLF2	TRIB1, LEF1, KLF2	APCS	3	1
GO:BP	proteoglycan biosynthetic process	GO:0030166	0.0284908	1.5453	1	MUSTN1	MUSTN1		1	0
GO:BP	ovulation from ovarian follicle	GO:0001542	0.0289511	1.53834	1	AFP		AFP	0	1
GO:BP	spermidine biosynthetic process	GO:0008295	0.0294208	1.53135	1	SRM	SRM		1	0
GO:BP	regulation of protein modification by small protein conjugation or removal	GO:1903320	0.0295762	1.52906	3	WFS1,BRCA1,HERPUD1	WFS1, HERPUD1	BRCA1	2	1
GO:BP	negative regulation of membrane permeability	GO:1905709	0.0296407	1.52811	1	IER3	IER3		1	0
GO:BP	regulation of cartilage development	GO:0061035	0.0297719	1.52619	1	MUSTN1	MUSTN1		1	0
GO:BP	regulation of response to endoplasmic reticulum stress	GO:1905897	0.0298201	1.52549	2	WFS1,HERPUD1	WFS1, HERPUD1		2	0
GO:BP	regulation of purine nucleotide metabolic process	GO:1900542	0.0298201	1.52549	2	IER3,DDIT4	IER3, DDIT4		2	0
GO:BP	cellular response to laminar fluid shear stress	GO:0071499	0.0298201	1.52549	1	KLF2	KLF2		1	0
GO:BP	forebrain radial glial cell differentiation	GO:0021861	0.0298512	1.52504	1	LEF1	LEF1		1	0
GO:BP	regulation of leukocyte differentiation	GO:1902105	0.0298512	1.52504	3	TRIB1,APCS,LEF1	TRIB1, LEF1	APCS	2	1
GO:BP	forebrain neuroblast division	GO:0021873	0.0298512	1.52504	1	LEF1	LEF1		1	0
GO:BP	positive regulation of odontoblast differentiation	GO:1901331	0.0298512	1.52504	1	LEF1	LEF1		1	0
GO:BP	cell proliferation in bone marrow	GO:0071838	0.0298512	1.52504	1	LEF1	LEF1		1	0
GO:BP	positive regulation of ERAD pathway	GO:1904294	0.0298512	1.52504	1	WFS1	WFS1		1	0
GO:BP	positive regulation of cell maturation	GO:1903431	0.0300943	1.52152	1	MAP3K13		MAP3K13	0	1
GO:BP	regulation of respiratory burst involved in inflammatory response	GO:0060264	0.0300943	1.52152	1	LBP	LBP		1	0
GO:BP	acetylcholine metabolic process	GO:0008291	0.0301057	1.52135	1	SLC44A4	SLC44A4		1	0
GO:BP	acetate ester transport	GO:1901374	0.0301057	1.52135	1	SLC44A4	SLC44A4		1	0
GO:BP	acetate ester metabolic process	GO:1900619	0.0301057	1.52135	1	SLC44A4	SLC44A4		1	0
GO:BP	regulation of nucleotide metabolic process	GO:0006140	0.0301473	1.52075	2	IER3,DDIT4	IER3, DDIT4		2	0
GO:BP	regulation of protein dephosphorylation	GO:0035304	0.0303302	1.51813	1	PPP1R15A	PPP1R15A		1	0
GO:BP	inner ear morphogenesis	GO:0042472	0.0303638	1.51764	2	STOX1,SLC44A4	SLC44A4	STOX1	1	1
GO:BP	endothelial cell proliferation	GO:0001935	0.0305353	1.5152	1	NR4A1	NR4A1		1	0
GO:BP	regulation of post-translational protein modification	GO:1901873	0.0305353	1.5152	3	WFS1,BRCA1,HERPUD1	WFS1, HERPUD1	BRCA1	2	1
GO:BP	negative regulation of developmental process	GO:0051093	0.0305353	1.5152	6	TRIB1,APCS,BHLHA15,LEF1,KLF2,CXCL14	TRIB1, BHLHA15, LEF1, KLF2	APCS, CXCL14	4	2
GO:BP	regulation of mitochondrial outer membrane permeabilization involved in apoptotic signaling pathway	GO:1901028	0.0305353	1.5152	1	IER3	IER3		1	0
GO:BP	negative regulation of monocyte differentiation	GO:0045656	0.0307025	1.51283	1	APCS		APCS	0	1
GO:BP	regulation of cell growth	GO:0001558	0.0307307	1.51243	3	MAP3K13,SLC44A4,BRCA1	SLC44A4	MAP3K13, BRCA1	1	2
GO:BP	detoxification of copper ion	GO:0010273	0.0307307	1.51243	1	MT1A	MT1A		1	0
GO:BP	stress response to copper ion	GO:1990169	0.0307307	1.51243	1	MT1A	MT1A		1	0
GO:BP	response to type II interferon	GO:0034341	0.0311735	1.50622	2	LOC616364,CCL24	LOC616364, CCL24		2	0
GO:BP	regulation of reactive oxygen species metabolic process	GO:2000377	0.0313086	1.50434	2	IER3,BRCA1	IER3	BRCA1	1	1
GO:BP	sensory organ development	GO:0007423	0.0313086	1.50434	5	STOX1,SLC44A4,BHLHA15,LEF1,CXCL14	SLC44A4, BHLHA15, LEF1	STOX1, CXCL14	3	2
GO:BP	positive regulation of MAPK cascade	GO:0043410	0.0313086	1.50434	3	LOC616364,FZD10,CCL24	LOC616364, CCL24	FZD10	2	1
GO:BP	nucleoside triphosphate metabolic process	GO:0009141	0.0313086	1.50434	3	IER3,ATP8,DDIT4	IER3, DDIT4	ATP8	2	1
GO:BP	wound healing involved in inflammatory response	GO:0002246	0.0313086	1.50434	1	TIMP1	TIMP1		1	0
GO:BP	regulation of leukocyte migration	GO:0002685	0.0315056	1.50161	3	CCL24,LBP,CXCL14	CCL24, LBP	CXCL14	2	1
GO:BP	regulation of natural killer cell chemotaxis	GO:2000501	0.0315919	1.50042	1	CXCL14		CXCL14	0	1
GO:BP	natural killer cell chemotaxis	GO:0035747	0.0315919	1.50042	1	CXCL14		CXCL14	0	1
GO:BP	ossification involved in bone maturation	GO:0043931	0.0317543	1.4982	1	PHOSPHO1	PHOSPHO1		1	0
GO:BP	epithelial cell differentiation	GO:0030855	0.0320946	1.49357	5	SLC44A4,BHLHA15,LEF1,APOLD1,KLF2	SLC44A4, BHLHA15, LEF1, APOLD1, KLF2		5	0
GO:BP	positive regulation of cell differentiation	GO:0045597	0.0320946	1.49357	3	MUSTN1,TRIB1,MAP3K13	MUSTN1, TRIB1	MAP3K13	2	1
GO:BP	carboxylic acid biosynthetic process	GO:0046394	0.0320946	1.49357	3	PSPH,BRCA1,PSAT1		PSPH, BRCA1, PSAT1	0	3
GO:BP	negative regulation of endoplasmic reticulum unfolded protein response	GO:1900102	0.0320946	1.49357	1	WFS1	WFS1		1	0
GO:BP	positive regulation of protein modification by small protein conjugation or removal	GO:1903322	0.0320946	1.49357	2	WFS1,BRCA1	WFS1	BRCA1	1	1
GO:BP	heterocycle metabolic process	GO:0046483	0.0320946	1.49357	24	NR4A1,ATF3,ZNF8,HSPA1A,JUN,IER3,FOSB,MAP3K13,LOC112441683,STOX1,WFS1,NR0B2,CXCL8,ATP8,TTPA,BHLHA15,BRCA1,LOC112441635,LEF1,SMARCA1,LOC112448165,NUGGC,NEPN,DDIT4	NR4A1, ATF3, ZNF8, HSPA1A, JUN, IER3, FOSB, LOC112441683, WFS1, CXCL8, BHLHA15, LOC112441635, LEF1, LOC112448165, DDIT4	MAP3K13, STOX1, NR0B2, ATP8, TTPA, BRCA1, SMARCA1, NUGGC, NEPN	15	9
GO:BP	regulation of release of cytochrome c from mitochondria	GO:0090199	0.0321299	1.49309	1	PLAUR	PLAUR		1	0
GO:BP	inner ear development	GO:0048839	0.0325186	1.48787	3	STOX1,SLC44A4,CXCL14	SLC44A4	STOX1, CXCL14	1	2
GO:BP	positive regulation of post-translational protein modification	GO:1901875	0.0326323	1.48635	2	WFS1,BRCA1	WFS1	BRCA1	1	1
GO:BP	positive regulation of myeloid cell differentiation	GO:0045639	0.0326468	1.48616	2	TRIB1,LEF1	TRIB1, LEF1		2	0
GO:BP	mitotic nuclear division	GO:0140014	0.0326468	1.48616	2	HSPA1A,NUF2	HSPA1A	NUF2	1	1
GO:BP	response to protozoan	GO:0001562	0.0326668	1.48589	1	IER3	IER3		1	0
GO:BP	bone maturation	GO:0070977	0.0326779	1.48575	1	PHOSPHO1	PHOSPHO1		1	0
GO:BP	positive regulation of DNA-binding transcription factor activity	GO:0051091	0.0326779	1.48575	1	MAP3K13		MAP3K13	0	1
GO:BP	dicarboxylic acid transport	GO:0006835	0.0326779	1.48575	2	SLC26A9,SLC26A10	SLC26A10	SLC26A9	1	1
GO:BP	organic acid biosynthetic process	GO:0016053	0.0330514	1.48081	3	PSPH,BRCA1,PSAT1		PSPH, BRCA1, PSAT1	0	3
GO:BP	thiamine transmembrane transport	GO:0071934	0.033133	1.47974	1	SLC44A4	SLC44A4		1	0
GO:BP	positive regulation of cell growth	GO:0030307	0.0331816	1.4791	2	MAP3K13,SLC44A4	SLC44A4	MAP3K13	1	1
GO:BP	positive regulation of neuroepithelial cell differentiation	GO:1902913	0.0333273	1.4772	1	LEF1	LEF1		1	0
GO:BP	regulation of odontoblast differentiation	GO:1901329	0.0333273	1.4772	1	LEF1	LEF1		1	0
GO:BP	negative regulation of interleukin-4 production	GO:0032713	0.0333273	1.4772	1	LEF1	LEF1		1	0
GO:BP	proteoglycan metabolic process	GO:0006029	0.0337385	1.47187	1	MUSTN1	MUSTN1		1	0
GO:BP	positive regulation of vascular associated smooth muscle cell proliferation	GO:1904707	0.0338184	1.47085	1	JUN	JUN		1	0
GO:BP	regulation of chemotaxis	GO:0050920	0.0338184	1.47085	3	CXCL8,LBP,CXCL14	CXCL8, LBP	CXCL14	2	1
GO:BP	positive regulation of epithelial cell proliferation	GO:0050679	0.0338532	1.4704	1	NR4A1	NR4A1		1	0
GO:BP	regulation of viral life cycle	GO:1903900	0.034018	1.46829	2	CXCL8,APCS	CXCL8	APCS	1	1
GO:BP	positive regulation of retinoic acid receptor signaling pathway	GO:0048386	0.034018	1.46829	1	KLF2	KLF2		1	0
GO:BP	negative regulation of cell cycle	GO:0045786	0.034018	1.46829	2	NR4A1,IER3	NR4A1, IER3		2	0
GO:BP	protein-containing complex disassembly	GO:0032984	0.034018	1.46829	3	STMN2,STMND1,DDIT4	STMN2, DDIT4	STMND1	2	1
GO:BP	negative regulation of gene expression via CpG island methylation	GO:0044027	0.0340528	1.46785	1	BRCA1		BRCA1	0	1
GO:BP	neuron projection arborization	GO:0140058	0.0340528	1.46785	1	MAP3K13		MAP3K13	0	1
GO:BP	positive regulation of cell projection organization	GO:0031346	0.034098	1.46727	2	STMN2,MAP3K13	STMN2	MAP3K13	1	1
GO:BP	renal water homeostasis	GO:0003091	0.034098	1.46727	1	WFS1	WFS1		1	0
GO:BP	positive regulation of respiratory burst	GO:0060267	0.0344445	1.46288	1	LBP	LBP		1	0
GO:BP	protein depolymerization	GO:0051261	0.0344696	1.46256	2	STMN2,STMND1	STMN2	STMND1	1	1
GO:BP	cellular response to chemical stress	GO:0062197	0.0344696	1.46256	3	JUN,STOX1,SOD2	JUN, SOD2	STOX1	2	1
GO:BP	DNA damage checkpoint signaling	GO:0000077	0.0346871	1.45983	2	IER3,BRCA1	IER3	BRCA1	1	1
GO:BP	otic vesicle development	GO:0071599	0.0351482	1.4541	1	STOX1		STOX1	0	1
GO:BP	attachment of mitotic spindle microtubules to kinetochore	GO:0051315	0.0351482	1.4541	1	NUF2		NUF2	0	1
GO:BP	negative regulation of MAPK cascade	GO:0043409	0.0352705	1.45259	1	ATF3	ATF3		1	0
GO:BP	negative regulation of response to external stimulus	GO:0032102	0.0353105	1.4521	2	TRIB1,IER3	TRIB1, IER3		2	0
GO:BP	negative regulation of organelle organization	GO:0010639	0.0353105	1.4521	2	STMN2,IER3	STMN2, IER3		2	0
GO:BP	mitotic spindle assembly	GO:0090307	0.0353105	1.4521	1	HSPA1A	HSPA1A		1	0
GO:BP	regulation of smooth muscle cell migration	GO:0014910	0.035786	1.44629	1	TRIB1	TRIB1		1	0
GO:BP	animal organ maturation	GO:0048799	0.0359564	1.44422	1	PHOSPHO1	PHOSPHO1		1	0
GO:BP	thiamine transport	GO:0015888	0.0361095	1.44238	1	SLC44A4	SLC44A4		1	0
GO:BP	protein localization to endoplasmic reticulum	GO:0070972	0.0361095	1.44238	2	PPP1R15A,HERPUD1	PPP1R15A, HERPUD1		2	0
GO:BP	otolith development	GO:0048840	0.0361095	1.44238	1	SLC44A4	SLC44A4		1	0
GO:BP	choline transport	GO:0015871	0.0361095	1.44238	1	SLC44A4	SLC44A4		1	0
GO:BP	negative regulation of glycoprotein metabolic process	GO:1903019	0.0361095	1.44238	1	APCS		APCS	0	1
GO:BP	kinetochore organization	GO:0051383	0.0364464	1.43834	1	NUF2		NUF2	0	1
GO:BP	sensory perception of sound	GO:0007605	0.0364464	1.43834	2	WFS1,MYO1A	WFS1	MYO1A	1	1
GO:BP	negative regulation of smooth muscle cell proliferation	GO:0048662	0.0365065	1.43763	1	TRIB1	TRIB1		1	0
GO:BP	regulation of cell migration	GO:0030334	0.0366317	1.43614	6	TRIB1,CCL24,TIMP1,LEF1,LBP,CXCL14	TRIB1, CCL24, TIMP1, LEF1, LBP	CXCL14	5	1
GO:BP	cell cycle	GO:0007049	0.0367599	1.43463	5	NR4A1,HSPA1A,IER3,NUF2,STOX1	NR4A1, HSPA1A, IER3	NUF2, STOX1	3	2
GO:BP	glandular epithelial cell maturation	GO:0002071	0.0367992	1.43416	1	BHLHA15	BHLHA15		1	0
GO:BP	negative regulation of striated muscle tissue development	GO:0045843	0.0367992	1.43416	1	LEF1	LEF1		1	0
GO:BP	hindbrain radial glia guided cell migration	GO:0021932	0.0367992	1.43416	1	LEF1	LEF1		1	0
GO:BP	positive regulation of gamma-delta T cell differentiation	GO:0045588	0.0367992	1.43416	1	LEF1	LEF1		1	0
GO:BP	mitochondrial outer membrane permeabilization	GO:0097345	0.0368758	1.43326	1	IER3	IER3		1	0
GO:BP	regulation of cellular response to stress	GO:0080135	0.0369539	1.43234	4	IER3,WFS1,BRCA1,HERPUD1	IER3, WFS1, HERPUD1	BRCA1	3	1
GO:BP	endothelial cell migration	GO:0043542	0.0372101	1.42934	2	NR4A1,S100A2	NR4A1, S100A2		2	0
GO:BP	regulation of anatomical structure size	GO:0090066	0.0373327	1.42791	4	PPP1R15A,MAP3K13,CCL24,KLF2	PPP1R15A, CCL24, KLF2	MAP3K13	3	1
GO:BP	negative regulation of calcineurin-mediated signaling	GO:0106057	0.0374178	1.42692	1	RCAN1	RCAN1		1	0
GO:BP	negative regulation of calcineurin-NFAT signaling cascade	GO:0070885	0.0374178	1.42692	1	RCAN1	RCAN1		1	0
GO:BP	ear morphogenesis	GO:0042471	0.0374178	1.42692	2	STOX1,SLC44A4	SLC44A4	STOX1	1	1
GO:BP	connective tissue replacement	GO:0097709	0.0374178	1.42692	1	TIMP1	TIMP1		1	0
GO:BP	regulation of single stranded viral RNA replication via double stranded DNA intermediate	GO:0045091	0.0374178	1.42692	1	CXCL8	CXCL8		1	0
GO:BP	tissue remodeling	GO:0048771	0.0374178	1.42692	1	IL20RA		IL20RA	0	1
GO:BP	negative regulation of membrane protein ectodomain proteolysis	GO:0051045	0.0374178	1.42692	1	TIMP1	TIMP1		1	0
GO:BP	cellular response to arsenic-containing substance	GO:0071243	0.0376798	1.42389	1	ZFAND2A	ZFAND2A		1	0
GO:BP	release of cytochrome c from mitochondria	GO:0001836	0.0377937	1.42258	1	PLAUR	PLAUR		1	0
GO:BP	negative regulation of blood pressure	GO:0045776	0.0377937	1.42258	1	IER3	IER3		1	0
GO:BP	nuclear chromosome segregation	GO:0098813	0.0378261	1.42221	2	HSPA1A,NUF2	HSPA1A	NUF2	1	1
GO:BP	regulation of cellular component biogenesis	GO:0044087	0.0378698	1.42171	2	HSPA1A,STMN2	HSPA1A, STMN2		2	0
GO:BP	positive regulation of axon extension	GO:0045773	0.0379186	1.42115	1	MAP3K13		MAP3K13	0	1
GO:BP	DNA integrity checkpoint signaling	GO:0031570	0.0381923	1.41802	2	IER3,BRCA1	IER3	BRCA1	1	1
GO:BP	cellular response to calcium ion	GO:0071277	0.0382048	1.41788	2	FOSB,JUND	FOSB, JUND		2	0
GO:BP	protein modification process	GO:0036211	0.0382048	1.41788	9	PPP1R15A,PLAUR,TRIB1,RNF122,MAP3K13,STOX1,WFS1,BRCA1,SBK2	PPP1R15A, PLAUR, TRIB1, RNF122, WFS1, SBK2	MAP3K13, STOX1, BRCA1	6	3
GO:BP	regulation of ERAD pathway	GO:1904292	0.0382517	1.41735	1	WFS1	WFS1		1	0
GO:BP	regeneration	GO:0031099	0.0382517	1.41735	1	MUSTN1	MUSTN1		1	0
GO:BP	transcription initiation at RNA polymerase III promoter	GO:0006384	0.0384706	1.41487	1	LOC112441635	LOC112441635		1	0
GO:BP	respiratory burst involved in inflammatory response	GO:0002536	0.0385704	1.41375	1	LBP	LBP		1	0
GO:BP	regulation of epidermal growth factor receptor signaling pathway	GO:0042058	0.0389179	1.40985	1	PLAUR	PLAUR		1	0
GO:BP	protein-containing complex assembly	GO:0065003	0.0389725	1.40924	3	NR4A1,HSPA1A,STMN2	NR4A1, HSPA1A, STMN2		3	0
GO:BP	neuron development	GO:0048666	0.0390696	1.40816	5	STMN2,MAP3K13,STMND1,SLC44A4,BHLHA15	STMN2, SLC44A4, BHLHA15	MAP3K13, STMND1	3	2
GO:BP	biological process involved in interaction with host	GO:0051701	0.0391866	1.40686	2	CXCL8,APCS	CXCL8	APCS	1	1
GO:BP	negative regulation of protein depolymerization	GO:1901880	0.0391866	1.40686	1	STMN2	STMN2		1	0
GO:BP	regulation of translational initiation	GO:0006446	0.0392194	1.4065	1	PPP1R15A	PPP1R15A		1	0
GO:BP	fat cell differentiation	GO:0045444	0.0393039	1.40556	1	NR4A1	NR4A1		1	0
GO:BP	positive regulation of leukocyte chemotaxis	GO:0002690	0.0393366	1.4052	2	LBP,CXCL14	LBP	CXCL14	1	1
GO:BP	single stranded viral RNA replication via double stranded DNA intermediate	GO:0039692	0.0393366	1.4052	1	CXCL8	CXCL8		1	0
GO:BP	ear development	GO:0043583	0.0394411	1.40405	3	STOX1,SLC44A4,CXCL14	SLC44A4	STOX1, CXCL14	1	2
GO:BP	ovulation	GO:0030728	0.0396272	1.40201	1	AFP		AFP	0	1
GO:BP	regulation of extrinsic apoptotic signaling pathway	GO:2001236	0.0396272	1.40201	1	ATF3	ATF3		1	0
GO:BP	positive regulation of mitochondrial membrane permeability involved in apoptotic process	GO:1902110	0.0396739	1.40149	1	IER3	IER3		1	0
GO:BP	paraxial mesoderm formation	GO:0048341	0.0396929	1.40129	1	LEF1	LEF1		1	0
GO:BP	epithelial cell apoptotic process	GO:1904019	0.0396929	1.40129	2	WFS1,LEF1	WFS1, LEF1		2	0
GO:BP	glycolytic process	GO:0006096	0.0396929	1.40129	2	IER3,DDIT4	IER3, DDIT4		2	0
GO:BP	positive regulation of gamma-delta T cell activation	GO:0046645	0.0396929	1.40129	1	LEF1	LEF1		1	0
GO:BP	regulation of gamma-delta T cell differentiation	GO:0045586	0.0396929	1.40129	1	LEF1	LEF1		1	0
GO:BP	negative regulation of muscle organ development	GO:0048635	0.0396929	1.40129	1	LEF1	LEF1		1	0
GO:BP	neurogenesis	GO:0022008	0.0397907	1.40022	7	STMN2,MAP3K13,STMND1,SLC44A4,BHLHA15,LEF1,SMARCA1	STMN2, SLC44A4, BHLHA15, LEF1	MAP3K13, STMND1, SMARCA1	4	3
GO:BP	cellular nitrogen compound metabolic process	GO:0034641	0.0397987	1.40013	27	NR4A1,ATF3,ZNF8,HSPA1A,PPP1R15A,JUN,IER3,FOSB,MAP3K13,LOC112441683,STOX1,WFS1,NR0B2,CXCL8,ATP8,BHLHA15,BRCA1,LOC112441635,LEF1,SMARCA1,LOC112448165,NUGGC,NEPN,DDIT4,SRM,KLF2,SPTSSB	NR4A1, ATF3, ZNF8, HSPA1A, PPP1R15A, JUN, IER3, FOSB, LOC112441683, WFS1, CXCL8, BHLHA15, LOC112441635, LEF1, LOC112448165, DDIT4, SRM, KLF2	MAP3K13, STOX1, NR0B2, ATP8, BRCA1, SMARCA1, NUGGC, NEPN, SPTSSB	18	9
GO:BP	regulation of dephosphorylation	GO:0035303	0.0397987	1.40013	1	PPP1R15A	PPP1R15A		1	0
GO:BP	microtubule-based process	GO:0007017	0.0397987	1.40013	5	HSPA1A,STMN2,NUF2,STMND1,BRCA1	HSPA1A, STMN2	NUF2, STMND1, BRCA1	2	3
GO:BP	cellular response to UV-A	GO:0071492	0.0398478	1.3996	1	TIMP1	TIMP1		1	0
GO:BP	cellular response to peptide hormone stimulus	GO:0071375	0.0398478	1.3996	1	NR4A1	NR4A1		1	0
GO:BP	glucocorticoid secretion	GO:0035933	0.0398478	1.3996	1	SELENOM	SELENOM		1	0
GO:BP	regulation of viral process	GO:0050792	0.0398478	1.3996	2	CXCL8,APCS	CXCL8	APCS	1	1
GO:BP	response to arsenic-containing substance	GO:0046685	0.0403248	1.39443	1	ZFAND2A	ZFAND2A		1	0
GO:BP	negative regulation of protein polymerization	GO:0032272	0.0403248	1.39443	1	STMN2	STMN2		1	0
GO:BP	urate transport	GO:0015747	0.0403248	1.39443	1	SLC17A4		SLC17A4	0	1
GO:BP	negative regulation by host of viral process	GO:0044793	0.0403248	1.39443	1	APCS		APCS	0	1
GO:BP	mitotic cell cycle checkpoint signaling	GO:0007093	0.0403857	1.39377	2	IER3,BRCA1	IER3	BRCA1	1	1
GO:BP	ADP catabolic process	GO:0046032	0.0404086	1.39353	2	IER3,DDIT4	IER3, DDIT4		2	0
GO:BP	regulation of small molecule metabolic process	GO:0062012	0.0404086	1.39353	3	IER3,BRCA1,DDIT4	IER3, DDIT4	BRCA1	2	1
GO:BP	chondrocyte differentiation	GO:0002062	0.0404086	1.39353	1	MUSTN1	MUSTN1		1	0
GO:BP	regulation of ERBB signaling pathway	GO:1901184	0.0404086	1.39353	1	PLAUR	PLAUR		1	0
GO:BP	glucose import	GO:0046323	0.040628	1.39117	1	SLC2A3	SLC2A3		1	0
GO:BP	sensory perception of mechanical stimulus	GO:0050954	0.040628	1.39117	2	WFS1,MYO1A	WFS1	MYO1A	1	1
GO:BP	endochondral ossification	GO:0001958	0.0407177	1.39022	1	PHOSPHO1	PHOSPHO1		1	0
GO:BP	replacement ossification	GO:0036075	0.0407177	1.39022	1	PHOSPHO1	PHOSPHO1		1	0
GO:BP	smooth muscle cell migration	GO:0014909	0.0407177	1.39022	1	TRIB1	TRIB1		1	0
GO:BP	induction of positive chemotaxis	GO:0050930	0.0408041	1.3893	1	CXCL8	CXCL8		1	0
GO:BP	pyridine nucleotide catabolic process	GO:0019364	0.040924	1.38802	2	IER3,DDIT4	IER3, DDIT4		2	0
GO:BP	mitochondrial outer membrane permeabilization involved in programmed cell death	GO:1902686	0.0410253	1.38695	1	IER3	IER3		1	0
GO:BP	response to laminar fluid shear stress	GO:0034616	0.0413674	1.38334	1	KLF2	KLF2		1	0
GO:BP	type I pneumocyte differentiation	GO:0060509	0.0413674	1.38334	1	KLF2	KLF2		1	0
GO:BP	regulation of hormone levels	GO:0010817	0.0413674	1.38334	4	AFP,SELENOM,SLC17A4,SLCO4A1	SELENOM, SLCO4A1	AFP, SLC17A4	2	2
GO:BP	nucleobase-containing compound metabolic process	GO:0006139	0.041488	1.38208	23	NR4A1,ATF3,ZNF8,HSPA1A,JUN,IER3,FOSB,MAP3K13,LOC112441683,STOX1,WFS1,NR0B2,CXCL8,ATP8,BHLHA15,BRCA1,LOC112441635,LEF1,SMARCA1,LOC112448165,NUGGC,NEPN,DDIT4	NR4A1, ATF3, ZNF8, HSPA1A, JUN, IER3, FOSB, LOC112441683, WFS1, CXCL8, BHLHA15, LOC112441635, LEF1, LOC112448165, DDIT4	MAP3K13, STOX1, NR0B2, ATP8, BRCA1, SMARCA1, NUGGC, NEPN	15	8
GO:BP	negative regulation of myotube differentiation	GO:0010832	0.041699	1.37987	1	BHLHA15	BHLHA15		1	0
GO:BP	pyridine-containing compound catabolic process	GO:0072526	0.0417509	1.37933	2	IER3,DDIT4	IER3, DDIT4		2	0
GO:BP	response to lipoteichoic acid	GO:0070391	0.0417509	1.37933	1	LBP	LBP		1	0
GO:BP	protein K6-linked ubiquitination	GO:0085020	0.0417509	1.37933	1	BRCA1		BRCA1	0	1
GO:BP	negative regulation of protein-containing complex disassembly	GO:0043242	0.0417509	1.37933	1	STMN2	STMN2		1	0
GO:BP	cellular response to lipoteichoic acid	GO:0071223	0.0417509	1.37933	1	LBP	LBP		1	0
GO:BP	purine ribonucleoside diphosphate catabolic process	GO:0009181	0.0417509	1.37933	2	IER3,DDIT4	IER3, DDIT4		2	0
GO:BP	positive regulation of mitochondrial membrane permeability	GO:0035794	0.0417509	1.37933	1	IER3	IER3		1	0
GO:BP	purine nucleoside diphosphate catabolic process	GO:0009137	0.0417509	1.37933	2	IER3,DDIT4	IER3, DDIT4		2	0
GO:BP	protein phosphorylation	GO:0006468	0.0417509	1.37933	4	PLAUR,TRIB1,MAP3K13,STOX1	PLAUR, TRIB1	MAP3K13, STOX1	2	2
GO:BP	leukocyte chemotaxis involved in inflammatory response	GO:0002232	0.0417509	1.37933	1	LBP	LBP		1	0
GO:BP	mitotic cell cycle phase transition	GO:0044772	0.0417509	1.37933	3	IER3,STOX1,BRCA1	IER3	STOX1, BRCA1	1	2
GO:BP	random inactivation of X chromosome	GO:0060816	0.0417509	1.37933	1	BRCA1		BRCA1	0	1
GO:BP	cell growth	GO:0016049	0.0417509	1.37933	3	MAP3K13,SLC44A4,BRCA1	SLC44A4	MAP3K13, BRCA1	1	2
GO:BP	interleukin-5 production	GO:0032634	0.041832	1.37849	1	LEF1	LEF1		1	0
GO:BP	interleukin-13 production	GO:0032616	0.041832	1.37849	1	LEF1	LEF1		1	0
GO:BP	regulation of interleukin-5 production	GO:0032674	0.041832	1.37849	1	LEF1	LEF1		1	0
GO:BP	regulation of gamma-delta T cell activation	GO:0046643	0.041832	1.37849	1	LEF1	LEF1		1	0
GO:BP	regulation of interleukin-13 production	GO:0032656	0.041832	1.37849	1	LEF1	LEF1		1	0
GO:BP	positive regulation of mitochondrion organization	GO:0010822	0.041832	1.37849	1	PLAUR	PLAUR		1	0
GO:BP	regulation of cell maturation	GO:1903429	0.041832	1.37849	1	MAP3K13		MAP3K13	0	1
GO:BP	regulation of non-canonical Wnt signaling pathway	GO:2000050	0.0419557	1.37721	1	LOC512869		LOC512869	0	1
GO:BP	regulation of cell motility	GO:2000145	0.0419614	1.37715	6	TRIB1,CCL24,TIMP1,LEF1,LBP,CXCL14	TRIB1, CCL24, TIMP1, LEF1, LBP	CXCL14	5	1
GO:BP	regulation of cell cycle phase transition	GO:1901987	0.0419931	1.37682	3	IER3,STOX1,BRCA1	IER3	STOX1, BRCA1	1	2
GO:BP	positive regulation of ERK1 and ERK2 cascade	GO:0070374	0.0420128	1.37662	2	LOC616364,CCL24	LOC616364, CCL24		2	0
GO:BP	regulation of mitochondrial membrane permeability involved in apoptotic process	GO:1902108	0.042323	1.37342	1	IER3	IER3		1	0
GO:BP	ribonucleoside diphosphate catabolic process	GO:0009191	0.0428314	1.36824	2	IER3,DDIT4	IER3, DDIT4		2	0
GO:BP	ADP metabolic process	GO:0046031	0.0428314	1.36824	2	IER3,DDIT4	IER3, DDIT4		2	0
GO:BP	regulation of protein depolymerization	GO:1901879	0.0431371	1.36515	1	STMN2	STMN2		1	0
GO:BP	cellular response to peptide	GO:1901653	0.043361	1.3629	1	NR4A1	NR4A1		1	0
GO:BP	glucose metabolic process	GO:0006006	0.0433823	1.36269	1	ATF3	ATF3		1	0
GO:BP	positive regulation of membrane permeability	GO:1905710	0.0434035	1.36248	1	IER3	IER3		1	0
GO:BP	cellular response to zinc ion	GO:0071294	0.0434435	1.36208	1	MT1A	MT1A		1	0
GO:BP	detoxification of inorganic compound	GO:0061687	0.0434435	1.36208	1	MT1A	MT1A		1	0
GO:BP	cellular response to starvation	GO:0009267	0.0434881	1.36163	1	ATF3	ATF3		1	0
GO:BP	neuron differentiation	GO:0030182	0.0438835	1.3577	6	STMN2,MAP3K13,STMND1,SLC44A4,BHLHA15,SMARCA1	STMN2, SLC44A4, BHLHA15	MAP3K13, STMND1, SMARCA1	3	3
GO:BP	spermidine metabolic process	GO:0008216	0.0440143	1.35641	1	SRM	SRM		1	0
GO:BP	regulation of hemopoiesis	GO:1903706	0.0440143	1.35641	3	TRIB1,APCS,LEF1	TRIB1, LEF1	APCS	2	1
GO:BP	regulation of DNA-binding transcription factor activity	GO:0051090	0.0441637	1.35493	1	MAP3K13		MAP3K13	0	1
GO:BP	response to abiotic stimulus	GO:0009628	0.0441903	1.35467	1	HSPA6	HSPA6		1	0
GO:BP	macrophage differentiation	GO:0030225	0.0442676	1.35391	1	TRIB1	TRIB1		1	0
GO:BP	negative regulation of intracellular estrogen receptor signaling pathway	GO:0033147	0.0442676	1.35391	1	BRCA1		BRCA1	0	1
GO:BP	columnar/cuboidal epithelial cell differentiation	GO:0002065	0.0444885	1.35175	2	BHLHA15,LEF1	BHLHA15, LEF1		2	0
GO:BP	response to UV-A	GO:0070141	0.0447923	1.3488	1	TIMP1	TIMP1		1	0
GO:BP	microvillus assembly	GO:0030033	0.0447923	1.3488	1	MYO1A		MYO1A	0	1
GO:BP	response to peptide hormone	GO:0043434	0.0449656	1.34712	1	NR4A1	NR4A1		1	0
GO:BP	negative regulation of calcium-mediated signaling	GO:0050849	0.044984	1.34694	1	RCAN1	RCAN1		1	0
GO:BP	positive regulation of inflammatory response	GO:0050729	0.0455064	1.34193	2	CCL24,LBP	CCL24, LBP		2	0
GO:BP	positive regulation of neuron projection development	GO:0010976	0.0455064	1.34193	1	STMN2	STMN2		1	0
GO:BP	positive regulation of protein-containing complex assembly	GO:0031334	0.0456365	1.34069	2	HSPA1A,CCL24	HSPA1A, CCL24		2	0
GO:BP	carbohydrate biosynthetic process	GO:0016051	0.0457534	1.33958	1	ATF3	ATF3		1	0
GO:BP	purine nucleoside diphosphate metabolic process	GO:0009135	0.0459974	1.33727	2	IER3,DDIT4	IER3, DDIT4		2	0
GO:BP	purine ribonucleoside diphosphate metabolic process	GO:0009179	0.0459974	1.33727	2	IER3,DDIT4	IER3, DDIT4		2	0
GO:BP	nucleoside diphosphate catabolic process	GO:0009134	0.0459974	1.33727	2	IER3,DDIT4	IER3, DDIT4		2	0
GO:BP	detoxification	GO:0098754	0.0461183	1.33613	2	MT1A,SOD2	MT1A, SOD2		2	0
GO:BP	epithelial cell migration	GO:0010631	0.0464676	1.33285	1	NR4A1	NR4A1		1	0
GO:BP	hormone transport	GO:0009914	0.0465991	1.33162	3	SELENOM,SLC17A4,SLCO4A1	SELENOM, SLCO4A1	SLC17A4	2	1
GO:BP	columnar/cuboidal epithelial cell maturation	GO:0002069	0.0465991	1.33162	1	BHLHA15	BHLHA15		1	0
GO:BP	stress response to metal ion	GO:0097501	0.0465991	1.33162	1	MT1A	MT1A		1	0
GO:BP	negative regulation of gene expression	GO:0010629	0.0465991	1.33162	7	STOX1,WFS1,NR0B2,CXCL8,BRCA1,LEF1,LBP	WFS1, CXCL8, LEF1, LBP	STOX1, NR0B2, BRCA1	4	3
GO:BP	negative regulation of mitotic cell cycle phase transition	GO:1901991	0.0465991	1.33162	2	IER3,BRCA1	IER3	BRCA1	1	1
GO:BP	epithelium migration	GO:0090132	0.0465991	1.33162	1	NR4A1	NR4A1		1	0
GO:BP	regulation of vascular associated smooth muscle cell proliferation	GO:1904705	0.0465991	1.33162	1	JUN	JUN		1	0
GO:BP	regulation of neuron projection development	GO:0010975	0.0466916	1.33076	2	STMN2,MAP3K13	STMN2	MAP3K13	1	1
GO:BP	tissue homeostasis	GO:0001894	0.0469808	1.32808	1	IL20RA		IL20RA	0	1
GO:BP	anatomical structure homeostasis	GO:0060249	0.0469808	1.32808	1	IL20RA		IL20RA	0	1
GO:BP	negative regulation of neuron projection development	GO:0010977	0.0472233	1.32584	1	STMN2	STMN2		1	0
GO:BP	regulation of integrin-mediated signaling pathway	GO:2001044	0.0472444	1.32565	1	TIMP1	TIMP1		1	0
GO:BP	positive regulation of peptidyl-threonine phosphorylation	GO:0010800	0.0472444	1.32565	1	STOX1		STOX1	0	1
GO:BP	tissue migration	GO:0090130	0.0472444	1.32565	1	NR4A1	NR4A1		1	0
GO:BP	homotypic cell-cell adhesion	GO:0034109	0.0472444	1.32565	1	PLAUR	PLAUR		1	0
GO:BP	RNA metabolic process	GO:0016070	0.0472444	1.32565	4	NR4A1,ATF3,ZNF8,HSPA1A	NR4A1, ATF3, ZNF8, HSPA1A		4	0
GO:BP	vascular associated smooth muscle cell proliferation	GO:1990874	0.0472444	1.32565	1	JUN	JUN		1	0
GO:BP	response to starvation	GO:0042594	0.0472445	1.32565	1	ATF3	ATF3		1	0
GO:BP	intracellular calcium ion homeostasis	GO:0006874	0.0475789	1.32259	3	WFS1,ATP13A4,HERPUD1	WFS1, HERPUD1	ATP13A4	2	1
GO:BP	nucleic acid metabolic process	GO:0090304	0.0476366	1.32206	21	NR4A1,ATF3,ZNF8,HSPA1A,JUN,IER3,FOSB,MAP3K13,LOC112441683,STOX1,WFS1,NR0B2,CXCL8,BHLHA15,BRCA1,LOC112441635,LEF1,SMARCA1,LOC112448165,NUGGC,NEPN	NR4A1, ATF3, ZNF8, HSPA1A, JUN, IER3, FOSB, LOC112441683, WFS1, CXCL8, BHLHA15, LOC112441635, LEF1, LOC112448165	MAP3K13, STOX1, NR0B2, BRCA1, SMARCA1, NUGGC, NEPN	14	7
GO:BP	azole transmembrane transport	GO:0045117	0.0476366	1.32206	1	SLC44A4	SLC44A4		1	0
GO:BP	gamma-delta T cell differentiation	GO:0042492	0.0476366	1.32206	1	LEF1	LEF1		1	0
GO:BP	negative regulation of muscle tissue development	GO:1901862	0.0476366	1.32206	1	LEF1	LEF1		1	0
GO:BP	paraxial mesoderm morphogenesis	GO:0048340	0.0476366	1.32206	1	LEF1	LEF1		1	0
GO:BP	positive regulation of positive chemotaxis	GO:0050927	0.0478796	1.31985	1	CXCL8	CXCL8		1	0
GO:BP	regulation of molecular function	GO:0065009	0.0478796	1.31985	3	MAP3K13,ABR,TFPI	ABR	MAP3K13, TFPI	1	2
GO:BP	bile acid and bile salt transport	GO:0015721	0.0478828	1.31982	1	SLCO1A2		SLCO1A2	0	1
GO:BP	response to oxidative stress	GO:0006979	0.0481087	1.31778	3	JUN,STOX1,SOD2	JUN, SOD2	STOX1	2	1
GO:BP	cellular response to hormone stimulus	GO:0032870	0.0482576	1.31643	4	NR4A1,BRCA1,DDIT4,TFPI	NR4A1, DDIT4	BRCA1, TFPI	2	2
GO:BP	regulation of monocyte differentiation	GO:0045655	0.0482711	1.31631	1	APCS		APCS	0	1
GO:BP	polyamine transmembrane transport	GO:1902047	0.0482711	1.31631	1	ATP13A4		ATP13A4	0	1
GO:BP	regulation of mitochondrial membrane permeability	GO:0046902	0.048321	1.31586	1	IER3	IER3		1	0
GO:BP	negative regulation of catabolic process	GO:0009895	0.048321	1.31586	3	IER3,TIMP1,DDIT4	IER3, TIMP1, DDIT4		3	0
GO:BP	chromosome segregation	GO:0007059	0.048321	1.31586	3	HSPA1A,NUF2,BRCA1	HSPA1A	NUF2, BRCA1	1	2
GO:BP	muscle cell migration	GO:0014812	0.0483889	1.31525	1	TRIB1	TRIB1		1	0
GO:BP	respiratory burst involved in defense response	GO:0002679	0.0484007	1.31515	1	LBP	LBP		1	0
GO:BP	positive regulation of DNA-templated transcription initiation	GO:2000144	0.0484007	1.31515	1	JUN	JUN		1	0
GO:BP	regulation of response to oxidative stress	GO:1902882	0.0484007	1.31515	1	STOX1		STOX1	0	1
GO:BP	positive regulation of cell development	GO:0010720	0.0484007	1.31515	3	TRIB1,MAP3K13,LEF1	TRIB1, LEF1	MAP3K13	2	1
GO:BP	intracellular receptor signaling pathway	GO:0030522	0.0486071	1.3133	1	NR4A1	NR4A1		1	0
GO:BP	spindle assembly	GO:0051225	0.0490249	1.30958	1	HSPA1A	HSPA1A		1	0
GO:BP	regulation of epithelial cell proliferation	GO:0050678	0.0491989	1.30804	1	NR4A1	NR4A1		1	0
GO:BP	positive regulation of triglyceride catabolic process	GO:0010898	0.0491989	1.30804	1	AADAC		AADAC	0	1
GO:BP	hexose metabolic process	GO:0019318	0.0493662	1.30657	1	ATF3	ATF3		1	0
GO:BP	intracellular monoatomic cation homeostasis	GO:0030003	0.0493867	1.30639	4	WFS1,MT1A,ATP13A4,HERPUD1	WFS1, MT1A, HERPUD1	ATP13A4	3	1
GO:BP	regulation of positive chemotaxis	GO:0050926	0.0493867	1.30639	1	CXCL8	CXCL8		1	0
GO:BP	regulation of trophoblast cell migration	GO:1901163	0.0493867	1.30639	1	TIMP1	TIMP1		1	0
GO:BP	chloride transmembrane transport	GO:1902476	0.0493867	1.30639	2	SLC26A9,SLC26A10	SLC26A10	SLC26A9	1	1
GO:BP	cellular aromatic compound metabolic process	GO:0006725	0.0493867	1.30639	23	NR4A1,ATF3,ZNF8,HSPA1A,JUN,IER3,FOSB,MAP3K13,LOC112441683,STOX1,WFS1,NR0B2,CXCL8,ATP8,BHLHA15,BRCA1,LOC112441635,LEF1,SMARCA1,LOC112448165,NUGGC,NEPN,DDIT4	NR4A1, ATF3, ZNF8, HSPA1A, JUN, IER3, FOSB, LOC112441683, WFS1, CXCL8, BHLHA15, LOC112441635, LEF1, LOC112448165, DDIT4	MAP3K13, STOX1, NR0B2, ATP8, BRCA1, SMARCA1, NUGGC, NEPN	15	8
GO:BP	sodium-dependent phosphate transport	GO:0044341	0.0495608	1.30486	1	SLC17A4		SLC17A4	0	1
GO:BP	cell cycle process	GO:0022402	0.0497081	1.30357	4	HSPA1A,IER3,NUF2,STOX1	HSPA1A, IER3	NUF2, STOX1	2	2
GO:BP	multicellular organismal-level water homeostasis	GO:0050891	0.0497172	1.30349	1	WFS1	WFS1		1	0
GO:BP	negative regulation of mitochondrion organization	GO:0010823	0.0497222	1.30345	1	IER3	IER3		1	0
GO:BP	mitochondrial DNA metabolic process	GO:0032042	0.0497222	1.30345	1	STOX1		STOX1	0	1
GO:BP	response to peptide	GO:1901652	0.0497222	1.30345	1	NR4A1	NR4A1		1	0
GO:BP	anatomical structure regression	GO:0060033	0.0497517	1.30319	1	LEF1	LEF1		1	0
GO:BP	cell migration in hindbrain	GO:0021535	0.0497517	1.30319	1	LEF1	LEF1		1	0
GO:BP	neuroblast division	GO:0055057	0.0497517	1.30319	1	LEF1	LEF1		1	0
GO:BP	carboxylic acid metabolic process	GO:0019752	0.0497517	1.30319	5	IER3,PSPH,BRCA1,PSAT1,DDIT4	IER3, DDIT4	PSPH, BRCA1, PSAT1	2	3
GO:BP	radial glial cell differentiation	GO:0060019	0.0497517	1.30319	1	LEF1	LEF1		1	0
GO:BP	positive regulation of smooth muscle cell proliferation	GO:0048661	0.0497517	1.30319	1	JUN	JUN		1	0
GO:BP	cellular response to nutrient levels	GO:0031669	0.0498182	1.30261	1	ATF3	ATF3		1	0
GO:BP	regulation of nuclear cell cycle DNA replication	GO:0033262	0.0499306	1.30163	1	NUGGC		NUGGC	0	1
GO:BP	cellular response to reactive oxygen species	GO:0034614	0.05001	1.30094	2	JUN,SOD2	JUN, SOD2		2	0
GO:BP	lysosomal transport	GO:0007041	0.05001	1.30094	1	HSPA1A	HSPA1A		1	0
GO:BP	corticosteroid hormone secretion	GO:0035930	0.0501597	1.29965	1	SELENOM	SELENOM		1	0
GO:BP	cellular response to radiation	GO:0071478	0.0502665	1.29872	2	BRCA1,TIMP1	TIMP1	BRCA1	1	1
GO:BP	vesicle transport along actin filament	GO:0030050	0.0502665	1.29872	1	MYO1A		MYO1A	0	1
GO:BP	mitochondrion distribution	GO:0048311	0.0502692	1.2987	1	BHLHA15	BHLHA15		1	0
GO:BP	skeletal system development	GO:0001501	0.0502692	1.2987	2	MUSTN1,PHOSPHO1	MUSTN1, PHOSPHO1		2	0
GO:BP	ribonucleoside diphosphate metabolic process	GO:0009185	0.0502692	1.2987	2	IER3,DDIT4	IER3, DDIT4		2	0
GO:BP	macromolecule modification	GO:0043412	0.0502692	1.2987	7	PPP1R15A,PLAUR,TRIB1,RNF122,MAP3K13,STOX1,WFS1	PPP1R15A, PLAUR, TRIB1, RNF122, WFS1	MAP3K13, STOX1	5	2
GO:BP	extrinsic apoptotic signaling pathway	GO:0097191	0.0505237	1.2965	1	ATF3	ATF3		1	0
GO:BP	positive regulation of cell migration	GO:0030335	0.0505237	1.2965	4	CCL24,LEF1,LBP,CXCL14	CCL24, LEF1, LBP	CXCL14	3	1
GO:BP	negative regulation of sprouting angiogenesis	GO:1903671	0.0505237	1.2965	1	KLF2	KLF2		1	0
GO:BP	negative regulation of fatty acid biosynthetic process	GO:0045717	0.050722	1.2948	1	BRCA1		BRCA1	0	1
GO:BP	positive regulation of G2/M transition of mitotic cell cycle	GO:0010971	0.050722	1.2948	1	STOX1		STOX1	0	1
GO:BP	regulation of generation of precursor metabolites and energy	GO:0043467	0.0507416	1.29464	2	IER3,DDIT4	IER3, DDIT4		2	0
GO:BP	intracellular monoatomic ion homeostasis	GO:0006873	0.0507866	1.29425	4	WFS1,MT1A,ATP13A4,HERPUD1	WFS1, MT1A, HERPUD1	ATP13A4	3	1
GO:BP	proton motive force-driven mitochondrial ATP synthesis	GO:0042776	0.0507866	1.29425	1	ATP8		ATP8	0	1
GO:BP	trophoblast cell migration	GO:0061450	0.0510896	1.29167	1	TIMP1	TIMP1		1	0
GO:BP	positive regulation of toll-like receptor 4 signaling pathway	GO:0034145	0.0510896	1.29167	1	LBP	LBP		1	0
GO:BP	inorganic ion homeostasis	GO:0098771	0.0510896	1.29167	4	WFS1,MT1A,ATP13A4,HERPUD1	WFS1, MT1A, HERPUD1	ATP13A4	3	1
GO:BP	leukocyte migration involved in inflammatory response	GO:0002523	0.0510896	1.29167	1	LBP	LBP		1	0
GO:BP	cellular response to copper ion	GO:0071280	0.0511365	1.29127	1	MT1A	MT1A		1	0
GO:BP	pyrimidine-containing compound transmembrane transport	GO:0072531	0.0512394	1.2904	1	SLC44A4	SLC44A4		1	0
GO:BP	regulation of cell morphogenesis	GO:0022604	0.0515882	1.28745	2	MAP3K13,CCL24	CCL24	MAP3K13	1	1
GO:BP	BMP signaling pathway	GO:0030509	0.0516162	1.28721	1	ZNF8	ZNF8		1	0
GO:BP	glucose transmembrane transport	GO:1904659	0.0516162	1.28721	1	SLC2A3	SLC2A3		1	0
GO:BP	proteinogenic amino acid metabolic process	GO:0170039	0.051713	1.2864	2	PSPH,PSAT1		PSPH, PSAT1	0	2
GO:BP	oxoacid metabolic process	GO:0043436	0.0517633	1.28598	5	IER3,PSPH,BRCA1,PSAT1,DDIT4	IER3, DDIT4	PSPH, BRCA1, PSAT1	2	3
GO:BP	positive regulation of leukocyte differentiation	GO:1902107	0.0518178	1.28552	2	TRIB1,LEF1	TRIB1, LEF1		2	0
GO:BP	odontoblast differentiation	GO:0071895	0.0518178	1.28552	1	LEF1	LEF1		1	0
GO:BP	regulation of inflammatory response	GO:0050727	0.0518178	1.28552	3	IER3,CCL24,LBP	IER3, CCL24, LBP		3	0
GO:BP	positive regulation of hemopoiesis	GO:1903708	0.0518178	1.28552	2	TRIB1,LEF1	TRIB1, LEF1		2	0
GO:BP	monosaccharide metabolic process	GO:0005996	0.0518178	1.28552	1	ATF3	ATF3		1	0
GO:BP	regulation of protein-containing complex disassembly	GO:0043244	0.0518178	1.28552	1	STMN2	STMN2		1	0
GO:BP	mitochondrial transport	GO:0006839	0.0518462	1.28528	2	IER3,BHLHA15	IER3, BHLHA15		2	0
GO:BP	ameboidal-type cell migration	GO:0001667	0.0519831	1.28414	3	NR4A1,S100A2,TIMP1	NR4A1, S100A2, TIMP1		3	0
GO:BP	regulation of endoplasmic reticulum unfolded protein response	GO:1900101	0.0521108	1.28307	1	WFS1	WFS1		1	0
GO:BP	hexose transmembrane transport	GO:0008645	0.0521325	1.28289	1	SLC2A3	SLC2A3		1	0
GO:BP	polyamine biosynthetic process	GO:0006596	0.052676	1.27839	1	SRM	SRM		1	0
GO:BP	positive regulation of miRNA transcription	GO:1902895	0.0527618	1.27768	1	JUN	JUN		1	0
GO:BP	cellular response to extracellular stimulus	GO:0031668	0.0533188	1.27312	1	ATF3	ATF3		1	0
GO:BP	epidermal growth factor receptor signaling pathway	GO:0007173	0.0533188	1.27312	1	PLAUR	PLAUR		1	0
GO:BP	positive regulation of cell cycle G2/M phase transition	GO:1902751	0.053404	1.27243	1	STOX1		STOX1	0	1
GO:BP	quaternary ammonium group transport	GO:0015697	0.0534117	1.27236	1	SLC44A4	SLC44A4		1	0
GO:BP	cellular response to BMP stimulus	GO:0071773	0.0534557	1.27201	1	ZNF8	ZNF8		1	0
GO:BP	pyruvate metabolic process	GO:0006090	0.0534557	1.27201	2	IER3,DDIT4	IER3, DDIT4		2	0
GO:BP	regulation of DNA repair	GO:0006282	0.0534557	1.27201	2	IER3,BRCA1	IER3	BRCA1	1	1
GO:BP	response to BMP	GO:0071772	0.0534557	1.27201	1	ZNF8	ZNF8		1	0
GO:BP	organic acid metabolic process	GO:0006082	0.0536206	1.27067	5	IER3,PSPH,BRCA1,PSAT1,DDIT4	IER3, DDIT4	PSPH, BRCA1, PSAT1	2	3
GO:BP	viral RNA genome replication	GO:0039694	0.0536624	1.27033	1	CXCL8	CXCL8		1	0
GO:BP	monosaccharide transmembrane transport	GO:0015749	0.0536695	1.27027	1	SLC2A3	SLC2A3		1	0
GO:BP	negative regulation of proteolysis	GO:0045861	0.0536695	1.27027	2	TIMP1,TFPI	TIMP1	TFPI	1	1
GO:BP	actin filament-based transport	GO:0099515	0.0536695	1.27027	1	MYO1A		MYO1A	0	1
GO:BP	translational initiation	GO:0006413	0.0536695	1.27027	1	PPP1R15A	PPP1R15A		1	0
GO:BP	regulation of leukocyte chemotaxis	GO:0002688	0.0536695	1.27027	2	LBP,CXCL14	LBP	CXCL14	1	1
GO:BP	regulation of DNA-templated transcription initiation	GO:2000142	0.0540243	1.26741	1	JUN	JUN		1	0
GO:BP	regulation of respiratory burst	GO:0060263	0.0540455	1.26724	1	LBP	LBP		1	0
GO:BP	V(D)J recombination	GO:0033151	0.0543503	1.2648	1	LEF1	LEF1		1	0
GO:BP	L-amino acid metabolic process	GO:0170033	0.0544373	1.2641	2	PSPH,PSAT1		PSPH, PSAT1	0	2
GO:BP	regulation of membrane permeability	GO:0090559	0.0544373	1.2641	1	IER3	IER3		1	0
GO:BP	nucleoside diphosphate metabolic process	GO:0009132	0.0544786	1.26377	2	IER3,DDIT4	IER3, DDIT4		2	0
GO:BP	regulation of mitotic cell cycle	GO:0007346	0.0544786	1.26377	3	IER3,STOX1,BRCA1	IER3	STOX1, BRCA1	1	2
GO:BP	negative regulation of protein-containing complex assembly	GO:0031333	0.0545397	1.26329	1	STMN2	STMN2		1	0
GO:BP	calcium ion homeostasis	GO:0055074	0.0545397	1.26329	3	WFS1,ATP13A4,HERPUD1	WFS1, HERPUD1	ATP13A4	2	1
GO:BP	immune response	GO:0006955	0.054784	1.26135	8	FCER2,LOC616364,CXCL8,CCL24,APCS,LEF1,LBP,CXCL14	FCER2, LOC616364, CXCL8, CCL24, LEF1, LBP	APCS, CXCL14	6	2
GO:BP	progesterone metabolic process	GO:0042448	0.054784	1.26135	1	AFP		AFP	0	1
GO:BP	positive regulation of cell motility	GO:2000147	0.054784	1.26135	4	CCL24,LEF1,LBP,CXCL14	CCL24, LEF1, LBP	CXCL14	3	1
GO:BP	epithelial cell proliferation	GO:0050673	0.054784	1.26135	1	NR4A1	NR4A1		1	0
GO:BP	cartilage development	GO:0051216	0.055024	1.25945	1	MUSTN1	MUSTN1		1	0
GO:BP	nuclear division	GO:0000280	0.055024	1.25945	2	HSPA1A,NUF2	HSPA1A	NUF2	1	1
GO:BP	neuron maturation	GO:0042551	0.0550289	1.25941	1	MAP3K13		MAP3K13	0	1
GO:BP	positive regulation of response to endoplasmic reticulum stress	GO:1905898	0.0550289	1.25941	1	WFS1	WFS1		1	0
GO:BP	placenta development	GO:0001890	0.0551058	1.2588	2	LEF1,GJB3	LEF1, GJB3		2	0
GO:BP	attachment of spindle microtubules to kinetochore	GO:0008608	0.0551142	1.25874	1	NUF2		NUF2	0	1
GO:BP	chloride transport	GO:0006821	0.0551142	1.25874	2	SLC26A9,SLC26A10	SLC26A10	SLC26A9	1	1
GO:BP	neural precursor cell proliferation	GO:0061351	0.0551708	1.25829	2	LEF1,SMARCA1	LEF1	SMARCA1	1	1
GO:BP	microvillus organization	GO:0032528	0.0551708	1.25829	1	MYO1A		MYO1A	0	1
GO:BP	cell cycle checkpoint signaling	GO:0000075	0.0551708	1.25829	2	IER3,BRCA1	IER3	BRCA1	1	1
GO:BP	positive regulation of morphogenesis of an epithelium	GO:1905332	0.055525	1.25551	1	STOX1		STOX1	0	1
GO:BP	cell-cell signaling	GO:0007267	0.0555343	1.25544	6	LOC512869,FZD10,SLC44A4,BHLHA15,LEF1,SELENOM	SLC44A4, BHLHA15, LEF1, SELENOM	LOC512869, FZD10	4	2
GO:BP	protein-containing complex organization	GO:0043933	0.0555782	1.2551	3	NR4A1,HSPA1A,STMN2	NR4A1, HSPA1A, STMN2		3	0
GO:BP	signal transduction in response to DNA damage	GO:0042770	0.0555782	1.2551	2	IER3,BRCA1	IER3	BRCA1	1	1
GO:BP	calcium-mediated signaling	GO:0019722	0.0559458	1.25223	2	RCAN1,BHLHA15	RCAN1, BHLHA15		2	0
GO:BP	regulation of cell development	GO:0060284	0.0559607	1.25212	4	TRIB1,MAP3K13,APCS,LEF1	TRIB1, LEF1	MAP3K13, APCS	2	2
GO:BP	negative regulation of cell projection organization	GO:0031345	0.0560442	1.25147	1	STMN2	STMN2		1	0
GO:BP	mitochondrial calcium ion transmembrane transport	GO:0006851	0.0560442	1.25147	1	BHLHA15	BHLHA15		1	0
GO:BP	response to calcium ion	GO:0051592	0.0560442	1.25147	2	FOSB,JUND	FOSB, JUND		2	0
GO:BP	type B pancreatic cell development	GO:0003323	0.0560442	1.25147	1	BHLHA15	BHLHA15		1	0
GO:BP	regulation of calcineurin-NFAT signaling cascade	GO:0070884	0.0561513	1.25064	1	RCAN1	RCAN1		1	0
GO:BP	dentate gyrus development	GO:0021542	0.0561513	1.25064	1	LEF1	LEF1		1	0
GO:BP	positive regulation of miRNA metabolic process	GO:2000630	0.0561513	1.25064	1	JUN	JUN		1	0
GO:BP	gamma-delta T cell activation	GO:0046629	0.0561513	1.25064	1	LEF1	LEF1		1	0
GO:BP	trachea development	GO:0060438	0.0561513	1.25064	1	LEF1	LEF1		1	0
GO:BP	dosage compensation by inactivation of X chromosome	GO:0009048	0.0565002	1.24795	1	BRCA1		BRCA1	0	1
GO:BP	mitochondrial genome maintenance	GO:0000002	0.0565488	1.24758	1	STOX1		STOX1	0	1
GO:BP	stress-activated MAPK cascade	GO:0051403	0.0565488	1.24758	1	MAP3K13		MAP3K13	0	1
GO:BP	cellular response to dexamethasone stimulus	GO:0071549	0.0565488	1.24758	1	DDIT4	DDIT4		1	0
GO:BP	carbohydrate transmembrane transport	GO:0034219	0.0569113	1.2448	1	SLC2A3	SLC2A3		1	0
GO:BP	phosphatidylinositol dephosphorylation	GO:0046856	0.0570111	1.24404	1	SYNJ2		SYNJ2	0	1
GO:BP	epithelium development	GO:0060429	0.0570111	1.24404	6	STOX1,SLC44A4,BHLHA15,LEF1,APOLD1,KLF2	SLC44A4, BHLHA15, LEF1, APOLD1, KLF2	STOX1	5	1
GO:BP	negative regulation of cell development	GO:0010721	0.0570111	1.24404	2	TRIB1,APCS	TRIB1	APCS	1	1
GO:BP	phosphorylation	GO:0016310	0.0574415	1.24077	4	PLAUR,TRIB1,MAP3K13,STOX1	PLAUR, TRIB1	MAP3K13, STOX1	2	2
GO:BP	regulation of calcineurin-mediated signaling	GO:0106056	0.0574415	1.24077	1	RCAN1	RCAN1		1	0
GO:BP	purine ribonucleotide catabolic process	GO:0009154	0.0574415	1.24077	2	IER3,DDIT4	IER3, DDIT4		2	0
GO:BP	carbohydrate metabolic process	GO:0005975	0.0574415	1.24077	2	ATF3,IER3	ATF3, IER3		2	0
GO:BP	regulation of triglyceride catabolic process	GO:0010896	0.0574415	1.24077	1	AADAC		AADAC	0	1
GO:BP	DNA metabolic process	GO:0006259	0.0576366	1.2393	5	IER3,STOX1,BRCA1,LEF1,NUGGC	IER3, LEF1	STOX1, BRCA1, NUGGC	2	3
GO:BP	ERBB signaling pathway	GO:0038127	0.0577395	1.23853	1	PLAUR	PLAUR		1	0
GO:BP	vacuolar transport	GO:0007034	0.0577395	1.23853	1	HSPA1A	HSPA1A		1	0
GO:BP	positive regulation of animal organ morphogenesis	GO:0110110	0.0577701	1.2383	1	STOX1		STOX1	0	1
GO:BP	negative regulation of viral entry into host cell	GO:0046597	0.0578292	1.23785	1	APCS		APCS	0	1
GO:BP	polyamine transport	GO:0015846	0.0578292	1.23785	1	ATP13A4		ATP13A4	0	1
GO:BP	response to copper ion	GO:0046688	0.0580705	1.23604	1	MT1A	MT1A		1	0
GO:BP	protein autophosphorylation	GO:0046777	0.0583971	1.23361	1	MAP3K13		MAP3K13	0	1
GO:BP	tongue development	GO:0043586	0.0584243	1.23341	1	LEF1	LEF1		1	0
GO:BP	regulation of striated muscle tissue development	GO:0016202	0.0584243	1.23341	1	LEF1	LEF1		1	0
GO:BP	labyrinthine layer morphogenesis	GO:0060713	0.0584243	1.23341	1	LEF1	LEF1		1	0
GO:BP	negative regulation of supramolecular fiber organization	GO:1902904	0.0584243	1.23341	1	STMN2	STMN2		1	0
GO:BP	inorganic anion transmembrane transport	GO:0098661	0.0584355	1.23332	2	SLC26A9,SLC26A10	SLC26A10	SLC26A9	1	1
GO:BP	regulation of retinoic acid receptor signaling pathway	GO:0048385	0.0584756	1.23303	1	KLF2	KLF2		1	0
GO:BP	erythrocyte maturation	GO:0043249	0.0584756	1.23303	1	KLF2	KLF2		1	0
GO:BP	negative regulation of response to biotic stimulus	GO:0002832	0.0589551	1.22948	1	TRIB1	TRIB1		1	0
GO:BP	negative regulation of cytoskeleton organization	GO:0051494	0.0590377	1.22887	1	STMN2	STMN2		1	0
GO:BP	endochondral bone morphogenesis	GO:0060350	0.0591201	1.22826	1	PHOSPHO1	PHOSPHO1		1	0
GO:BP	response to dexamethasone	GO:0071548	0.0591201	1.22826	1	DDIT4	DDIT4		1	0
GO:BP	cellular response to external stimulus	GO:0071496	0.0591201	1.22826	1	ATF3	ATF3		1	0
GO:BP	cell cycle phase transition	GO:0044770	0.0591201	1.22826	3	IER3,STOX1,BRCA1	IER3	STOX1, BRCA1	1	2
GO:BP	regulation of morphogenesis of a branching structure	GO:0060688	0.0591201	1.22826	1	MAP3K13		MAP3K13	0	1
GO:BP	DNA-templated transcription initiation	GO:0006352	0.0593328	1.2267	2	JUN,LOC112441635	JUN, LOC112441635		2	0
GO:BP	ribonucleotide catabolic process	GO:0009261	0.0596678	1.22426	2	IER3,DDIT4	IER3, DDIT4		2	0
GO:BP	sphingoid biosynthetic process	GO:0046520	0.0597807	1.22344	1	SPTSSB		SPTSSB	0	1
GO:BP	sphingosine biosynthetic process	GO:0046512	0.0597807	1.22344	1	SPTSSB		SPTSSB	0	1
GO:BP	cellular response to organonitrogen compound	GO:0071417	0.0600165	1.22173	1	NR4A1	NR4A1		1	0
GO:BP	positive regulation of G1/S transition of mitotic cell cycle	GO:1900087	0.0602484	1.22005	1	STOX1		STOX1	0	1
GO:BP	carbohydrate catabolic process	GO:0016052	0.0602484	1.22005	2	IER3,DDIT4	IER3, DDIT4		2	0
GO:BP	Wnt signaling pathway	GO:0016055	0.0602484	1.22005	3	LOC512869,FZD10,LEF1	LEF1	LOC512869, FZD10	1	2
GO:BP	sex-chromosome dosage compensation	GO:0007549	0.060456	1.21856	1	BRCA1		BRCA1	0	1
GO:BP	miRNA transcription	GO:0061614	0.0605346	1.218	1	JUN	JUN		1	0
GO:BP	regulation of miRNA transcription	GO:1902893	0.0605346	1.218	1	JUN	JUN		1	0
GO:BP	embryonic digestive tract development	GO:0048566	0.0605636	1.21779	1	CXCL8	CXCL8		1	0
GO:BP	secondary palate development	GO:0062009	0.0605636	1.21779	1	LEF1	LEF1		1	0
GO:BP	T-helper 1 cell differentiation	GO:0045063	0.0605636	1.21779	1	LEF1	LEF1		1	0
GO:BP	response to reactive oxygen species	GO:0000302	0.0605998	1.21753	2	JUN,SOD2	JUN, SOD2		2	0
GO:BP	purine nucleotide catabolic process	GO:0006195	0.0606677	1.21704	2	IER3,DDIT4	IER3, DDIT4		2	0
GO:BP	monoatomic anion transmembrane transport	GO:0098656	0.0608119	1.21601	2	SLC26A9,SLC26A10	SLC26A10	SLC26A9	1	1
GO:BP	regulation of epithelial cell differentiation	GO:0030856	0.061012	1.21458	2	LEF1,APOLD1	LEF1, APOLD1		2	0
GO:BP	carbohydrate transport	GO:0008643	0.0611692	1.21347	1	SLC2A3	SLC2A3		1	0
GO:BP	developmental growth	GO:0048589	0.0611692	1.21347	4	MUSTN1,MAP3K13,SELENOM,KLF2	MUSTN1, SELENOM, KLF2	MAP3K13	3	1
GO:BP	cellular response to fluid shear stress	GO:0071498	0.0611813	1.21338	1	KLF2	KLF2		1	0
GO:BP	cell-cell signaling by wnt	GO:0198738	0.0611813	1.21338	3	LOC512869,FZD10,LEF1	LEF1	LOC512869, FZD10	1	2
GO:BP	regulation of peptidyl-threonine phosphorylation	GO:0010799	0.0611935	1.21329	1	STOX1		STOX1	0	1
GO:BP	organelle fission	GO:0048285	0.0614609	1.2114	2	HSPA1A,NUF2	HSPA1A	NUF2	1	1
GO:BP	neutrophil activation	GO:0042119	0.062091	1.20697	1	CXCL8	CXCL8		1	0
GO:BP	negative regulation of viral life cycle	GO:1903901	0.0633326	1.19837	1	APCS		APCS	0	1
GO:BP	positive regulation of molecular function	GO:0044093	0.0633797	1.19805	2	MAP3K13,ABR	ABR	MAP3K13	1	1
GO:BP	positive regulation of response to external stimulus	GO:0032103	0.0633797	1.19805	4	CXCL8,CCL24,LBP,CXCL14	CXCL8, CCL24, LBP	CXCL14	3	1
GO:BP	purine-containing compound catabolic process	GO:0072523	0.0635301	1.19702	2	IER3,DDIT4	IER3, DDIT4		2	0
GO:BP	neuron projection development	GO:0031175	0.063847	1.19486	4	STMN2,MAP3K13,STMND1,BHLHA15	STMN2, BHLHA15	MAP3K13, STMND1	2	2
GO:BP	stress-activated protein kinase signaling cascade	GO:0031098	0.0639301	1.19429	1	MAP3K13		MAP3K13	0	1
GO:BP	regulation of hydrolase activity	GO:0051336	0.0639301	1.19429	2	ABR,TFPI	ABR	TFPI	1	1
GO:BP	epithelial cell maturation	GO:0002070	0.0642119	1.19238	1	BHLHA15	BHLHA15		1	0
GO:BP	monoatomic cation homeostasis	GO:0055080	0.0642159	1.19236	4	WFS1,MT1A,ATP13A4,HERPUD1	WFS1, MT1A, HERPUD1	ATP13A4	3	1
GO:BP	regulation of carbohydrate metabolic process	GO:0006109	0.0649962	1.18711	2	IER3,DDIT4	IER3, DDIT4		2	0
GO:BP	negative regulation of extrinsic apoptotic signaling pathway via death domain receptors	GO:1902042	0.0650315	1.18688	1	BRCA1		BRCA1	0	1
GO:BP	cellular response to nitrogen compound	GO:1901699	0.0651536	1.18606	1	NR4A1	NR4A1		1	0
GO:BP	mitotic metaphase chromosome alignment	GO:0007080	0.0652439	1.18546	1	NUF2		NUF2	0	1
GO:BP	response to nutrient levels	GO:0031667	0.0652439	1.18546	1	ATF3	ATF3		1	0
GO:BP	connective tissue development	GO:0061448	0.0652439	1.18546	1	MUSTN1	MUSTN1		1	0
GO:BP	response to toxic substance	GO:0009636	0.0655675	1.18331	2	MT1A,SOD2	MT1A, SOD2		2	0
GO:BP	interleukin-4 production	GO:0032633	0.0655675	1.18331	1	LEF1	LEF1		1	0
GO:BP	peptidyl-threonine phosphorylation	GO:0018107	0.0655675	1.18331	1	STOX1		STOX1	0	1
GO:BP	regulation of interleukin-4 production	GO:0032673	0.0655675	1.18331	1	LEF1	LEF1		1	0
GO:BP	inflammatory response to wounding	GO:0090594	0.0655675	1.18331	1	TIMP1	TIMP1		1	0
GO:BP	embryonic placenta morphogenesis	GO:0060669	0.0655675	1.18331	1	LEF1	LEF1		1	0
GO:BP	positive regulation of axonogenesis	GO:0050772	0.0656826	1.18255	1	MAP3K13		MAP3K13	0	1
GO:BP	removal of superoxide radicals	GO:0019430	0.0658324	1.18156	1	SOD2	SOD2		1	0
GO:BP	negative regulation of mitotic cell cycle	GO:0045930	0.0659408	1.18085	2	IER3,BRCA1	IER3	BRCA1	1	1
GO:BP	glucose homeostasis	GO:0042593	0.0659977	1.18047	2	WFS1,BHLHA15	WFS1, BHLHA15		2	0
GO:BP	carbohydrate homeostasis	GO:0033500	0.0659977	1.18047	2	WFS1,BHLHA15	WFS1, BHLHA15		2	0
GO:BP	steroid hormone secretion	GO:0035929	0.0660725	1.17998	1	SELENOM	SELENOM		1	0
GO:BP	monoatomic ion homeostasis	GO:0050801	0.0660725	1.17998	4	WFS1,MT1A,ATP13A4,HERPUD1	WFS1, MT1A, HERPUD1	ATP13A4	3	1
GO:BP	polyamine metabolic process	GO:0006595	0.0662193	1.17902	1	SRM	SRM		1	0
GO:BP	viral life cycle	GO:0019058	0.0665694	1.17673	2	CXCL8,APCS	CXCL8	APCS	1	1
GO:BP	monocyte differentiation	GO:0030224	0.0665694	1.17673	1	APCS		APCS	0	1
GO:BP	vitamin transmembrane transport	GO:0035461	0.0665694	1.17673	1	SLC44A4	SLC44A4		1	0
GO:BP	cellular modified amino acid catabolic process	GO:0042219	0.0665694	1.17673	1	PCYOX1		PCYOX1	0	1
GO:BP	regulation of systemic arterial blood pressure	GO:0003073	0.0666458	1.17623	1	IER3	IER3		1	0
GO:BP	negative regulation of peptidase activity	GO:0010466	0.0666832	1.17598	1	TFPI		TFPI	0	1
GO:BP	regulation of cellular catabolic process	GO:0031329	0.0666832	1.17598	4	IER3,TIMP1,DDIT4,AADAC	IER3, TIMP1, DDIT4	AADAC	3	1
GO:BP	pyridine nucleotide metabolic process	GO:0019362	0.0669548	1.17422	2	IER3,DDIT4	IER3, DDIT4		2	0
GO:BP	nicotinamide nucleotide metabolic process	GO:0046496	0.0669548	1.17422	2	IER3,DDIT4	IER3, DDIT4		2	0
GO:BP	regulation of membrane protein ectodomain proteolysis	GO:0051043	0.0673614	1.17159	1	TIMP1	TIMP1		1	0
GO:BP	regulation of muscle organ development	GO:0048634	0.0674577	1.17097	1	LEF1	LEF1		1	0
GO:BP	protein dephosphorylation	GO:0006470	0.0674577	1.17097	1	PPP1R15A	PPP1R15A		1	0
GO:BP	regulation of miRNA metabolic process	GO:2000628	0.0674577	1.17097	1	JUN	JUN		1	0
GO:BP	calcineurin-NFAT signaling cascade	GO:0033173	0.0674577	1.17097	1	RCAN1	RCAN1		1	0
GO:BP	paraxial mesoderm development	GO:0048339	0.0674577	1.17097	1	LEF1	LEF1		1	0
GO:BP	apoptotic process involved in morphogenesis	GO:0060561	0.0674577	1.17097	1	LEF1	LEF1		1	0
GO:BP	cellular ketone metabolic process	GO:0042180	0.0674577	1.17097	2	AFP,BRCA1		AFP, BRCA1	0	2
GO:BP	negative regulation of striated muscle cell differentiation	GO:0051154	0.0677471	1.16911	1	BHLHA15	BHLHA15		1	0
GO:BP	organonitrogen compound biosynthetic process	GO:1901566	0.0678741	1.1683	8	MUSTN1,PPP1R15A,PSPH,WFS1,ATP8,PSAT1,SRM,SPTSSB	MUSTN1, PPP1R15A, WFS1, SRM	PSPH, ATP8, PSAT1, SPTSSB	4	4
GO:BP	rhythmic process	GO:0048511	0.0679394	1.16788	2	NR0B2,AFP		NR0B2, AFP	0	2
GO:BP	positive regulation of macrophage activation	GO:0043032	0.0679394	1.16788	1	LBP	LBP		1	0
GO:BP	response to extracellular stimulus	GO:0009991	0.0679729	1.16766	1	ATF3	ATF3		1	0
GO:BP	cellular response to oxygen radical	GO:0071450	0.067992	1.16754	1	SOD2	SOD2		1	0
GO:BP	cellular response to superoxide	GO:0071451	0.067992	1.16754	1	SOD2	SOD2		1	0
GO:BP	negative regulation of cellular component organization	GO:0051129	0.068125	1.16669	2	STMN2,IER3	STMN2, IER3		2	0
GO:BP	osteoblast development	GO:0002076	0.0682438	1.16594	1	JUND	JUND		1	0
GO:BP	calcineurin-mediated signaling	GO:0097720	0.0686037	1.16365	1	RCAN1	RCAN1		1	0
GO:BP	positive regulation of lymphocyte chemotaxis	GO:0140131	0.0688041	1.16239	1	CXCL14		CXCL14	0	1
GO:BP	cellular localization	GO:0051641	0.0688436	1.16214	5	HSPA1A,PPP1R15A,ZDHHC19,IER3,NUF2	HSPA1A, PPP1R15A, ZDHHC19, IER3	NUF2	4	1
GO:BP	nucleotide catabolic process	GO:0009166	0.0693199	1.15914	2	IER3,DDIT4	IER3, DDIT4		2	0
GO:BP	granulocyte activation	GO:0036230	0.0693859	1.15873	1	CXCL8	CXCL8		1	0
GO:BP	cellular component organization	GO:0016043	0.0693859	1.15873	17	NR4A1,HSPA1A,STMN2,PPP1R15A,PLAUR,IER3,NUF2,MAP3K13,STOX1,FZD10,CCL24,MYO1A,TTPA,STMND1,SLC44A4,BHLHA15,BRCA1	NR4A1, HSPA1A, STMN2, PPP1R15A, PLAUR, IER3, CCL24, SLC44A4, BHLHA15	NUF2, MAP3K13, STOX1, FZD10, MYO1A, TTPA, STMND1, BRCA1	9	8
GO:BP	type B pancreatic cell differentiation	GO:0003309	0.069693	1.15681	1	BHLHA15	BHLHA15		1	0
GO:BP	regulation of organelle assembly	GO:1902115	0.0697356	1.15655	1	HSPA1A	HSPA1A		1	0
GO:BP	carbohydrate derivative metabolic process	GO:1901135	0.069815	1.15605	4	MUSTN1,IER3,ATP8,APCS	MUSTN1, IER3	ATP8, APCS	2	2
GO:BP	response to zinc ion	GO:0010043	0.069815	1.15605	1	MT1A	MT1A		1	0
GO:BP	pyridine-containing compound metabolic process	GO:0072524	0.069815	1.15605	2	IER3,DDIT4	IER3, DDIT4		2	0
GO:BP	response to hormone	GO:0009725	0.0700578	1.15454	1	NR4A1	NR4A1		1	0
GO:BP	glycoprotein biosynthetic process	GO:0009101	0.0703908	1.15248	1	MUSTN1	MUSTN1		1	0
GO:BP	positive regulation of vascular endothelial growth factor production	GO:0010575	0.0703908	1.15248	1	BRCA1		BRCA1	0	1
GO:BP	regulation of axon extension	GO:0030516	0.0703908	1.15248	1	MAP3K13		MAP3K13	0	1
GO:BP	regulation of translation	GO:0006417	0.0703908	1.15248	2	PPP1R15A,WFS1	PPP1R15A, WFS1		2	0
GO:BP	positive regulation of neutrophil chemotaxis	GO:0090023	0.0706037	1.15117	1	LBP	LBP		1	0
GO:BP	macrophage activation involved in immune response	GO:0002281	0.0706037	1.15117	1	LBP	LBP		1	0
GO:BP	immune system process	GO:0002376	0.0716937	1.14452	10	FCER2,TRIB1,LOC616364,CXCL8,CCL24,APCS,LEF1,KLF2,LBP,CXCL14	FCER2, TRIB1, LOC616364, CXCL8, CCL24, LEF1, KLF2, LBP	APCS, CXCL14	8	2
GO:BP	purine ribonucleotide metabolic process	GO:0009150	0.0720337	1.14246	3	IER3,ATP8,DDIT4	IER3, DDIT4	ATP8	2	1
GO:BP	fat-soluble vitamin metabolic process	GO:0006775	0.0724445	1.13999	1	TTPA		TTPA	0	1
GO:BP	miRNA metabolic process	GO:0010586	0.072579	1.13919	1	JUN	JUN		1	0
GO:BP	positive regulation of cell cycle G1/S phase transition	GO:1902808	0.072579	1.13919	1	STOX1		STOX1	0	1
GO:BP	regulation of ncRNA transcription	GO:0140747	0.072579	1.13919	1	JUN	JUN		1	0
GO:BP	prostaglandin transport	GO:0015732	0.0731923	1.13553	1	SLCO4A1	SLCO4A1		1	0
GO:BP	response to oxygen radical	GO:0000305	0.073898	1.13137	1	SOD2	SOD2		1	0
GO:BP	response to superoxide	GO:0000303	0.073898	1.13137	1	SOD2	SOD2		1	0
GO:BP	positive regulation of granulocyte chemotaxis	GO:0071624	0.0740144	1.13068	1	LBP	LBP		1	0
GO:BP	negative regulation of cell cycle phase transition	GO:1901988	0.0740805	1.1303	2	IER3,BRCA1	IER3	BRCA1	1	1
GO:BP	regulation of membrane potential	GO:0042391	0.0748726	1.12568	2	RNF122,STOX1	RNF122	STOX1	1	1
GO:BP	negative regulation of fatty acid metabolic process	GO:0045922	0.0748759	1.12566	1	BRCA1		BRCA1	0	1
GO:BP	alpha-amino acid metabolic process	GO:1901605	0.0748759	1.12566	2	PSPH,PSAT1		PSPH, PSAT1	0	2
GO:BP	cellular component assembly	GO:0022607	0.0748759	1.12566	3	NR4A1,HSPA1A,STMN2	NR4A1, HSPA1A, STMN2		3	0
GO:BP	transforming growth factor beta receptor signaling pathway	GO:0007179	0.075188	1.12385	2	JUN,NEPN	JUN	NEPN	1	1
GO:BP	chromosome organization	GO:0051276	0.0752208	1.12366	2	HSPA1A,NUF2	HSPA1A	NUF2	1	1
GO:BP	peptidyl-threonine modification	GO:0018210	0.0752208	1.12366	1	STOX1		STOX1	0	1
GO:BP	positive regulation of nitric oxide biosynthetic process	GO:0045429	0.0757591	1.12057	1	KLF2	KLF2		1	0
GO:BP	protein targeting to membrane	GO:0006612	0.0765252	1.1162	1	ZDHHC19	ZDHHC19		1	0
GO:BP	regulation of plasma membrane bounded cell projection organization	GO:0120035	0.076547	1.11607	2	STMN2,MAP3K13	STMN2	MAP3K13	1	1
GO:BP	response to organonitrogen compound	GO:0010243	0.076547	1.11607	1	NR4A1	NR4A1		1	0
GO:BP	multicellular organism growth	GO:0035264	0.076547	1.11607	2	SELENOM,KLF2	SELENOM, KLF2		2	0
GO:BP	hormone metabolic process	GO:0042445	0.0767485	1.11493	2	AFP,SELENOM	SELENOM	AFP	1	1
GO:BP	regulation of vascular endothelial growth factor production	GO:0010574	0.0768919	1.11412	1	BRCA1		BRCA1	0	1
GO:BP	regulation of toll-like receptor 4 signaling pathway	GO:0034143	0.0768919	1.11412	1	LBP	LBP		1	0
GO:BP	postreplication repair	GO:0006301	0.0768919	1.11412	1	BRCA1		BRCA1	0	1
GO:BP	monocarboxylic acid transport	GO:0015718	0.0769362	1.11387	2	SLCO1A2,SLCO4A1	SLCO4A1	SLCO1A2	1	1
GO:BP	cellular component organization or biogenesis	GO:0071840	0.077122	1.11282	5	NR4A1,HSPA1A,STMN2,PPP1R15A,PLAUR	NR4A1, HSPA1A, STMN2, PPP1R15A, PLAUR		5	0
GO:BP	mitochondrial membrane organization	GO:0007006	0.077122	1.11282	1	IER3	IER3		1	0
GO:BP	nucleoside phosphate catabolic process	GO:1901292	0.077368	1.11144	2	IER3,DDIT4	IER3, DDIT4		2	0
GO:BP	sphingosine metabolic process	GO:0006670	0.077368	1.11144	1	SPTSSB		SPTSSB	0	1
GO:BP	intracellular zinc ion homeostasis	GO:0006882	0.077368	1.11144	1	MT1A	MT1A		1	0
GO:BP	ER-nucleus signaling pathway	GO:0006984	0.0775273	1.11055	1	WFS1	WFS1		1	0
GO:BP	regulation of cell projection organization	GO:0031344	0.077565	1.11033	2	STMN2,MAP3K13	STMN2	MAP3K13	1	1
GO:BP	organelle localization	GO:0051640	0.0779003	1.10846	3	NUF2,MYO1A,BHLHA15	BHLHA15	NUF2, MYO1A	1	2
GO:BP	ovulation cycle process	GO:0022602	0.0779003	1.10846	1	AFP		AFP	0	1
GO:BP	phospholipid dephosphorylation	GO:0046839	0.0781668	1.10698	1	SYNJ2		SYNJ2	0	1
GO:BP	ribonucleotide metabolic process	GO:0009259	0.0782311	1.10662	3	IER3,ATP8,DDIT4	IER3, DDIT4	ATP8	2	1
GO:BP	positive regulation of nitric oxide metabolic process	GO:1904407	0.0782311	1.10662	1	KLF2	KLF2		1	0
GO:BP	ossification	GO:0001503	0.0788437	1.10323	3	PHOSPHO1,LEF1,JUND	PHOSPHO1, LEF1, JUND		3	0
GO:BP	proton motive force-driven ATP synthesis	GO:0015986	0.0790164	1.10228	1	ATP8		ATP8	0	1
GO:BP	bone morphogenesis	GO:0060349	0.0791419	1.10159	1	PHOSPHO1	PHOSPHO1		1	0
GO:BP	chordate embryonic development	GO:0043009	0.0796415	1.09886	4	PSPH,BRCA1,LEF1,KLF2	LEF1, KLF2	PSPH, BRCA1	2	2
GO:BP	negative regulation of cell differentiation	GO:0045596	0.079753	1.09825	4	TRIB1,APCS,BHLHA15,CXCL14	TRIB1, BHLHA15	APCS, CXCL14	2	2
GO:BP	glandular epithelial cell development	GO:0002068	0.079753	1.09825	1	BHLHA15	BHLHA15		1	0
GO:BP	monoatomic ion transmembrane transport	GO:0034220	0.079753	1.09825	5	SLC26A9,ATP8,BHLHA15,ATP13A4,SLC26A10	BHLHA15, SLC26A10	SLC26A9, ATP8, ATP13A4	2	3
GO:BP	regulation of extent of cell growth	GO:0061387	0.0805126	1.09414	1	MAP3K13		MAP3K13	0	1
GO:BP	glycoprotein metabolic process	GO:0009100	0.0805126	1.09414	1	MUSTN1	MUSTN1		1	0
GO:BP	negative regulation of reactive oxygen species metabolic process	GO:2000378	0.0807153	1.09304	1	BRCA1		BRCA1	0	1
GO:BP	regulation of intracellular estrogen receptor signaling pathway	GO:0033146	0.0807153	1.09304	1	BRCA1		BRCA1	0	1
GO:BP	regulation of lymphocyte chemotaxis	GO:1901623	0.081698	1.08779	1	CXCL14		CXCL14	0	1
GO:BP	morphogenesis of a branching structure	GO:0001763	0.081698	1.08779	2	MAP3K13,LEF1	LEF1	MAP3K13	1	1
GO:BP	enteroendocrine cell differentiation	GO:0035883	0.0819489	1.08646	1	BHLHA15	BHLHA15		1	0
GO:BP	regulation of nucleocytoplasmic transport	GO:0046822	0.0819813	1.08629	1	IER3	IER3		1	0
GO:BP	meiotic chromosome segregation	GO:0045132	0.0821556	1.08536	1	NUF2		NUF2	0	1
GO:BP	intracellular chemical homeostasis	GO:0055082	0.0829119	1.08138	4	WFS1,MT1A,ATP13A4,HERPUD1	WFS1, MT1A, HERPUD1	ATP13A4	3	1
GO:BP	embryo development ending in birth or egg hatching	GO:0009792	0.0830114	1.08086	4	PSPH,BRCA1,LEF1,KLF2	LEF1, KLF2	PSPH, BRCA1	2	2
GO:BP	ribose phosphate metabolic process	GO:0019693	0.0830129	1.08085	3	IER3,ATP8,DDIT4	IER3, DDIT4	ATP8	2	1
GO:BP	diol biosynthetic process	GO:0034312	0.0832557	1.07959	1	SPTSSB		SPTSSB	0	1
GO:BP	sphingoid metabolic process	GO:0046519	0.0832557	1.07959	1	SPTSSB		SPTSSB	0	1
GO:BP	face morphogenesis	GO:0060325	0.0834649	1.0785	1	LEF1	LEF1		1	0
GO:BP	modulation by host of viral process	GO:0044788	0.0834649	1.0785	1	APCS		APCS	0	1
GO:BP	cellular response to interleukin-4	GO:0071353	0.0834649	1.0785	1	LEF1	LEF1		1	0
GO:BP	in utero embryonic development	GO:0001701	0.0834649	1.0785	3	PSPH,LEF1,KLF2	LEF1, KLF2	PSPH	2	1
GO:BP	positive regulation of protein phosphorylation	GO:0001934	0.0835803	1.0779	2	PLAUR,STOX1	PLAUR	STOX1	1	1
GO:BP	positive regulation of triglyceride metabolic process	GO:0090208	0.0835803	1.0779	1	AADAC		AADAC	0	1
GO:BP	regulation of actin cytoskeleton organization	GO:0032956	0.0835803	1.0779	2	FZD10,CCL24	CCL24	FZD10	1	1
GO:BP	positive regulation of lipid catabolic process	GO:0050996	0.0835803	1.0779	1	AADAC		AADAC	0	1
GO:BP	response to nitrogen compound	GO:1901698	0.0838733	1.07638	1	NR4A1	NR4A1		1	0
GO:BP	negative regulation of G protein-coupled receptor signaling pathway	GO:0045744	0.0842865	1.07424	1	CXCL8	CXCL8		1	0
GO:BP	negative regulation of intracellular steroid hormone receptor signaling pathway	GO:0033144	0.084569	1.07279	1	BRCA1		BRCA1	0	1
GO:BP	vascular endothelial growth factor production	GO:0010573	0.084569	1.07279	1	BRCA1		BRCA1	0	1
GO:BP	regulation of morphogenesis of an epithelium	GO:1905330	0.0847006	1.07211	1	STOX1		STOX1	0	1
GO:BP	establishment of localization in cell	GO:0051649	0.0848318	1.07144	6	HSPA1A,IER3,NUF2,SYNJ2,MYO1A,BHLHA15	HSPA1A, IER3, BHLHA15	NUF2, SYNJ2, MYO1A	3	3
GO:BP	negative regulation of cell migration	GO:0030336	0.0848318	1.07144	2	TRIB1,TIMP1	TRIB1, TIMP1		2	0
GO:BP	myeloid leukocyte activation	GO:0002274	0.0849706	1.07073	2	CXCL8,LBP	CXCL8, LBP		2	0
GO:BP	cellular component biogenesis	GO:0044085	0.0850804	1.07017	3	NR4A1,HSPA1A,STMN2	NR4A1, HSPA1A, STMN2		3	0
GO:BP	negative regulation of protein modification process	GO:0031400	0.0861864	1.06456	1	PPP1R15A	PPP1R15A		1	0
GO:BP	homeostatic process	GO:0042592	0.0864145	1.06341	7	IL20RA,WFS1,BHLHA15,MT1A,ATP13A4,KLF2,HERPUD1	WFS1, BHLHA15, MT1A, KLF2, HERPUD1	IL20RA, ATP13A4	5	2
GO:BP	triglyceride catabolic process	GO:0019433	0.0864145	1.06341	1	AADAC		AADAC	0	1
GO:BP	response to fluid shear stress	GO:0034405	0.0864145	1.06341	1	KLF2	KLF2		1	0
GO:BP	chemical homeostasis	GO:0048878	0.0864145	1.06341	5	WFS1,BHLHA15,MT1A,ATP13A4,HERPUD1	WFS1, BHLHA15, MT1A, HERPUD1	ATP13A4	4	1
GO:BP	lipid export from cell	GO:0140353	0.0864145	1.06341	1	SELENOM	SELENOM		1	0
GO:BP	negative regulation of epithelial cell apoptotic process	GO:1904036	0.0872617	1.05918	1	WFS1	WFS1		1	0
GO:BP	cell development	GO:0048468	0.0873045	1.05896	8	STMN2,TRIB1,MAP3K13,APCS,STMND1,SLC44A4,BHLHA15,LEF1	STMN2, TRIB1, SLC44A4, BHLHA15, LEF1	MAP3K13, APCS, STMND1	5	3
GO:BP	regulation of amide metabolic process	GO:0034248	0.0877631	1.05669	2	PPP1R15A,WFS1	PPP1R15A, WFS1		2	0
GO:BP	response to interleukin-4	GO:0070670	0.0877642	1.05668	1	LEF1	LEF1		1	0
GO:BP	positive regulation of actin filament polymerization	GO:0030838	0.0877642	1.05668	1	CCL24	CCL24		1	0
GO:BP	plasma membrane bounded cell projection organization	GO:0120036	0.0877642	1.05668	5	STMN2,MAP3K13,MYO1A,STMND1,BHLHA15	STMN2, BHLHA15	MAP3K13, MYO1A, STMND1	2	3
GO:BP	positive regulation of neutrophil migration	GO:1902624	0.0878004	1.0565	1	LBP	LBP		1	0
GO:BP	cellular response to glucocorticoid stimulus	GO:0071385	0.0880081	1.05548	1	DDIT4	DDIT4		1	0
GO:BP	ovulation cycle	GO:0042698	0.0882131	1.05447	1	AFP		AFP	0	1
GO:BP	C21-steroid hormone metabolic process	GO:0008207	0.0882131	1.05447	1	AFP		AFP	0	1
GO:BP	bone mineralization	GO:0030282	0.088662	1.05226	1	PHOSPHO1	PHOSPHO1		1	0
GO:BP	positive regulation of phosphorylation	GO:0042327	0.0890542	1.05035	2	PLAUR,STOX1	PLAUR	STOX1	1	1
GO:BP	negative regulation of cell cycle process	GO:0010948	0.0895592	1.04789	2	IER3,BRCA1	IER3	BRCA1	1	1
GO:BP	sensory organ morphogenesis	GO:0090596	0.089562	1.04788	2	STOX1,SLC44A4	SLC44A4	STOX1	1	1
GO:BP	actin cytoskeleton organization	GO:0030036	0.089562	1.04788	3	FZD10,CCL24,MYO1A	CCL24	FZD10, MYO1A	1	2
GO:BP	branching involved in blood vessel morphogenesis	GO:0001569	0.0898555	1.04646	1	LEF1	LEF1		1	0
GO:BP	axon extension	GO:0048675	0.0906935	1.04242	1	MAP3K13		MAP3K13	0	1
GO:BP	respiratory burst	GO:0045730	0.0906935	1.04242	1	LBP	LBP		1	0
GO:BP	negative regulation of cell motility	GO:2000146	0.0908648	1.0416	2	TRIB1,TIMP1	TRIB1, TIMP1		2	0
GO:BP	cellular response to organic cyclic compound	GO:0071407	0.0908812	1.04153	3	BRCA1,DDIT4,TFPI	DDIT4	BRCA1, TFPI	1	2
GO:BP	generation of precursor metabolites and energy	GO:0006091	0.0910572	1.04069	3	IER3,ATP8,DDIT4	IER3, DDIT4	ATP8	2	1
GO:BP	regulation of myotube differentiation	GO:0010830	0.0912241	1.03989	1	BHLHA15	BHLHA15		1	0
GO:BP	synaptic vesicle endocytosis	GO:0048488	0.0912662	1.03969	1	SYNJ2		SYNJ2	0	1
GO:BP	phosphate ion transport	GO:0006817	0.091294	1.03956	1	SLC17A4		SLC17A4	0	1
GO:BP	regulation of DNA-templated DNA replication	GO:0090329	0.091296	1.03955	1	NUGGC		NUGGC	0	1
GO:BP	ncRNA transcription	GO:0098781	0.0915724	1.03824	1	JUN	JUN		1	0
GO:BP	cellular response to oxidative stress	GO:0034599	0.0915868	1.03817	2	JUN,SOD2	JUN, SOD2		2	0
GO:BP	regulation of nitric oxide biosynthetic process	GO:0045428	0.0916046	1.03808	1	KLF2	KLF2		1	0
GO:BP	response to estrogen	GO:0043627	0.0921109	1.03569	1	BRCA1		BRCA1	0	1
GO:BP	cell projection organization	GO:0030030	0.0921723	1.0354	5	STMN2,MAP3K13,MYO1A,STMND1,BHLHA15	STMN2, BHLHA15	MAP3K13, MYO1A, STMND1	2	3
GO:BP	presynaptic endocytosis	GO:0140238	0.0925956	1.03341	1	SYNJ2		SYNJ2	0	1
GO:BP	metaphase chromosome alignment	GO:0051310	0.0927827	1.03253	1	NUF2		NUF2	0	1
GO:BP	regulation of neutrophil chemotaxis	GO:0090022	0.0932287	1.03045	1	LBP	LBP		1	0
GO:BP	negative regulation of myoblast differentiation	GO:0045662	0.0932414	1.03039	1	CXCL14		CXCL14	0	1
GO:BP	head morphogenesis	GO:0060323	0.0940647	1.02657	1	LEF1	LEF1		1	0
GO:BP	apoptotic process involved in development	GO:1902742	0.0940647	1.02657	1	LEF1	LEF1		1	0
GO:BP	T-helper 1 type immune response	GO:0042088	0.0940647	1.02657	1	LEF1	LEF1		1	0
GO:BP	cellular response to transforming growth factor beta stimulus	GO:0071560	0.0942496	1.02572	2	JUN,NEPN	JUN	NEPN	1	1
GO:BP	lung cell differentiation	GO:0060479	0.0942496	1.02572	1	KLF2	KLF2		1	0
GO:BP	lung epithelial cell differentiation	GO:0060487	0.0942496	1.02572	1	KLF2	KLF2		1	0
GO:BP	regulation of endothelial cell differentiation	GO:0045601	0.094544	1.02437	1	APOLD1	APOLD1		1	0
GO:BP	detection of chemical stimulus	GO:0009593	0.094544	1.02437	1	NR4A1	NR4A1		1	0
GO:BP	mitochondrion localization	GO:0051646	0.0946011	1.0241	1	BHLHA15	BHLHA15		1	0
GO:BP	endocrine pancreas development	GO:0031018	0.0946011	1.0241	1	BHLHA15	BHLHA15		1	0
GO:BP	regulation of actin filament-based process	GO:0032970	0.0951932	1.02139	2	FZD10,CCL24	CCL24	FZD10	1	1
GO:BP	positive chemotaxis	GO:0050918	0.0951932	1.02139	1	CXCL8	CXCL8		1	0
GO:BP	intermembrane lipid transfer	GO:0120009	0.0955125	1.01994	1	TTPA		TTPA	0	1
GO:BP	nervous system development	GO:0007399	0.0957814	1.01872	7	STMN2,MAP3K13,STMND1,SLC44A4,BHLHA15,LEF1,SMARCA1	STMN2, SLC44A4, BHLHA15, LEF1	MAP3K13, STMND1, SMARCA1	4	3
GO:BP	regulation of viral entry into host cell	GO:0046596	0.095877	1.01829	1	APCS		APCS	0	1
GO:BP	negative regulation of inflammatory response	GO:0050728	0.095877	1.01829	1	IER3	IER3		1	0
GO:BP	purine nucleotide metabolic process	GO:0006163	0.095877	1.01829	3	IER3,ATP8,DDIT4	IER3, DDIT4	ATP8	2	1
GO:BP	organic cation transport	GO:0015695	0.0958801	1.01827	1	SLC44A4	SLC44A4		1	0
GO:BP	multicellular organismal-level homeostasis	GO:0048871	0.0962577	1.01656	1	IL20RA		IL20RA	0	1
GO:BP	cellular response to environmental stimulus	GO:0104004	0.0962577	1.01656	2	BRCA1,TIMP1	TIMP1	BRCA1	1	1
GO:BP	cellular response to abiotic stimulus	GO:0071214	0.0962577	1.01656	2	BRCA1,TIMP1	TIMP1	BRCA1	1	1
GO:BP	vasodilation	GO:0042311	0.0963076	1.01634	1	KLF2	KLF2		1	0
GO:BP	regulation of sprouting angiogenesis	GO:1903670	0.0963076	1.01634	1	KLF2	KLF2		1	0
GO:BP	regulation of calcium-mediated signaling	GO:0050848	0.0963076	1.01634	1	RCAN1	RCAN1		1	0
GO:BP	regulation of nitric oxide metabolic process	GO:0080164	0.0963076	1.01634	1	KLF2	KLF2		1	0
GO:BP	epigenetic regulation of gene expression	GO:0040029	0.0967655	1.01428	2	BRCA1,KLF2	KLF2	BRCA1	1	1
GO:BP	regulation of blood pressure	GO:0008217	0.096836	1.01396	1	IER3	IER3		1	0
GO:BP	biogenic amine biosynthetic process	GO:0042401	0.0970547	1.01298	1	SRM	SRM		1	0
GO:BP	cellular component disassembly	GO:0022411	0.0970547	1.01298	3	STMN2,STMND1,DDIT4	STMN2, DDIT4	STMND1	2	1
GO:BP	amine biosynthetic process	GO:0009309	0.0970547	1.01298	1	SRM	SRM		1	0
GO:BP	response to transforming growth factor beta	GO:0071559	0.0970547	1.01298	2	JUN,NEPN	JUN	NEPN	1	1
GO:BP	cellular response to corticosteroid stimulus	GO:0071384	0.0970547	1.01298	1	DDIT4	DDIT4		1	0
GO:BP	embryo implantation	GO:0007566	0.0982713	1.00757	1	TIMP1	TIMP1		1	0
GO:BP	positive regulation of calcium ion transport	GO:0051928	0.0983832	1.00708	1	WFS1	WFS1		1	0
GO:BP	regulation of fatty acid biosynthetic process	GO:0042304	0.09904	1.00419	1	BRCA1		BRCA1	0	1
GO:BP	synaptic vesicle recycling	GO:0036465	0.09904	1.00419	1	SYNJ2		SYNJ2	0	1
GO:BP	leukocyte differentiation	GO:0002521	0.0993428	1.00286	3	TRIB1,APCS,LEF1	TRIB1, LEF1	APCS	2	1
GO:BP	innate immune response	GO:0045087	0.100614	0.99734	3	LOC616364,CCL24,APCS	LOC616364, CCL24	APCS	2	1
GO:BP	establishment of chromosome localization	GO:0051303	0.100826	0.996429	1	NUF2		NUF2	0	1
GO:BP	endocrine hormone secretion	GO:0060986	0.100993	0.995707	1	SELENOM	SELENOM		1	0
GO:BP	intracellular estrogen receptor signaling pathway	GO:0030520	0.101101	0.995246	1	BRCA1		BRCA1	0	1
GO:BP	circadian regulation of gene expression	GO:0032922	0.101629	0.992981	1	NR0B2		NR0B2	0	1
GO:BP	cellular response to glucose starvation	GO:0042149	0.101664	0.992834	1	BHLHA15	BHLHA15		1	0
GO:BP	erythrocyte development	GO:0048821	0.101664	0.992834	1	KLF2	KLF2		1	0
GO:BP	retinoic acid receptor signaling pathway	GO:0048384	0.101664	0.992834	1	KLF2	KLF2		1	0
GO:BP	embryonic organ morphogenesis	GO:0048562	0.101797	0.992266	2	STOX1,SLC44A4	SLC44A4	STOX1	1	1
GO:BP	endoplasmic reticulum to cytosol transport	GO:1903513	0.101797	0.992266	1	HERPUD1	HERPUD1		1	0
GO:BP	retrograde protein transport, ER to cytosol	GO:0030970	0.101797	0.992266	1	HERPUD1	HERPUD1		1	0
GO:BP	nuclear DNA replication	GO:0033260	0.102271	0.990246	1	NUGGC		NUGGC	0	1
GO:BP	multicellular organismal-level chemical homeostasis	GO:0140962	0.102294	0.99015	1	WFS1	WFS1		1	0
GO:BP	osteoblast differentiation	GO:0001649	0.103108	0.986707	2	LEF1,JUND	LEF1, JUND		2	0
GO:BP	organic hydroxy compound transport	GO:0015850	0.103108	0.986707	2	SLCO1A2,SELENOM	SELENOM	SLCO1A2	1	1
GO:BP	detection of stimulus	GO:0051606	0.103359	0.985653	1	NR4A1	NR4A1		1	0
GO:BP	ATP biosynthetic process	GO:0006754	0.103488	0.98511	1	ATP8		ATP8	0	1
GO:BP	labyrinthine layer development	GO:0060711	0.103644	0.984455	1	LEF1	LEF1		1	0
GO:BP	membrane protein ectodomain proteolysis	GO:0006509	0.103644	0.984455	1	TIMP1	TIMP1		1	0
GO:BP	diol metabolic process	GO:0034311	0.103644	0.984455	1	SPTSSB		SPTSSB	0	1
GO:BP	protein ubiquitination	GO:0016567	0.103644	0.984455	4	RNF122,WFS1,BRCA1,HERPUD1	RNF122, WFS1, HERPUD1	BRCA1	3	1
GO:BP	positive regulation of cell-cell adhesion	GO:0022409	0.103644	0.984455	1	PLAUR	PLAUR		1	0
GO:BP	neuroepithelial cell differentiation	GO:0060563	0.103644	0.984455	1	LEF1	LEF1		1	0
GO:BP	negative regulation of locomotion	GO:0040013	0.103644	0.984455	2	TRIB1,TIMP1	TRIB1, TIMP1		2	0
GO:BP	chromosome localization	GO:0050000	0.103944	0.983202	1	NUF2		NUF2	0	1
GO:BP	regulation of peptidase activity	GO:0052547	0.105648	0.976137	1	TFPI		TFPI	0	1
GO:BP	positive regulation of mitotic cell cycle phase transition	GO:1901992	0.105698	0.975934	1	STOX1		STOX1	0	1
GO:BP	respiratory system development	GO:0060541	0.105852	0.975301	2	LEF1,KLF2	LEF1, KLF2		2	0
GO:BP	actin filament-based process	GO:0030029	0.105969	0.97482	3	FZD10,CCL24,MYO1A	CCL24	FZD10, MYO1A	1	2
GO:BP	negative regulation of lipid biosynthetic process	GO:0051055	0.106273	0.973576	1	BRCA1		BRCA1	0	1
GO:BP	intrinsic apoptotic signaling pathway in response to DNA damage by p53 class mediator	GO:0042771	0.10684	0.971266	1	DDIT4	DDIT4		1	0
GO:BP	columnar/cuboidal epithelial cell development	GO:0002066	0.10684	0.971266	1	BHLHA15	BHLHA15		1	0
GO:BP	biomineral tissue development	GO:0031214	0.10684	0.971266	1	PHOSPHO1	PHOSPHO1		1	0
GO:BP	purine-containing compound metabolic process	GO:0072521	0.107273	0.96951	3	IER3,ATP8,DDIT4	IER3, DDIT4	ATP8	2	1
GO:BP	neutral lipid catabolic process	GO:0046461	0.107273	0.96951	1	AADAC		AADAC	0	1
GO:BP	acylglycerol catabolic process	GO:0046464	0.107273	0.96951	1	AADAC		AADAC	0	1
GO:BP	protein localization to chromatin	GO:0071168	0.107788	0.967428	1	LEF1	LEF1		1	0
GO:BP	negative regulation of hydrolase activity	GO:0051346	0.108015	0.966517	1	TFPI		TFPI	0	1
GO:BP	organophosphate catabolic process	GO:0046434	0.108015	0.966517	2	IER3,DDIT4	IER3, DDIT4		2	0
GO:BP	positive regulation of GTPase activity	GO:0043547	0.108015	0.966517	1	ABR	ABR		1	0
GO:BP	vesicle cytoskeletal trafficking	GO:0099518	0.109372	0.961094	1	MYO1A		MYO1A	0	1
GO:BP	non-membrane-bounded organelle assembly	GO:0140694	0.109784	0.959459	1	HSPA1A	HSPA1A		1	0
GO:BP	positive regulation of epithelial to mesenchymal transition	GO:0010718	0.109784	0.959459	1	LEF1	LEF1		1	0
GO:BP	regulation of muscle tissue development	GO:1901861	0.109784	0.959459	1	LEF1	LEF1		1	0
GO:BP	positive regulation of immune system process	GO:0002684	0.109784	0.959459	5	TRIB1,CCL24,LEF1,LBP,CXCL14	TRIB1, CCL24, LEF1, LBP	CXCL14	4	1
GO:BP	body morphogenesis	GO:0010171	0.109784	0.959459	1	LEF1	LEF1		1	0
GO:BP	negative regulation of muscle cell differentiation	GO:0051148	0.110275	0.957524	1	BHLHA15	BHLHA15		1	0
GO:BP	cellular homeostasis	GO:0019725	0.110567	0.956375	4	WFS1,MT1A,ATP13A4,HERPUD1	WFS1, MT1A, HERPUD1	ATP13A4	3	1
GO:BP	adipose tissue development	GO:0060612	0.110919	0.954995	1	SELENOM	SELENOM		1	0
GO:BP	cell cycle DNA replication	GO:0044786	0.11095	0.954872	1	NUGGC		NUGGC	0	1
GO:BP	embryonic morphogenesis	GO:0048598	0.112052	0.950579	3	STOX1,SLC44A4,LEF1	SLC44A4, LEF1	STOX1	2	1
GO:BP	regulation of catalytic activity	GO:0050790	0.112052	0.950579	2	ABR,TFPI	ABR	TFPI	1	1
GO:BP	regulation of viral genome replication	GO:0045069	0.112075	0.950492	1	CXCL8	CXCL8		1	0
GO:BP	regulation of neutrophil migration	GO:1902622	0.113284	0.945831	1	LBP	LBP		1	0
GO:BP	regulation of macrophage activation	GO:0043030	0.113284	0.945831	1	LBP	LBP		1	0
GO:BP	regulation of axonogenesis	GO:0050770	0.113284	0.945831	1	MAP3K13		MAP3K13	0	1
GO:BP	regulation of animal organ morphogenesis	GO:2000027	0.113284	0.945831	1	STOX1		STOX1	0	1
GO:BP	animal organ morphogenesis	GO:0009887	0.113736	0.944102	4	PHOSPHO1,STOX1,SLC44A4,LEF1	PHOSPHO1, SLC44A4, LEF1	STOX1	3	1
GO:BP	forebrain generation of neurons	GO:0021872	0.11386	0.94363	1	LEF1	LEF1		1	0
GO:BP	hair cell differentiation	GO:0035315	0.114708	0.940405	1	SLC44A4	SLC44A4		1	0
GO:BP	carbohydrate derivative biosynthetic process	GO:1901137	0.116701	0.932924	1	MUSTN1	MUSTN1		1	0
GO:BP	nitric oxide biosynthetic process	GO:0006809	0.116896	0.932199	1	KLF2	KLF2		1	0
GO:BP	amino acid metabolic process	GO:0006520	0.117431	0.930217	2	PSPH,PSAT1		PSPH, PSAT1	0	2
GO:BP	mesenchyme morphogenesis	GO:0072132	0.118612	0.925873	1	LEF1	LEF1		1	0
GO:BP	purine ribonucleoside triphosphate biosynthetic process	GO:0009206	0.118949	0.924639	1	ATP8		ATP8	0	1
GO:BP	positive regulation of developmental growth	GO:0048639	0.119337	0.923227	1	MAP3K13		MAP3K13	0	1
GO:BP	nucleotide metabolic process	GO:0009117	0.119857	0.921335	3	IER3,ATP8,DDIT4	IER3, DDIT4	ATP8	2	1
GO:BP	neuron projection extension	GO:1990138	0.120162	0.920232	1	MAP3K13		MAP3K13	0	1
GO:BP	purine nucleoside triphosphate biosynthetic process	GO:0009145	0.120491	0.919046	1	ATP8		ATP8	0	1
GO:BP	face development	GO:0060324	0.120656	0.918449	1	LEF1	LEF1		1	0
GO:BP	negative regulation of reproductive process	GO:2000242	0.12092	0.9175	1	TIMP1	TIMP1		1	0
GO:BP	positive regulation of JNK cascade	GO:0046330	0.121478	0.915503	1	FZD10		FZD10	0	1
GO:BP	positive regulation of cellular component biogenesis	GO:0044089	0.121728	0.914611	1	HSPA1A	HSPA1A		1	0
GO:BP	positive regulation of peptidyl-serine phosphorylation	GO:0033138	0.122974	0.910188	1	STOX1		STOX1	0	1
GO:BP	regulation of triglyceride metabolic process	GO:0090207	0.124059	0.90637	1	AADAC		AADAC	0	1
GO:BP	macromolecule localization	GO:0033036	0.124389	0.905218	10	PPP1R15A,ZDHHC19,SLCO1A2,TTPA,LEF1,SELENOM,APOLD1,LBP,SLCO4A1,HERPUD1	PPP1R15A, ZDHHC19, LEF1, SELENOM, APOLD1, LBP, SLCO4A1, HERPUD1	SLCO1A2, TTPA	8	2
GO:BP	regulation of granulocyte chemotaxis	GO:0071622	0.124457	0.904982	1	LBP	LBP		1	0
GO:BP	positive regulation of lymphocyte migration	GO:2000403	0.124457	0.904982	1	CXCL14		CXCL14	0	1
GO:BP	negative regulation of cytokine production	GO:0001818	0.124544	0.904677	2	LEF1,LBP	LEF1, LBP		2	0
GO:BP	regulation of epithelial cell apoptotic process	GO:1904035	0.124544	0.904677	1	WFS1	WFS1		1	0
GO:BP	negative regulation of blood coagulation	GO:0030195	0.124605	0.904464	1	TFPI		TFPI	0	1
GO:BP	nitric oxide metabolic process	GO:0046209	0.124605	0.904464	1	KLF2	KLF2		1	0
GO:BP	lung epithelium development	GO:0060428	0.124605	0.904464	1	KLF2	KLF2		1	0
GO:BP	positive regulation of cell cycle phase transition	GO:1901989	0.124824	0.903702	1	STOX1		STOX1	0	1
GO:BP	transcription by RNA polymerase III	GO:0006383	0.124966	0.903209	1	LOC112441635	LOC112441635		1	0
GO:BP	nucleoside phosphate metabolic process	GO:0006753	0.125002	0.903084	3	IER3,ATP8,DDIT4	IER3, DDIT4	ATP8	2	1
GO:BP	response to glucocorticoid	GO:0051384	0.126244	0.89879	1	DDIT4	DDIT4		1	0
GO:BP	defense response to virus	GO:0051607	0.126244	0.89879	2	SLFN11,DDIT4	DDIT4	SLFN11	1	1
GO:BP	cellular response to ionizing radiation	GO:0071479	0.12656	0.897705	1	BRCA1		BRCA1	0	1
GO:BP	reactive nitrogen species metabolic process	GO:2001057	0.127008	0.896169	1	KLF2	KLF2		1	0
GO:BP	negative regulation of hemostasis	GO:1900047	0.127165	0.895632	1	TFPI		TFPI	0	1
GO:BP	protein modification by small protein conjugation	GO:0032446	0.127589	0.894188	4	RNF122,WFS1,BRCA1,HERPUD1	RNF122, WFS1, HERPUD1	BRCA1	3	1
GO:BP	ribonucleoside triphosphate biosynthetic process	GO:0009201	0.127657	0.893956	1	ATP8		ATP8	0	1
GO:BP	membrane protein proteolysis	GO:0033619	0.127981	0.892853	1	TIMP1	TIMP1		1	0
GO:BP	calcium ion transport	GO:0006816	0.128849	0.88992	2	WFS1,BHLHA15	WFS1, BHLHA15		2	0
GO:BP	canonical Wnt signaling pathway	GO:0060070	0.129377	0.888143	2	FZD10,LEF1	LEF1	FZD10	1	1
GO:BP	carbohydrate derivative catabolic process	GO:1901136	0.129377	0.888143	2	IER3,DDIT4	IER3, DDIT4		2	0
GO:BP	regulation of G1/S transition of mitotic cell cycle	GO:2000045	0.130331	0.884951	1	STOX1		STOX1	0	1
GO:BP	T-helper cell differentiation	GO:0042093	0.130636	0.883936	1	LEF1	LEF1		1	0
GO:BP	toll-like receptor 4 signaling pathway	GO:0034142	0.131937	0.879634	1	LBP	LBP		1	0
GO:BP	negative regulation of immune system process	GO:0002683	0.131972	0.879519	2	TRIB1,APCS	TRIB1	APCS	1	1
GO:BP	protein targeting to ER	GO:0045047	0.132028	0.879334	1	HERPUD1	HERPUD1		1	0
GO:BP	negative regulation of defense response	GO:0031348	0.132165	0.878882	1	IER3	IER3		1	0
GO:BP	regulation of cell size	GO:0008361	0.132549	0.877624	1	MAP3K13		MAP3K13	0	1
GO:BP	CD4-positive, alpha-beta T cell differentiation involved in immune response	GO:0002294	0.132549	0.877624	1	LEF1	LEF1		1	0
GO:BP	bone development	GO:0060348	0.132685	0.877178	1	PHOSPHO1	PHOSPHO1		1	0
GO:BP	regulation of protein phosphorylation	GO:0001932	0.132784	0.876854	2	PLAUR,STOX1	PLAUR	STOX1	1	1
GO:BP	renal system process	GO:0003014	0.132888	0.876514	1	WFS1	WFS1		1	0
GO:BP	regulation of Wnt signaling pathway	GO:0030111	0.134165	0.872361	2	LOC512869,LEF1	LEF1	LOC512869	1	1
GO:BP	positive regulation of epithelial cell differentiation	GO:0030858	0.134345	0.871779	1	LEF1	LEF1		1	0
GO:BP	alpha-beta T cell differentiation involved in immune response	GO:0002293	0.134345	0.871779	1	LEF1	LEF1		1	0
GO:BP	alpha-beta T cell activation involved in immune response	GO:0002287	0.134345	0.871779	1	LEF1	LEF1		1	0
GO:BP	hemopoiesis	GO:0030097	0.134442	0.871466	4	TRIB1,APCS,LEF1,KLF2	TRIB1, LEF1, KLF2	APCS	3	1
GO:BP	negative regulation of coagulation	GO:0050819	0.134716	0.870582	1	TFPI		TFPI	0	1
GO:BP	cellular response to alcohol	GO:0097306	0.135144	0.869204	1	BRCA1		BRCA1	0	1
GO:BP	regulation of striated muscle cell differentiation	GO:0051153	0.135184	0.869076	1	BHLHA15	BHLHA15		1	0
GO:BP	positive regulation of mitotic cell cycle	GO:0045931	0.135213	0.868982	1	STOX1		STOX1	0	1
GO:BP	establishment of organelle localization	GO:0051656	0.135764	0.867217	2	NUF2,MYO1A		NUF2, MYO1A	0	2
GO:BP	negative regulation of tumor necrosis factor production	GO:0032720	0.136335	0.865391	1	LBP	LBP		1	0
GO:BP	negative regulation of viral process	GO:0048525	0.136565	0.86466	1	APCS		APCS	0	1
GO:BP	vitamin metabolic process	GO:0006766	0.136565	0.86466	1	TTPA		TTPA	0	1
GO:BP	regulation of intracellular steroid hormone receptor signaling pathway	GO:0033143	0.136637	0.86443	1	BRCA1		BRCA1	0	1
GO:BP	establishment of protein localization to membrane	GO:0090150	0.137291	0.862358	1	ZDHHC19	ZDHHC19		1	0
GO:BP	DNA recombination	GO:0006310	0.137805	0.860736	2	BRCA1,LEF1	LEF1	BRCA1	1	1
GO:BP	hippocampus development	GO:0021766	0.137966	0.860227	1	LEF1	LEF1		1	0
GO:BP	pancreas development	GO:0031016	0.138472	0.858639	1	BHLHA15	BHLHA15		1	0
GO:BP	negative regulation of tumor necrosis factor superfamily cytokine production	GO:1903556	0.138625	0.858157	1	LBP	LBP		1	0
GO:BP	response to radiation	GO:0009314	0.138719	0.857864	2	BRCA1,TIMP1	TIMP1	BRCA1	1	1
GO:BP	nucleoside triphosphate biosynthetic process	GO:0009142	0.138719	0.857864	1	ATP8		ATP8	0	1
GO:BP	sensory perception of taste	GO:0050909	0.139794	0.854511	1	LEF1	LEF1		1	0
GO:BP	monocarboxylic acid metabolic process	GO:0032787	0.139794	0.854511	3	IER3,BRCA1,DDIT4	IER3, DDIT4	BRCA1	2	1
GO:BP	leukocyte activation involved in immune response	GO:0002366	0.139895	0.854198	2	LEF1,LBP	LEF1, LBP		2	0
GO:BP	glandular epithelial cell differentiation	GO:0002067	0.139896	0.854193	1	BHLHA15	BHLHA15		1	0
GO:BP	regulation of neuron differentiation	GO:0045664	0.140113	0.853522	1	MAP3K13		MAP3K13	0	1
GO:BP	developmental cell growth	GO:0048588	0.140949	0.850939	1	MAP3K13		MAP3K13	0	1
GO:BP	regulation of immune system process	GO:0002682	0.141087	0.850512	6	TRIB1,CCL24,APCS,LEF1,LBP,CXCL14	TRIB1, CCL24, LEF1, LBP	APCS, CXCL14	4	2
GO:BP	inorganic ion transmembrane transport	GO:0098660	0.141226	0.850086	4	SLC26A9,ATP8,BHLHA15,SLC26A10	BHLHA15, SLC26A10	SLC26A9, ATP8	2	2
GO:BP	establishment of protein localization to endoplasmic reticulum	GO:0072599	0.141226	0.850086	1	HERPUD1	HERPUD1		1	0
GO:BP	protein exit from endoplasmic reticulum	GO:0032527	0.141226	0.850086	1	HERPUD1	HERPUD1		1	0
GO:BP	cell activation involved in immune response	GO:0002263	0.141226	0.850086	2	LEF1,LBP	LEF1, LBP		2	0
GO:BP	T cell differentiation involved in immune response	GO:0002292	0.141226	0.850086	1	LEF1	LEF1		1	0
GO:BP	superoxide metabolic process	GO:0006801	0.141449	0.849401	1	SOD2	SOD2		1	0
GO:BP	epithelial tube morphogenesis	GO:0060562	0.14272	0.845516	2	STOX1,LEF1	LEF1	STOX1	1	1
GO:BP	protein targeting	GO:0006605	0.14281	0.845241	1	ZDHHC19	ZDHHC19		1	0
GO:BP	regulation of lipid catabolic process	GO:0050994	0.14281	0.845241	1	AADAC		AADAC	0	1
GO:BP	somatic cell DNA recombination	GO:0016444	0.142992	0.844689	1	LEF1	LEF1		1	0
GO:BP	somatic diversification of immune receptors via germline recombination within a single locus	GO:0002562	0.142992	0.844689	1	LEF1	LEF1		1	0
GO:BP	meiotic nuclear division	GO:0140013	0.143127	0.844277	1	NUF2		NUF2	0	1
GO:BP	positive regulation of cell adhesion	GO:0045785	0.144805	0.839217	1	PLAUR	PLAUR		1	0
GO:BP	viral genome replication	GO:0019079	0.145167	0.838133	1	CXCL8	CXCL8		1	0
GO:BP	negative regulation of translation	GO:0017148	0.145167	0.838133	1	WFS1	WFS1		1	0
GO:BP	receptor internalization	GO:0031623	0.145167	0.838133	1	CXCL8	CXCL8		1	0
GO:BP	regulation of phosphorylation	GO:0042325	0.14527	0.837824	2	PLAUR,STOX1	PLAUR	STOX1	1	1
GO:BP	regulation of cell-cell adhesion	GO:0022407	0.145289	0.837766	1	PLAUR	PLAUR		1	0
GO:BP	monoatomic cation transport	GO:0006812	0.145289	0.837766	4	WFS1,ATP8,BHLHA15,ATP13A4	WFS1, BHLHA15	ATP8, ATP13A4	2	2
GO:BP	response to corticosteroid	GO:0031960	0.145289	0.837766	1	DDIT4	DDIT4		1	0
GO:BP	regulation of cell cycle G1/S phase transition	GO:1902806	0.145563	0.836948	1	STOX1		STOX1	0	1
GO:BP	cell morphogenesis	GO:0000902	0.145741	0.836418	4	MAP3K13,CCL24,LEF1,KLF2	CCL24, LEF1, KLF2	MAP3K13	3	1
GO:BP	positive regulation of monoatomic ion transport	GO:0043270	0.145933	0.835846	1	WFS1	WFS1		1	0
GO:BP	regulation of lipid metabolic process	GO:0019216	0.146598	0.833871	2	BRCA1,AADAC		BRCA1, AADAC	0	2
GO:BP	regulation of cell adhesion	GO:0030155	0.146598	0.833871	3	PLAUR,CXCL8,LEF1	PLAUR, CXCL8, LEF1		3	0
GO:BP	mechanoreceptor differentiation	GO:0042490	0.146735	0.833467	1	SLC44A4	SLC44A4		1	0
GO:BP	skeletal system morphogenesis	GO:0048705	0.146735	0.833467	1	PHOSPHO1	PHOSPHO1		1	0
GO:BP	organophosphate metabolic process	GO:0019637	0.146735	0.833467	3	IER3,SYNJ2,ATP8	IER3	SYNJ2, ATP8	1	2
GO:BP	neuron fate commitment	GO:0048663	0.147065	0.832491	1	BHLHA15	BHLHA15		1	0
GO:BP	regulation of peptidyl-serine phosphorylation	GO:0033135	0.148454	0.828408	1	STOX1		STOX1	0	1
GO:BP	cell surface toll-like receptor signaling pathway	GO:0140895	0.149588	0.825104	1	LBP	LBP		1	0
GO:BP	female gonad development	GO:0008585	0.150121	0.823559	1	AFP		AFP	0	1
GO:BP	actin filament organization	GO:0007015	0.150121	0.823559	2	CCL24,MYO1A	CCL24	MYO1A	1	1
GO:BP	positive regulation of neurogenesis	GO:0050769	0.150271	0.823124	1	MAP3K13		MAP3K13	0	1
GO:BP	negative regulation of Wnt signaling pathway	GO:0030178	0.150338	0.822932	1	LOC512869		LOC512869	0	1
GO:BP	regulation of JNK cascade	GO:0046328	0.150945	0.821181	1	FZD10		FZD10	0	1
GO:BP	regulation of intracellular transport	GO:0032386	0.150945	0.821181	1	IER3	IER3		1	0
GO:BP	nucleobase-containing small molecule metabolic process	GO:0055086	0.15098	0.821079	3	IER3,ATP8,DDIT4	IER3, DDIT4	ATP8	2	1
GO:BP	regulation of myoblast differentiation	GO:0045661	0.151567	0.819396	1	CXCL14		CXCL14	0	1
GO:BP	positive regulation of pattern recognition receptor signaling pathway	GO:0062208	0.151584	0.819348	1	LBP	LBP		1	0
GO:BP	regulation of G protein-coupled receptor signaling pathway	GO:0008277	0.151676	0.819083	1	CXCL8	CXCL8		1	0
GO:BP	negative regulation of extrinsic apoptotic signaling pathway	GO:2001237	0.151932	0.818351	1	BRCA1		BRCA1	0	1
GO:BP	regulation of fatty acid metabolic process	GO:0019217	0.151932	0.818351	1	BRCA1		BRCA1	0	1
GO:BP	positive regulation of hydrolase activity	GO:0051345	0.152093	0.81789	1	ABR	ABR		1	0
GO:BP	development of primary female sexual characteristics	GO:0046545	0.152461	0.816841	1	AFP		AFP	0	1
GO:BP	negative regulation of catalytic activity	GO:0043086	0.152656	0.816287	1	TFPI		TFPI	0	1
GO:BP	somatic diversification of immune receptors	GO:0002200	0.153196	0.814753	1	LEF1	LEF1		1	0
GO:BP	somitogenesis	GO:0001756	0.153196	0.814753	1	LEF1	LEF1		1	0
GO:BP	negative regulation of lipid metabolic process	GO:0045833	0.153346	0.814328	1	BRCA1		BRCA1	0	1
GO:BP	positive regulation of interleukin-8 production	GO:0032757	0.153444	0.81405	1	LBP	LBP		1	0
GO:BP	glycerolipid catabolic process	GO:0046503	0.153564	0.813711	1	AADAC		AADAC	0	1
GO:BP	polyol biosynthetic process	GO:0046173	0.154678	0.81057	1	SPTSSB		SPTSSB	0	1
GO:BP	response to organic cyclic compound	GO:0014070	0.154678	0.81057	3	BRCA1,DDIT4,TFPI	DDIT4	BRCA1, TFPI	1	2
GO:BP	endocrine process	GO:0050886	0.154678	0.81057	1	SELENOM	SELENOM		1	0
GO:BP	regulation of blood coagulation	GO:0030193	0.154696	0.810522	1	TFPI		TFPI	0	1
GO:BP	peptidyl-serine phosphorylation	GO:0018105	0.155618	0.80794	1	STOX1		STOX1	0	1
GO:BP	cell surface pattern recognition receptor signaling pathway	GO:0002752	0.155618	0.80794	1	LBP	LBP		1	0
GO:BP	icosanoid transport	GO:0071715	0.155924	0.807086	1	SLCO4A1	SLCO4A1		1	0
GO:BP	regulation of body fluid levels	GO:0050878	0.156549	0.80535	2	WFS1,TFPI	WFS1	TFPI	1	1
GO:BP	CD4-positive, alpha-beta T cell differentiation	GO:0043367	0.156549	0.80535	1	LEF1	LEF1		1	0
GO:BP	negative regulation of TOR signaling	GO:0032007	0.157136	0.803725	1	DDIT4	DDIT4		1	0
GO:BP	neuroblast proliferation	GO:0007405	0.158215	0.800751	1	LEF1	LEF1		1	0
GO:BP	cellular response to UV	GO:0034644	0.158215	0.800751	1	TIMP1	TIMP1		1	0
GO:BP	symbiont entry into host cell	GO:0046718	0.158215	0.800751	1	APCS		APCS	0	1
GO:BP	mesoderm formation	GO:0001707	0.158215	0.800751	1	LEF1	LEF1		1	0
GO:BP	negative regulation of transforming growth factor beta receptor signaling pathway	GO:0030512	0.15823	0.800711	1	NEPN		NEPN	0	1
GO:BP	meiotic cell cycle process	GO:1903046	0.158329	0.80044	1	NUF2		NUF2	0	1
GO:BP	visual perception	GO:0007601	0.158477	0.800035	1	WFS1	WFS1		1	0
GO:BP	protein modification by small protein conjugation or removal	GO:0070647	0.158913	0.798841	4	RNF122,WFS1,BRCA1,HERPUD1	RNF122, WFS1, HERPUD1	BRCA1	3	1
GO:BP	regulation of hemostasis	GO:1900046	0.158997	0.79861	1	TFPI		TFPI	0	1
GO:BP	developmental growth involved in morphogenesis	GO:0060560	0.159681	0.796746	1	MAP3K13		MAP3K13	0	1
GO:BP	positive regulation of chemokine production	GO:0032722	0.159681	0.796746	1	LBP	LBP		1	0
GO:BP	antimicrobial humoral immune response mediated by antimicrobial peptide	GO:0061844	0.160449	0.794664	1	CXCL14		CXCL14	0	1
GO:BP	negative regulation of amide metabolic process	GO:0034249	0.16063	0.794173	1	WFS1	WFS1		1	0
GO:BP	cellular response to ketone	GO:1901655	0.160764	0.793812	1	DDIT4	DDIT4		1	0
GO:BP	intrinsic apoptotic signaling pathway by p53 class mediator	GO:0072332	0.160764	0.793812	1	DDIT4	DDIT4		1	0
GO:BP	G1/S transition of mitotic cell cycle	GO:0000082	0.160796	0.793726	1	STOX1		STOX1	0	1
GO:BP	digestive tract development	GO:0048565	0.160965	0.79327	1	CXCL8	CXCL8		1	0
GO:BP	positive regulation of T cell differentiation	GO:0045582	0.160965	0.79327	1	LEF1	LEF1		1	0
GO:BP	mesoderm morphogenesis	GO:0048332	0.160965	0.79327	1	LEF1	LEF1		1	0
GO:BP	actin filament-based movement	GO:0030048	0.160965	0.79327	1	MYO1A		MYO1A	0	1
GO:BP	negative regulation of wound healing	GO:0061045	0.163508	0.786462	1	TFPI		TFPI	0	1
GO:BP	peptidyl-serine modification	GO:0018209	0.163708	0.78593	1	STOX1		STOX1	0	1
GO:BP	sensory perception of light stimulus	GO:0050953	0.163708	0.78593	1	WFS1	WFS1		1	0
GO:BP	defense response to bacterium	GO:0042742	0.164967	0.782603	2	CAMP,LBP	CAMP, LBP		2	0
GO:BP	embryonic placenta development	GO:0001892	0.166698	0.778069	1	LEF1	LEF1		1	0
GO:BP	regulation of GTPase activity	GO:0043087	0.166698	0.778069	1	ABR	ABR		1	0
GO:BP	odontogenesis of dentin-containing tooth	GO:0042475	0.166698	0.778069	1	LEF1	LEF1		1	0
GO:BP	roof of mouth development	GO:0060021	0.166698	0.778069	1	LEF1	LEF1		1	0
GO:BP	positive regulation of leukocyte activation	GO:0002696	0.167629	0.775651	2	LEF1,LBP	LEF1, LBP		2	0
GO:BP	digestive system development	GO:0055123	0.168155	0.774289	1	CXCL8	CXCL8		1	0
GO:BP	regulation of coagulation	GO:0050818	0.168155	0.774289	1	TFPI		TFPI	0	1
GO:BP	female sex differentiation	GO:0046660	0.168539	0.773299	1	AFP		AFP	0	1
GO:BP	negative regulation of neuron apoptotic process	GO:0043524	0.169453	0.770951	1	WFS1	WFS1		1	0
GO:BP	chromatin remodeling	GO:0006338	0.169741	0.770214	3	BRCA1,SMARCA1,KLF2	KLF2	BRCA1, SMARCA1	1	2
GO:BP	cellular oxidant detoxification	GO:0098869	0.169983	0.769595	1	SOD2	SOD2		1	0
GO:BP	meiotic cell cycle	GO:0051321	0.171015	0.766966	1	NUF2		NUF2	0	1
GO:BP	post-translational protein modification	GO:0043687	0.17103	0.766927	4	RNF122,WFS1,BRCA1,HERPUD1	RNF122, WFS1, HERPUD1	BRCA1	3	1
GO:BP	mitochondrial transmembrane transport	GO:1990542	0.17103	0.766927	1	BHLHA15	BHLHA15		1	0
GO:BP	regulation of cell shape	GO:0008360	0.171296	0.766253	1	CCL24	CCL24		1	0
GO:BP	response to virus	GO:0009615	0.171316	0.766202	2	SLFN11,DDIT4	DDIT4	SLFN11	1	1
GO:BP	regulation of neural precursor cell proliferation	GO:2000177	0.171771	0.765051	1	SMARCA1		SMARCA1	0	1
GO:BP	positive regulation of mononuclear cell migration	GO:0071677	0.171988	0.764503	1	CXCL14		CXCL14	0	1
GO:BP	myeloid cell development	GO:0061515	0.171988	0.764503	1	KLF2	KLF2		1	0
GO:BP	positive regulation of phosphatidylinositol 3-kinase/protein kinase B signal transduction	GO:0051897	0.171988	0.764503	1	STOX1		STOX1	0	1
GO:BP	production of molecular mediator involved in inflammatory response	GO:0002532	0.172555	0.763073	1	LBP	LBP		1	0
GO:BP	negative regulation of protein catabolic process	GO:0042177	0.173212	0.761422	1	TIMP1	TIMP1		1	0
GO:BP	regulation of lymphocyte migration	GO:2000401	0.174599	0.757959	1	CXCL14		CXCL14	0	1
GO:BP	defense response to Gram-negative bacterium	GO:0050829	0.174924	0.757151	1	LBP	LBP		1	0
GO:BP	limbic system development	GO:0021761	0.175159	0.756567	1	LEF1	LEF1		1	0
GO:BP	positive regulation of nervous system development	GO:0051962	0.175691	0.75525	1	MAP3K13		MAP3K13	0	1
GO:BP	lipid metabolic process	GO:0006629	0.17614	0.754141	5	SYNJ2,AFP,BRCA1,SPTSSB,AADAC		SYNJ2, AFP, BRCA1, SPTSSB, AADAC	0	5
GO:BP	ceramide biosynthetic process	GO:0046513	0.176247	0.753879	1	SPTSSB		SPTSSB	0	1
GO:BP	integrin-mediated signaling pathway	GO:0007229	0.176276	0.753808	1	TIMP1	TIMP1		1	0
GO:BP	regulation of epithelial to mesenchymal transition	GO:0010717	0.17672	0.752715	1	LEF1	LEF1		1	0
GO:BP	positive regulation of cell activation	GO:0050867	0.177549	0.750681	2	LEF1,LBP	LEF1, LBP		2	0
GO:BP	endocytosis	GO:0006897	0.178453	0.748475	2	CXCL8,SYNJ2	CXCL8	SYNJ2	1	1
GO:BP	cell cycle G1/S phase transition	GO:0044843	0.178572	0.748187	1	STOX1		STOX1	0	1
GO:BP	biogenic amine metabolic process	GO:0006576	0.179529	0.745864	1	SRM	SRM		1	0
GO:BP	signal release	GO:0023061	0.179913	0.744936	2	SLC44A4,SELENOM	SLC44A4, SELENOM		2	0
GO:BP	positive regulation of osteoblast differentiation	GO:0045669	0.179913	0.744936	1	JUND	JUND		1	0
GO:BP	axon development	GO:0061564	0.179913	0.744936	2	MAP3K13,BHLHA15	BHLHA15	MAP3K13	1	1
GO:BP	positive regulation of lymphocyte differentiation	GO:0045621	0.179913	0.744936	1	LEF1	LEF1		1	0
GO:BP	intracellular transport	GO:0046907	0.179913	0.744936	2	HSPA1A,IER3	HSPA1A, IER3		2	0
GO:BP	heterochromatin formation	GO:0031507	0.180036	0.744641	1	BRCA1		BRCA1	0	1
GO:BP	cellular response to light stimulus	GO:0071482	0.180504	0.743514	1	TIMP1	TIMP1		1	0
GO:BP	female pregnancy	GO:0007565	0.180504	0.743514	1	TIMP1	TIMP1		1	0
GO:BP	interleukin-8 production	GO:0032637	0.180652	0.743157	1	LBP	LBP		1	0
GO:BP	regulation of interleukin-8 production	GO:0032677	0.180652	0.743157	1	LBP	LBP		1	0
GO:BP	regulation of calcium ion transport	GO:0051924	0.181249	0.741726	1	WFS1	WFS1		1	0
GO:BP	intracellular steroid hormone receptor signaling pathway	GO:0030518	0.181249	0.741726	1	BRCA1		BRCA1	0	1
GO:BP	cellular response to acid chemical	GO:0071229	0.181813	0.740375	1	KLF2	KLF2		1	0
GO:BP	myeloid cell activation involved in immune response	GO:0002275	0.182711	0.738236	1	LBP	LBP		1	0
GO:BP	positive regulation of DNA repair	GO:0045739	0.182711	0.738236	1	BRCA1		BRCA1	0	1
GO:BP	somite development	GO:0061053	0.182816	0.737987	1	LEF1	LEF1		1	0
GO:BP	transmembrane receptor protein tyrosine kinase signaling pathway	GO:0007169	0.182816	0.737987	1	PLAUR	PLAUR		1	0
GO:BP	regulation of response to biotic stimulus	GO:0002831	0.182889	0.737813	1	TRIB1	TRIB1		1	0
GO:BP	phosphatidylinositol metabolic process	GO:0046488	0.183202	0.73707	1	SYNJ2		SYNJ2	0	1
GO:BP	innate immune response activating cell surface receptor signaling pathway	GO:0002220	0.184569	0.733842	1	LBP	LBP		1	0
GO:BP	regulation of actin filament polymerization	GO:0030833	0.184569	0.733842	1	CCL24	CCL24		1	0
GO:BP	macrophage activation	GO:0042116	0.184569	0.733842	1	LBP	LBP		1	0
GO:BP	nuclear transport	GO:0051169	0.184685	0.733569	1	IER3	IER3		1	0
GO:BP	nucleocytoplasmic transport	GO:0006913	0.184685	0.733569	1	IER3	IER3		1	0
GO:BP	CD4-positive, alpha-beta T cell activation	GO:0035710	0.185906	0.730707	1	LEF1	LEF1		1	0
GO:BP	cellular lipid metabolic process	GO:0044255	0.186492	0.72934	4	SYNJ2,BRCA1,SPTSSB,AADAC		SYNJ2, BRCA1, SPTSSB, AADAC	0	4
GO:BP	positive regulation of tumor necrosis factor production	GO:0032760	0.186531	0.729249	1	LBP	LBP		1	0
GO:BP	positive regulation of tumor necrosis factor superfamily cytokine production	GO:1903557	0.189007	0.723521	1	LBP	LBP		1	0
GO:BP	multi-organism reproductive process	GO:0044703	0.18926	0.722942	1	TIMP1	TIMP1		1	0
GO:BP	T cell activation involved in immune response	GO:0002286	0.189419	0.722577	1	LEF1	LEF1		1	0
GO:BP	mononuclear cell differentiation	GO:1903131	0.189804	0.721696	2	APCS,LEF1	LEF1	APCS	1	1
GO:BP	heterochromatin organization	GO:0070828	0.189867	0.721551	1	BRCA1		BRCA1	0	1
GO:BP	female gamete generation	GO:0007292	0.190099	0.721021	1	AFP		AFP	0	1
GO:BP	regulation of muscle cell differentiation	GO:0051147	0.190478	0.720155	1	BHLHA15	BHLHA15		1	0
GO:BP	chemokine production	GO:0032602	0.190628	0.719813	1	LBP	LBP		1	0
GO:BP	regulation of chemokine production	GO:0032642	0.190628	0.719813	1	LBP	LBP		1	0
GO:BP	regulation of developmental growth	GO:0048638	0.190727	0.719588	1	MAP3K13		MAP3K13	0	1
GO:BP	B cell proliferation	GO:0042100	0.192529	0.715504	1	LEF1	LEF1		1	0
GO:BP	response to alcohol	GO:0097305	0.19264	0.715254	1	BRCA1		BRCA1	0	1
GO:BP	olefinic compound metabolic process	GO:0120254	0.194078	0.712024	1	AFP		AFP	0	1
GO:BP	steroid hormone mediated signaling pathway	GO:0043401	0.194196	0.71176	1	BRCA1		BRCA1	0	1
GO:BP	lipoprotein metabolic process	GO:0042157	0.195429	0.709012	1	APOLD1	APOLD1		1	0
GO:BP	regulation of defense response	GO:0031347	0.195429	0.709012	3	IER3,CCL24,LBP	IER3, CCL24, LBP		3	0
GO:BP	protein stabilization	GO:0050821	0.195429	0.709012	1	WFS1	WFS1		1	0
GO:BP	oxidative phosphorylation	GO:0006119	0.195886	0.707996	1	ATP8		ATP8	0	1
GO:BP	myotube differentiation	GO:0014902	0.196104	0.707514	1	BHLHA15	BHLHA15		1	0
GO:BP	response to ionizing radiation	GO:0010212	0.197039	0.705448	1	BRCA1		BRCA1	0	1
GO:BP	regulation of neuron apoptotic process	GO:0043523	0.19742	0.704608	1	WFS1	WFS1		1	0
GO:BP	multi-multicellular organism process	GO:0044706	0.197792	0.703791	1	TIMP1	TIMP1		1	0
GO:BP	alpha-beta T cell differentiation	GO:0046632	0.198981	0.701189	1	LEF1	LEF1		1	0
GO:BP	positive regulation of interleukin-6 production	GO:0032755	0.198981	0.701189	1	LBP	LBP		1	0
GO:BP	circadian rhythm	GO:0007623	0.199642	0.699749	1	NR0B2		NR0B2	0	1
GO:BP	regulation of cellular ketone metabolic process	GO:0010565	0.199848	0.6993	1	BRCA1		BRCA1	0	1
GO:BP	segmentation	GO:0035282	0.200599	0.697672	1	LEF1	LEF1		1	0
GO:BP	endothelial cell differentiation	GO:0045446	0.200787	0.697264	1	APOLD1	APOLD1		1	0
GO:BP	wound healing	GO:0042060	0.200787	0.697264	2	TIMP1,TFPI	TIMP1	TFPI	1	1
GO:BP	negative regulation of molecular function	GO:0044092	0.201212	0.696347	1	TFPI		TFPI	0	1
GO:BP	negative regulation of angiogenesis	GO:0016525	0.201212	0.696347	1	KLF2	KLF2		1	0
GO:BP	negative regulation of response to wounding	GO:1903035	0.201212	0.696347	1	TFPI		TFPI	0	1
GO:BP	organelle assembly	GO:0070925	0.201212	0.696347	1	HSPA1A	HSPA1A		1	0
GO:BP	regulation of actin polymerization or depolymerization	GO:0008064	0.201212	0.696347	1	CCL24	CCL24		1	0
GO:BP	endocrine system development	GO:0035270	0.201212	0.696347	1	BHLHA15	BHLHA15		1	0
GO:BP	regulation of cytokine production	GO:0001817	0.202461	0.693658	3	BRCA1,LEF1,LBP	LEF1, LBP	BRCA1	2	1
GO:BP	carbohydrate derivative transport	GO:1901264	0.202461	0.693658	1	LBP	LBP		1	0
GO:BP	post-transcriptional regulation of gene expression	GO:0010608	0.202638	0.693279	1	PPP1R15A	PPP1R15A		1	0
GO:BP	Notch signaling pathway	GO:0007219	0.202703	0.693141	1	NR0B2		NR0B2	0	1
GO:BP	response to acid chemical	GO:0001101	0.202703	0.693141	1	KLF2	KLF2		1	0
GO:BP	negative regulation of blood vessel morphogenesis	GO:2000181	0.202703	0.693141	1	KLF2	KLF2		1	0
GO:BP	proton transmembrane transport	GO:1902600	0.202908	0.692701	1	ATP8		ATP8	0	1
GO:BP	regulation of actin filament length	GO:0030832	0.202908	0.692701	1	CCL24	CCL24		1	0
GO:BP	amine metabolic process	GO:0009308	0.202908	0.692701	1	SRM	SRM		1	0
GO:BP	regulation of DNA replication	GO:0006275	0.203	0.692504	1	NUGGC		NUGGC	0	1
GO:BP	cell division	GO:0051301	0.203144	0.692196	2	NUF2,LEF1	LEF1	NUF2	1	1
GO:BP	protein localization to chromosome	GO:0034502	0.204001	0.690367	1	LEF1	LEF1		1	0
GO:BP	negative regulation of vasculature development	GO:1901343	0.204225	0.689891	1	KLF2	KLF2		1	0
GO:BP	cellular detoxification	GO:1990748	0.204829	0.688609	1	SOD2	SOD2		1	0
GO:BP	odontogenesis	GO:0042476	0.205572	0.687036	1	LEF1	LEF1		1	0
GO:BP	cytokine production	GO:0001816	0.205822	0.686509	3	BRCA1,LEF1,LBP	LEF1, LBP	BRCA1	2	1
GO:BP	negative regulation of gene expression, epigenetic	GO:0045814	0.207055	0.683914	1	BRCA1		BRCA1	0	1
GO:BP	blood circulation	GO:0008015	0.207309	0.683383	1	IER3	IER3		1	0
GO:BP	synaptic vesicle cycle	GO:0099504	0.207715	0.682531	1	SYNJ2		SYNJ2	0	1
GO:BP	Golgi organization	GO:0007030	0.208825	0.680217	1	BHLHA15	BHLHA15		1	0
GO:BP	mesoderm development	GO:0007498	0.210483	0.676783	1	LEF1	LEF1		1	0
GO:BP	monoatomic cation transmembrane transport	GO:0098655	0.210483	0.676783	3	ATP8,BHLHA15,ATP13A4	BHLHA15	ATP8, ATP13A4	1	2
GO:BP	response to ketone	GO:1901654	0.210599	0.676544	1	DDIT4	DDIT4		1	0
GO:BP	actin filament polymerization	GO:0030041	0.210599	0.676544	1	CCL24	CCL24		1	0
GO:BP	polyol metabolic process	GO:0019751	0.211373	0.67495	1	SPTSSB		SPTSSB	0	1
GO:BP	cellular response to toxic substance	GO:0097237	0.214804	0.667957	1	SOD2	SOD2		1	0
GO:BP	regulation of neurogenesis	GO:0050767	0.215684	0.666182	1	MAP3K13		MAP3K13	0	1
GO:BP	glycerolipid metabolic process	GO:0046486	0.215841	0.665867	2	SYNJ2,AADAC		SYNJ2, AADAC	0	2
GO:BP	establishment of vesicle localization	GO:0051650	0.216046	0.665453	1	MYO1A		MYO1A	0	1
GO:BP	regulation of phosphatidylinositol 3-kinase/protein kinase B signal transduction	GO:0051896	0.216047	0.665453	1	STOX1		STOX1	0	1
GO:BP	translation	GO:0006412	0.216771	0.663998	1	PPP1R15A	PPP1R15A		1	0
GO:BP	circulatory system process	GO:0003013	0.217274	0.662991	1	IER3	IER3		1	0
GO:BP	chromatin organization	GO:0006325	0.21737	0.662801	3	BRCA1,SMARCA1,KLF2	KLF2	BRCA1, SMARCA1	1	2
GO:BP	protein localization to organelle	GO:0033365	0.219051	0.659454	1	PPP1R15A	PPP1R15A		1	0
GO:BP	endoplasmic reticulum organization	GO:0007029	0.219222	0.659115	1	SPTSSB		SPTSSB	0	1
GO:BP	vesicle-mediated transport in synapse	GO:0099003	0.219222	0.659115	1	SYNJ2		SYNJ2	0	1
GO:BP	fatty acid biosynthetic process	GO:0006633	0.219222	0.659115	1	BRCA1		BRCA1	0	1
GO:BP	myoblast differentiation	GO:0045445	0.219222	0.659115	1	CXCL14		CXCL14	0	1
GO:BP	defense response to Gram-positive bacterium	GO:0050830	0.219222	0.659115	1	LBP	LBP		1	0
GO:BP	negative regulation of cell population proliferation	GO:0008285	0.219222	0.659115	1	TRIB1	TRIB1		1	0
GO:BP	sphingolipid biosynthetic process	GO:0030148	0.219222	0.659115	1	SPTSSB		SPTSSB	0	1
GO:BP	peptide biosynthetic process	GO:0043043	0.219453	0.658659	1	PPP1R15A	PPP1R15A		1	0
GO:BP	cellular response to leukemia inhibitory factor	GO:1990830	0.219453	0.658659	1	SRM	SRM		1	0
GO:BP	triglyceride metabolic process	GO:0006641	0.220726	0.656146	1	AADAC		AADAC	0	1
GO:BP	positive regulation of cell cycle process	GO:0090068	0.221226	0.655163	1	STOX1		STOX1	0	1
GO:BP	endothelium development	GO:0003158	0.222873	0.651942	1	APOLD1	APOLD1		1	0
GO:BP	lipid modification	GO:0030258	0.223064	0.651571	1	SYNJ2		SYNJ2	0	1
GO:BP	response to leukemia inhibitory factor	GO:1990823	0.223141	0.65142	1	SRM	SRM		1	0
GO:BP	centrosome cycle	GO:0007098	0.223141	0.65142	1	BRCA1		BRCA1	0	1
GO:BP	purine ribonucleotide biosynthetic process	GO:0009152	0.224261	0.649246	1	ATP8		ATP8	0	1
GO:BP	positive regulation of lipid metabolic process	GO:0045834	0.224603	0.648585	1	AADAC		AADAC	0	1
GO:BP	mammary gland development	GO:0030879	0.225405	0.647037	1	LEF1	LEF1		1	0
GO:BP	response to UV	GO:0009411	0.22572	0.64643	1	TIMP1	TIMP1		1	0
GO:BP	DNA repair	GO:0006281	0.22577	0.646333	2	IER3,BRCA1	IER3	BRCA1	1	1
GO:BP	formation of primary germ layer	GO:0001704	0.226847	0.644267	1	LEF1	LEF1		1	0
GO:BP	embryonic appendage morphogenesis	GO:0035113	0.228281	0.641531	1	LEF1	LEF1		1	0
GO:BP	hindbrain development	GO:0030902	0.228281	0.641531	1	LEF1	LEF1		1	0
GO:BP	embryonic limb morphogenesis	GO:0030326	0.228281	0.641531	1	LEF1	LEF1		1	0
GO:BP	antimicrobial humoral response	GO:0019730	0.228824	0.640499	1	CXCL14		CXCL14	0	1
GO:BP	morphogenesis of an epithelium	GO:0002009	0.230079	0.638123	2	STOX1,LEF1	LEF1	STOX1	1	1
GO:BP	vesicle localization	GO:0051648	0.23029	0.637724	1	MYO1A		MYO1A	0	1
GO:BP	cell-cell adhesion	GO:0098609	0.230387	0.637542	1	PLAUR	PLAUR		1	0
GO:BP	positive regulation of catalytic activity	GO:0043085	0.232463	0.633646	1	ABR	ABR		1	0
GO:BP	positive regulation of Wnt signaling pathway	GO:0030177	0.232945	0.632746	1	LEF1	LEF1		1	0
GO:BP	actin polymerization or depolymerization	GO:0008154	0.232957	0.632724	1	CCL24	CCL24		1	0
GO:BP	ceramide metabolic process	GO:0006672	0.234189	0.630434	1	SPTSSB		SPTSSB	0	1
GO:BP	regulation of transforming growth factor beta receptor signaling pathway	GO:0017015	0.234189	0.630434	1	NEPN		NEPN	0	1
GO:BP	neuron apoptotic process	GO:0051402	0.234189	0.630434	1	WFS1	WFS1		1	0
GO:BP	regulation of T cell differentiation	GO:0045580	0.234189	0.630434	1	LEF1	LEF1		1	0
GO:BP	negative regulation of cell growth	GO:0030308	0.234953	0.62902	1	BRCA1		BRCA1	0	1
GO:BP	negative regulation of transmembrane receptor protein serine/threonine kinase signaling pathway	GO:0090101	0.235887	0.627296	1	NEPN		NEPN	0	1
GO:BP	aerobic respiration	GO:0009060	0.236076	0.626949	1	ATP8		ATP8	0	1
GO:BP	regulation of cellular response to transforming growth factor beta stimulus	GO:1903844	0.2376	0.624153	1	NEPN		NEPN	0	1
GO:BP	microtubule organizing center organization	GO:0031023	0.2376	0.624153	1	BRCA1		BRCA1	0	1
GO:BP	ribonucleotide biosynthetic process	GO:0009260	0.238307	0.622863	1	ATP8		ATP8	0	1
GO:BP	regulation of lipid biosynthetic process	GO:0046890	0.240509	0.618869	1	BRCA1		BRCA1	0	1
GO:BP	amide biosynthetic process	GO:0043604	0.240939	0.618093	1	PPP1R15A	PPP1R15A		1	0
GO:BP	receptor-mediated endocytosis	GO:0006898	0.240939	0.618093	1	CXCL8	CXCL8		1	0
GO:BP	fatty acid transport	GO:0015908	0.241755	0.616624	1	SLCO4A1	SLCO4A1		1	0
GO:BP	regulation of tube diameter	GO:0035296	0.243291	0.613873	1	KLF2	KLF2		1	0
GO:BP	blood vessel diameter maintenance	GO:0097746	0.243291	0.613873	1	KLF2	KLF2		1	0
GO:BP	organophosphate ester transport	GO:0015748	0.243291	0.613873	1	SLC44A4	SLC44A4		1	0
GO:BP	positive regulation of defense response	GO:0031349	0.243291	0.613873	2	CCL24,LBP	CCL24, LBP		2	0
GO:BP	regulation of wound healing	GO:0061041	0.243434	0.613618	1	TFPI		TFPI	0	1
GO:BP	ribose phosphate biosynthetic process	GO:0046390	0.244763	0.611255	1	ATP8		ATP8	0	1
GO:BP	positive regulation of cytokine production	GO:0001819	0.244801	0.611187	2	BRCA1,LBP	LBP	BRCA1	1	1
GO:BP	regulation of tube size	GO:0035150	0.244801	0.611187	1	KLF2	KLF2		1	0
GO:BP	cytoskeleton-dependent intracellular transport	GO:0030705	0.245573	0.609819	1	MYO1A		MYO1A	0	1
GO:BP	pallium development	GO:0021543	0.245573	0.609819	1	LEF1	LEF1		1	0
GO:BP	peptide metabolic process	GO:0006518	0.24563	0.609719	1	PPP1R15A	PPP1R15A		1	0
GO:BP	regulation of mononuclear cell migration	GO:0071675	0.246546	0.608103	1	CXCL14		CXCL14	0	1
GO:BP	phosphatidylinositol 3-kinase/protein kinase B signal transduction	GO:0043491	0.248105	0.605364	1	STOX1		STOX1	0	1
GO:BP	epithelial to mesenchymal transition	GO:0001837	0.24847	0.604726	1	LEF1	LEF1		1	0
GO:BP	DNA damage response	GO:0006974	0.248519	0.60464	3	IER3,BRCA1,DDIT4	IER3, DDIT4	BRCA1	2	1
GO:BP	hormone-mediated signaling pathway	GO:0009755	0.248785	0.604175	1	BRCA1		BRCA1	0	1
GO:BP	regulation of nervous system development	GO:0051960	0.248888	0.603996	1	MAP3K13		MAP3K13	0	1
GO:BP	nucleobase-containing compound catabolic process	GO:0034655	0.249091	0.603643	1	IER3	IER3		1	0
GO:BP	protein localization to membrane	GO:0072657	0.249256	0.603354	1	ZDHHC19	ZDHHC19		1	0
GO:BP	purine nucleotide biosynthetic process	GO:0006164	0.250488	0.601213	1	ATP8		ATP8	0	1
GO:BP	alpha-beta T cell activation	GO:0046631	0.250937	0.600435	1	LEF1	LEF1		1	0
GO:BP	regulation of metal ion transport	GO:0010959	0.252897	0.597056	1	WFS1	WFS1		1	0
GO:BP	signal transduction by p53 class mediator	GO:0072331	0.254954	0.593538	1	DDIT4	DDIT4		1	0
GO:BP	protein-DNA complex organization	GO:0071824	0.25679	0.590422	3	BRCA1,SMARCA1,KLF2	KLF2	BRCA1, SMARCA1	1	2
GO:BP	import into cell	GO:0098657	0.258063	0.588274	2	CXCL8,SYNJ2	CXCL8	SYNJ2	1	1
GO:BP	regulation of reproductive process	GO:2000241	0.258519	0.587507	1	TIMP1	TIMP1		1	0
GO:BP	cellular modified amino acid metabolic process	GO:0006575	0.258952	0.58678	1	PCYOX1		PCYOX1	0	1
GO:BP	cellular nitrogen compound catabolic process	GO:0044270	0.259319	0.586166	1	IER3	IER3		1	0
GO:BP	purine-containing compound biosynthetic process	GO:0072522	0.259325	0.586156	1	ATP8		ATP8	0	1
GO:BP	heterocycle catabolic process	GO:0046700	0.26007	0.58491	1	IER3	IER3		1	0
GO:BP	monocarboxylic acid biosynthetic process	GO:0072330	0.260385	0.584385	1	BRCA1		BRCA1	0	1
GO:BP	erythrocyte differentiation	GO:0030218	0.260463	0.584253	1	KLF2	KLF2		1	0
GO:BP	axonogenesis	GO:0007409	0.260675	0.583901	1	MAP3K13		MAP3K13	0	1
GO:BP	positive regulation of cell cycle	GO:0045787	0.261863	0.581926	1	STOX1		STOX1	0	1
GO:BP	gonad development	GO:0008406	0.261944	0.581791	1	AFP		AFP	0	1
GO:BP	limb morphogenesis	GO:0035108	0.262283	0.58123	1	LEF1	LEF1		1	0
GO:BP	appendage morphogenesis	GO:0035107	0.262283	0.58123	1	LEF1	LEF1		1	0
GO:BP	double-strand break repair via homologous recombination	GO:0000724	0.262348	0.581123	1	BRCA1		BRCA1	0	1
GO:BP	development of primary sexual characteristics	GO:0045137	0.265357	0.57617	1	AFP		AFP	0	1
GO:BP	recombinational repair	GO:0000725	0.266546	0.574228	1	BRCA1		BRCA1	0	1
GO:BP	acylglycerol metabolic process	GO:0006639	0.267053	0.573402	1	AADAC		AADAC	0	1
GO:BP	regulation of interleukin-6 production	GO:0032675	0.267811	0.572172	1	LBP	LBP		1	0
GO:BP	interleukin-6 production	GO:0032635	0.267811	0.572172	1	LBP	LBP		1	0
GO:BP	regulation of lymphocyte differentiation	GO:0045619	0.267811	0.572172	1	LEF1	LEF1		1	0
GO:BP	aromatic compound catabolic process	GO:0019439	0.267811	0.572172	1	IER3	IER3		1	0
GO:BP	neutral lipid metabolic process	GO:0006638	0.268445	0.571145	1	AADAC		AADAC	0	1
GO:BP	branching morphogenesis of an epithelial tube	GO:0048754	0.269159	0.569991	1	LEF1	LEF1		1	0
GO:BP	membrane lipid biosynthetic process	GO:0046467	0.269741	0.569053	1	SPTSSB		SPTSSB	0	1
GO:BP	alcohol biosynthetic process	GO:0046165	0.269741	0.569053	1	SPTSSB		SPTSSB	0	1
GO:BP	regulation of tumor necrosis factor production	GO:0032680	0.271093	0.566882	1	LBP	LBP		1	0
GO:BP	tumor necrosis factor production	GO:0032640	0.271093	0.566882	1	LBP	LBP		1	0
GO:BP	epithelial cell development	GO:0002064	0.271331	0.566501	1	BHLHA15	BHLHA15		1	0
GO:BP	regulation of protein stability	GO:0031647	0.271461	0.566293	1	WFS1	WFS1		1	0
GO:BP	erythrocyte homeostasis	GO:0034101	0.271461	0.566293	1	KLF2	KLF2		1	0
GO:BP	cellular respiration	GO:0045333	0.271461	0.566293	1	ATP8		ATP8	0	1
GO:BP	response to wounding	GO:0009611	0.272834	0.564101	2	TIMP1,TFPI	TIMP1	TFPI	1	1
GO:BP	membrane organization	GO:0061024	0.273091	0.563693	2	IER3,TTPA	IER3	TTPA	1	1
GO:BP	tumor necrosis factor superfamily cytokine production	GO:0071706	0.274017	0.562222	1	LBP	LBP		1	0
GO:BP	regulation of tumor necrosis factor superfamily cytokine production	GO:1903555	0.274017	0.562222	1	LBP	LBP		1	0
GO:BP	organic cyclic compound catabolic process	GO:1901361	0.274538	0.561397	1	IER3	IER3		1	0
GO:BP	localization within membrane	GO:0051668	0.276643	0.558081	1	ZDHHC19	ZDHHC19		1	0
GO:BP	regulation of pattern recognition receptor signaling pathway	GO:0062207	0.277684	0.556449	1	LBP	LBP		1	0
GO:BP	regulation of TOR signaling	GO:0032006	0.278066	0.555853	1	DDIT4	DDIT4		1	0
GO:BP	DNA-templated DNA replication	GO:0006261	0.278066	0.555853	1	NUGGC		NUGGC	0	1
GO:BP	regulation of osteoblast differentiation	GO:0045667	0.280052	0.552762	1	JUND	JUND		1	0
GO:BP	negative regulation of growth	GO:0045926	0.280108	0.552675	1	BRCA1		BRCA1	0	1
GO:BP	kidney development	GO:0001822	0.280618	0.551885	1	WFS1	WFS1		1	0
GO:BP	leukocyte activation	GO:0045321	0.281662	0.550272	3	CXCL8,LEF1,LBP	CXCL8, LEF1, LBP		3	0
GO:BP	brain development	GO:0007420	0.283642	0.54723	2	LEF1,SMARCA1	LEF1	SMARCA1	1	1
GO:BP	glycerophospholipid metabolic process	GO:0006650	0.284277	0.546258	1	SYNJ2		SYNJ2	0	1
GO:BP	ncRNA metabolic process	GO:0034660	0.284291	0.546236	1	JUN	JUN		1	0
GO:BP	nucleotide biosynthetic process	GO:0009165	0.284391	0.546084	1	ATP8		ATP8	0	1
GO:BP	regulation of actin filament organization	GO:0110053	0.2853	0.544698	1	CCL24	CCL24		1	0
GO:BP	gastrulation	GO:0007369	0.286132	0.543434	1	LEF1	LEF1		1	0
GO:BP	nucleoside phosphate biosynthetic process	GO:1901293	0.287449	0.54144	1	ATP8		ATP8	0	1
GO:BP	amide metabolic process	GO:0043603	0.287824	0.540873	1	PPP1R15A	PPP1R15A		1	0
GO:BP	protein localization	GO:0008104	0.287904	0.540753	2	PPP1R15A,ZDHHC19	PPP1R15A, ZDHHC19		2	0
GO:BP	regulation of monoatomic ion transport	GO:0043269	0.287904	0.540753	1	WFS1	WFS1		1	0
GO:BP	organic hydroxy compound metabolic process	GO:1901615	0.288683	0.539578	2	TTPA,SPTSSB		TTPA, SPTSSB	0	2
GO:BP	tissue morphogenesis	GO:0048729	0.288744	0.539488	2	STOX1,LEF1	LEF1	STOX1	1	1
GO:BP	cellular macromolecule localization	GO:0070727	0.28905	0.539027	2	PPP1R15A,ZDHHC19	PPP1R15A, ZDHHC19		2	0
GO:BP	renal system development	GO:0072001	0.289243	0.538737	1	WFS1	WFS1		1	0
GO:BP	epidermal cell differentiation	GO:0009913	0.290671	0.536599	1	SLC44A4	SLC44A4		1	0
GO:BP	immune system development	GO:0002520	0.290865	0.536309	1	LEF1	LEF1		1	0
GO:BP	reproductive process	GO:0022414	0.291006	0.536099	3	NUF2,AFP,TIMP1	TIMP1	NUF2, AFP	1	2
GO:BP	regulation of response to wounding	GO:1903034	0.291949	0.534692	1	TFPI		TFPI	0	1
GO:BP	lymphocyte activation involved in immune response	GO:0002285	0.291949	0.534692	1	LEF1	LEF1		1	0
GO:BP	reproduction	GO:0000003	0.295256	0.529802	3	NUF2,AFP,TIMP1	TIMP1	NUF2, AFP	1	2
GO:BP	sphingolipid metabolic process	GO:0006665	0.296273	0.528309	1	SPTSSB		SPTSSB	0	1
GO:BP	limb development	GO:0060173	0.297552	0.526437	1	LEF1	LEF1		1	0
GO:BP	appendage development	GO:0048736	0.297552	0.526437	1	LEF1	LEF1		1	0
GO:BP	response to hypoxia	GO:0001666	0.299251	0.523964	1	DDIT4	DDIT4		1	0
GO:BP	regulation of leukocyte activation	GO:0002694	0.299251	0.523964	2	LEF1,LBP	LEF1, LBP		2	0
GO:BP	TOR signaling	GO:0031929	0.300722	0.521834	1	DDIT4	DDIT4		1	0
GO:BP	vascular process in circulatory system	GO:0003018	0.300722	0.521834	1	KLF2	KLF2		1	0
GO:BP	response to decreased oxygen levels	GO:0036293	0.304152	0.516909	1	DDIT4	DDIT4		1	0
GO:BP	sex differentiation	GO:0007548	0.305646	0.514781	1	AFP		AFP	0	1
GO:BP	morphogenesis of a branching epithelium	GO:0061138	0.305646	0.514781	1	LEF1	LEF1		1	0
GO:BP	striated muscle tissue development	GO:0014706	0.308536	0.510695	1	LEF1	LEF1		1	0
GO:BP	cell morphogenesis involved in neuron differentiation	GO:0048667	0.309024	0.510008	1	MAP3K13		MAP3K13	0	1
GO:BP	myeloid cell homeostasis	GO:0002262	0.309024	0.510008	1	KLF2	KLF2		1	0
GO:BP	head development	GO:0060322	0.31395	0.50314	2	LEF1,SMARCA1	LEF1	SMARCA1	1	1
GO:BP	glial cell differentiation	GO:0010001	0.31395	0.50314	1	LEF1	LEF1		1	0
GO:BP	positive regulation of DNA metabolic process	GO:0051054	0.314129	0.502892	1	BRCA1		BRCA1	0	1
GO:BP	positive regulation of T cell activation	GO:0050870	0.315077	0.501584	1	LEF1	LEF1		1	0
GO:BP	steroid metabolic process	GO:0008202	0.317336	0.498481	1	AFP		AFP	0	1
GO:BP	inorganic cation transmembrane transport	GO:0098662	0.323436	0.490212	2	ATP8,BHLHA15	BHLHA15	ATP8	1	1
GO:BP	cell adhesion	GO:0007155	0.323436	0.490212	1	PLAUR	PLAUR		1	0
GO:BP	blood coagulation	GO:0007596	0.323969	0.489496	1	TFPI		TFPI	0	1
GO:BP	neuron projection morphogenesis	GO:0048812	0.324399	0.48892	1	MAP3K13		MAP3K13	0	1
GO:BP	reproductive structure development	GO:0048608	0.327059	0.485374	1	AFP		AFP	0	1
GO:BP	endomembrane system organization	GO:0010256	0.327439	0.48487	2	BHLHA15,SPTSSB	BHLHA15	SPTSSB	1	1
GO:BP	hemostasis	GO:0007599	0.328939	0.482884	1	TFPI		TFPI	0	1
GO:BP	secretion by cell	GO:0032940	0.328939	0.482884	2	SLC44A4,SELENOM	SLC44A4, SELENOM		2	0
GO:BP	response to oxygen levels	GO:0070482	0.328939	0.482884	1	DDIT4	DDIT4		1	0
GO:BP	striated muscle cell differentiation	GO:0051146	0.328939	0.482884	1	BHLHA15	BHLHA15		1	0
GO:BP	reproductive system development	GO:0061458	0.329463	0.482193	1	AFP		AFP	0	1
GO:BP	coagulation	GO:0050817	0.330025	0.481454	1	TFPI		TFPI	0	1
GO:BP	regulation of cell activation	GO:0050865	0.331162	0.479959	2	LEF1,LBP	LEF1, LBP		2	0
GO:BP	sexual reproduction	GO:0019953	0.331162	0.479959	2	NUF2,AFP		NUF2, AFP	0	2
GO:BP	plasma membrane bounded cell projection morphogenesis	GO:0120039	0.331162	0.479959	1	MAP3K13		MAP3K13	0	1
GO:BP	telencephalon development	GO:0021537	0.33128	0.479805	1	LEF1	LEF1		1	0
GO:BP	G protein-coupled receptor signaling pathway	GO:0007186	0.33213	0.478691	4	LOC616364,CXCL8,CCL24,BHLHA15	LOC616364, CXCL8, CCL24, BHLHA15		4	0
GO:BP	cell projection morphogenesis	GO:0048858	0.332199	0.478602	1	MAP3K13		MAP3K13	0	1
GO:BP	positive regulation of leukocyte cell-cell adhesion	GO:1903039	0.336334	0.473229	1	LEF1	LEF1		1	0
GO:BP	cell activation	GO:0001775	0.336334	0.473229	3	CXCL8,LEF1,LBP	CXCL8, LEF1, LBP		3	0
GO:BP	cell fate commitment	GO:0045165	0.33694	0.472448	1	BHLHA15	BHLHA15		1	0
GO:BP	mesenchymal cell differentiation	GO:0048762	0.337216	0.472092	1	LEF1	LEF1		1	0
GO:BP	anterior/posterior pattern specification	GO:0009952	0.337216	0.472092	1	LEF1	LEF1		1	0
GO:BP	energy derivation by oxidation of organic compounds	GO:0015980	0.342293	0.465602	1	ATP8		ATP8	0	1
GO:BP	lung development	GO:0030324	0.343581	0.463971	1	KLF2	KLF2		1	0
GO:BP	protein polyubiquitination	GO:0000209	0.34417	0.463227	1	BRCA1		BRCA1	0	1
GO:BP	response to light stimulus	GO:0009416	0.3458	0.461175	1	TIMP1	TIMP1		1	0
GO:BP	respiratory tube development	GO:0030323	0.34651	0.460285	1	KLF2	KLF2		1	0
GO:BP	phospholipid metabolic process	GO:0006644	0.351045	0.454637	1	SYNJ2		SYNJ2	0	1
GO:BP	membrane lipid metabolic process	GO:0006643	0.351933	0.45354	1	SPTSSB		SPTSSB	0	1
GO:BP	metal ion transport	GO:0030001	0.351933	0.45354	2	WFS1,BHLHA15	WFS1, BHLHA15		2	0
GO:BP	system process	GO:0003008	0.355464	0.449205	6	IER3,WFS1,MYO1A,LEF1,SELENOM,KLF2	IER3, WFS1, LEF1, SELENOM, KLF2	MYO1A	5	1
GO:BP	calcium ion transmembrane transport	GO:0070588	0.355682	0.448939	1	BHLHA15	BHLHA15		1	0
GO:BP	immune effector process	GO:0002252	0.358339	0.445706	2	LEF1,LBP	LEF1, LBP		2	0
GO:BP	peptidyl-amino acid modification	GO:0018193	0.363389	0.439629	1	STOX1		STOX1	0	1
GO:BP	export from cell	GO:0140352	0.363749	0.439198	2	SLC44A4,SELENOM	SLC44A4, SELENOM		2	0
GO:BP	hormone secretion	GO:0046879	0.365214	0.437453	1	SELENOM	SELENOM		1	0
GO:BP	B cell activation	GO:0042113	0.366459	0.435974	1	LEF1	LEF1		1	0
GO:BP	T cell differentiation	GO:0030217	0.368973	0.433006	1	LEF1	LEF1		1	0
GO:BP	double-strand break repair	GO:0006302	0.369753	0.432089	1	BRCA1		BRCA1	0	1
GO:BP	regulation of cellular localization	GO:0060341	0.370638	0.43105	1	IER3	IER3		1	0
GO:BP	cellular anatomical entity morphogenesis	GO:0032989	0.375099	0.425854	1	MAP3K13		MAP3K13	0	1
GO:BP	regulation of transmembrane receptor protein serine/threonine kinase signaling pathway	GO:0090092	0.378153	0.422332	1	NEPN		NEPN	0	1
GO:BP	organic hydroxy compound biosynthetic process	GO:1901617	0.378785	0.421607	1	SPTSSB		SPTSSB	0	1
GO:BP	sensory perception	GO:0007600	0.380303	0.41987	3	WFS1,MYO1A,LEF1	WFS1, LEF1	MYO1A	2	1
GO:BP	positive regulation of lymphocyte activation	GO:0051251	0.383563	0.416163	1	LEF1	LEF1		1	0
GO:BP	humoral immune response	GO:0006959	0.38632	0.413053	1	CXCL14		CXCL14	0	1
GO:BP	cellular catabolic process	GO:0044248	0.38746	0.411773	4	IER3,TIMP1,DDIT4,AADAC	IER3, TIMP1, DDIT4	AADAC	3	1
GO:BP	cellular lipid catabolic process	GO:0044242	0.387771	0.411424	1	AADAC		AADAC	0	1
GO:BP	adaptive immune response based on somatic recombination of immune receptors built from immunoglobulin superfamily domains	GO:0002460	0.387968	0.411205	1	LEF1	LEF1		1	0
GO:BP	mesenchyme development	GO:0060485	0.389059	0.409984	1	LEF1	LEF1		1	0
GO:BP	lipid biosynthetic process	GO:0008610	0.389336	0.409675	2	BRCA1,SPTSSB		BRCA1, SPTSSB	0	2
GO:BP	gliogenesis	GO:0042063	0.39102	0.407801	1	LEF1	LEF1		1	0
GO:BP	lymphocyte proliferation	GO:0046651	0.39102	0.407801	1	LEF1	LEF1		1	0
GO:BP	pattern recognition receptor signaling pathway	GO:0002221	0.391467	0.407304	1	LBP	LBP		1	0
GO:BP	secretion	GO:0046903	0.392216	0.406475	2	SLC44A4,SELENOM	SLC44A4, SELENOM		2	0
GO:BP	epidermis development	GO:0008544	0.394084	0.404412	1	SLC44A4	SLC44A4		1	0
GO:BP	mononuclear cell proliferation	GO:0032943	0.395317	0.403054	1	LEF1	LEF1		1	0
GO:BP	regulation of transport	GO:0051049	0.398444	0.399632	2	IER3,WFS1	IER3, WFS1		2	0
GO:BP	positive regulation of immune effector process	GO:0002699	0.400094	0.397838	1	LBP	LBP		1	0
GO:BP	DNA replication	GO:0006260	0.400692	0.397189	1	NUGGC		NUGGC	0	1
GO:BP	innate immune response-activating signaling pathway	GO:0002758	0.410542	0.386643	1	LBP	LBP		1	0
GO:BP	muscle cell differentiation	GO:0042692	0.410542	0.386643	1	BHLHA15	BHLHA15		1	0
GO:BP	central nervous system development	GO:0007417	0.420923	0.375797	2	LEF1,SMARCA1	LEF1	SMARCA1	1	1
GO:BP	leukocyte proliferation	GO:0070661	0.421285	0.375424	1	LEF1	LEF1		1	0
GO:BP	sensory system development	GO:0048880	0.426962	0.369611	1	SLC44A4	SLC44A4		1	0
GO:BP	regulation of leukocyte cell-cell adhesion	GO:1903037	0.428107	0.368448	1	LEF1	LEF1		1	0
GO:BP	regulation of cellular response to growth factor stimulus	GO:0090287	0.428877	0.367668	1	NEPN		NEPN	0	1
GO:BP	activation of innate immune response	GO:0002218	0.429248	0.367292	1	LBP	LBP		1	0
GO:BP	immune response-activating cell surface receptor signaling pathway	GO:0002429	0.430531	0.365996	1	LBP	LBP		1	0
GO:BP	regulation of T cell activation	GO:0050863	0.432941	0.363572	1	LEF1	LEF1		1	0
GO:BP	fatty acid metabolic process	GO:0006631	0.432941	0.363572	1	BRCA1		BRCA1	0	1
GO:BP	forebrain development	GO:0030900	0.443319	0.353284	1	LEF1	LEF1		1	0
GO:BP	immune response-regulating cell surface receptor signaling pathway	GO:0002768	0.448893	0.347857	1	LBP	LBP		1	0
GO:BP	extracellular matrix organization	GO:0030198	0.457582	0.339531	1	NEPN		NEPN	0	1
GO:BP	external encapsulating structure organization	GO:0045229	0.457582	0.339531	1	NEPN		NEPN	0	1
GO:BP	extracellular structure organization	GO:0043062	0.459918	0.33732	1	NEPN		NEPN	0	1
GO:BP	leukocyte cell-cell adhesion	GO:0007159	0.460486	0.336783	1	LEF1	LEF1		1	0
GO:BP	organophosphate biosynthetic process	GO:0090407	0.467941	0.329809	1	ATP8		ATP8	0	1
GO:BP	homeostasis of number of cells	GO:0048872	0.468255	0.329518	1	KLF2	KLF2		1	0
GO:BP	lymphocyte differentiation	GO:0030098	0.479678	0.31905	1	LEF1	LEF1		1	0
GO:BP	gland development	GO:0048732	0.485904	0.313449	1	LEF1	LEF1		1	0
GO:BP	vesicle-mediated transport	GO:0016192	0.486653	0.31278	2	CXCL8,SYNJ2	CXCL8	SYNJ2	1	1
GO:BP	establishment of protein localization	GO:0045184	0.486653	0.31278	1	ZDHHC19	ZDHHC19		1	0
GO:BP	positive regulation of innate immune response	GO:0045089	0.486841	0.312613	1	LBP	LBP		1	0
GO:BP	adaptive immune response	GO:0002250	0.488077	0.311512	1	LEF1	LEF1		1	0
GO:BP	positive regulation of cellular catabolic process	GO:0031331	0.49114	0.308794	1	AADAC		AADAC	0	1
GO:BP	alcohol metabolic process	GO:0006066	0.50055	0.300553	1	SPTSSB		SPTSSB	0	1
GO:BP	positive regulation of transport	GO:0051050	0.501555	0.299682	1	WFS1	WFS1		1	0
GO:BP	positive regulation of response to biotic stimulus	GO:0002833	0.510506	0.291999	1	LBP	LBP		1	0
GO:BP	regionalization	GO:0003002	0.511684	0.290999	1	LEF1	LEF1		1	0
GO:BP	lipid catabolic process	GO:0016042	0.518943	0.28488	1	AADAC		AADAC	0	1
GO:BP	plasma membrane bounded cell projection assembly	GO:0120031	0.520663	0.283444	1	MYO1A		MYO1A	0	1
GO:BP	regulation of immune effector process	GO:0002697	0.52455	0.280213	1	LBP	LBP		1	0
GO:BP	cell projection assembly	GO:0030031	0.527374	0.277881	1	MYO1A		MYO1A	0	1
GO:BP	regulation of lymphocyte activation	GO:0051249	0.527374	0.277881	1	LEF1	LEF1		1	0
GO:BP	nitrogen compound transport	GO:0071705	0.530013	0.275714	4	SLC44A4,ATP13A4,SLC17A4,HERPUD1	SLC44A4, HERPUD1	ATP13A4, SLC17A4	2	2
GO:BP	regulation of localization	GO:0032879	0.534449	0.272094	2	IER3,WFS1	IER3, WFS1		2	0
GO:BP	regulation of innate immune response	GO:0045088	0.540199	0.267446	1	LBP	LBP		1	0
GO:BP	pattern specification process	GO:0007389	0.544277	0.26418	1	LEF1	LEF1		1	0
GO:BP	nervous system process	GO:0050877	0.559887	0.2519	3	WFS1,MYO1A,LEF1	WFS1, LEF1	MYO1A	2	1
GO:BP	gamete generation	GO:0007276	0.56195	0.250302	1	AFP		AFP	0	1
GO:BP	T cell activation	GO:0042110	0.577707	0.238293	1	LEF1	LEF1		1	0
GO:BP	immune response-activating signaling pathway	GO:0002757	0.587361	0.231095	1	LBP	LBP		1	0
GO:BP	multicellular organismal reproductive process	GO:0048609	0.594742	0.225671	1	AFP		AFP	0	1
GO:BP	immune response-regulating signaling pathway	GO:0002764	0.599375	0.222302	1	LBP	LBP		1	0
GO:BP	establishment of protein localization to organelle	GO:0072594	0.599638	0.222111	1	HERPUD1	HERPUD1		1	0
GO:BP	multicellular organism reproduction	GO:0032504	0.616904	0.209782	1	AFP		AFP	0	1
GO:BP	activation of immune response	GO:0002253	0.644305	0.190908	1	LBP	LBP		1	0
GO:BP	developmental process involved in reproduction	GO:0003006	0.654174	0.184307	1	AFP		AFP	0	1
GO:BP	lymphocyte activation	GO:0046649	0.699971	0.15492	1	LEF1	LEF1		1	0
GO:BP	positive regulation of immune response	GO:0050778	0.768306	0.114466	1	LBP	LBP		1	0
GO:BP	intracellular protein transport	GO:0006886	0.773261	0.111674	1	HERPUD1	HERPUD1		1	0
GO:BP	sensory perception of chemical stimulus	GO:0007606	0.807436	0.0928917	1	LEF1	LEF1		1	0
GO:BP	regulation of immune response	GO:0050776	0.828756	0.0815733	1	LBP	LBP		1	0
GO:BP	RNA processing	GO:0006396	0.881993	0.054535	1	LOC112441683	LOC112441683		1	0
GO:BP	protein transport	GO:0015031	0.934224	0.029549	1	HERPUD1	HERPUD1		1	0

## Sheet: Cellular component
Source	Term name	Term ID	Adjusted p_value	Negative log10 of adjusted p_value	Genes involved (Quantity)	Genes involved (Name)	Upregulated genes	Downregulated genes	Upregulated genes quntity	Downregulated genes quantity
GO:CC	cellular_component	GO:0005575	7.01542e-10	9.15395	86	HSPA6,FCER2,NR4A1,IL20RA,ATF3,MUSTN1,ZNF8,HSPA1A,STMN2,PPP1R15A,SLC2A3,PLAUR,LOC614376,TRIB1,GIMAP4,ZDHHC19,JUN,PHOSPHO1,IER3,RNF122,FOSB,NUF2,PSPH,MAP3K13,IL17RB,LOC112441683,LOC512869,M-SAA3.2,PDZK1IP1,LOC616364,ZFAND2A,SLC26A9,STOX1,MUC13,FZD10,GLYATL3,WFS1,NR0B2,CXCL8,SYNJ2,PHYHIPL,SLCO1A2,CCL24,GLT1D1,ATP8,APCS,MYO1A,AFP,PAQR5,TTPA,STMND1,SLC44A4,BHLHA15,BRCA1,TIMP1,PARP8,LOC112441635,LOC517…	HSPA6, FCER2, NR4A1, ATF3, MUSTN1, ZNF8, HSPA1A, STMN2, PPP1R15A, SLC2A3, PLAUR, TRIB1, ZDHHC19, JUN, PHOSPHO1, IER3, RNF122, FOSB, IL17RB, LOC112441683, M-SAA3.2, PDZK1IP1, LOC616364, ZFAND2A, MUC13, WFS1, CXCL8, PHYHIPL, CCL24, SLC44A4, BHLHA15, TIMP1, LOC112441635, LEF1, SELENOM, CAMP, MT1A, LOC112448165, GJB3, APOLD1, DDIT4, SOD2, SRM, ABR, KLF2, SLC26A10, LBP, SLCO4A1, HERPUD1, JUND	IL20RA, LOC614376, GIMAP4, NUF2, PSPH, MAP3K13, LOC512869, SLC26A9, STOX1, FZD10, GLYATL3, NR0B2, SYNJ2, SLCO1A2, GLT1D1, ATP8, APCS, MYO1A, AFP, PAQR5, TTPA, STMND1, BRCA1, PARP8, LOC517475, PSAT1, SMARCA1, PCYOX1, ATP13A4, NEPN, SLC17A4, SPTSSB, AADAC, TFPI, ANGPTL1, CXCL14	50	36
GO:CC	cellular anatomical entity	GO:0110165	7.01542e-10	9.15395	85	HSPA6,FCER2,NR4A1,IL20RA,ATF3,MUSTN1,ZNF8,HSPA1A,STMN2,PPP1R15A,SLC2A3,PLAUR,LOC614376,TRIB1,GIMAP4,ZDHHC19,JUN,PHOSPHO1,IER3,RNF122,FOSB,NUF2,PSPH,MAP3K13,IL17RB,LOC112441683,LOC512869,M-SAA3.2,PDZK1IP1,LOC616364,SLC26A9,STOX1,MUC13,FZD10,GLYATL3,WFS1,NR0B2,CXCL8,SYNJ2,PHYHIPL,SLCO1A2,CCL24,GLT1D1,ATP8,APCS,MYO1A,AFP,PAQR5,TTPA,STMND1,SLC44A4,BHLHA15,BRCA1,TIMP1,PARP8,LOC112441635,LOC517475,PSAT…	HSPA6, FCER2, NR4A1, ATF3, MUSTN1, ZNF8, HSPA1A, STMN2, PPP1R15A, SLC2A3, PLAUR, TRIB1, ZDHHC19, JUN, PHOSPHO1, IER3, RNF122, FOSB, IL17RB, LOC112441683, M-SAA3.2, PDZK1IP1, LOC616364, MUC13, WFS1, CXCL8, PHYHIPL, CCL24, SLC44A4, BHLHA15, TIMP1, LOC112441635, LEF1, SELENOM, CAMP, MT1A, LOC112448165, GJB3, APOLD1, DDIT4, SOD2, SRM, ABR, KLF2, SLC26A10, LBP, SLCO4A1, HERPUD1, JUND	IL20RA, LOC614376, GIMAP4, NUF2, PSPH, MAP3K13, LOC512869, SLC26A9, STOX1, FZD10, GLYATL3, NR0B2, SYNJ2, SLCO1A2, GLT1D1, ATP8, APCS, MYO1A, AFP, PAQR5, TTPA, STMND1, BRCA1, PARP8, LOC517475, PSAT1, SMARCA1, PCYOX1, ATP13A4, NEPN, SLC17A4, SPTSSB, AADAC, TFPI, ANGPTL1, CXCL14	49	36
GO:CC	extracellular region	GO:0005576	0.00149334	2.82584	16	PHOSPHO1,M-SAA3.2,LOC616364,CXCL8,CCL24,APCS,AFP,TIMP1,CAMP,PCYOX1,NEPN,APOLD1,LBP,TFPI,ANGPTL1,CXCL14	PHOSPHO1, M-SAA3.2, LOC616364, CXCL8, CCL24, TIMP1, CAMP, APOLD1, LBP	APCS, AFP, PCYOX1, NEPN, TFPI, ANGPTL1, CXCL14	9	7
GO:CC	extracellular space	GO:0005615	0.00217286	2.66297	13	M-SAA3.2,LOC616364,CXCL8,CCL24,APCS,AFP,TIMP1,PCYOX1,NEPN,LBP,TFPI,ANGPTL1,CXCL14	M-SAA3.2, LOC616364, CXCL8, CCL24, TIMP1, LBP	APCS, AFP, PCYOX1, NEPN, TFPI, ANGPTL1, CXCL14	6	7
GO:CC	cytoplasm	GO:0005737	0.00256725	2.59053	40	HSPA6,NR4A1,HSPA1A,STMN2,PPP1R15A,TRIB1,GIMAP4,ZDHHC19,IER3,RNF122,NUF2,PSPH,LOC512869,SLC26A9,STOX1,FZD10,GLYATL3,WFS1,NR0B2,SYNJ2,PHYHIPL,GLT1D1,ATP8,MYO1A,AFP,TTPA,STMND1,BRCA1,TIMP1,PARP8,PSAT1,LEF1,SELENOM,MT1A,PCYOX1,GJB3,ATP13A4,DDIT4,SOD2,SRM	HSPA6, NR4A1, HSPA1A, STMN2, PPP1R15A, TRIB1, ZDHHC19, IER3, RNF122, WFS1, PHYHIPL, TIMP1, LEF1, SELENOM, MT1A, GJB3, DDIT4, SOD2, SRM	GIMAP4, NUF2, PSPH, LOC512869, SLC26A9, STOX1, FZD10, GLYATL3, NR0B2, SYNJ2, GLT1D1, ATP8, MYO1A, AFP, TTPA, STMND1, BRCA1, PARP8, PSAT1, PCYOX1, ATP13A4	19	21
GO:CC	transcription factor AP-1 complex	GO:0035976	0.00256725	2.59053	2	JUN,JUND	JUN, JUND		2	0
GO:CC	intracellular anatomical structure	GO:0005622	0.0050404	2.29754	55	HSPA6,NR4A1,ATF3,MUSTN1,ZNF8,HSPA1A,STMN2,PPP1R15A,LOC614376,TRIB1,GIMAP4,ZDHHC19,JUN,IER3,RNF122,FOSB,NUF2,PSPH,IL17RB,LOC112441683,LOC512869,SLC26A9,STOX1,FZD10,GLYATL3,WFS1,NR0B2,SYNJ2,PHYHIPL,GLT1D1,ATP8,MYO1A,AFP,TTPA,STMND1,BHLHA15,BRCA1,TIMP1,PARP8,LOC112441635,PSAT1,LEF1,SELENOM,SMARCA1,MT1A,LOC112448165,PCYOX1,GJB3,ATP13A4,DDIT4,SOD2,SRM,KLF2,SPTSSB,AADAC	HSPA6, NR4A1, ATF3, MUSTN1, ZNF8, HSPA1A, STMN2, PPP1R15A, TRIB1, ZDHHC19, JUN, IER3, RNF122, FOSB, IL17RB, LOC112441683, WFS1, PHYHIPL, BHLHA15, TIMP1, LOC112441635, LEF1, SELENOM, MT1A, LOC112448165, GJB3, DDIT4, SOD2, SRM, KLF2	LOC614376, GIMAP4, NUF2, PSPH, LOC512869, SLC26A9, STOX1, FZD10, GLYATL3, NR0B2, SYNJ2, GLT1D1, ATP8, MYO1A, AFP, TTPA, STMND1, BRCA1, PARP8, PSAT1, SMARCA1, PCYOX1, ATP13A4, SPTSSB, AADAC	30	25
GO:CC	CHOP-ATF3 complex	GO:1990622	0.0073454	2.13398	1	ATF3	ATF3		1	0
GO:CC	COP9 signalosome	GO:0008180	0.0208947	1.67996	1	HSPA6	HSPA6		1	0
GO:CC	lipoprotein particle	GO:1990777	0.0242682	1.61496	2	M-SAA3.2,PCYOX1	M-SAA3.2	PCYOX1	1	1
GO:CC	transcription regulator complex	GO:0005667	0.0242682	1.61496	2	NR4A1,ATF3	NR4A1, ATF3		2	0
GO:CC	neuronal cell body	GO:0043025	0.0242682	1.61496	2	STMN2,SLC2A3	STMN2, SLC2A3		2	0
GO:CC	endoplasmic reticulum	GO:0005783	0.0242682	1.61496	10	PPP1R15A,ZDHHC19,SLC26A9,WFS1,PARP8,SELENOM,ATP13A4,SPTSSB,AADAC,HERPUD1	PPP1R15A, ZDHHC19, WFS1, SELENOM, HERPUD1	SLC26A9, PARP8, ATP13A4, SPTSSB, AADAC	5	5
GO:CC	nucleus	GO:0005634	0.0242682	1.61496	6	HSPA6,NR4A1,ATF3,MUSTN1,ZNF8,HSPA1A	HSPA6, NR4A1, ATF3, MUSTN1, ZNF8, HSPA1A		6	0
GO:CC	protein-lipid complex	GO:0032994	0.0242682	1.61496	2	M-SAA3.2,PCYOX1	M-SAA3.2	PCYOX1	1	1
GO:CC	plasma lipoprotein particle	GO:0034358	0.0242682	1.61496	2	M-SAA3.2,PCYOX1	M-SAA3.2	PCYOX1	1	1
GO:CC	perinucleolar compartment	GO:0097356	0.0242682	1.61496	1	ZDHHC19	ZDHHC19		1	0
GO:CC	serine-type endopeptidase complex	GO:1905370	0.0242682	1.61496	1	PLAUR	PLAUR		1	0
GO:CC	cell body	GO:0044297	0.0245024	1.61079	2	STMN2,SLC2A3	STMN2, SLC2A3		2	0
GO:CC	protein complex involved in cell-matrix adhesion	GO:0098637	0.0245024	1.61079	1	PLAUR	PLAUR		1	0
GO:CC	serine-type peptidase complex	GO:1905286	0.0245024	1.61079	1	PLAUR	PLAUR		1	0
GO:CC	membrane-bounded organelle	GO:0043227	0.0245024	1.61079	46	HSPA6,NR4A1,ATF3,MUSTN1,ZNF8,HSPA1A,PPP1R15A,TRIB1,ZDHHC19,JUN,PHOSPHO1,IER3,FOSB,NUF2,IL17RB,LOC112441683,LOC512869,SLC26A9,STOX1,FZD10,GLYATL3,WFS1,NR0B2,ATP8,MYO1A,TTPA,BHLHA15,BRCA1,TIMP1,PARP8,LOC112441635,LEF1,SELENOM,SMARCA1,MT1A,LOC112448165,PCYOX1,GJB3,ATP13A4,DDIT4,SOD2,KLF2,SPTSSB,AADAC,HERPUD1,JUND	HSPA6, NR4A1, ATF3, MUSTN1, ZNF8, HSPA1A, PPP1R15A, TRIB1, ZDHHC19, JUN, PHOSPHO1, IER3, FOSB, IL17RB, LOC112441683, WFS1, BHLHA15, TIMP1, LOC112441635, LEF1, SELENOM, MT1A, LOC112448165, GJB3, DDIT4, SOD2, KLF2, HERPUD1, JUND	NUF2, LOC512869, SLC26A9, STOX1, FZD10, GLYATL3, NR0B2, ATP8, MYO1A, TTPA, BRCA1, PARP8, SMARCA1, PCYOX1, ATP13A4, SPTSSB, AADAC	29	17
GO:CC	endopeptidase complex	GO:1905369	0.0245024	1.61079	2	PLAUR,ZFAND2A	PLAUR, ZFAND2A		2	0
GO:CC	Ndc80 complex	GO:0031262	0.025439	1.5945	1	NUF2		NUF2	0	1
GO:CC	RNA polymerase II transcription regulator complex	GO:0090575	0.0268412	1.5712	4	ATF3,JUN,LEF1,JUND	ATF3, JUN, LEF1, JUND		4	0
GO:CC	centriole	GO:0005814	0.0268412	1.5712	1	HSPA6	HSPA6		1	0
GO:CC	apical plasma membrane	GO:0016324	0.0268412	1.5712	4	SLC26A9,MYO1A,SLC44A4,SLC17A4	SLC44A4	SLC26A9, MYO1A, SLC17A4	1	3
GO:CC	BRCA1-BARD1 complex	GO:0031436	0.0268412	1.5712	1	BRCA1		BRCA1	0	1
GO:CC	protein-DNA complex	GO:0032993	0.0270604	1.56767	7	NR4A1,LOC614376,JUN,NR0B2,LEF1,SMARCA1,KLF2	NR4A1, JUN, LEF1, KLF2	LOC614376, NR0B2, SMARCA1	4	3
GO:CC	intracellular membrane-bounded organelle	GO:0043231	0.0270604	1.56767	44	HSPA6,NR4A1,ATF3,MUSTN1,ZNF8,HSPA1A,PPP1R15A,TRIB1,ZDHHC19,JUN,IER3,FOSB,NUF2,IL17RB,LOC112441683,LOC512869,SLC26A9,STOX1,FZD10,GLYATL3,WFS1,NR0B2,ATP8,TTPA,BHLHA15,BRCA1,TIMP1,PARP8,LOC112441635,LEF1,SELENOM,SMARCA1,MT1A,LOC112448165,PCYOX1,GJB3,ATP13A4,DDIT4,SOD2,KLF2,SPTSSB,AADAC,HERPUD1,JUND	HSPA6, NR4A1, ATF3, MUSTN1, ZNF8, HSPA1A, PPP1R15A, TRIB1, ZDHHC19, JUN, IER3, FOSB, IL17RB, LOC112441683, WFS1, BHLHA15, TIMP1, LOC112441635, LEF1, SELENOM, MT1A, LOC112448165, GJB3, DDIT4, SOD2, KLF2, HERPUD1, JUND	NUF2, LOC512869, SLC26A9, STOX1, FZD10, GLYATL3, NR0B2, ATP8, TTPA, BRCA1, PARP8, SMARCA1, PCYOX1, ATP13A4, SPTSSB, AADAC	28	16
GO:CC	protein phosphatase type 1 complex	GO:0000164	0.0302744	1.51892	1	PPP1R15A	PPP1R15A		1	0
GO:CC	peptidase complex	GO:1905368	0.0334108	1.47611	2	PLAUR,ZFAND2A	PLAUR, ZFAND2A		2	0
GO:CC	BRCA1-B complex	GO:0070532	0.0341317	1.46684	1	BRCA1		BRCA1	0	1
GO:CC	plasma membrane region	GO:0098590	0.0404198	1.39341	7	SLC26A9,SLCO1A2,MYO1A,SLC44A4,SLC17A4,SLC26A10,TFPI	SLC44A4, SLC26A10	SLC26A9, SLCO1A2, MYO1A, SLC17A4, TFPI	2	5
GO:CC	chromatin	GO:0000785	0.0417361	1.37949	3	NR4A1,LOC614376,JUN	NR4A1, JUN	LOC614376	2	1
GO:CC	apical part of cell	GO:0045177	0.0417361	1.37949	4	SLC26A9,MYO1A,SLC44A4,SLC17A4	SLC44A4	SLC26A9, MYO1A, SLC17A4	1	3
GO:CC	endoplasmic reticulum subcompartment	GO:0098827	0.0432826	1.36369	6	SLC26A9,WFS1,PARP8,ATP13A4,AADAC,HERPUD1	WFS1, HERPUD1	SLC26A9, PARP8, ATP13A4, AADAC	2	4
GO:CC	Lewy body core	GO:1990037	0.0432826	1.36369	1	HERPUD1	HERPUD1		1	0
GO:CC	somatodendritic compartment	GO:0036477	0.0432826	1.36369	2	STMN2,SLC2A3	STMN2, SLC2A3		2	0
GO:CC	BRCA1-C complex	GO:0070533	0.0468492	1.3293	1	BRCA1		BRCA1	0	1
GO:CC	microtubule organizing center	GO:0005815	0.0471095	1.32689	2	HSPA6,HSPA1A	HSPA6, HSPA1A		2	0
GO:CC	cell surface	GO:0009986	0.0471095	1.32689	4	FCER2,PLAUR,SLC26A9,FZD10	FCER2, PLAUR	SLC26A9, FZD10	2	2
GO:CC	chromosome	GO:0005694	0.0471095	1.32689	8	NR4A1,LOC614376,JUN,NUF2,NR0B2,BRCA1,SMARCA1,KLF2	NR4A1, JUN, KLF2	LOC614376, NUF2, NR0B2, BRCA1, SMARCA1	3	5
GO:CC	protein complex involved in cell adhesion	GO:0098636	0.0506867	1.29511	1	PLAUR	PLAUR		1	0
GO:CC	basal part of cell	GO:0045178	0.0506867	1.29511	3	SLCO1A2,MYO1A,SLC26A10	SLC26A10	SLCO1A2, MYO1A	1	2
GO:CC	brush border	GO:0005903	0.0506867	1.29511	2	MYO1A,SLC17A4		MYO1A, SLC17A4	0	2
GO:CC	phosphatase complex	GO:1903293	0.0506867	1.29511	1	PPP1R15A	PPP1R15A		1	0
GO:CC	organelle	GO:0043226	0.0506867	1.29511	18	HSPA6,NR4A1,ATF3,MUSTN1,ZNF8,HSPA1A,PPP1R15A,LOC614376,TRIB1,ZDHHC19,JUN,PHOSPHO1,IER3,FOSB,NUF2,IL17RB,LOC112441683,LOC512869	HSPA6, NR4A1, ATF3, MUSTN1, ZNF8, HSPA1A, PPP1R15A, TRIB1, ZDHHC19, JUN, PHOSPHO1, IER3, FOSB, IL17RB, LOC112441683	LOC614376, NUF2, LOC512869	15	3
GO:CC	serine C-palmitoyltransferase complex	GO:0017059	0.0506867	1.29511	1	SPTSSB		SPTSSB	0	1
GO:CC	intracellular organelle	GO:0043229	0.0506867	1.29511	44	HSPA6,NR4A1,ATF3,MUSTN1,ZNF8,HSPA1A,PPP1R15A,LOC614376,TRIB1,ZDHHC19,JUN,IER3,FOSB,NUF2,IL17RB,LOC112441683,LOC512869,SLC26A9,STOX1,FZD10,GLYATL3,WFS1,NR0B2,ATP8,MYO1A,TTPA,BHLHA15,BRCA1,TIMP1,PARP8,LOC112441635,LEF1,SELENOM,SMARCA1,MT1A,LOC112448165,PCYOX1,GJB3,ATP13A4,DDIT4,SOD2,KLF2,SPTSSB,AADAC	HSPA6, NR4A1, ATF3, MUSTN1, ZNF8, HSPA1A, PPP1R15A, TRIB1, ZDHHC19, JUN, IER3, FOSB, IL17RB, LOC112441683, WFS1, BHLHA15, TIMP1, LOC112441635, LEF1, SELENOM, MT1A, LOC112448165, GJB3, DDIT4, SOD2, KLF2	LOC614376, NUF2, LOC512869, SLC26A9, STOX1, FZD10, GLYATL3, NR0B2, ATP8, MYO1A, TTPA, BRCA1, PARP8, SMARCA1, PCYOX1, ATP13A4, SPTSSB, AADAC	26	18
GO:CC	Lewy body	GO:0097413	0.0506867	1.29511	1	HERPUD1	HERPUD1		1	0
GO:CC	BRCA1-A complex	GO:0070531	0.0506867	1.29511	1	BRCA1		BRCA1	0	1
GO:CC	extracellular matrix	GO:0031012	0.0506867	1.29511	4	PHOSPHO1,TIMP1,NEPN,ANGPTL1	PHOSPHO1, TIMP1	NEPN, ANGPTL1	2	2
GO:CC	nuclear lumen	GO:0031981	0.0506867	1.29511	11	NR4A1,ATF3,ZDHHC19,JUN,FOSB,NUF2,LOC112441683,LOC512869,STOX1,FZD10,NR0B2	NR4A1, ATF3, ZDHHC19, JUN, FOSB, LOC112441683	NUF2, LOC512869, STOX1, FZD10, NR0B2	6	5
GO:CC	external encapsulating structure	GO:0030312	0.0506867	1.29511	4	PHOSPHO1,TIMP1,NEPN,ANGPTL1	PHOSPHO1, TIMP1	NEPN, ANGPTL1	2	2
GO:CC	basal plasma membrane	GO:0009925	0.0506867	1.29511	3	SLCO1A2,MYO1A,SLC26A10	SLC26A10	SLCO1A2, MYO1A	1	2
GO:CC	endoplasmic reticulum palmitoyltransferase complex	GO:0031211	0.0506867	1.29511	1	SPTSSB		SPTSSB	0	1
GO:CC	protein serine/threonine phosphatase complex	GO:0008287	0.0506867	1.29511	1	PPP1R15A	PPP1R15A		1	0
GO:CC	outer kinetochore	GO:0000940	0.0506867	1.29511	1	NUF2		NUF2	0	1
GO:CC	intracellular non-membrane-bounded organelle	GO:0043232	0.0534888	1.27174	4	HSPA6,NR4A1,ATF3,HSPA1A	HSPA6, NR4A1, ATF3, HSPA1A		4	0
GO:CC	non-membrane-bounded organelle	GO:0043228	0.0534888	1.27174	4	HSPA6,NR4A1,ATF3,HSPA1A	HSPA6, NR4A1, ATF3, HSPA1A		4	0
GO:CC	perikaryon	GO:0043204	0.0548628	1.26072	1	SLC2A3	SLC2A3		1	0
GO:CC	collagen-containing extracellular matrix	GO:0062023	0.0561463	1.25068	3	TIMP1,NEPN,ANGPTL1	TIMP1	NEPN, ANGPTL1	1	2
GO:CC	nuclear membrane	GO:0031965	0.0586027	1.23208	1	NR4A1	NR4A1		1	0
GO:CC	membrane	GO:0016020	0.0592384	1.2274	32	FCER2,NR4A1,IL20RA,PPP1R15A,SLC2A3,PLAUR,ZDHHC19,RNF122,MAP3K13,IL17RB,PDZK1IP1,SLC26A9,MUC13,FZD10,WFS1,SLCO1A2,ATP8,MYO1A,PAQR5,SLC44A4,BRCA1,LOC517475,GJB3,ATP13A4,APOLD1,SLC17A4,ABR,SLC26A10,AADAC,TFPI,SLCO4A1,HERPUD1	FCER2, NR4A1, PPP1R15A, SLC2A3, PLAUR, ZDHHC19, RNF122, IL17RB, PDZK1IP1, MUC13, WFS1, SLC44A4, GJB3, APOLD1, ABR, SLC26A10, SLCO4A1, HERPUD1	IL20RA, MAP3K13, SLC26A9, FZD10, SLCO1A2, ATP8, MYO1A, PAQR5, BRCA1, LOC517475, ATP13A4, SLC17A4, AADAC, TFPI	18	14
GO:CC	protein-containing complex	GO:0032991	0.0592384	1.2274	6	HSPA6,NR4A1,ATF3,PPP1R15A,PLAUR,LOC614376	HSPA6, NR4A1, ATF3, PPP1R15A, PLAUR	LOC614376	5	1
GO:CC	high-density lipoprotein particle	GO:0034364	0.0592384	1.2274	1	M-SAA3.2	M-SAA3.2		1	0
GO:CC	external side of plasma membrane	GO:0009897	0.0592384	1.2274	1	FCER2	FCER2		1	0
GO:CC	growth cone	GO:0030426	0.0592384	1.2274	1	STMN2	STMN2		1	0
GO:CC	palmitoyltransferase complex	GO:0002178	0.0604187	1.21883	1	SPTSSB		SPTSSB	0	1
GO:CC	plasma membrane raft	GO:0044853	0.0604187	1.21883	2	MYO1A,TFPI		MYO1A, TFPI	0	2
GO:CC	site of polarized growth	GO:0030427	0.0604187	1.21883	1	STMN2	STMN2		1	0
GO:CC	cell periphery	GO:0071944	0.0610642	1.21421	21	FCER2,SLC2A3,PLAUR,PHOSPHO1,IL17RB,SLC26A9,STOX1,MUC13,FZD10,SLCO1A2,MYO1A,SLC44A4,BRCA1,TIMP1,GJB3,NEPN,SLC17A4,SLC26A10,TFPI,SLCO4A1,ANGPTL1	FCER2, SLC2A3, PLAUR, PHOSPHO1, IL17RB, MUC13, SLC44A4, TIMP1, GJB3, SLC26A10, SLCO4A1	SLC26A9, STOX1, FZD10, SLCO1A2, MYO1A, BRCA1, NEPN, SLC17A4, TFPI, ANGPTL1	11	10
GO:CC	mitochondrial proton-transporting ATP synthase complex, coupling factor F(o)	GO:0000276	0.0612715	1.21274	1	ATP8		ATP8	0	1
GO:CC	beta-catenin-TCF complex	GO:1990907	0.0612715	1.21274	1	LEF1	LEF1		1	0
GO:CC	cytosol	GO:0005829	0.0612715	1.21274	2	HSPA6,NR4A1	HSPA6, NR4A1		2	0
GO:CC	membrane-enclosed lumen	GO:0031974	0.0612715	1.21274	11	NR4A1,ATF3,ZDHHC19,JUN,FOSB,NUF2,LOC112441683,LOC512869,STOX1,FZD10,NR0B2	NR4A1, ATF3, ZDHHC19, JUN, FOSB, LOC112441683	NUF2, LOC512869, STOX1, FZD10, NR0B2	6	5
GO:CC	organelle lumen	GO:0043233	0.0612715	1.21274	11	NR4A1,ATF3,ZDHHC19,JUN,FOSB,NUF2,LOC112441683,LOC512869,STOX1,FZD10,NR0B2	NR4A1, ATF3, ZDHHC19, JUN, FOSB, LOC112441683	NUF2, LOC512869, STOX1, FZD10, NR0B2	6	5
GO:CC	mitochondrion	GO:0005739	0.0612715	1.21274	8	NR4A1,PPP1R15A,IER3,GLYATL3,ATP8,TIMP1,DDIT4,SOD2	NR4A1, PPP1R15A, IER3, TIMP1, DDIT4, SOD2	GLYATL3, ATP8	6	2
GO:CC	endoplasmic reticulum quality control compartment	GO:0044322	0.0612715	1.21274	1	HERPUD1	HERPUD1		1	0
GO:CC	XY body	GO:0001741	0.0612715	1.21274	1	BRCA1		BRCA1	0	1
GO:CC	intracellular organelle lumen	GO:0070013	0.0612715	1.21274	11	NR4A1,ATF3,ZDHHC19,JUN,FOSB,NUF2,LOC112441683,LOC512869,STOX1,FZD10,NR0B2	NR4A1, ATF3, ZDHHC19, JUN, FOSB, LOC112441683	NUF2, LOC512869, STOX1, FZD10, NR0B2	6	5
GO:CC	euchromatin	GO:0000791	0.0618943	1.20835	1	JUN	JUN		1	0
GO:CC	lateral element	GO:0000800	0.0618943	1.20835	1	BRCA1		BRCA1	0	1
GO:CC	microtubule cytoskeleton	GO:0015630	0.0618943	1.20835	2	HSPA6,HSPA1A	HSPA6, HSPA1A		2	0
GO:CC	interstitial matrix	GO:0005614	0.0664155	1.17773	1	NEPN		NEPN	0	1
GO:CC	endoplasmic reticulum membrane	GO:0005789	0.0686975	1.16306	5	SLC26A9,WFS1,ATP13A4,AADAC,HERPUD1	WFS1, HERPUD1	SLC26A9, ATP13A4, AADAC	2	3
GO:CC	side of membrane	GO:0098552	0.0686975	1.16306	1	FCER2	FCER2		1	0
GO:CC	nuclear envelope	GO:0005635	0.0686975	1.16306	1	NR4A1	NR4A1		1	0
GO:CC	organelle subcompartment	GO:0031984	0.0698732	1.15569	6	SLC26A9,WFS1,PARP8,ATP13A4,AADAC,HERPUD1	WFS1, HERPUD1	SLC26A9, PARP8, ATP13A4, AADAC	2	4
GO:CC	nuclear protein-containing complex	GO:0140513	0.0698732	1.15569	2	HSPA6,ATF3	HSPA6, ATF3		2	0
GO:CC	cluster of actin-based cell projections	GO:0098862	0.0706056	1.15116	2	MYO1A,SLC17A4		MYO1A, SLC17A4	0	2
GO:CC	nuclear outer membrane-endoplasmic reticulum membrane network	GO:0042175	0.0706056	1.15116	5	SLC26A9,WFS1,ATP13A4,AADAC,HERPUD1	WFS1, HERPUD1	SLC26A9, ATP13A4, AADAC	2	3
GO:CC	very-low-density lipoprotein particle	GO:0034361	0.0706056	1.15116	1	PCYOX1		PCYOX1	0	1
GO:CC	triglyceride-rich plasma lipoprotein particle	GO:0034385	0.0706056	1.15116	1	PCYOX1		PCYOX1	0	1
GO:CC	distal axon	GO:0150034	0.0706056	1.15116	1	STMN2	STMN2		1	0
GO:CC	filamentous actin	GO:0031941	0.0721656	1.14167	1	MYO1A		MYO1A	0	1
GO:CC	RNA polymerase III complex	GO:0005666	0.0722506	1.14116	1	LOC112441635	LOC112441635		1	0
GO:CC	DNA repair complex	GO:1990391	0.0739859	1.13085	1	BRCA1		BRCA1	0	1
GO:CC	proton-transporting ATP synthase complex, coupling factor F(o)	GO:0045263	0.0739859	1.13085	1	ATP8		ATP8	0	1
GO:CC	lamellipodium	GO:0030027	0.0757437	1.12065	1	STMN2	STMN2		1	0
GO:CC	Golgi membrane	GO:0000139	0.0874918	1.05803	2	ZDHHC19,SLC26A9	ZDHHC19	SLC26A9	1	1
GO:CC	extracellular organelle	GO:0043230	0.0874918	1.05803	1	PHOSPHO1	PHOSPHO1		1	0
GO:CC	extracellular membrane-bounded organelle	GO:0065010	0.0874918	1.05803	1	PHOSPHO1	PHOSPHO1		1	0
GO:CC	nucleoplasm	GO:0005654	0.0874918	1.05803	8	NR4A1,ATF3,JUN,FOSB,NUF2,STOX1,FZD10,NR0B2	NR4A1, ATF3, JUN, FOSB	NUF2, STOX1, FZD10, NR0B2	4	4
GO:CC	endoplasmic reticulum tubular network	GO:0071782	0.0894397	1.04847	1	PARP8		PARP8	0	1
GO:CC	connexin complex	GO:0005922	0.0894397	1.04847	1	GJB3	GJB3		1	0
GO:CC	cell cortex	GO:0005938	0.0894397	1.04847	2	STOX1,MYO1A		STOX1, MYO1A	0	2
GO:CC	sex chromosome	GO:0000803	0.0910786	1.04058	1	BRCA1		BRCA1	0	1
GO:CC	mitochondrial proton-transporting ATP synthase complex	GO:0005753	0.0967105	1.01453	1	ATP8		ATP8	0	1
GO:CC	cytoskeleton	GO:0005856	0.0997442	1.00111	1	HSPA6	HSPA6		1	0
GO:CC	proton-transporting two-sector ATPase complex, proton-transporting domain	GO:0033177	0.101993	0.991429	1	ATP8		ATP8	0	1
GO:CC	proton-transporting ATP synthase complex	GO:0045259	0.101993	0.991429	1	ATP8		ATP8	0	1
GO:CC	proteasome complex	GO:0000502	0.105297	0.977585	1	ZFAND2A	ZFAND2A		1	0
GO:CC	synaptonemal complex	GO:0000795	0.107119	0.970135	1	BRCA1		BRCA1	0	1
GO:CC	synaptonemal structure	GO:0099086	0.107119	0.970135	1	BRCA1		BRCA1	0	1
GO:CC	condensed chromosome	GO:0000793	0.114263	0.942095	2	NUF2,BRCA1		NUF2, BRCA1	0	2
GO:CC	nucleosome	GO:0000786	0.114832	0.939937	1	LOC614376		LOC614376	0	1
GO:CC	gap junction	GO:0005921	0.114832	0.939937	1	GJB3	GJB3		1	0
GO:CC	basolateral plasma membrane	GO:0016323	0.119343	0.923203	2	MYO1A,SLC26A10	SLC26A10	MYO1A	1	1
GO:CC	cell leading edge	GO:0031252	0.121544	0.915268	1	STMN2	STMN2		1	0
GO:CC	nuclear ubiquitin ligase complex	GO:0000152	0.127074	0.895944	1	BRCA1		BRCA1	0	1
GO:CC	brush border membrane	GO:0031526	0.127074	0.895944	1	SLC17A4		SLC17A4	0	1
GO:CC	nucleolus	GO:0005730	0.127074	0.895944	4	ATF3,LOC112441683,LOC512869,STOX1	ATF3, LOC112441683	LOC512869, STOX1	2	2
GO:CC	myosin complex	GO:0016459	0.127074	0.895944	1	MYO1A		MYO1A	0	1
GO:CC	organelle envelope	GO:0031967	0.129623	0.887319	1	NR4A1	NR4A1		1	0
GO:CC	envelope	GO:0031975	0.129623	0.887319	1	NR4A1	NR4A1		1	0
GO:CC	male germ cell nucleus	GO:0001673	0.135401	0.868379	1	BRCA1		BRCA1	0	1
GO:CC	cell projection	GO:0042995	0.138217	0.859438	2	STMN2,SLC2A3	STMN2, SLC2A3		2	0
GO:CC	cortical actin cytoskeleton	GO:0030864	0.138217	0.859438	1	MYO1A		MYO1A	0	1
GO:CC	axon	GO:0030424	0.143415	0.843407	1	STMN2	STMN2		1	0
GO:CC	lateral plasma membrane	GO:0016328	0.145114	0.83829	1	MYO1A		MYO1A	0	1
GO:CC	microvillus	GO:0005902	0.145114	0.83829	1	MYO1A		MYO1A	0	1
GO:CC	catalytic complex	GO:1902494	0.145114	0.83829	6	PPP1R15A,PLAUR,ZFAND2A,ATP8,BRCA1,LOC112441635	PPP1R15A, PLAUR, ZFAND2A, LOC112441635	ATP8, BRCA1	4	2
GO:CC	membrane raft	GO:0045121	0.147765	0.830429	2	MYO1A,TFPI		MYO1A, TFPI	0	2
GO:CC	membrane microdomain	GO:0098857	0.147765	0.830429	2	MYO1A,TFPI		MYO1A, TFPI	0	2
GO:CC	kinetochore	GO:0000776	0.147765	0.830429	1	NUF2		NUF2	0	1
GO:CC	late endosome	GO:0005770	0.147765	0.830429	2	TTPA,ATP13A4		TTPA, ATP13A4	0	2
GO:CC	perinuclear region of cytoplasm	GO:0048471	0.155959	0.806988	1	STMN2	STMN2		1	0
GO:CC	condensed chromosome, centromeric region	GO:0000779	0.155959	0.806988	1	NUF2		NUF2	0	1
GO:CC	germ cell nucleus	GO:0043073	0.156025	0.806805	1	BRCA1		BRCA1	0	1
GO:CC	proton-transporting two-sector ATPase complex	GO:0016469	0.156025	0.806805	1	ATP8		ATP8	0	1
GO:CC	endoplasmic reticulum lumen	GO:0005788	0.159096	0.798342	1	SELENOM	SELENOM		1	0
GO:CC	Golgi apparatus	GO:0005794	0.164594	0.783587	3	PPP1R15A,ZDHHC19,SLC26A9	PPP1R15A, ZDHHC19	SLC26A9	2	1
GO:CC	condensed nuclear chromosome	GO:0000794	0.164594	0.783587	1	BRCA1		BRCA1	0	1
GO:CC	cortical cytoskeleton	GO:0030863	0.167022	0.777227	1	MYO1A		MYO1A	0	1
GO:CC	centrosome	GO:0005813	0.178254	0.748961	1	HSPA1A	HSPA1A		1	0
GO:CC	basement membrane	GO:0005604	0.179126	0.746841	1	TIMP1	TIMP1		1	0
GO:CC	actin filament	GO:0005884	0.182769	0.738097	1	MYO1A		MYO1A	0	1
GO:CC	endomembrane system	GO:0012505	0.183822	0.735603	12	NR4A1,PPP1R15A,ZDHHC19,SLC26A9,WFS1,TTPA,PARP8,SELENOM,ATP13A4,SPTSSB,AADAC,HERPUD1	NR4A1, PPP1R15A, ZDHHC19, WFS1, SELENOM, HERPUD1	SLC26A9, TTPA, PARP8, ATP13A4, SPTSSB, AADAC	6	6
GO:CC	chromosome, centromeric region	GO:0000775	0.183822	0.735603	1	NUF2		NUF2	0	1
GO:CC	inclusion body	GO:0016234	0.183822	0.735603	1	HERPUD1	HERPUD1		1	0
GO:CC	fibrillar center	GO:0001650	0.185979	0.730535	1	STOX1		STOX1	0	1
GO:CC	transcription repressor complex	GO:0017053	0.210646	0.676446	1	JUND	JUND		1	0
GO:CC	caveola	GO:0005901	0.21654	0.664461	1	TFPI		TFPI	0	1
GO:CC	endosome membrane	GO:0010008	0.228359	0.641383	2	SLC26A9,ATP13A4		SLC26A9, ATP13A4	0	2
GO:CC	dendritic spine	GO:0043197	0.231714	0.635047	1	ABR	ABR		1	0
GO:CC	nuclear DNA-directed RNA polymerase complex	GO:0055029	0.233097	0.632463	1	LOC112441635	LOC112441635		1	0
GO:CC	neuron spine	GO:0044309	0.23638	0.626389	1	ABR	ABR		1	0
GO:CC	DNA-directed RNA polymerase complex	GO:0000428	0.23638	0.626389	1	LOC112441635	LOC112441635		1	0
GO:CC	RNA polymerase complex	GO:0030880	0.238999	0.621605	1	LOC112441635	LOC112441635		1	0
GO:CC	plasma membrane	GO:0005886	0.241665	0.616787	3	FCER2,SLC2A3,PLAUR	FCER2, SLC2A3, PLAUR		3	0
GO:CC	chromosomal region	GO:0098687	0.241665	0.616787	1	NUF2		NUF2	0	1
GO:CC	organelle membrane	GO:0031090	0.241665	0.616787	1	NR4A1	NR4A1		1	0
GO:CC	neuron projection	GO:0043005	0.247377	0.606641	1	STMN2	STMN2		1	0
GO:CC	ATPase complex	GO:1904949	0.266624	0.574101	1	ATP8		ATP8	0	1
GO:CC	actin-based cell projection	GO:0098858	0.266624	0.574101	1	MYO1A		MYO1A	0	1
GO:CC	intracellular protein-containing complex	GO:0140535	0.267445	0.572765	3	ZFAND2A,BRCA1,LOC112441635	ZFAND2A, LOC112441635	BRCA1	2	1
GO:CC	endosome	GO:0005768	0.267664	0.57241	3	SLC26A9,TTPA,ATP13A4		SLC26A9, TTPA, ATP13A4	0	3
GO:CC	late endosome membrane	GO:0031902	0.290956	0.536173	1	ATP13A4		ATP13A4	0	1
GO:CC	vesicle	GO:0031982	0.291097	0.535962	4	SLC26A9,WFS1,MYO1A,TTPA	WFS1	SLC26A9, MYO1A, TTPA	1	3
GO:CC	endoplasmic reticulum protein-containing complex	GO:0140534	0.291097	0.535962	1	SPTSSB		SPTSSB	0	1
GO:CC	inner mitochondrial membrane protein complex	GO:0098800	0.291097	0.535962	1	ATP8		ATP8	0	1
GO:CC	secretory granule	GO:0030141	0.33647	0.473054	1	WFS1	WFS1		1	0
GO:CC	nuclear chromosome	GO:0000228	0.346127	0.460764	1	BRCA1		BRCA1	0	1
GO:CC	transferase complex	GO:1990234	0.380819	0.419281	3	BRCA1,LOC112441635,SPTSSB	LOC112441635	BRCA1, SPTSSB	1	2
GO:CC	plasma membrane bounded cell projection	GO:0120025	0.394232	0.404249	1	STMN2	STMN2		1	0
GO:CC	bounding membrane of organelle	GO:0098588	0.427495	0.369069	2	ZDHHC19,SLC26A9	ZDHHC19	SLC26A9	1	1
GO:CC	mitochondrial protein-containing complex	GO:0098798	0.435	0.361511	1	ATP8		ATP8	0	1
GO:CC	presynapse	GO:0098793	0.440394	0.356158	1	SYNJ2		SYNJ2	0	1
GO:CC	cell projection membrane	GO:0031253	0.441786	0.354788	1	SLC17A4		SLC17A4	0	1
GO:CC	ubiquitin ligase complex	GO:0000151	0.441786	0.354788	1	BRCA1		BRCA1	0	1
GO:CC	cytoplasmic vesicle membrane	GO:0030659	0.441786	0.354788	2	SLC26A9,ATP13A4		SLC26A9, ATP13A4	0	2
GO:CC	secretory vesicle	GO:0099503	0.444361	0.352264	1	WFS1	WFS1		1	0
GO:CC	vesicle membrane	GO:0012506	0.444361	0.352264	2	SLC26A9,ATP13A4		SLC26A9, ATP13A4	0	2
GO:CC	cytoplasmic vesicle	GO:0031410	0.446986	0.349706	4	SLC26A9,WFS1,TTPA,ATP13A4	WFS1	SLC26A9, TTPA, ATP13A4	1	3
GO:CC	intracellular vesicle	GO:0097708	0.449235	0.347526	4	SLC26A9,WFS1,TTPA,ATP13A4	WFS1	SLC26A9, TTPA, ATP13A4	1	3
GO:CC	transferase complex, transferring phosphorus-containing groups	GO:0061695	0.460345	0.336916	1	LOC112441635	LOC112441635		1	0
GO:CC	mitochondrial inner membrane	GO:0005743	0.4924	0.307682	1	ATP8		ATP8	0	1
GO:CC	actin cytoskeleton	GO:0015629	0.514558	0.288566	1	MYO1A		MYO1A	0	1
GO:CC	organelle inner membrane	GO:0019866	0.51787	0.285779	1	ATP8		ATP8	0	1
GO:CC	mitochondrial matrix	GO:0005759	0.51787	0.285779	1	SOD2	SOD2		1	0
GO:CC	supramolecular complex	GO:0099080	0.522129	0.282222	2	NUF2,MYO1A		NUF2, MYO1A	0	2
GO:CC	dendrite	GO:0030425	0.599791	0.222	1	ABR	ABR		1	0
GO:CC	dendritic tree	GO:0097447	0.599791	0.222	1	ABR	ABR		1	0
GO:CC	lysosome	GO:0005764	0.619288	0.208108	1	PCYOX1		PCYOX1	0	1
GO:CC	mitochondrial membrane	GO:0031966	0.619288	0.208108	1	ATP8		ATP8	0	1
GO:CC	lytic vacuole	GO:0000323	0.619288	0.208108	1	PCYOX1		PCYOX1	0	1
GO:CC	cell-cell junction	GO:0005911	0.619288	0.208108	1	GJB3	GJB3		1	0
GO:CC	polymeric cytoskeletal fiber	GO:0099513	0.623605	0.205091	1	MYO1A		MYO1A	0	1
GO:CC	mitochondrial envelope	GO:0005740	0.634619	0.197487	1	ATP8		ATP8	0	1
GO:CC	postsynapse	GO:0098794	0.634619	0.197487	1	ABR	ABR		1	0
GO:CC	vacuole	GO:0005773	0.678196	0.168645	1	PCYOX1		PCYOX1	0	1
GO:CC	plasma membrane protein complex	GO:0098797	0.693993	0.158645	1	GJB3	GJB3		1	0
GO:CC	supramolecular fiber	GO:0099512	0.705212	0.15168	1	MYO1A		MYO1A	0	1
GO:CC	supramolecular polymer	GO:0099081	0.705339	0.151602	1	MYO1A		MYO1A	0	1
GO:CC	anchoring junction	GO:0070161	0.705603	0.151439	1	GJB3	GJB3		1	0
GO:CC	synapse	GO:0045202	0.705603	0.151439	2	SYNJ2,ABR	ABR	SYNJ2	1	1
GO:CC	cell junction	GO:0030054	0.723364	0.140643	3	SYNJ2,GJB3,ABR	GJB3, ABR	SYNJ2	2	1
GO:CC	nuclear body	GO:0016604	0.726434	0.138804	1	BRCA1		BRCA1	0	1
GO:CC	membrane protein complex	GO:0098796	0.731635	0.135706	2	ATP8,GJB3	GJB3	ATP8	1	1
GO:CC	ribonucleoprotein complex	GO:1990904	0.974199	0.0113522	1	BRCA1		BRCA1	0	1

## Sheet: KEGG
Source	Term name	Term ID	Adjusted p_value	Negative log10 of adjusted p_value	Genes involved (Quantity)	Genes involved (Name)	Upregulated genes	Downregulated genes	Upregulated genes quntity	Downregulated genes quantity
KEGG	KEGG root term	KEGG:00000	6.29972e-06	5.20068	48	FCER2,NR4A1,IL20RA,ZNF8,HSPA1A,PPP1R15A,PLAUR,DNAJB1,JUN,PHOSPHO1,FOSB,PSPH,MAP3K13,LOC616364,SLC26A9,RCAN1,FZD10,WFS1,NR0B2,CXCL8,SYNJ2,SLCO1A2,CCL24,ATP8,MYO1A,AFP,PAQR5,SLC44A4,BHLHA15,BRCA1,TIMP1,LOC112441635,PSAT1,LEF1,SMARCA1,CAMP,MT1A,PCYOX1,DDIT4,SOD2,SRM,KLF2,LBP,SPTSSB,TFPI,HERPUD1,JUND,CXCL14	FCER2, NR4A1, ZNF8, HSPA1A, PPP1R15A, PLAUR, DNAJB1, JUN, PHOSPHO1, FOSB, LOC616364, RCAN1, WFS1, CXCL8, CCL24, SLC44A4, BHLHA15, TIMP1, LOC112441635, LEF1, CAMP, MT1A, DDIT4, SOD2, SRM, KLF2, LBP, HERPUD1, JUND	IL20RA, PSPH, MAP3K13, SLC26A9, FZD10, NR0B2, SYNJ2, SLCO1A2, ATP8, MYO1A, AFP, PAQR5, BRCA1, PSAT1, SMARCA1, PCYOX1, SPTSSB, TFPI, CXCL14	29	19
KEGG	Viral protein interaction with cytokine and cytokine receptor	KEGG:04061	0.000352372	3.453	5	IL20RA,LOC616364,CXCL8,CCL24,CXCL14	LOC616364, CXCL8, CCL24	IL20RA, CXCL14	3	2
KEGG	Lipid and atherosclerosis	KEGG:05417	0.000930256	3.0314	6	HSPA1A,JUN,LOC616364,CXCL8,SOD2,LBP	HSPA1A, JUN, LOC616364, CXCL8, SOD2, LBP		6	0
KEGG	Protein processing in endoplasmic reticulum	KEGG:04141	0.001152	2.93855	3	HSPA1A,PPP1R15A,DNAJB1	HSPA1A, PPP1R15A, DNAJB1		3	0
KEGG	MAPK signaling pathway	KEGG:04010	0.00211389	2.67492	4	NR4A1,HSPA1A,JUN,MAP3K13	NR4A1, HSPA1A, JUN	MAP3K13	3	1
KEGG	IL-17 signaling pathway	KEGG:04657	0.00275912	2.55923	4	JUN,FOSB,CXCL8,JUND	JUN, FOSB, CXCL8, JUND		4	0
KEGG	Toll-like receptor signaling pathway	KEGG:04620	0.00358073	2.44603	4	JUN,LOC616364,CXCL8,LBP	JUN, LOC616364, CXCL8, LBP		4	0
KEGG	Breast cancer	KEGG:05224	0.00358073	2.44603	4	JUN,FZD10,BRCA1,LEF1	JUN, LEF1	FZD10, BRCA1	2	2
KEGG	Rheumatoid arthritis	KEGG:05323	0.00424904	2.37171	3	JUN,LOC616364,CXCL8	JUN, LOC616364, CXCL8		3	0
KEGG	Chagas disease	KEGG:05142	0.00568445	2.24531	3	JUN,LOC616364,CXCL8	JUN, LOC616364, CXCL8		3	0
KEGG	Cocaine addiction	KEGG:05030	0.00568445	2.24531	2	JUN,FOSB	JUN, FOSB		2	0
KEGG	Kaposi sarcoma-associated herpesvirus infection	KEGG:05167	0.00757537	2.1206	4	JUN,RCAN1,CXCL8,LEF1	JUN, RCAN1, CXCL8, LEF1		4	0
KEGG	Cytokine-cytokine receptor interaction	KEGG:04060	0.00810742	2.09112	4	IL20RA,LOC616364,CXCL8,CCL24	LOC616364, CXCL8, CCL24	IL20RA	3	1
KEGG	Amphetamine addiction	KEGG:05031	0.00810742	2.09112	2	JUN,FOSB	JUN, FOSB		2	0
KEGG	Chemokine signaling pathway	KEGG:04062	0.0170013	1.76952	4	LOC616364,CXCL8,CCL24,CXCL14	LOC616364, CXCL8, CCL24	CXCL14	3	1
KEGG	Estrogen signaling pathway	KEGG:04915	0.0179504	1.74592	2	HSPA1A,JUN	HSPA1A, JUN		2	0
KEGG	Chemical carcinogenesis - reactive oxygen species	KEGG:05208	0.0179504	1.74592	4	JUN,SLC26A9,ATP8,SOD2	JUN, SOD2	SLC26A9, ATP8	2	2
KEGG	Legionellosis	KEGG:05134	0.0183418	1.73656	2	HSPA1A,CXCL8	HSPA1A, CXCL8		2	0
KEGG	Glycine, serine and threonine metabolism	KEGG:00260	0.0210114	1.67755	2	PSPH,PSAT1		PSPH, PSAT1	0	2
KEGG	Measles	KEGG:05162	0.0210114	1.67755	2	HSPA1A,JUN	HSPA1A, JUN		2	0
KEGG	Cushing syndrome	KEGG:04934	0.0222548	1.65258	3	NR4A1,FZD10,LEF1	NR4A1, LEF1	FZD10	2	1
KEGG	Osteoclast differentiation	KEGG:04380	0.0222548	1.65258	2	JUN,FOSB	JUN, FOSB		2	0
KEGG	Hippo signaling pathway	KEGG:04390	0.0222908	1.65187	3	FZD10,AFP,LEF1	LEF1	FZD10, AFP	1	2
KEGG	Pertussis	KEGG:05133	0.0235547	1.62792	2	JUN,CXCL8	JUN, CXCL8		2	0
KEGG	Wnt signaling pathway	KEGG:04310	0.0262309	1.58119	3	JUN,FZD10,LEF1	JUN, LEF1	FZD10	2	1
KEGG	Cortisol synthesis and secretion	KEGG:04927	0.0285113	1.54498	1	NR4A1	NR4A1		1	0
KEGG	Hematopoietic cell lineage	KEGG:04640	0.0285113	1.54498	1	FCER2	FCER2		1	0
KEGG	Alcoholic liver disease	KEGG:04936	0.0285113	1.54498	3	CXCL8,LEF1,LBP	CXCL8, LEF1, LBP		3	0
KEGG	NOD-like receptor signaling pathway	KEGG:04621	0.0285113	1.54498	3	JUN,CXCL8,CAMP	JUN, CXCL8, CAMP		3	0
KEGG	Epstein-Barr virus infection	KEGG:05169	0.0286394	1.54304	2	FCER2,JUN	FCER2, JUN		2	0
KEGG	Basal cell carcinoma	KEGG:05217	0.0292352	1.53409	2	FZD10,LEF1	LEF1	FZD10	1	1
KEGG	Cysteine and methionine metabolism	KEGG:00270	0.0292352	1.53409	2	PSAT1,SRM	SRM	PSAT1	1	1
KEGG	Mineral absorption	KEGG:04978	0.0295719	1.52912	2	SLC26A9,MT1A	MT1A	SLC26A9	1	1
KEGG	Bile secretion	KEGG:04976	0.0295719	1.52912	2	NR0B2,SLCO1A2		NR0B2, SLCO1A2	0	2
KEGG	AGE-RAGE signaling pathway in diabetic complications	KEGG:04933	0.0296195	1.52842	2	JUN,CXCL8	JUN, CXCL8		2	0
KEGG	Aldosterone synthesis and secretion	KEGG:04925	0.0300712	1.52185	1	NR4A1	NR4A1		1	0
KEGG	Longevity regulating pathway - multiple species	KEGG:04213	0.0324916	1.48823	2	HSPA1A,SOD2	HSPA1A, SOD2		2	0
KEGG	Biosynthesis of amino acids	KEGG:01230	0.0324916	1.48823	2	PSPH,PSAT1		PSPH, PSAT1	0	2
KEGG	Oxytocin signaling pathway	KEGG:04921	0.0404569	1.39301	2	JUN,RCAN1	JUN, RCAN1		2	0
KEGG	Choline metabolism in cancer	KEGG:05231	0.0411513	1.38562	2	JUN,SLC44A4	JUN, SLC44A4		2	0
KEGG	Colorectal cancer	KEGG:05210	0.0465867	1.33174	2	JUN,LEF1	JUN, LEF1		2	0
KEGG	Salmonella infection	KEGG:05132	0.0471505	1.32651	3	JUN,CXCL8,LEF1	JUN, CXCL8, LEF1		3	0
KEGG	Vitamin B6 metabolism	KEGG:00750	0.0492084	1.30796	1	PSAT1		PSAT1	0	1
KEGG	Antigen processing and presentation	KEGG:04612	0.0492084	1.30796	1	HSPA1A	HSPA1A		1	0
KEGG	Melanogenesis	KEGG:04916	0.0492084	1.30796	2	FZD10,LEF1	LEF1	FZD10	1	1
KEGG	Yersinia infection	KEGG:05135	0.0492084	1.30796	2	JUN,CXCL8	JUN, CXCL8		2	0
KEGG	Non-alcoholic fatty liver disease	KEGG:04932	0.053252	1.27366	2	JUN,CXCL8	JUN, CXCL8		2	0
KEGG	Carbon metabolism	KEGG:01200	0.0557702	1.2536	2	PSPH,PSAT1		PSPH, PSAT1	0	2
KEGG	Hepatitis B	KEGG:05161	0.0563811	1.24887	2	JUN,CXCL8	JUN, CXCL8		2	0
KEGG	JAK-STAT signaling pathway	KEGG:04630	0.0563811	1.24887	1	IL20RA		IL20RA	0	1
KEGG	Pathways in cancer	KEGG:05200	0.0563811	1.24887	4	JUN,FZD10,CXCL8,LEF1	JUN, CXCL8, LEF1	FZD10	3	1
KEGG	Complement and coagulation cascades	KEGG:04610	0.0568563	1.24522	2	PLAUR,TFPI	PLAUR	TFPI	1	1
KEGG	Influenza A	KEGG:05164	0.0593491	1.22659	2	DNAJB1,CXCL8	DNAJB1, CXCL8		2	0
KEGG	Proteoglycans in cancer	KEGG:05205	0.0615393	1.21085	2	PLAUR,FZD10	PLAUR	FZD10	1	1
KEGG	Toxoplasmosis	KEGG:05145	0.0642067	1.19242	1	HSPA1A	HSPA1A		1	0
KEGG	NF-kappa B signaling pathway	KEGG:04064	0.0726011	1.13906	2	CXCL8,LBP	CXCL8, LBP		2	0
KEGG	PI3K-Akt signaling pathway	KEGG:04151	0.0760237	1.11905	1	NR4A1	NR4A1		1	0
KEGG	Human cytomegalovirus infection	KEGG:05163	0.0849248	1.07097	2	LOC616364,CXCL8	LOC616364, CXCL8		2	0
KEGG	Gastric cancer	KEGG:05226	0.0849248	1.07097	2	FZD10,LEF1	LEF1	FZD10	1	1
KEGG	Inflammatory bowel disease	KEGG:05321	0.0856346	1.06735	1	JUN	JUN		1	0
KEGG	Renal cell carcinoma	KEGG:05211	0.088049	1.05528	1	JUN	JUN		1	0
KEGG	Leishmaniasis	KEGG:05140	0.0899707	1.0459	1	JUN	JUN		1	0
KEGG	Chemical carcinogenesis - receptor activation	KEGG:05207	0.0899707	1.0459	2	JUN,PAQR5	JUN	PAQR5	1	1
KEGG	FoxO signaling pathway	KEGG:04068	0.0899707	1.0459	2	SOD2,KLF2	SOD2, KLF2		2	0
KEGG	B cell receptor signaling pathway	KEGG:04662	0.0899707	1.0459	1	JUN	JUN		1	0
KEGG	Coronavirus disease - COVID-19	KEGG:05171	0.0899707	1.0459	2	JUN,CXCL8	JUN, CXCL8		2	0
KEGG	Maturity onset diabetes of the young	KEGG:04950	0.0911858	1.04007	1	BHLHA15	BHLHA15		1	0
KEGG	ErbB signaling pathway	KEGG:04012	0.0911858	1.04007	1	JUN	JUN		1	0
KEGG	Terpenoid backbone biosynthesis	KEGG:00900	0.0911858	1.04007	1	PCYOX1		PCYOX1	0	1
KEGG	Hepatocellular carcinoma	KEGG:05225	0.0911858	1.04007	2	FZD10,LEF1	LEF1	FZD10	1	1
KEGG	Fluid shear stress and atherosclerosis	KEGG:05418	0.0911858	1.04007	2	JUN,KLF2	JUN, KLF2		2	0
KEGG	GnRH signaling pathway	KEGG:04912	0.0917638	1.03733	1	JUN	JUN		1	0
KEGG	PD-L1 expression and PD-1 checkpoint pathway in cancer	KEGG:05235	0.0926132	1.03333	1	JUN	JUN		1	0
KEGG	Th1 and Th2 cell differentiation	KEGG:04658	0.0939408	1.02715	1	JUN	JUN		1	0
KEGG	Endocytosis	KEGG:04144	0.0939408	1.02715	1	HSPA1A	HSPA1A		1	0
KEGG	Endocrine resistance	KEGG:01522	0.0939408	1.02715	1	JUN	JUN		1	0
KEGG	mTOR signaling pathway	KEGG:04150	0.0939408	1.02715	2	FZD10,DDIT4	DDIT4	FZD10	1	1
KEGG	Bladder cancer	KEGG:05219	0.0945067	1.02454	1	CXCL8	CXCL8		1	0
KEGG	Spliceosome	KEGG:03040	0.0977808	1.00975	1	HSPA1A	HSPA1A		1	0
KEGG	C-type lectin receptor signaling pathway	KEGG:04625	0.0979075	1.00918	1	JUN	JUN		1	0
KEGG	Mitophagy - animal	KEGG:04137	0.0991848	1.00356	1	JUN	JUN		1	0
KEGG	Glycerophospholipid metabolism	KEGG:00564	0.0991848	1.00356	1	PHOSPHO1	PHOSPHO1		1	0
KEGG	Prion disease	KEGG:05020	0.0997047	1.00128	1	HSPA1A	HSPA1A		1	0
KEGG	Th17 cell differentiation	KEGG:04659	0.100494	0.997858	1	JUN	JUN		1	0
KEGG	Malaria	KEGG:05144	0.102339	0.989958	1	CXCL8	CXCL8		1	0
KEGG	RNA polymerase	KEGG:03020	0.102339	0.989958	1	LOC112441635	LOC112441635		1	0
KEGG	Herpes simplex virus 1 infection	KEGG:05168	0.104502	0.980876	1	ZNF8	ZNF8		1	0
KEGG	Neurotrophin signaling pathway	KEGG:04722	0.104502	0.980876	1	JUN	JUN		1	0
KEGG	T cell receptor signaling pathway	KEGG:04660	0.104502	0.980876	1	JUN	JUN		1	0
KEGG	TNF signaling pathway	KEGG:04668	0.105567	0.976474	1	JUN	JUN		1	0
KEGG	Relaxin signaling pathway	KEGG:04926	0.107717	0.967716	1	JUN	JUN		1	0
KEGG	Homologous recombination	KEGG:03440	0.110724	0.955757	1	BRCA1		BRCA1	0	1
KEGG	Thyroid cancer	KEGG:05216	0.111148	0.954097	1	LEF1	LEF1		1	0
KEGG	Apoptosis	KEGG:04210	0.115443	0.937631	1	JUN	JUN		1	0
KEGG	Tuberculosis	KEGG:05152	0.120474	0.919106	2	CAMP,LBP	CAMP, LBP		2	0
KEGG	Fanconi anemia pathway	KEGG:03460	0.133308	0.875143	1	BRCA1		BRCA1	0	1
KEGG	Inositol phosphate metabolism	KEGG:00562	0.134963	0.869785	1	SYNJ2		SYNJ2	0	1
KEGG	Tight junction	KEGG:04530	0.135661	0.867545	1	JUN	JUN		1	0
KEGG	Viral carcinogenesis	KEGG:05203	0.143894	0.841956	1	JUN	JUN		1	0
KEGG	Alcoholism	KEGG:05034	0.145314	0.837692	1	FOSB	FOSB		1	0
KEGG	RIG-I-like receptor signaling pathway	KEGG:04622	0.145314	0.837692	1	CXCL8	CXCL8		1	0
KEGG	Focal adhesion	KEGG:04510	0.14892	0.827048	1	JUN	JUN		1	0
KEGG	Alzheimer disease	KEGG:05010	0.150021	0.823847	2	FZD10,ATP8		FZD10, ATP8	0	2
KEGG	Endometrial cancer	KEGG:05213	0.150174	0.823405	1	LEF1	LEF1		1	0
KEGG	Arginine and proline metabolism	KEGG:00330	0.15079	0.821628	1	SRM	SRM		1	0
KEGG	Human immunodeficiency virus 1 infection	KEGG:05170	0.15079	0.821628	1	JUN	JUN		1	0
KEGG	Human T-cell leukemia virus 1 infection	KEGG:05166	0.153382	0.814224	1	JUN	JUN		1	0
KEGG	Phosphatidylinositol signaling system	KEGG:04070	0.153382	0.814224	1	SYNJ2		SYNJ2	0	1
KEGG	MicroRNAs in cancer	KEGG:05206	0.15454	0.81096	2	BRCA1,DDIT4	DDIT4	BRCA1	1	1
KEGG	cAMP signaling pathway	KEGG:04024	0.156378	0.805823	1	JUN	JUN		1	0
KEGG	Thyroid hormone signaling pathway	KEGG:04919	0.160978	0.793233	1	RCAN1	RCAN1		1	0
KEGG	Acute myeloid leukemia	KEGG:05221	0.160978	0.793233	1	LEF1	LEF1		1	0
KEGG	Glutathione metabolism	KEGG:00480	0.160978	0.793233	1	SRM	SRM		1	0
KEGG	Platinum drug resistance	KEGG:01524	0.160978	0.793233	1	BRCA1		BRCA1	0	1
KEGG	Amoebiasis	KEGG:05146	0.165827	0.780346	1	CXCL8	CXCL8		1	0
KEGG	Pathways of neurodegeneration - multiple diseases	KEGG:05022	0.183291	0.736858	2	FZD10,ATP8		FZD10, ATP8	0	2
KEGG	Arrhythmogenic right ventricular cardiomyopathy	KEGG:05412	0.186808	0.728604	1	LEF1	LEF1		1	0
KEGG	Signaling pathways regulating pluripotency of stem cells	KEGG:04550	0.186808	0.728604	1	FZD10		FZD10	0	1
KEGG	Staphylococcus aureus infection	KEGG:05150	0.19381	0.712624	1	CAMP	CAMP		1	0
KEGG	Huntington disease	KEGG:05016	0.19381	0.712624	2	ATP8,SOD2	SOD2	ATP8	1	1
KEGG	Metabolic pathways	KEGG:01100	0.19381	0.712624	6	PHOSPHO1,PSPH,SYNJ2,ATP8,PSAT1,SRM	PHOSPHO1, SRM	PSPH, SYNJ2, ATP8, PSAT1	2	4
KEGG	Salivary secretion	KEGG:04970	0.19381	0.712624	1	CAMP	CAMP		1	0
KEGG	Adherens junction	KEGG:04520	0.196191	0.707321	1	LEF1	LEF1		1	0
KEGG	HIF-1 signaling pathway	KEGG:04066	0.196729	0.706132	1	TIMP1	TIMP1		1	0
KEGG	Phospholipase D signaling pathway	KEGG:04072	0.199336	0.700414	1	CXCL8	CXCL8		1	0
KEGG	Prostate cancer	KEGG:05215	0.199336	0.700414	1	LEF1	LEF1		1	0
KEGG	Peroxisome	KEGG:04146	0.199336	0.700414	1	SOD2	SOD2		1	0
KEGG	Cellular senescence	KEGG:04218	0.199336	0.700414	1	CXCL8	CXCL8		1	0
KEGG	Oxidative phosphorylation	KEGG:00190	0.204054	0.690254	1	ATP8		ATP8	0	1
KEGG	Longevity regulating pathway	KEGG:04211	0.209368	0.679089	1	SOD2	SOD2		1	0
KEGG	ATP-dependent chromatin remodeling	KEGG:03082	0.214952	0.667658	1	SMARCA1		SMARCA1	0	1
KEGG	Transcriptional misregulation in cancer	KEGG:05202	0.230271	0.637761	1	CXCL8	CXCL8		1	0
KEGG	Ubiquitin mediated proteolysis	KEGG:04120	0.243394	0.613691	1	BRCA1		BRCA1	0	1
KEGG	Biosynthesis of cofactors	KEGG:01240	0.259668	0.585582	1	PSAT1		PSAT1	0	1
KEGG	Parathyroid hormone synthesis, secretion and action	KEGG:04928	0.26278	0.580407	1	JUND	JUND		1	0
KEGG	Motor proteins	KEGG:04814	0.266471	0.57435	1	MYO1A		MYO1A	0	1
KEGG	Sphingolipid signaling pathway	KEGG:04071	0.275719	0.559533	1	SPTSSB		SPTSSB	0	1
KEGG	Diabetic cardiomyopathy	KEGG:05415	0.275719	0.559533	1	ATP8		ATP8	0	1
KEGG	Apelin signaling pathway	KEGG:04371	0.294153	0.531426	1	KLF2	KLF2		1	0
KEGG	Thermogenesis	KEGG:04714	0.294153	0.531426	1	ATP8		ATP8	0	1
KEGG	Neutrophil extracellular trap formation	KEGG:04613	0.300979	0.521464	1	CAMP	CAMP		1	0
KEGG	Autophagy - animal	KEGG:04140	0.326666	0.485897	1	DDIT4	DDIT4		1	0
KEGG	Human papillomavirus infection	KEGG:05165	0.326908	0.485575	1	FZD10		FZD10	0	1
KEGG	Parkinson disease	KEGG:05012	0.326908	0.485575	1	ATP8		ATP8	0	1
KEGG	Amyotrophic lateral sclerosis	KEGG:05014	0.407279	0.390109	1	ATP8		ATP8	0	1
