# Supplementary material for: Transcriptomic Analysis of Newborn Hanwoo Calves: Effects of Maternal Overnutrition during Mid- to Late Pregnancy on Subcutaneous Adipose Tissue and Liver
Source: Genes (Basel). 2024 May 28;15(6):704. doi: 10.3390/genes15060704 (PMC11202606; doi:10.3390/genes15060704)
Supplement: Supplementary file 1 [file genes-15-00704-s001.zip › Table S1.xlsx]

## Sheet: SAT
Gene ID	Gene Name	Description	Protein_ID	Fold Change (Treated /Control)	Raw p_value	Adjusted p_value	Control1_Read Count	Control2_Read Count	Control3_Read Count	Treated_Read Count
539835	HSPA6	heat shock protein family A (Hsp70) member 6	XP_002685896.1	50.9674	6.23433e-23	1.03552e-18	340	91	120	11261
112446423	LOC112446423	uncharacterized LOC112446423, transcript variant X2	.	27.7685	6.52327e-16	5.41757e-12	291	71	110	5242
282870	CYP1A1	cytochrome P450, subfamily I (aromatic compound-inducible), polypeptide 1, transcript variant X1	XP_002696681.1;XP_005222075.1	41.3332	2.52843e-15	1.39991e-11	28	42	38	1959
282254	HSPA1A	heat shock 70kDa protein 1A	NP_976067.3	13.2856	4.18273e-15	1.73688e-11	13793	8006	6948	159411
282358	SLC2A3	solute carrier family 2 member 3	NP_777028.2;XP_010803829.1	13.6894	5.23563e-13	1.73928e-09	4352	3730	1811	57955
540336	GAS1	growth arrest specific 1	XP_002689867.1	9.97591	5.21194e-11	1.44284e-07	304	245	375	3921
514588	FBLN1	fibulin 1	NP_001091498.1;XP_024847454.1	11.3944	8.1905e-11	1.94349e-07	474	922	549	9917
353108	ANK1	ankyrin 1, transcript variant X9	XP_010818658.1;XP_010818659.1;XP_015316377.2;XP_015316378.1;XP_024842252.1;XP_024842253.1;XP_024842254.1;XP_024842255.1;XP_024842256.1;XP_024842257.1;XP_024842258.1	9.94605	1.35082e-10	2.80464e-07	269	250	364	3761
516574	MMRN1	multimerin 1	NP_001095970.1;XP_005207828.1;XP_015327045.1	13.8323	1.90058e-10	3.50762e-07	130	297	268	4295
280841	LOX	lysyl oxidase	NP_776357.2;XP_005209160.1;XP_024849585.1	8.79102	1.20188e-09	1.99631e-06	326	461	353	4401
533449	ITGBL1	integrin subunit beta like 1	NP_001193763.1	25.8708	1.443e-09	2.17893e-06	24	59	31	1332
538426	DNAJB1	DnaJ heat shock protein family (Hsp40) member B1	NP_001028935.1;XP_024850200.1	6.39559	2.14821e-09	2.97348e-06	4200	3118	4050	30800
781493	COL14A1	collagen type XIV alpha 1 chain, transcript variant X2	XP_005215774.1;XP_005215776.1;XP_015330046.1;XP_015330047.1;XP_024857663.1	7.98347	2.54867e-09	3.25642e-06	589	965	878	8567
100126183	PPDPFL	pancreatic progenitor cell differentiation and proliferation factor like	NP_001103437.1	21.3406	3.23415e-09	3.83708e-06	37	26	73	1230
509585	ACKR3	atypical chemokine receptor 3	NP_001091851.1	6.45153	6.36466e-09	7.0478e-06	1427	661	1168	8691
507058	PI16	peptidase inhibitor 16	NP_001019658.1;XP_005223367.2;XP_005223368.2;XP_005223369.2;XP_005223370.2;XP_024839236.1	9.11237	7.6496e-09	7.94124e-06	414	888	943	9095
280781	ELN	elastin	NP_786966.2;XP_005225311.2;XP_010817916.2;XP_010817917.2;XP_010817919.2;XP_010817920.2;XP_010817921.2;XP_015315897.2;XP_024840403.1;XP_024840404.1;XP_024840405.1;XP_024840406.1	6.69831	1.15547e-08	1.11226e-05	7557	7200	4666	56001
614712	THY1	Thy-1 cell surface antigen	NP_001029937.1	7.94844	1.20534e-08	1.11226e-05	371	601	706	5859
535675	PTPRU	protein tyrosine phosphatase, receptor type U	NP_001178423.1;XP_005203276.1;XP_010800886.2;XP_024831930.1;XP_024831937.1;XP_024831941.1	10.517	1.27928e-08	1.11836e-05	253	99	160	2209
538050	RAB7B	RAB7B, member RAS oncogene family	NP_001071481.1;XP_024832121.1	7.94513	1.49596e-08	1.24239e-05	635	1110	637	8431
281154	FBN1	fibrillin 1	NP_776478.1;XP_015328665.1	6.1708	1.83481e-08	1.45125e-05	4785	5146	6213	43003
282188	COL1A2	collagen type I alpha 2 chain	NP_776945.1	11.1255	2.90134e-08	2.1131e-05	4023	11453	14646	149628
509484	ACE	angiotensin I converting enzyme	NP_001193597.1;XP_024835648.1	8.3372	2.92603e-08	2.1131e-05	372	341	199	3266
286877	PRKCZ	protein kinase C zeta	NP_001071301.1;XP_005217075.4;XP_005217076.1;XP_005217078.1	20.3067	4.11242e-08	2.84614e-05	14	19	24	505
282605	FAM13A	family with sequence similarity 13 member A	NP_777117.1;XP_005207804.2;XP_005207805.2;XP_005207807.2;XP_005207808.2;XP_005207809.2;XP_010804307.2;XP_010804308.2;XP_010804309.2;XP_015327034.2;XP_024848796.1;XP_024848797.1;XP_024848798.1	7.2184	5.41379e-08	3.59692e-05	2995	947	2564	19142
781412	LOC781412	.	.	27.8079	9.60368e-08	6.13527e-05	3	3	8	170
510745	ABCG1	ATP binding cassette subfamily G member 1	NP_001192457.1;XP_005202056.1;XP_015329136.1	7.40286	1.11556e-07	6.86275e-05	707	202	514	4271
280753	CPE	carboxypeptidase E	NP_776328.2;XP_010811943.1	13.4038	1.55458e-07	8.904e-05	51	47	54	874
112443440	FAM198A	family with sequence similarity 198 member A	XP_024838950.1	22.6415	1.505e-07	8.904e-05	8	5	14	261
407173	JSP.1	MHC Class I JSP.1	NP_001035588.1;XP_024839180.1	-12.3922	2.39297e-07	0.000128217	19768	13673	9041	1446
532863	PI15	peptidase inhibitor 15	NP_001179671.1;XP_005215575.1	18.3375	2.31737e-07	0.000128217	52	243	63	3083
508105	TNFAIP3	TNF alpha induced protein 3	NP_001179099.1;XP_005211044.1	5.25662	3.17409e-07	0.000164755	671	539	660	4182
523755	ITGA11	integrin subunit alpha 11	XP_002690571.2	14.5121	3.44378e-07	0.000173337	83	172	45	1973
507699	HIF3A	hypoxia inducible factor 3 alpha subunit	NP_001098812.1;XP_010813318.2;XP_010813321.2;XP_015313641.2	5.34164	4.37779e-07	0.000213868	1766	1109	829	8297
404180	MEST	mesoderm specific transcript	NP_001076837.1;XP_005205732.1;XP_024846274.1	9.0556	5.38914e-07	0.000255753	173	438	230	3453
537431	ENPP6	ectonucleotide pyrophosphatase/phosphodiesterase 6, transcript variant X2	XP_005226062.1;XP_005226063.1;XP_005226065.1;XP_010818567.1;XP_010818568.1;XP_015316340.1;XP_024842098.1	22.8122	5.86494e-07	0.000270602	14	2	6	205
281168	FMOD	fibromodulin	NP_776483.1	12.6951	8.28384e-07	0.000370001	39	60	92	1059
508960	KCNA5	potassium voltage-gated channel subfamily A member 5	NP_001015552.1	5.43792	8.4648e-07	0.000370001	989	389	606	4420
510833	COL3A1	collagen type III alpha 1 chain	NP_001070299.1	4.99583	9.35898e-07	0.000398596	45257	52568	58235	338020
100126273	SLC7A10	solute carrier family 7 member 10	NP_001098459.1;XP_024833680.1;XP_024833681.1;XP_024833682.1;XP_024833683.1;XP_024833684.1	16.4281	1.30916e-06	0.000543627	17	15	7	276
282187	COL1A1	collagen type I alpha 1 chain	NP_001029211.1;XP_024835395.1	8.68324	1.65371e-06	0.000669953	5287	19081	19291	171334
787318	DACT2	dishevelled binding antagonist of beta catenin 2	XP_024852928.1	10.7929	1.72834e-06	0.000683517	201	201	53	2127
535379	ABCA1	ATP binding cassette subfamily A member 1	NP_001019864.1;XP_010806524.1;XP_015328161.1;XP_015328162.1;XP_015328163.1;XP_024851612.1	5.20335	1.95192e-06	0.000753985	1071	737	1734	7781
538627	WNT16	Wnt family member 16	NP_001014949.1	5.44558	2.62321e-06	0.000980749	503	721	474	4071
617453	CLDN5	claudin 5	NP_001069928.1	4.48295	2.65706e-06	0.000980749	3429	2194	2210	14750
518004	SFRP4	secreted frizzled related protein 4	NP_001069232.1	14.8301	3.24583e-06	0.00117203	13	35	23	475
538827	APOLD1	apolipoprotein L domain containing 1	NP_001094650.1;XP_005207074.1	4.93522	3.87787e-06	0.00134191	3618	5027	3582	26511
100336824	PKHD1L1	PKHD1 like 1	XP_024857633.1	17.0215	3.86953e-06	0.00134191	14	75	36	988
282093	TIMP2	TIMP metallopeptidase inhibitor 2	NP_776897.2	4.8362	5.6578e-06	0.00184267	933	1253	798	6335
508723	ATP8A2	ATPase, aminophospholipid transporter, class I, type 8A, member 2	NP_001157274.3;XP_024855586.1;XP_024855587.1;XP_024855588.1	-58.3686	5.63684e-06	0.00184267	205	159	206	4
616777	FAM180A	family with sequence similarity 180 member A	XP_002687015.2	15.0933	5.5404e-06	0.00184267	4	8	8	134
507449	RASD1	ras related dexamethasone induced 1	NP_001193190.1	6.28419	6.27951e-06	0.00193153	2372	514	2097	12625
522631	PIEZO2	piezo type mechanosensitive ion channel component 2, transcript variant X1	XP_003587835.2	11.1397	6.22172e-06	0.00193153	26	26	40	441
100139180	MATN4	matrilin 4	NP_001178240.2;XP_010809655.1;XP_024856009.1	12.8879	6.22764e-06	0.00193153	12	13	10	196
281908	MFAP5	microfibril associated protein 5	NP_776811.1;XP_005207104.1;XP_005207105.1;XP_010803828.1	5.58913	6.55715e-06	0.0019449	910	1910	1236	10167
521931	KCNK12	potassium two pore domain channel subfamily K member 12	NP_001192819.1	16.4463	6.45562e-06	0.0019449	8	2	12	152
286766	MFAP4	microfibril associated protein 4	NP_001073686.1	5.49365	6.91515e-06	0.0020151	321	276	424	2393
513841	PAMR1	peptidase domain containing associated with muscle regeneration 1	NP_001015591.1	14.3823	7.19327e-06	0.00206	37	62	14	728
507299	GXYLT2	glucoside xylosyltransferase 2	XP_024839111.1	13.6287	8.14905e-06	0.00229416	10	24	21	335
507436	G0S2	G0/G1 switch 2	NP_001179076.1;XP_005217392.1	-7.25165	8.62928e-06	0.00238041	20730	10266	11087	2401
523526	COL4A6	collagen type IV alpha 6 chain, transcript variant X1	XP_002699932.2;XP_005227954.1;XP_024844573.1	9.98477	8.74202e-06	0.00238041	43	26	40	458
515324	PROX1	prospero homeobox 1	NP_001180161.1;XP_005217410.1;XP_005217411.1;XP_005217412.1;XP_005217413.1;XP_005217417.1;XP_024831975.1;XP_024831976.1	13.0884	9.52402e-06	0.00255151	28	15	69	617
615569	FYB2	FYN binding protein 2, transcript variant X1	XP_010801851.1;XP_015321178.1	-25.8078	1.05233e-05	0.00277449	451	1589	1200	57
514462	CDO1	cysteine dioxygenase type 1	NP_001029637.1	10.1734	1.1957e-05	0.00310322	81	131	43	1157
511602	COL4A5	collagen type IV alpha 5 chain, transcript variant X1	XP_002699906.1;XP_002699908.1;XP_024844148.1	8.08706	1.2425e-05	0.00317507	100	70	149	1091
281386	SERPINF1	serpin family F member 1	NP_776565.1	4.67853	1.34026e-05	0.00332265	551	756	970	4644
100849865	LOC100849865	uncharacterized LOC100849865, transcript variant X1	.	-7.40003	1.32509e-05	0.00332265	2234	1385	1221	274
100337485	TBX1	T-box 1, transcript variant X1	XP_024833655.1;XP_024833656.1	17.6889	1.44597e-05	0.003532	5	12	2	153
505080	TGM3	transglutaminase 3	NP_001095318.1;XP_024856134.1	-10.0107	1.49474e-05	0.00359822	3660	4416	1804	432
281450	RELN	reelin	NP_001193387.1;XP_005205393.1	6.87413	1.59575e-05	0.00373315	172	285	150	1855
282021	PTGIS	prostaglandin I2 synthase	NP_776869.1;XP_015329600.1;XP_015329601.2	5.23672	1.59343e-05	0.00373315	867	727	317	4277
281043	CCL2	chemokine (C-C motif) ligand 2	NP_776431.1	-9.82754	1.7237e-05	0.00397648	2780	767	1600	211
513618	PCOLCE2	procollagen C-endopeptidase enhancer 2	NP_001069097.1	4.64378	1.79122e-05	0.00407564	1198	2002	1527	9721
521326	HMCN1	hemicentin 1	NP_001179466.2;XP_010811862.2;XP_024832004.1	8.13632	1.91901e-05	0.0043074	70	99	109	989
282363	SLC6A2	solute carrier family 6 member 2	NP_777033.1;XP_015331189.1;XP_024833720.1;XP_024833721.1	14.8358	2.07048e-05	0.00446632	29	73	12	777
782755	LOC782755	.	.	10.7216	2.04788e-05	0.00446632	16	24	22	292
104973519	LOC104973519	uncharacterized LOC104973519, transcript variant X4	.	10.9082	2.05482e-05	0.00446632	28	24	72	577
512660	SEMA3C	semaphorin 3C	NP_001094552.1;XP_024846395.1	4.02075	2.15218e-05	0.00458304	971	688	644	3913
327681	FST	follistatin	NP_786995.2;XP_005221573.1;XP_005221574.1	5.21369	2.64981e-05	0.00557132	279	401	376	2414
514201	SMPD3	sphingomyelin phosphodiesterase 3	NP_001179292.1;XP_024833963.1;XP_024833964.1;XP_024833965.1;XP_024833966.1	-6.06945	2.70487e-05	0.00561598	7458	4620	7846	1378
100850256	FNDC1	fibronectin type III domain containing 1, transcript variant X1	XP_024852897.1;XP_024852898.1	7.2006	2.75866e-05	0.00565695	99	199	167	1491
504963	DPT	dermatopontin	NP_001039368.1	4.13004	2.86676e-05	0.00579252	1032	1254	1727	7184
508692	OSR2	odd-skipped related transciption factor 2	NP_001029500.1;XP_005215673.1	10.9831	2.89451e-05	0.00579252	10	13	9	154
282401	ADAMTS2	ADAM metallopeptidase with thrombospondin type 1 motif 2	NP_777056.1	4.32744	3.18008e-05	0.00622326	568	748	939	4248
509971	ANGPTL1	angiopoietin like 1	NP_001068894.1;XP_015330623.1;XP_024831936.1	8.8075	3.18469e-05	0.00622326	62	139	311	1976
541273	FBLN7	fibulin 7	XP_002691171.2	10.2608	3.47556e-05	0.00665585	22	8	20	213
784894	TGFBR3	transforming growth factor beta receptor 3, transcript variant X5	XP_005204392.1;XP_005204393.1;XP_005204395.1;XP_024845848.1;XP_024845849.1	4.09625	3.48621e-05	0.00665585	6246	7325	4821	32823
614517	GAS7	growth arrest specific 7	NP_001095750.1;XP_005220448.1;XP_005220449.1;XP_005220450.1;XP_005220451.1;XP_010814348.1;XP_010814349.1	3.7149	3.54882e-05	0.00669839	1158	1025	1312	5550
537487	IGSF10	immunoglobulin superfamily, member 10	NP_001193714.1;XP_010799826.2;XP_024846455.1	15.9153	4.02717e-05	0.00751587	17	8	81	711
510708	ADCY2	adenylate cyclase 2	XP_024837306.1	9.72397	4.142e-05	0.00756029	17	11	12	165
541098	IGDCC4	immunoglobulin superfamily DCC subclass member 4, transcript variant X4	XP_002690569.2;XP_010807299.1;XP_010807300.1;XP_010807301.1	9.65349	4.1265e-05	0.00756029	30	33	82	602
338078	STC1	stanniocalcin 1	NP_788842.2	5.95352	4.33796e-05	0.00774768	1038	1036	264	6029
512659	MPP7	membrane palmitoylated protein 7	NP_001093817.1	11.3132	4.32048e-05	0.00774768	7	16	12	177
615883	SLIT3	slit guidance ligand 3	NP_001178379.1;XP_024837159.1	5.05557	4.73142e-05	0.00836051	260	289	353	1971
534482	FSTL1	follistatin like 1	NP_001017950.1;XP_024846106.1	3.82344	5.12864e-05	0.0089146	5816	7049	6521	32255
613547	RAMP3	receptor activity modifying protein 3	NP_001076974.1	9.22159	5.15233e-05	0.0089146	18	21	26	260
281792	GNAO1	G protein subunit alpha o1	NP_776750.1	8.2703	5.81463e-05	0.00990846	67	52	31	528
526233	EGR3	early growth response 3	NP_001276747.1;XP_003586456.1	5.25512	5.90571e-05	0.00990846	492	428	194	2508
528390	NR4A1	nuclear receptor subfamily 4 group A member 1	NP_001069379.1;XP_005206276.1;XP_005206277.1;XP_005206278.1;XP_010803210.1;XP_024847605.1	6.76865	5.90198e-05	0.00990846	1501	2231	415	12516
3283884	ND3	NADH dehydrogenase subunit 3	YP_209212.2	-5.51714	6.08487e-05	0.010107	855352	682438	1114538	204323
789846	ZNF503	zinc finger protein 503	XP_024842680.1	4.69969	6.24704e-05	0.0102075	449	227	446	2194
100848920	RGS2	regulator of G protein signaling 2	XP_003587100.1	4.25859	6.26831e-05	0.0102075	1046	1132	572	5086
281915	MMP14	matrix metallopeptidase 14	NP_776815.1	3.58583	6.55746e-05	0.010473	2691	1414	2079	9224
112446456	LOC112446456	uncharacterized LOC112446456, transcript variant X1	.	5.65312	6.52722e-05	0.010473	256	146	421	1951
101906226	LOC101906226	uncharacterized LOC101906226	.	3.55458	6.8458e-05	0.0108294	1227	795	1080	4638
280904	PTN	pleiotrophin	NP_776380.1;XP_005205845.1;XP_005205846.1;XP_005205847.1;XP_024846178.1	6.68057	7.25193e-05	0.0113636	117	216	123	1360
537837	CPZ	carboxypeptidase Z	NP_001076955.1	9.81806	7.34562e-05	0.0114029	25	75	40	626
107132877	LOC107132877	uncharacterized LOC107132877	.	15.5176	7.44728e-05	0.0114536	6	22	3	224
530936	SLITRK4	SLIT and NTRK like family member 4	XP_005227618.2	-11.3795	7.53364e-05	0.0114802	663	462	496	60
534910	CD200	CD200 molecule	NP_001029792.1;XP_010799411.1;XP_010799412.1;XP_015326625.1;XP_015326626.1;XP_024846148.1;XP_024846149.1;XP_024846150.1;XP_024846151.1	-4.99763	8.53657e-05	0.0128902	3949	2898	2597	800
615684	TMEM61	transmembrane protein 61	NP_001280062.1;XP_024845480.1	9.49439	9.34664e-05	0.0139863	25	7	12	171
506753	LRRC1	leucine rich repeat containing 1	NP_001192398.1	5.41488	9.85601e-05	0.0144875	318	177	150	1455
530050	MYH11	myosin heavy chain 11	NP_001095597.1;XP_024840730.1;XP_024840731.1;XP_024840732.1	3.69506	9.82873e-05	0.0144875	3212	1736	3618	13211
511771	CXCL14	C-X-C motif chemokine ligand 14	NP_001029582.1	10.7184	0.000101374	0.0146419	14	5	3	98
533569	TMEM255A	transmembrane protein 255A	NP_001077190.1;XP_005227523.1;XP_010819672.1;XP_024843862.1	9.98299	0.000100993	0.0146419	11	7	23	174
535727	SLC27A2	solute carrier family 27 member 2	NP_001179792.1	-28.1436	0.000115675	0.0165635	2457	1828	238	68
528593	CD5L	CD5 molecule-like	NP_001095589.1	9.12691	0.000119741	0.0169992	19	13	39	275
100297399	LOC100297399	uncharacterized LOC100297399	.	7.80659	0.000129768	0.0182666	27	22	29	260
785433	FHOD3	formin homology 2 domain containing 3	NP_001178144.1;XP_005224099.1;XP_005224102.1;XP_005224104.1;XP_010817035.1;XP_010817036.1;XP_010817037.1;XP_010817040.1	13.2939	0.000132159	0.0184467	2	17	12	190
537483	ADAMTSL3	ADAMTS like 3, transcript variant X1	XP_015314712.2;XP_024838113.1;XP_024838114.1;XP_024838115.1;XP_024838116.1;XP_024838117.1	3.47202	0.000133942	0.0185398	895	839	903	3928
100336614	CILP	cartilage intermediate layer protein, transcript variant X3	XP_003586553.3;XP_015328536.2;XP_024853674.1;XP_024853676.1	3.37626	0.000136013	0.0186709	3085	1711	2179	9818
524220	RBM24	RNA binding motif protein 24	NP_001098455.1;XP_024839384.1	7.12263	0.000140094	0.0190734	50	53	47	462
506995	ITGB4	integrin, beta 4	NP_001180186.2;XP_024835563.1;XP_024835564.1;XP_024835565.1;XP_024835566.1	3.86005	0.000143417	0.0192109	1042	480	500	3216
511899	INSIG1	insulin induced gene 1	NP_001071377.1;XP_015326248.1;XP_024846388.1	4.67648	0.000142761	0.0192109	2877	626	2450	11216
281363	NT5E	5'-nucleotidase ecto	NP_776554.2	8.71081	0.000149309	0.0198401	21	55	67	555
538634	CTHRC1	collagen triple helix repeat containing 1	NP_001075005.1	9.40572	0.000156484	0.0206285	10	8	23	165
530101	GFPT2	glutamine-fructose-6-phosphate transaminase 2	NP_001070351.1	3.69273	0.00016013	0.0207794	3094	2060	1366	10132
539996	SEMA3B	semaphorin 3B	NP_001192676.1;XP_005222958.2;XP_010816057.2;XP_010816059.2;XP_010816060.2;XP_010816061.2;XP_015315094.2;XP_015315095.2;XP_015315096.2;XP_015315097.1;XP_024838709.1	3.68481	0.000159157	0.0207794	792	524	542	2882
281117	DLK1	delta like non-canonical Notch ligand 1	NP_776462.1;XP_005222166.1;XP_005222167.1;XP_005222168.1;XP_005222169.1	4.36178	0.000164544	0.0210237	558	982	1546	5902
407104	PLXNA4	plexin A4	NP_001178433.1;XP_005205806.1	3.44511	0.00016427	0.0210237	893	930	959	4135
536622	MMP24	matrix metallopeptidase 24	XP_024856667.1	8.20016	0.000168444	0.0213576	10	9	11	106
789600	WNT4	Wnt family member 4, transcript variant X3	XP_024838518.1;XP_024838523.1;XP_024838525.1	11.5389	0.000176549	0.0222157	46	42	5	463
540664	TNC	tenascin C	NP_001071494.1;XP_005210603.1;XP_005210604.1;XP_005210605.1;XP_005210606.1;XP_005210607.1;XP_005210608.1;XP_005210609.1;XP_010806565.1;XP_010806566.1;XP_010806567.1;XP_010806570.1;XP_010806571.1;XP_024851666.1;XP_024851667.1	6.56318	0.000180358	0.0225244	83	253	193	1572
100298623	ZNF469	zinc finger protein 469, transcript variant X1	XP_024834681.1;XP_024834682.1	7.02724	0.000186748	0.0231484	53	31	64	437
506945	BHLHE40	basic helix-loop-helix family member e40	NP_001020100.1;XP_024838271.1	4.13208	0.000189733	0.0233441	5311	2059	7101	24686
539244	ASB2	ankyrin repeat and SOCS box containing 2	NP_001029841.1	5.22931	0.000196679	0.0240209	936	158	753	3864
524694	PALD1	phosphatase domain containing, paladin 1	NP_001193533.1;XP_024842439.1;XP_024842440.1;XP_024842441.1;XP_024842442.1;XP_024842443.1;XP_024842444.1;XP_024842445.1;XP_024842446.1;XP_024842447.1;XP_024842448.1;XP_024842449.1;XP_024842450.1	3.52763	0.000199179	0.0241487	1709	2011	2655	9739
508268	CLDN11	claudin 11	NP_001030227.1;XP_024831389.1	9.90873	0.000201971	0.0243097	7	26	19	234
522392	MXRA8	matrix remodeling associated 8	NP_001069298.1	4.89525	0.000207364	0.0246022	258	156	369	1610
613974	ZFAND2A	zinc finger AN1-type containing 2A	NP_001077231.1;XP_024840788.1;XP_024840789.1;XP_024840790.1;XP_024840791.1	4.57816	0.000206538	0.0246022	489	768	319	3208
282335	RABGEF1	RAB guanine nucleotide exchange factor 1	NP_777016.1	3.7424	0.000226387	0.0262592	663	599	465	2771
359712	COL12A1	collagen type XII alpha 1 chain	NP_001193426.1;XP_005210721.2;XP_005210722.2;XP_010806670.2	3.15211	0.00022629	0.0262592	1983	1460	1742	6921
513055	RGS2	regulator of G-protein signaling 2, 24kDa	NP_001069064.1	8.96608	0.000227653	0.0262592	684	155	45	3105
531539	TLDC1	TBC/LysM-associated domain containing 1	XP_005218480.1	3.3511	0.000226679	0.0262592	1207	678	1130	4221
510559	LTBP1	latent transforming growth factor beta binding protein 1	NP_001096561.1;XP_024854254.1;XP_024854255.1;XP_024854256.1;XP_024854257.1;XP_024854258.1;XP_024854259.1;XP_024854260.1;XP_024854261.1;XP_024854262.1	3.26612	0.000233701	0.0267709	1113	780	885	3832
523518	SCUBE1	signal peptide, CUB domain and EGF like domain containing 1, transcript variant X2	XP_024848586.1;XP_024848587.1	8.7954	0.000235504	0.0267927	11	28	33	282
540595	BMP7	bone morphogenetic protein 7	NP_001192944.1	7.4025	0.000252952	0.02852	33	65	44	469
615254	PHF24	PHD finger protein 24, transcript variant X2	XP_002689719.1;XP_005210188.1	-4.60594	0.000254121	0.02852	4555	2167	3712	938
525332	SBSPON	somatomedin B and thrombospondin type 1 domain containing	NP_001069337.1;XP_024857364.1	6.81312	0.000256362	0.0285784	52	61	40	454
782110	PPP2R2C	protein phosphatase 2 regulatory subunit Bgamma, transcript variant X1	XP_024849395.1;XP_024849396.1;XP_024849397.1	8.22272	0.000269652	0.0298595	11	8	6	88
541256	SOX7	SRY-box 7, transcript variant X1	XP_024851815.1	-4.68328	0.000286175	0.0312722	2137	1620	1444	471
617445	KAZALD1	Kazal type serine peptidase inhibitor domain 1, transcript variant X2	XP_002698538.1;XP_024841718.1;XP_024841719.1	9.52414	0.000284867	0.0312722	5	2	6	53
508078	DENND3	DENN domain containing 3, transcript variant X2	XP_002692618.2;XP_005215365.3;XP_010810213.1;XP_024857775.1	3.28181	0.000289199	0.031396	2123	942	1268	5856
506971	RASGEF1B	RasGEF domain family member 1B	NP_001077118.1;XP_024848868.1	3.63187	0.000298931	0.0319434	1051	1191	659	4586
524684	PCSK6	proprotein convertase subtilisin/kexin type 6, transcript variant X1	XP_024837782.1;XP_024837783.1	4.75832	0.000300011	0.0319434	301	227	161	1391
100847952	COL28A1	collagen type XXVIII alpha 1 chain, transcript variant X1	XP_024846755.1;XP_024846756.1;XP_024846757.1	8.10531	0.000299126	0.0319434	8	7	7	77
513412	JAM3	junctional adhesion molecule 3	NP_001098834.1	3.40787	0.000309471	0.0327408	2893	2288	1506	9696
509139	ANKRD37	ankyrin repeat domain 37	NP_001068860.1;XP_005226019.1;XP_015316322.1	9.78438	0.000318783	0.0335126	100	20	13	512
523627	ADAM33	ADAM metallopeptidase domain 33	XP_002692278.3	3.23103	0.000321993	0.0335263	1299	999	1660	5426
538209	PTGFRN	prostaglandin F2 receptor inhibitor	XP_010801437.1	3.49924	0.000322951	0.0335263	690	489	902	3078
445420	WNT2B	Wnt family member 2B	NP_001092833.1	6.6042	0.000335003	0.0344975	43	37	35	325
539524	HSPB8	heat shock protein family B (small) member 8	NP_001014955.1	5.46787	0.00033646	0.0344975	207	151	95	1049
280794	FN1	fibronectin 1	NP_001157250.1;XP_005202832.1;XP_005202833.1;XP_005202834.1;XP_005202835.1;XP_005202836.1;XP_005202839.1;XP_005202840.1;XP_005202841.1;XP_005202842.1;XP_005202843.1;XP_024853985.1	3.26427	0.000341749	0.0347353	2089	1570	2773	8898
506954	TLCD2	TLC domain containing 2	NP_001179052.1;XP_005220134.1	-12.1041	0.000345225	0.0347353	319	301	429	37
509296	GSDMB	gasdermin B	NP_001231146.1;XP_015314316.2;XP_015314317.2;XP_015314318.2	-7.7928	0.000345086	0.0347353	1506	1403	569	192
516087	SCARA5	scavenger receptor class A member 5	NP_001095969.1	3.98797	0.000347144	0.0347353	942	1757	834	6314
514428	PPP1R3B	protein phosphatase 1 regulatory subunit 3B	NP_001096717.1;XP_024842020.1	3.32313	0.000357217	0.0355064	2979	3665	3852	15170
786516	CRB2	crumbs 2, cell polarity complex component	XP_003586718.1	8.3601	0.000359125	0.0355064	10	3	9	77
280831	JUN	Jun proto-oncogene, AP-1 transcription factor subunit	NP_001071295.1	3.7349	0.000365654	0.0357287	3415	4070	1938	15383
282872	MMP2	matrix metallopeptidase 2	NP_777170.1	3.82297	0.000365676	0.0357287	2478	4444	2573	16194
509082	ZNF395	zinc finger protein 395	NP_001179140.1;XP_015327889.1;XP_024851336.1;XP_024851337.1;XP_024851338.1;XP_024851339.1;XP_024851340.1	3.24166	0.000371147	0.0360511	2689	1303	2396	8589
522158	PHACTR2	phosphatase and actin regulator 2, transcript variant X1	XP_002690343.2;XP_005211076.1;XP_024852808.1;XP_024852809.1;XP_024852810.1;XP_024852811.1;XP_024852812.1;XP_024852813.1	3.18625	0.000375123	0.0362256	4122	2025	2956	12019
527590	MMP23	matrix metallopeptidase 23	NP_001033645.1;XP_005217153.1	6.72062	0.000377681	0.0362617	39	70	81	563
112442685	ERN1	endoplasmic reticulum to nucleus signaling 1, transcript variant X1	XP_024836722.1;XP_024836723.1	3.06862	0.000388175	0.0370551	1606	1542	1624	6291
507654	ADAMTSL4	ADAMTS like 4	NP_001094531.1;XP_024842618.1;XP_024842619.1;XP_024842620.1	4.89033	0.000399774	0.0379443	476	1118	347	4327
282886	MMP16	matrix metallopeptidase 16	NP_001179551.1	6.15119	0.000436809	0.0407606	60	99	130	780
518986	PITPNM3	PITPNM family member 3, transcript variant X1	XP_024836485.1;XP_024836486.1	5.35243	0.000436088	0.0407606	363	246	97	1592
614673	NUPR1	nuclear protein 1, transcriptional regulator	NP_001107987.1	4.51149	0.000434208	0.0407606	440	590	223	2492
541222	GLIS1	GLIS family zinc finger 1	XP_010801861.2	10.195	0.000444226	0.0412212	7	20	4	145
527883	KIF1A	kinesin family member 1A, transcript variant X8	XP_002686639.3;XP_005205112.2;XP_005205115.2;XP_005205117.1;XP_005205118.1;XP_005205119.1;XP_010802225.2;XP_010802226.2;XP_010802227.2;XP_010802228.2;XP_010802229.2;XP_010802231.1;XP_010802233.2;XP_024846107.1;XP_024846108.1;XP_024846109.1	7.95805	0.000460725	0.0425146	18	4	9	101
614988	TPPP3	tubulin polymerization promoting protein family member 3	NP_001029946.1;XP_005218783.1	3.08435	0.000465855	0.0427505	1447	823	1087	4324
534506	CHST15	carbohydrate sulfotransferase 15, transcript variant X3	XP_024841834.1;XP_024841835.1;XP_024841836.1	3.06373	0.000475667	0.0434111	1193	912	1061	4116
540514	ARSJ	arylsulfatase family member J	XP_002688145.2	6.6822	0.000485523	0.0440685	51	21	26	270
510496	PLAC9	placenta specific 9	NP_001033610.1	4.8441	0.000495946	0.0447699	227	367	173	1652
505329	CRISPLD2	cysteine rich secretory protein LCCL domain containing 2	NP_001093769.1	3.35121	0.000506206	0.0454491	5503	7563	5219	26916
529049	MRC2	mannose receptor, C type 2	NP_001179599.1;XP_024836001.1	3.38469	0.00051255	0.0457713	946	569	1307	4009
539324	TMEM30B	transmembrane protein 30B	XP_002691086.1	6.07929	0.000522436	0.0464046	54	32	53	355
617174	ZNF8	zinc finger protein 8	NP_001091940.1;XP_005219852.2;XP_005219853.2;XP_010813878.1;XP_024834285.1;XP_024834286.1;XP_024834287.1;XP_024834288.1	3.73614	0.000529402	0.0467732	492	320	386	1883
404071	MT1A	metallothionein-1A	NP_001035582.1;XP_024833736.1	-12.028	0.000538844	0.0470602	1203	215	675	69
505165	RRAD	RRAD, Ras related glycolysis inhibitor and calcium channel regulator	NP_001039378.1	6.72818	0.00054115	0.0470602	49	16	40	290
517995	GPRIN3	GPRIN family member 3	XP_005207872.1	6.70964	0.000537794	0.0470602	34	30	19	239
282662	VCAN	versican	NP_851378.1;XP_005209776.2;XP_005209777.2;XP_015327844.2	3.35242	0.000573653	0.0496269	775	1132	1076	4388
537193	OBSCN	obscurin, cytoskeletal calmodulin and titin-interacting RhoGEF	NP_001095666.1	6.96115	0.000589055	0.0506953	10	9	10	87
509461	TMEM45A	transmembrane protein 45A	NP_001068873.1;XP_015326319.1	5.45185	0.000593536	0.0508177	89	106	155	826
528735	S100A1	S100 calcium binding protein A1	NP_001092512.1;XP_005203776.1;XP_005203777.1;XP_005203778.1;XP_010801217.1	6.65164	0.000599431	0.0510592	21	13	19	149
540229	HSD3B7	hydroxy-delta-5-steroid dehydrogenase, 3 beta- and steroid delta-isomerase 7	NP_001029868.1;XP_015315867.1;XP_015315868.1;XP_015315869.1	3.32884	0.00060392	0.0511791	709	470	654	2570
504698	TFRC	transferrin receptor	NP_001193506.1;XP_024852284.1;XP_024852325.1;XP_024852376.1;XP_024852425.1;XP_024852471.1;XP_024852509.1	-5.62786	0.000610698	0.0514908	32396	10650	36527	5793
507990	ASPN	asporin	NP_001029481.1	5.59638	0.000627444	0.0526356	165	143	67	899
519331	CACNG4	calcium voltage-gated channel auxiliary subunit gamma 4	XP_002696273.2	8.21247	0.000643419	0.0537045	11	2	14	92
518746	DLL4	delta like canonical Notch ligand 4	NP_001069247.1	3.11417	0.000657972	0.0546446	3489	1697	3365	11053
338031	FLT4	fms related tyrosine kinase 4, transcript variant X4	XP_010804757.2;XP_024850494.1;XP_024850495.1;XP_024850496.1	5.46592	0.00067396	0.0553171	194	59	192	994
528167	TNRC6B	trinucleotide repeat containing 6B	NP_001179584.1;XP_005207459.2;XP_010804053.2;XP_010804055.2;XP_010804057.2;XP_024847598.1;XP_024847599.1;XP_024847600.1;XP_024847601.1;XP_024847603.1	3.76508	0.000676061	0.0553171	373	310	409	1752
112443512	LOC112443512	atypical chemokine receptor 2-like	XP_024839108.1	6.00181	0.000672074	0.0553171	42	55	55	398
100848095	NPTXR	neuronal pentraxin receptor	XP_003586201.2	5.63072	0.000690177	0.0561953	88	49	56	454
317693	AEBP1	AE binding protein 1	XP_024846888.1	2.98535	0.000709917	0.0575206	1853	1144	1106	5134
785016	DUSP7	dual specificity phosphatase 7	NP_001094764.2;XP_024838871.1	2.99134	0.00072283	0.0582826	1619	891	1074	4467
782446	DIO1	iodothyronine deiodinase 1	NP_001116065.1	-26.9501	0.000744969	0.0597775	7830	557	13328	325
613474	NABP1	nucleic acid binding protein 1	NP_001091593.1;XP_005202642.1;XP_024833233.1	-5.7496	0.000781701	0.0624233	1796	1648	730	312
539292	PARD6G	par-6 family cell polarity regulator gamma	NP_001091569.1	5.52992	0.000830268	0.0658452	72	45	52	393
540605	CREM	cAMP responsive element modulator	NP_001029882.2;XP_005214310.1;XP_005214314.1;XP_005214315.1;XP_005214316.1;XP_005214317.1;XP_010809452.1;XP_010809453.1;XP_010809454.1;XP_024856551.1;XP_024856552.1;XP_024856553.1;XP_024856554.1;XP_024856555.1;XP_024856556.1;XP_024856557.1;XP_024856558.1;XP_024856559.1;XP_024856560.1	4.7092	0.00083248	0.0658452	219	398	177	1674
782183	WT1	Wilms tumor 1, transcript variant X3	XP_015330320.1;XP_015330323.2;XP_024831662.1	3.68176	0.000875846	0.068947	426	312	339	1679
528562	ELFN2	extracellular leucine rich repeat and fibronectin type III domain containing 2, transcript variant X3	XP_005206929.1;XP_005206931.1;XP_005206935.1	6.37898	0.000880819	0.0690113	34	14	38	228
281136	LPAR1	lysophosphatidic acid receptor 1	NP_776472.1;XP_005210568.1;XP_005210569.1;XP_005210570.1;XP_010806543.1;XP_024851204.1;XP_024851205.1;XP_024851206.1	3.68415	0.000931549	0.0722	360	385	659	2226
281672	ACKR4	atypical chemokine receptor 4	NP_776690.1;XP_015328974.1	5.95338	0.000934558	0.0722	30	23	37	228
785698	DUOX2	dual oxidase 2, transcript variant X2	XP_005211958.1;XP_010807707.1	6.74052	0.000929399	0.0722	22	58	38	359
404179	LYVE1	lymphatic vessel endothelial hyaluronan receptor 1	NP_991384.2	3.57409	0.000962685	0.0736875	1015	1387	580	4701
614755	MYMK	myomaker, myoblast fusion factor	NP_001179975.1;XP_015329145.1;XP_015329146.1;XP_015329147.1;XP_024854912.1;XP_024854913.1;XP_024854915.1	8.18987	0.000958434	0.0736875	4	3	14	74
414922	CLDN1	claudin 1	NP_001001854.1	8.21027	0.0010083	0.0768253	5	14	4	86
281627	ANXA8L1	annexin A8-like 1	NP_776666.1;XP_005226585.1	7.36335	0.00104669	0.0789728	18	47	17	275
511711	FGL2	fibrinogen like 2	NP_001039562.1	3.4779	0.00104171	0.0789728	703	1219	681	4033
521472	ANGPTL6	angiopoietin like 6	NP_001121542.1;XP_005208817.1;XP_005208819.1	6.77633	0.00105075	0.0789728	14	4	8	73
444864	PEG3	paternally expressed 3	NP_001002887.2	3.67475	0.00105875	0.0792154	1451	2742	1210	8913
538604	ABI3BP	ABI family member 3 binding protein	XP_024849844.1	5.37601	0.00107662	0.0801912	98	405	284	1937
526780	ADAMTSL2	ADAMTS like 2	NP_001192863.2;XP_024854553.1;XP_024854554.1	5.77531	0.00110703	0.082088	77	60	31	413
515320	HBP1	HMG-box transcription factor 1	NP_001039661.2;XP_024846431.1	2.83524	0.00113805	0.0829082	2950	1647	2285	8141
614509	MXI1	MAX interactor 1, dimerization protein	NP_001069799.1;XP_005225808.1;XP_010818345.1	3.46632	0.00113693	0.0829082	936	366	449	2480
615756	ELOVL2	ELOVL fatty acid elongase 2	NP_001076986.1	-13.9771	0.00113701	0.0829082	231	192	601	31
112446369	LOC112446369	uncharacterized LOC112446369	.	5.83485	0.00112646	0.0829082	30	22	21	181
616885	FGF7	fibroblast growth factor 7	NP_001180060.1;XP_005211918.1	6.52441	0.00115908	0.0840713	17	8	25	137
535578	EGLN3	egl-9 family hypoxia inducible factor 3	NP_001094634.1	3.30206	0.00117634	0.0849523	1305	2287	2372	8697
531606	SRXN1	sulfiredoxin 1	NP_001192917.1	-4.03406	0.00120911	0.0865662	1655	1978	1909	597
534401	ZBTB16	zinc finger and BTB domain containing 16	NP_001032553.1;XP_005215906.1;XP_005215907.1;XP_005215908.1	3.51773	0.00120637	0.0865662	8519	4288	2371	22044
404185	IGFBP5	insulin like growth factor binding protein 5	NP_001098797.1;XP_010800619.1	5.28206	0.0012393	0.0879691	1135	2578	8147	27266
507095	SPRY1	sprouty RTK signaling antagonist 1	NP_001092836.1;XP_005217658.1;XP_015330887.1	2.9478	0.0012362	0.0879691	3803	1739	2074	9252
282000	PRELP	proline and arginine rich end leucine rich repeat protein	NP_776859.1;XP_005216708.2	4.13522	0.00128224	0.089213	247	562	848	3029
282167	CATHL5	cathelicidin 5	NP_776935.1;XP_024838167.1	2.95906	0.00129891	0.089213	3705	2224	4482	12921
504593	SPRY4	sprouty RTK signaling antagonist 4	NP_001074981.1;XP_005209581.1;XP_005209583.1;XP_005209584.1;XP_010805710.1;XP_015327768.1;XP_024849684.1	-4.74809	0.00129516	0.089213	5958	3976	2085	1065
522113	MYRIP	myosin VIIA and Rab interacting protein, transcript variant X1	XP_002696970.1;XP_005222651.1	5.221	0.00128167	0.089213	115	92	299	1122
530484	ABHD18	abhydrolase domain containing 18	NP_001095599.1;XP_005217614.1;XP_005217616.1;XP_005217617.1;XP_005217618.1;XP_010812043.1;XP_024833079.1;XP_024833080.1;XP_024833081.1;XP_024833082.1	3.24877	0.00128833	0.089213	517	515	609	2293
534569	CCBE1	collagen and calcium binding EGF domains 1	XP_002697885.2	7.64314	0.0012809	0.089213	3	10	7	69
540132	TSPAN9	tetraspanin 9, transcript variant X1	XP_010803930.1;XP_010803931.1;XP_015326817.1	3.04427	0.00129979	0.089213	2714	928	1684	6600
100337106	GRID1	glutamate ionotropic receptor delta type subunit 1, transcript variant X1	XP_024842694.1;XP_024842695.1;XP_024842696.1	5.98479	0.00126588	0.089213	38	53	27	311
516122	CERCAM	cerebral endothelial cell adhesion molecule	NP_001095505.1;XP_024854391.1;XP_024854392.1;XP_024854393.1;XP_024854394.1	4.66744	0.00133259	0.0910877	116	156	224	1007
506413	C1QTNF6	C1q and TNF related 6	NP_001095342.1;XP_005206866.2	3.95777	0.00134476	0.0915431	372	204	635	2007
512583	ACKR2	atypical chemokine receptor 2	NP_001015581.1;XP_005222485.3;XP_010815751.1;XP_015314903.1;XP_024838390.1;XP_024838391.1;XP_024838392.1;XP_024838393.1;XP_024838394.1;XP_024838396.1	5.19013	0.00135787	0.0920582	63	68	60	429
504499	NDRG1	N-myc downstream regulated 1	NP_001030181.2;XP_010810222.1	3.87147	0.00137807	0.0930475	5364	7696	2235	26274
531459	PSD3	pleckstrin and Sec7 domain containing 3, transcript variant X1	XP_024842125.1;XP_024842126.1;XP_024842127.1;XP_024842128.1;XP_024842129.1;XP_024842130.1;XP_024842132.1;XP_024842133.1	3.64674	0.00139135	0.0931783	583	216	481	1914
539466	PPP1R3C	protein phosphatase 1 regulatory subunit 3C	NP_001069632.1	3.43598	0.00139683	0.0931783	2122	763	2816	8068
104968820	LOC104968820	protocadherin beta-4-like	XP_015327753.1	6.5239	0.00139053	0.0931783	7	9	15	88
317651	CATHL6	cathelicidin 6	NP_777257.1	7.69684	0.00140704	0.0934836	54	349	60	1703
538590	COL5A2	collagen type V alpha 2 chain	XP_024835542.1	2.71214	0.00143851	0.095194	11179	8435	10701	34860
514474	TP53BP2	tumor protein p53 binding protein 2, transcript variant X2	XP_024832449.1;XP_024832450.1;XP_024832451.1;XP_024832452.1;XP_024832453.1	2.99315	0.00145423	0.0954732	904	500	915	2899
534512	HMCN2	hemicentin 2, transcript variant X1	XP_010808812.1;XP_010808813.1	3.03481	0.00144939	0.0954732	776	953	749	3279
790124	VIPR2	vasoactive intestinal peptide receptor 2	NP_001193710.1	6.20149	0.00147313	0.0963336	31	40	16	237
528415	FLNC	filamin C, gamma	NP_001193919.1	3.17779	0.00149103	0.0971217	627	544	488	2254
537961	ADAMTS19	ADAM metallopeptidase with thrombospondin type 1 motif 19	NP_001193043.1;XP_005209105.1	5.87406	0.00153663	0.0997011	31	17	15	155
100139189	CSMD2	CUB and Sushi multiple domains 2	XP_015322540.1	6.88285	0.00155379	0.100422	320	27	83	1139
515950	HDC	histidine decarboxylase	NP_001019722.1	-21.9877	0.00160902	0.103588	430	465	70	19
101902412	ANGPTL8	angiopoietin like 8	XP_005208869.1	4.95895	0.00161697	0.103698	861	106	957	3826
526873	CAMK1D	calcium/calmodulin dependent protein kinase ID, transcript variant X1	XP_024856682.1;XP_024856683.1	4.27374	0.00163165	0.104237	197	134	151	869
280795	FOS	Fos proto-oncogene, AP-1 transcription factor subunit	NP_877587.1	3.10451	0.00164517	0.104298	2965	886	1787	7083
787904	LOC787904	CD5 antigen-like, transcript variant X1	XP_005203640.2;XP_005203641.2;XP_024845663.1	7.19116	0.00164364	0.104298	3	7	13	73
100336042	USP54	ubiquitin specific peptidase 54, transcript variant X8	XP_005226557.2;XP_005226558.2;XP_005226560.2;XP_005226561.2;XP_015316531.2;XP_024842592.1;XP_024842593.1;XP_024842594.1;XP_024842595.1;XP_024842596.1;XP_024842597.1;XP_024842598.1;XP_024842599.1;XP_024842600.1;XP_024842601.1	3.03457	0.00165314	0.104405	709	506	686	2439
112442248	LOC112442248	uncharacterized LOC112442248	.	-18.2341	0.00169794	0.106829	111	35	84	5
505987	GK	glycerol kinase	NP_001068704.1;XP_005228369.1;XP_005228370.1;XP_010820402.1;XP_010820403.1;XP_024843581.1	-7.41486	0.00179687	0.112626	11803	14862	3121	1770
540115	PCDH12	protocadherin 12	NP_001091580.1;XP_010805663.1	3.48697	0.00181212	0.113155	757	315	1151	3213
615582	GGT1	gamma-glutamyltransferase 1	NP_001193143.1;XP_024833224.1;XP_024833225.1;XP_024833226.1	6.41128	0.0018587	0.115295	17	6	6	77
112442617	RFLNB	refilin B	XP_024836466.1	2.96682	0.00186027	0.115295	2882	2522	4805	12920
782419	ZNF703	zinc finger protein 703	NP_001178409.1	4.45225	0.00189057	0.116737	192	90	131	761
510214	ADAMTS14	ADAM metallopeptidase with thrombospondin type 1 motif 14	NP_001179176.1;XP_005226419.1	5.4374	0.00190421	0.117144	33	26	49	250
104971270	LOC104971270	uncharacterized LOC104971270, transcript variant X1	.	-34.3247	0.00192004	0.117682	209	36	32	3
280847	LUM	lumican	NP_776359.1;XP_005206099.1	4.81261	0.00193974	0.118453	341	796	2374	7366
509896	ABHD4	abhydrolase domain containing 4	NP_001029540.1;XP_024853169.1;XP_024853170.1	2.81835	0.0019956	0.121417	1261	1535	1263	4984
100140532	ANKRD63	ankyrin repeat domain 63	XP_005211681.1	-24.251	0.00202395	0.122693	64	20	101	3
281276	LDLR	low density lipoprotein receptor	NP_001160002.1;XP_010805079.1	2.95172	0.00205071	0.123863	3303	2553	5300	13970
506708	RADIL	Ras association and DIL domains	NP_001157406.1;XP_024840490.1;XP_024840491.1	4.39703	0.00206306	0.124158	193	87	149	780
529346	GAB2	GRB2 associated binding protein 2, transcript variant X1	XP_015316624.1;XP_024843178.1	3.07091	0.00207742	0.12452	804	492	483	2289
783538	ARID5B	AT-rich interaction domain 5B, transcript variant X1	XP_024842616.1;XP_024842617.1	3.43671	0.00208408	0.12452	603	533	284	2092
513844	SPON2	spondin 2	NP_001039622.1	3.21653	0.00209587	0.124776	715	338	826	2510
787326	GGT5	gamma-glutamyltransferase 5	NP_001178148.1;XP_005218331.1;XP_024833270.1;XP_024833271.1;XP_024833272.1;XP_024833273.1;XP_024833274.1	6.03844	0.00213385	0.126583	51	139	43	645
510825	PPP1R10	protein phosphatase 1 regulatory subunit 10	NP_001137335.1;XP_005223679.1;XP_005223680.1	-3.36065	0.00225284	0.132694	4474	2872	2902	1281
524639	PHOSPHO1	phosphoethanolamine/phosphocholine phosphatase	NP_001180048.1;XP_010814444.1;XP_024835966.1;XP_024835967.1;XP_024835968.1	-17.9508	0.0022453	0.132694	4129	213	5033	208
615342	BNIP3	BCL2 interacting protein 3	NP_001069834.1	3.33221	0.00230216	0.135119	2820	3690	1377	11573
281760	FABP5	fatty acid binding protein 5	NP_776740.1	-4.39334	0.00231031	0.13512	31640	18800	10102	5753
100336523	HTRA3	HtrA serine peptidase 3	XP_024849478.1	2.80473	0.00233956	0.136351	1442	699	828	3444
281653	CABP1	calcium binding protein 1	NP_776679.1;XP_024832772.1;XP_024832773.1;XP_024832774.1	5.89451	0.00236974	0.13732	8	10	10	72
282227	FCGR1A	Fc fragment of IgG, high affinity Ia, receptor (CD64)	NP_776963.1	-7.36179	0.00237655	0.13732	333	488	456	76
786290	MN1	MN1 proto-oncogene, transcriptional regulator	XP_024833571.1	5.27248	0.00238099	0.13732	62	58	28	336
281195	GLCE	glucuronic acid epimerase	NP_776495.1;XP_005211308.1;XP_005211309.1;XP_024853006.1	2.80267	0.00239134	0.13744	2374	1518	1088	5859
511306	POP1	POP1 homolog, ribonuclease P/MRP subunit	NP_001180144.1;XP_005215677.1	-5.60789	0.00240519	0.137759	1033	634	451	158
617707	PLPP3	phospholipid phosphatase 3	NP_001069941.1	2.58119	0.00243343	0.138898	2129	1354	1609	5521
540234	FAM46A	family with sequence similarity 46 member A, transcript variant X2	XP_002690091.2;XP_005210758.1	2.92357	0.00249031	0.141658	2025	1548	3442	8696
520173	TMEM120A	transmembrane protein 120A	NP_001073068.1;XP_024840656.1	-3.46374	0.00251041	0.142314	12135	10459	8076	3786
536073	KDM3A	lysine demethylase 3A	NP_001179801.1;XP_005212847.1;XP_024854662.1;XP_024854663.1;XP_024854664.1;XP_024854665.1;XP_024854666.1;XP_024854667.1	2.6922	0.00252497	0.142652	3271	2690	2171	9334
281912	MFAP2	microfibril associated protein 2	NP_776813.1;XP_005203130.1;XP_005203131.1;XP_005203133.1	3.77982	0.00263301	0.148199	282	482	251	1709
511094	TNNI3	troponin I3, cardiac type	NP_001035607.1	-3.72568	0.002641	0.148199	3321	4568	3640	1357
282019	PTGES	prostaglandin E synthase	NP_776868.1	5.05695	0.00265752	0.148624	63	24	47	279
281499	SPP1	secreted phosphoprotein 1	NP_776612.1;XP_005207799.1;XP_024848751.1;XP_024848752.1;XP_024848753.1;XP_024848754.1	-11.4855	0.00268946	0.148906	2676	22607	19412	1795
281849	IGF2R	insulin like growth factor 2 receptor	NP_776777.1	2.82597	0.00268891	0.148906	4058	3269	6400	16488
788123	WSCD1	WSC domain containing 1	NP_001193829.1;XP_005220309.1;XP_005220312.1;XP_015314130.1;XP_015314131.1	3.9799	0.00268671	0.148906	1789	289	1922	6405
506324	KCNG2	potassium voltage-gated channel modifier subfamily G member 2	XP_024840266.1	5.7181	0.00271748	0.149192	38	10	15	146
513587	CREBRF	CREB3 regulatory factor, transcript variant X1	XP_002696299.1;XP_010815001.1;XP_015314532.1	2.68353	0.00272156	0.149192	980	846	922	3150
538936	ARL4D	ADP ribosylation factor like GTPase 4D	NP_001069603.1;XP_024836091.1	4.77075	0.00270508	0.149192	55	71	82	432
280759	DBT	dihydrolipoamide branched chain transacylase E2	NP_776330.1;XP_024840220.1;XP_024840222.1	2.70334	0.00276597	0.151127	1375	1722	1589	5521
526639	LCN2	lipocalin 2, transcript variant X1	XP_002691716.2;XP_003586723.1	3.99124	0.00277817	0.151297	231	285	150	1163
514601	FAM102B	family with sequence similarity 102 member B, transcript variant X2	XP_002686207.1;XP_024845816.1	3.0127	0.00279673	0.15181	739	456	448	2075
520454	RAPGEF1	Rap guanine nucleotide exchange factor (GEF) 1	NP_001192801.1;XP_015329111.1;XP_015329114.1;XP_015329118.1;XP_015329120.1;XP_015329124.1;XP_015329125.1;XP_024854441.1;XP_024854442.1;XP_024854443.1;XP_024854444.1;XP_024854445.1;XP_024854446.1;XP_024854447.1;XP_024854448.1;XP_024854449.1;XP_024854450.1;XP_024854453.1;XP_024854454.1;XP_024854455.1;XP_024854456.1;XP_024854457.1;XP_024854458.1;XP_024854460.1;XP_024854461.1;XP_024854462.1;XP_024854…	2.62465	0.00286608	0.155067	9674	6656	6068	24796
281595	ACTG2	actin, gamma 2, smooth muscle, enteric	NP_001013610.1	4.08667	0.00289558	0.155743	503	780	192	2690
404186	IGFBP6	insulin like growth factor binding protein 6	NP_001035585.1;XP_005206262.1	2.58041	0.00289733	0.155743	2272	1423	1440	5559
616348	ARL14EPL	ADP ribosylation factor like GTPase 14 effector protein like	NP_001071529.1;XP_005211275.1;XP_005211276.1;XP_024853597.1	6.11818	0.00291355	0.15611	11	32	16	164
789713	RALGPS2	Ral GEF with PH domain and SH3 binding motif 2	NP_001178355.1;XP_005217216.1;XP_024832320.1;XP_024832321.1;XP_024832322.1;XP_024832323.1	3.0127	0.00296326	0.158263	538	541	500	2050
280884	OGN	osteoglycin	NP_776371.1	2.94188	0.00304347	0.162026	925	1414	1912	5471
518308	PRUNE2	prune homolog 2	XP_005210102.2	5.10136	0.00305393	0.162063	23	29	35	193
282005	PROCR	protein C receptor	NP_776862.1;XP_024856089.1;XP_024856090.1	3.82004	0.00307423	0.162328	519	552	178	2074
100847802	LOC100847802	uncharacterized LOC100847802	.	-3.2553	0.00307848	0.162328	2873	1652	2061	845
507010	COL16A1	collagen type XVI alpha 1 chain, transcript variant X6	XP_005203110.2;XP_005203111.2;XP_005203112.2;XP_005203113.2;XP_005203114.2;XP_010800808.2;XP_015315450.2;XP_024838101.1	3.02635	0.00309664	0.162769	800	564	1460	3612
613715	DEPP1	DEPP1, autophagy regulator	NP_001039980.1	4.30993	0.00312776	0.163887	3024	1706	363	9116
100125317	ERO1A	endoplasmic reticulum oxidoreductase 1 alpha	NP_001096818.1;XP_010807159.1;XP_015328491.1	3.2998	0.00314147	0.164088	1982	3099	1116	9105
64986883	.	tRNA-Glu	.	-7.94305	0.00315136	0.164088	2609	1059	7895	607
617091	ENC1	ectodermal-neural cortex 1	NP_001071535.1	3.09748	0.00316825	0.164452	716	427	367	1956
536153	GPC6	glypican 6	NP_001075199.1	6.13359	0.00318376	0.164742	8	10	28	122
508794	DNM1	dynamin 1	NP_001070288.1;XP_005213276.1;XP_005213277.1;XP_005213279.1;XP_005213280.1;XP_005213281.1;XP_005213282.1;XP_005213288.1;XP_010808706.1;XP_010808707.1;XP_010808708.1;XP_015329102.1;XP_024854227.1;XP_024854228.1;XP_024854229.1;XP_024854230.1;XP_024854231.1;XP_024854232.1;XP_024854233.1;XP_024854235.1;XP_024854236.1;XP_024854237.1	3.40647	0.00319794	0.164962	317	280	547	1663
534075	EGLN1	egl-9 family hypoxia inducible factor 1	NP_001192975.2;XP_024842464.1	2.55695	0.00321682	0.165422	3972	2952	3654	11459
282301	PDGFRA	platelet derived growth factor receptor alpha	NP_001179274.1;XP_005208001.1;XP_010804424.1;XP_024848789.1	2.79145	0.00324364	0.165685	1462	2095	2326	7186
618227	ABLIM2	actin binding LIM protein family member 2, transcript variant X1	XP_024849441.1;XP_024849442.1;XP_024849443.1;XP_024849444.1;XP_024849445.1;XP_024849446.1;XP_024849447.1;XP_024849448.1;XP_024849449.1;XP_024849450.1;XP_024849451.1;XP_024849452.1;XP_024849453.1;XP_024849454.1;XP_024849455.1;XP_024849456.1;XP_024849457.1;XP_024849458.1;XP_024849459.1;XP_024849460.1;XP_024849461.1;XP_024849462.1;XP_024849463.1;XP_024849464.1;XP_024849465.1;XP_024849466.1;XP_024849…	4.02178	0.00323733	0.165685	163	118	166	761
100848491	COL5A1	collagen type V alpha 1 chain, transcript variant X1	XP_024855494.1;XP_024855495.1	2.65064	0.00325186	0.165685	8794	5968	10903	28692
281940	NCALD	neurocalcin delta	NP_001346840.1;NP_001346841.1;NP_776823.1;XP_005215670.1;XP_015329999.1;XP_024857174.1;XP_024857175.1;XP_024857176.1;XP_024857177.1;XP_024857178.1	2.86903	0.00332525	0.168625	689	945	1200	3545
537808	NRXN2	neurexin 2	NP_001179851.1;XP_015316762.2;XP_024843008.1;XP_024843010.1;XP_024843011.1;XP_024843012.1;XP_024843013.1;XP_024843014.1;XP_024843015.1;XP_024843016.1;XP_024843017.1;XP_024843018.1	4.93479	0.0033344	0.168625	26	22	24	152
540877	ITPKB	inositol-trisphosphate 3-kinase B	XP_024832478.1	3.55361	0.00334002	0.168625	5491	906	3527	14019
535530	FOXO3	forkhead box O3	NP_001193012.1;XP_005210861.1;XP_024852525.1	2.61107	0.0033765	0.169951	1482	1697	1779	5611
280750	CLU	clusterin	NP_776327.1;XP_005209898.1;XP_024851197.1	2.65407	0.00352407	0.176521	4284	2597	2211	10099
541123	ARRDC3	arrestin domain containing 3	NP_001069725.1;XP_024850311.1;XP_024850312.1	3.01289	0.0035283	0.176521	5178	4547	2025	15177
785044	FAXDC2	fatty acid hydroxylase domain containing 2	XP_024851149.1	-10.3108	0.00365941	0.182531	111	77	84	11
282177	CHRNA5	cholinergic receptor nicotinic alpha 5 subunit	NP_776939.1	-6.87022	0.00367601	0.18281	488	271	282	63
783571	LRRC3B	leucine rich repeat containing 3B	NP_001092865.1;XP_024842086.1;XP_024842087.1;XP_024842088.1	4.43848	0.0037606	0.186458	179	54	157	706
529961	ADGRG3	adhesion G protein-coupled receptor G3, transcript variant X2	XP_010812931.1;XP_015331291.1	4.68576	0.0038033	0.187169	44	27	34	207
539510	GDF10	growth differentiation factor 10	NP_001069635.1	4.08881	0.00380874	0.187169	124	201	160	876
614562	CPN2	carboxypeptidase N subunit 2	NP_001094702.1	-5.58981	0.00379728	0.187169	562	356	494	106
505787	ABCA3	ATP binding cassette subfamily A member 3	NP_001107218.1;XP_005224454.1;XP_010817370.1;XP_010817371.1;XP_024840465.1	3.26448	0.00384323	0.188155	3565	4765	11084	27399
522375	ADAM11	ADAM metallopeptidase domain 11, transcript variant X1	XP_015314393.1;XP_024836693.1;XP_024836694.1	3.36594	0.00387224	0.188155	365	940	660	2985
533044	PSAT1	phosphoserine aminotransferase 1	NP_001095620.1	-5.32504	0.0038602	0.188155	1049	669	403	167
539905	FLRT2	fibronectin leucine rich transmembrane protein 2	XP_003586651.1	2.90466	0.0038741	0.188155	574	684	595	2341
530657	COL6A3	collagen type VI alpha 3 chain, transcript variant X6	XP_024846030.1;XP_024846031.1;XP_024846032.1;XP_024846033.1;XP_024846034.1;XP_024846035.1	2.68715	0.00393823	0.190712	12996	7523	17018	42252
512677	PEX2	peroxisomal biogenesis factor 2	NP_001093818.2;NP_001346896.1;NP_001346897.1;NP_001346898.1;XP_005215572.2;XP_024857276.1;XP_024857277.1	-3.79971	0.00403706	0.194929	1141	788	1187	346
535597	RORA	RAR related orphan receptor A	NP_001179790.1;XP_024853441.1;XP_024853442.1	3.11002	0.00416417	0.200483	462	320	353	1490
617975	H1F0	H1 histone family, member 0	NP_001069955.1	3.08229	0.0041928	0.201279	2391	3789	6514	17076
539175	DUSP1	dual specificity phosphatase 1	NP_001039917.1	2.62507	0.00421829	0.201919	5951	5371	3698	16912
525695	LVRN	laeverin	NP_001193254.1;XP_010807117.1;XP_015328464.1;XP_024853336.1	3.0465	0.00433517	0.206917	743	1411	744	3954
514624	STARD10	StAR related lipid transfer domain containing 10	NP_001179308.1;XP_005216235.1;XP_024830996.1;XP_024830997.1	4.37444	0.00437711	0.20832	249	310	81	1231
100126192	H19	H19, imprinted maternally expressed transcript (non-protein coding)	.	2.46954	0.00439691	0.208665	23646	16448	23634	66443
504317	LRP4	LDL receptor related protein 4	NP_001071311.1;XP_024830820.1;XP_024830821.1;XP_024830822.1	4.31227	0.00445078	0.21062	130	51	80	462
541070	MYLIP	myosin regulatory light chain interacting protein	NP_001095723.1;XP_005223840.1;XP_024839466.1	2.62042	0.00452128	0.212743	3036	1248	1605	6324
781796	LOC781796	.	.	5.32171	0.00451171	0.212743	7	8	7	51
539153	SLC16A14	solute carrier family 16 member 14	NP_001179116.1;XP_005203037.3;XP_005203038.3;XP_005203039.3;XP_024832421.1;XP_024832427.1	4.39962	0.00459802	0.215743	77	40	50	306
538062	EDIL3	EGF like repeats and discoidin domains 3, transcript variant X1	XP_002689420.2;XP_005209783.1;XP_015327845.1	6.66872	0.00469109	0.21949	4	28	18	154
507736	PNRC1	proline rich nuclear receptor coactivator 1	NP_001029480.1	2.45293	0.00475127	0.221682	2048	1554	1415	5221
521378	CITED2	Cbp/p300 interacting transactivator with Glu/Asp rich carboxy-terminal domain 2	NP_001069287.1	3.06974	0.00477523	0.222018	11779	10902	3945	35185
529235	DDIT4	DNA damage inducible transcript 4	NP_001069390.1	3.62001	0.00478522	0.222018	2614	5765	1544	16357
407174	SLC6A17	solute carrier family 6 member 17	NP_001160045.1;XP_024841021.1;XP_024841022.1;XP_024841025.1;XP_024841028.1	4.53302	0.00500035	0.231353	33	28	35	186
112447066	LOC112447066	uncharacterized LOC112447066	.	-14.9639	0.0050276	0.231968	96	28	30	4
506724	PDCD4	programmed cell death 4	NP_001077116.1;XP_024841315.1	2.5376	0.00504159	0.231969	1212	680	1069	3138
532772	LTBP3	latent transforming growth factor beta binding protein 3	NP_001179667.1;XP_005227171.1;XP_005227172.1;XP_005227173.1	2.56754	0.00509141	0.23297	947	677	1097	2954
538536	FZD5	frizzled class receptor 5, transcript variant X3	XP_005202823.1;XP_005202825.1;XP_024837185.1	3.07688	0.0050859	0.23297	779	880	366	2716
618107	FAM167A	family with sequence similarity 167 member A	NP_001069962.1;XP_010806006.1;XP_024851732.1;XP_024851733.1	4.70395	0.00511637	0.23347	24	21	39	169
511158	LCN1	lipocalin 1, transcript variant X1	XP_002691755.1;XP_010808945.1	-14.038	0.00516918	0.23459	18201	1004	26555	1307
782414	CMIP	c-Maf inducing protein, transcript variant X1	XP_010812682.1;XP_024834659.1	2.49788	0.00515683	0.23459	3399	2497	2087	8444
785924	ROR2	receptor tyrosine kinase like orphan receptor 2	NP_001098934.2;XP_024851771.1	4.36957	0.00531725	0.240653	44	38	47	241
407172	CNGA2	cyclic nucleotide gated channel alpha 2	NP_001001139.1	4.98253	0.00548375	0.247514	11	7	7	53
101904275	LOC101904275	.	.	-86.265	0.00556635	0.250561	5	388	174	3
507824	LRRC8E	leucine rich repeat containing 8 VRAC subunit E	NP_001192551.1;XP_005208789.1;XP_010805110.1;XP_024849760.1	-8.61717	0.00568164	0.252738	705	291	149	54
512981	DMTN	dematin actin binding protein	NP_001029603.1;XP_024851393.1;XP_024851394.1;XP_024851395.1;XP_024851396.1;XP_024851397.1;XP_024851399.1;XP_024851400.1;XP_024851401.1;XP_024851402.1;XP_024851403.1;XP_024851404.1;XP_024851405.1;XP_024851406.1;XP_024851407.1;XP_024851408.1;XP_024851409.1;XP_024851410.1;XP_024851411.1;XP_024851412.1;XP_024851413.1;XP_024851414.1;XP_024851415.1;XP_024851416.1;XP_024851417.1;XP_024851418.1;XP_024851…	5.20433	0.00567293	0.252738	12	3	10	54
516476	KLHL38	kelch like family member 38	XP_002692683.2	4.8625	0.00569079	0.252738	10	10	9	61
540017	FBN2	fibrillin 2	NP_001265517.1	4.33254	0.00564279	0.252738	72	192	163	832
615539	SNAPC1	small nuclear RNA activating complex polypeptide 1	NP_001094714.1	2.76948	0.00567748	0.252738	856	744	483	2469
101903690	FAM83C	family with sequence similarity 83 member C	XP_005215060.1	-12.1218	0.00571978	0.253348	46	21	25	3
768085	RNF112	ring finger protein 112	NP_001070607.1;XP_024836284.1;XP_024836285.1;XP_024836286.1;XP_024836287.1;XP_024836288.1;XP_024836289.1;XP_024836290.1	4.59304	0.00578727	0.255656	20	14	26	117
513597	MYOF	myoferlin	NP_001180141.1;XP_005225580.2;XP_024841355.1;XP_024841356.1;XP_024841357.1;XP_024841359.1	2.506	0.00582582	0.256676	1273	839	807	3078
538685	ITPRIP	inositol 1,4,5-trisphosphate receptor interacting protein	NP_001094648.1;XP_005225647.1;XP_005225649.1;XP_010818213.1;XP_024841507.1;XP_024841508.1	2.65285	0.0058618	0.257578	2148	1138	855	4557
517961	TENT5C	terminal nucleotidyltransferase 5C, transcript variant X2	XP_024845773.1;XP_024845774.1;XP_024845775.1	3.65224	0.00595277	0.260199	196	148	140	750
100848668	LOC100848668	.	.	2.71362	0.00594563	0.260199	995	1619	1110	4476
282131	ACVR2B	activin A receptor type 2B	NP_776920.1;XP_024838166.1	-7.17282	0.00597417	0.260449	949	166	582	94
280816	CFH	complement factor H	NP_001029108.1;XP_024831741.1;XP_024831742.1	3.09681	0.00608028	0.2643	370	718	1032	2892
533456	COL21A1	collagen type XXI alpha 1 chain, transcript variant X2	XP_024839569.1;XP_024839570.1;XP_024839571.1;XP_024839572.1	4.592	0.00612676	0.2643	49	144	111	631
533523	DDR2	discoidin domain receptor tyrosine kinase 2	NP_001077189.1;XP_005203575.1;XP_005203576.1;XP_005203577.1;XP_024845210.1;XP_024845211.1	2.43503	0.00613131	0.2643	2155	1225	2224	5706
539414	RAI2	retinoic acid induced 2, transcript variant X2	XP_002700417.1;XP_005228467.1;XP_010820478.1;XP_024844319.1;XP_024844320.1	4.58664	0.00614208	0.2643	13	13	18	87
788176	MAMDC2	MAM domain containing 2, transcript variant X2	XP_002689685.1	5.39428	0.00611584	0.2643	17	66	34	290
783333	RND3	Rho family GTPase 3	NP_001178087.1	2.71461	0.00616838	0.264746	781	645	508	2239
104974455	LOC104974455	uncharacterized LOC104974455	.	4.5332	0.00623163	0.266772	33	15	21	130
505622	GALNT17	polypeptide N-acetylgalactosaminyltransferase 17	NP_001178996.1;XP_024840463.1	4.15603	0.00625546	0.267103	145	48	120	532
282880	SOST	sclerostin	NP_001159986.1	5.34974	0.0062981	0.268234	5	7	5	40
407241	KLF15	Kruppel like factor 15	NP_001075894.1;XP_024838192.1	2.7488	0.00646492	0.270865	1379	1347	643	3997
504813	NPY1R	neuropeptide Y receptor Y1	NP_001039363.1;XP_005207617.1	4.92754	0.00646478	0.270865	36	12	53	206
507708	OSBPL10	oxysterol binding protein like 10, transcript variant X8	XP_002696931.1;XP_024839062.1;XP_024839063.1;XP_024839064.1;XP_024839065.1;XP_024839067.1;XP_024839068.1;XP_024839069.1	3.35329	0.00645391	0.270865	338	245	178	1080
513091	NUMA1	nuclear mitotic apparatus protein 1	NP_001192675.2	2.61585	0.00642319	0.270865	7230	3455	8821	21201
539630	CYP27B1	cytochrome P450, family 27, subfamily B, polypeptide 1	NP_001179213.1	-20.6549	0.00644746	0.270865	181	145	20	7
768073	OSGIN1	oxidative stress induced growth inhibitor 1	NP_001070597.1;XP_024834383.1;XP_024834384.1	4.85416	0.00639703	0.270865	40	141	80	580
100847970	LOC100847970	uncharacterized LOC100847970	.	-12.6512	0.00647402	0.270865	24	23	16	2
515777	NOL3	nucleolar protein 3	NP_001077157.1;XP_015331227.1	4.4548	0.00659694	0.275315	28	13	22	117
282654	TNXB	tenascin XB	NP_777128.1	2.38632	0.00663334	0.27614	10130	5766	7732	23545
528174	ADGRD1	adhesion G protein-coupled receptor D1	NP_001029736.2;XP_005217719.2	3.45039	0.00674313	0.27931	218	149	264	919
613548	MARCKS	myristoylated alanine rich protein kinase C substrate	NP_001069744.1	2.59516	0.00673064	0.27931	1239	567	684	2664
353114	NNAT	neuronatin	NP_001188253.1;NP_847893.1;XP_024856095.1	-3.9812	0.00685113	0.28223	4677	7617	13128	2789
614739	RPRM	reprimo, TP53 dependent G2 arrest mediator homolog	NP_001074208.1	5.19304	0.0068446	0.28223	4	8	8	46
789422	UBE2O	ubiquitin conjugating enzyme E2 O, transcript variant X1	XP_002696213.1;XP_005221362.1;XP_024836817.1;XP_024836818.1	2.46023	0.00686849	0.28223	2881	1491	2842	7388
112442071	LOC112442071	.	.	-17.7023	0.0068816	0.28223	46	332	156	14
525303	GGH	gamma-glutamyl hydrolase	NP_001098864.1;XP_024857363.1	-3.06848	0.00690008	0.282291	2301	2004	1512	811
514927	ADAMTS15	ADAM metallopeptidase with thrombospondin type 1 motif 15	NP_001179319.1	3.78976	0.00695964	0.283039	130	156	320	991
524590	DOK7	docking protein 7, transcript variant X1	XP_024849481.1;XP_024849482.1;XP_024849483.1	3.81638	0.00696949	0.283039	565	133	160	1300
101907749	LOC101907749	uncharacterized LOC101907749	.	-13.1239	0.00696888	0.283039	56	14	32	3
512786	PRAP1	proline rich acidic protein 1, transcript variant X1	XP_005225772.1;XP_015316212.1	4.87249	0.00702299	0.284517	33	33	111	369
505595	MCF2L	MCF.2 cell line derived transforming sequence like, transcript variant X4	XP_010809298.2;XP_010809299.2;XP_010809301.2;XP_024855946.1;XP_024855947.1;XP_024855948.1	3.15892	0.00710938	0.287316	2256	375	1236	4841
517668	FAM69C	family with sequence similarity 69 member C	XP_002697705.1	6.55362	0.00720592	0.29051	102	96	6	578
784052	LOC784052	40S ribosomal protein S26-like	XP_010800227.1	-113.084	0.00729921	0.293267	3	270	249	2
112445980	LOC112445980	.	.	-7.69615	0.00730961	0.293267	128	195	151	27
101903592	IQCA1L	IQ motif containing with AAA domain 1 like	XP_015326274.2	4.72129	0.00735627	0.294428	25	11	38	146
541264	ZNF292	zinc finger protein 292	NP_001179779.1;XP_005210958.1;XP_015328332.1;XP_024852583.1;XP_024852584.1;XP_024852585.1;XP_024852586.1	2.41688	0.00740684	0.29574	1543	1803	1923	5524
535975	UST	uronyl-2-sulfotransferase	NP_001193755.1;NP_001193756.1;XP_024852527.1	3.09794	0.00746806	0.29612	354	389	256	1343
100299135	ADGRG2	adhesion G protein-coupled receptor G2, transcript variant X8	XP_015317260.1;XP_024844244.1;XP_024844245.1;XP_024844246.1;XP_024844247.1;XP_024844248.1;XP_024844249.1;XP_024844250.1;XP_024844251.1	4.71552	0.00746985	0.29612	21	38	20	166
104974460	LOC104974460	uncharacterized LOC104974460	.	-8.46754	0.0074625	0.29612	60	42	61	8
506348	DGKA	diacylglycerol kinase alpha	NP_001071328.1;XP_005206587.3;XP_010803431.1;XP_010803432.1;XP_010803433.1;XP_010803434.1;XP_024847251.1;XP_024847252.1	3.06421	0.00751535	0.297214	486	1137	571	3042
788858	LIX1L	limb and CNS expressed 1 like	NP_001075944.1	2.49246	0.00755369	0.298021	989	785	681	2603
281839	ICAM1	intercellular adhesion molecule 1	NP_776773.1	2.59215	0.00759346	0.29888	904	1193	803	3295
539329	FUT11	fucosyltransferase 11	XP_002698960.1	2.65797	0.00773397	0.303268	986	435	646	2264
541266	SLC22A5	solute carrier family 22 member 5	NP_001039967.1	-5.29981	0.00774145	0.303268	1171	2824	782	412
104974669	LOC104974669	uncharacterized LOC104974669	.	-9.42871	0.00776328	0.303407	170	80	363	27
280765	DES	desmin	NP_001075044.1	2.6773	0.00784025	0.304268	2002	1748	808	5229
514220	TMEM184B	transmembrane protein 184B	NP_001074991.1;XP_005207380.1;XP_024847441.1	2.34155	0.00781372	0.304268	1868	1078	1575	4426
534319	NID1	nidogen 1	NP_001094625.1;XP_024842467.1	2.54184	0.00782802	0.304268	13258	18943	13585	51202
280760	DCN	decorin	NP_776331.2;XP_005206096.1;XP_024847106.1	2.54966	0.00803944	0.310433	9478	13714	9227	36415
513053	OLFML2B	olfactomedin like 2B	NP_001093824.1;XP_005203548.1;XP_005203549.1	3.19376	0.00805517	0.310433	513	290	196	1329
524303	SLC45A3	solute carrier family 45 member 3, transcript variant X1	XP_002693934.1;XP_005216780.1;XP_010811350.1;XP_024832424.1;XP_024832425.1;XP_024832426.1	4.26665	0.00803803	0.310433	108	33	46	323
286799	VEGFD	vascular endothelial growth factor D	NP_001094513.1;XP_005228480.1	3.72587	0.00808461	0.310846	109	170	171	737
540106	PDGFB	platelet derived growth factor subunit B	NP_001017953.2;XP_005207395.1;XP_005207396.1;XP_024847804.1	-3.60059	0.00812401	0.311639	5328	6200	2653	1720
281536	TLR4	toll like receptor 4	NP_776623.5;XP_005210643.1;XP_024851214.1	2.71092	0.00821057	0.31231	627	359	653	1859
532320	TCEAL9	transcription elongation factor A like 9	NP_001192924.1	5.3405	0.00823552	0.31231	7	28	14	120
614317	NAT8L	N-acetyltransferase 8 like	XP_024849515.1	5.51936	0.00821729	0.31231	17	2	4	51
614962	STUM	stum, mechanosensory transduction mediator homolog	NP_001077239.1;XP_005216896.1	5.17613	0.0081843	0.31231	68	163	28	615
618089	LSM10	LSM10, U7 small nuclear RNA associated	NP_001077250.1	2.70976	0.00817879	0.31231	527	469	742	2012
535137	EPHB2	EPH receptor B2	NP_001178427.1;XP_024831663.1;XP_024831665.1	5.0531	0.00844731	0.319612	34	14	86	283
3283886	ND4	NADH dehydrogenase subunit 4	YP_209214.1	-3.60739	0.00846893	0.319702	1406523	1367454	3304576	720806
506260	ARHGAP32	Rho GTPase activating protein 32	NP_001179016.1;XP_024842792.1;XP_024842793.1;XP_024842794.1;XP_024842795.1	2.91936	0.00856785	0.322401	397	326	309	1284
533798	ACSM3	acyl-CoA synthetase medium chain family member 3	XP_002698032.1	5.09116	0.00857924	0.322401	761	157	48	1917
540756	NGEF	neuronal guanine nucleotide exchange factor	NP_001070394.1;XP_024845417.1;XP_024845419.1;XP_024845420.1	4.51687	0.00861045	0.322843	51	28	16	179
511854	FBLN2	fibulin 2, transcript variant X1	XP_002697177.1;XP_015315190.1;XP_024839093.1	2.73154	0.00874058	0.326034	5962	6518	2696	18036
537480	PTPRS	protein tyrosine phosphatase, receptor type S, transcript variant X2	XP_003586316.1;XP_003586317.1;XP_010805292.1;XP_010805296.1;XP_015327566.1;XP_015327568.1;XP_015327570.1;XP_015327572.1;XP_015327573.1;XP_015327574.1;XP_024850750.1;XP_024850751.1;XP_024850752.1;XP_024850753.1;XP_024850755.1;XP_024850756.1;XP_024850757.1;XP_024850758.1;XP_024850759.1;XP_024850761.1;XP_024850762.1	2.41391	0.00873062	0.326034	4358	4136	3092	12028
112443733	FOXC1	forkhead box C1	XP_024839647.1	3.2325	0.00875445	0.326034	767	833	239	2589
791038	MIR210	microRNA 210	.	7.03149	0.00879572	0.326839	1	2	2	16
538516	PDLIM3	PDZ and LIM domain 3	NP_001029818.1;XP_005226056.1;XP_005226057.1	3.92862	0.00889273	0.329706	288	473	101	1518
532751	PTPRD	protein tyrosine phosphatase, receptor type D, transcript variant X23	XP_003586429.1;XP_010806121.1;XP_010806122.1;XP_010806125.1;XP_010806126.1;XP_010806127.1;XP_015327935.1;XP_015327936.1;XP_015327947.1;XP_024851868.1;XP_024851869.1;XP_024851870.1;XP_024851871.1;XP_024851872.1;XP_024851873.1;XP_024851874.1;XP_024851875.1;XP_024851876.1;XP_024851877.1;XP_024851878.1;XP_024851879.1;XP_024851880.1;XP_024851881.1;XP_024851882.1;XP_024851883.1;XP_024851884.1;XP_024851…	4.4651	0.00891424	0.329767	43	19	15	142
618617	UBALD2	UBA like domain containing 2, transcript variant X2	XP_002696214.1;XP_005221366.1	2.48306	0.00912431	0.336788	1852	833	884	3646
407216	BMP4	bone morphogenetic protein 4	NP_001039342.1;XP_005211850.1;XP_005211851.1;XP_010807633.1;XP_024853075.1;XP_024853076.1;XP_024853077.1	3.64842	0.00929485	0.34006	181	75	145	603
532774	SLC6A20	solute carrier family 6 member 20	NP_001073763.1;XP_005223127.2;XP_005223131.1;XP_024838605.1	-12.4384	0.00928571	0.34006	55	18	82	5
615361	SNN	stannin	NP_001107194.1	3.21983	0.00928355	0.34006	356	155	468	1307
112448034	LOC112448034	uncharacterized LOC112448034	.	-4.34654	0.0092707	0.34006	510	853	743	214
100337083	CAMK4	calcium/calmodulin dependent protein kinase IV, transcript variant X1	XP_002691060.1;XP_005212185.1;XP_024851120.1	5.19884	0.00933362	0.340728	12	43	16	170
536781	LDB3	LIM domain binding 3	NP_001030493.1;XP_005226590.2;XP_005226591.2;XP_005226592.2;XP_005226593.2;XP_010818992.2	4.10299	0.00942329	0.343247	109	36	47	320
514360	DSP	desmoplakin	NP_001179297.1;XP_005223923.2	3.20435	0.00944548	0.343303	371	225	802	1884
505816	TRMT6	tRNA methyltransferase 6	NP_001033129.1;XP_005214621.1;XP_010809693.1	-3.23068	0.00950831	0.344832	1358	1546	1027	529
615274	CORO2B	coronin 2B, transcript variant X3	XP_024853689.1;XP_024853690.1;XP_024853691.1;XP_024853692.1;XP_024853693.1	2.5825	0.00954329	0.345346	677	453	670	1959
506584	NMB	neuromedin B	NP_001068738.1;XP_010815246.1	4.44281	0.00957927	0.345499	50	77	27	304
515593	MAP1A	microtubule associated protein 1A, transcript variant X1	XP_010815594.2;XP_010815596.1;XP_010815597.1;XP_024838018.1	2.9971	0.0096099	0.345499	273	313	383	1257
523285	ARRDC2	arrestin domain containing 2	NP_001075061.1;XP_005208562.1	2.85759	0.00960916	0.345499	2244	2020	676	6066
517336	MED13L	mediator complex subunit 13-like	NP_001179397.1;XP_024833022.1	2.29539	0.00979808	0.350549	5089	3280	3866	11805
523131	TNFAIP8L3	TNF alpha induced protein 8 like 3	XP_002690972.1	4.39701	0.00981369	0.350549	104	22	110	421
100848012	ID4	inhibitor of DNA binding 4, HLH protein	XP_024839624.1	3.21397	0.00977887	0.350549	605	339	178	1500
540641	NOCT	nocturnin	NP_001075923.1	3.03095	0.00987809	0.351393	481	1121	486	2870
541113	LRRC2	leucine rich repeat containing 2	NP_001073780.1;XP_010816223.1	4.63201	0.00987963	0.351393	16	15	6	74
281239	IGF1	insulin like growth factor 1	NP_001071296.1;XP_005206554.1;XP_005206556.1;XP_005206557.1;XP_015326547.1;XP_015326548.1;XP_015326549.1;XP_015326550.1;XP_024847110.1	3.25128	0.00997286	0.352445	869	3340	2838	10421
531068	OLFML1	olfactomedin like 1	NP_001030462.2	2.71134	0.00996436	0.352445	641	769	1555	3469
532829	LPAR3	lysophosphatidic acid receptor 3	NP_001179670.2;XP_024845200.1;XP_024845201.1	5.09971	0.00994188	0.352445	97	76	12	402
104974269	LOC104974269	uncharacterized LOC104974269	.	-14.0335	0.0100945	0.35577	19	59	84	5
112446457	LOC112446457	uncharacterized LOC112446457, transcript variant X1	.	4.43136	0.0101098	0.35577	135	111	753	1878
538609	HEYL	hes related family bHLH transcription factor with YRPW motif-like	NP_001019736.2;XP_005204851.1;XP_005204852.1;XP_005204853.1;XP_024845358.1	-3.0339	0.0102436	0.359717	3491	3754	2183	1348
618944	C23H6orf52	chromosome 23 open reading frame, human C6orf52	.	-4.11014	0.0102774	0.360142	642	405	695	178
613987	TMEM100	transmembrane protein 100	NP_001039987.1;XP_005219923.1;XP_010813990.1;XP_024836169.1;XP_024836170.1	2.98657	0.0103587	0.36071	687	224	346	1522
616468	TLL1	tolloid like 1	NP_001180043.1	4.62183	0.0103381	0.36071	21	12	46	154
100847171	LOC100847171	uncharacterized LOC100847171, transcript variant X3	.	-5.32943	0.0103314	0.36071	751	218	872	141
504346	ALG9	ALG9, alpha-1,2-mannosyltransferase, transcript variant X4	XP_005215938.1;XP_010810689.1;XP_024831511.1;XP_024831512.1;XP_024831513.1	-2.99304	0.0104071	0.361015	1906	1180	1078	583
788842	NYAP1	neuronal tyrosine phosphorylated phosphoinositide-3-kinase adaptor 1, transcript variant X2	XP_003587890.3;XP_010817940.2;XP_010817943.2	4.41253	0.010411	0.361015	15	29	34	152
616640	TTC7A	tetratricopeptide repeat domain 7A	NP_001192429.1;XP_024854956.1;XP_024854957.1	2.39175	0.0104916	0.363053	1593	1923	1314	5039
519037	PLCE1	phospholipase C epsilon 1	NP_001192781.2;XP_005225600.2;XP_024841398.1	3.50434	0.0106586	0.368065	132	230	176	836
503620	FLT1	fms related tyrosine kinase 1	NP_001178061.2;XP_015329239.1;XP_024855553.1;XP_024855554.1	2.46912	0.0107487	0.370408	13886	8634	5618	29105
539504	LIFR	LIF receptor alpha	NP_001179192.1;XP_024837118.1	2.29221	0.010809	0.371712	9525	5091	5969	19621
513912	SRL	sarcalumenin, transcript variant X1	XP_002697995.1;XP_005224712.1	2.7421	0.010869	0.373004	570	344	367	1471
112443079	LOC112443079	small nucleolar RNA SNORA70	.	5.14417	0.0110003	0.376733	5	5	2	27
281615	ALDH1A1	aldehyde dehydrogenase 1 family member A1	NP_776664.1	2.27848	0.0113673	0.38061	1492	1007	1617	3954
317663	CYB561	cytochrome b561	NP_777262.1;XP_005220876.1;XP_005220878.1;XP_010814617.1	3.53103	0.0112884	0.38061	134	103	93	495
445417	FZD1	frizzled class receptor 1	NP_001094518.1	2.79315	0.011238	0.38061	464	268	513	1456
531152	LOC531152	sodium/glucose cotransporter 1-like	NP_001192324.1;XP_024833088.1	5.13185	0.0112596	0.38061	41	6	62	228
534182	FKBP9	FK506 binding protein 9	NP_001039837.1	2.30393	0.0112844	0.38061	1509	1288	1990	4703
540841	SLC10A6	solute carrier family 10 (sodium/bile acid cotransporter), member 6	NP_001075207.1	4.58979	0.0111771	0.38061	6	7	7	40
618415	SYNGR3	synaptogyrin 3	NP_001075933.1	-9.48082	0.0113278	0.38061	27	23	42	4
781663	LOC781663	complement C4-A-like	XP_015315388.2	-6.25643	0.0111639	0.38061	20065	2039	20908	2743
3283877	ND1	NADH dehydrogenase subunit 1	YP_209205.1	-3.02775	0.0113885	0.38061	1192744	1044368	2102174	611218
100125240	PLN	phospholamban	NP_001096789.1	3.22843	0.0113131	0.38061	224	229	171	870
112444206	LOC112444206	uncharacterized LOC112444206	.	-4.54126	0.0112556	0.38061	650	521	334	141
112444531	LOC112444531	ADP/ATP translocase 3-like	.	2.40989	0.0113626	0.38061	19770	7152	14614	40920
516451	ZNF592	zinc finger protein 592	NP_001095506.1;XP_005221883.1;XP_010815259.1;XP_010815260.1;XP_010815261.1;XP_010815262.1;XP_015314669.1;XP_024837539.1	2.28592	0.0114669	0.382462	1836	1147	1120	3934
100848307	LOC100848307	uncharacterized LOC100848307, transcript variant X4	.	-3.4699	0.0114953	0.382472	935	613	811	286
104970663	LOC104970663	.	.	3.78603	0.0115133	0.382472	102	199	102	684
282307	PIK3R1	phosphoinositide-3-kinase regulatory subunit 1	NP_777000.1;XP_005221493.1;XP_005221494.1;XP_005221495.1;XP_024836981.1;XP_024836982.1	2.34189	0.0116966	0.386305	4050	3202	5614	12799
282351	ST3GAL1	ST3 beta-galactoside alpha-2,3-sialyltransferase 1	NP_001091452.1;XP_005215372.1;XP_005215373.1;XP_010810220.1;XP_010810221.1;XP_024857179.1	2.43655	0.0116985	0.386305	1621	882	709	3253
100336601	EPHA6	EPH receptor A6, transcript variant X5	XP_010799293.2;XP_010799296.2;XP_010799299.2;XP_024849769.1;XP_024849777.1;XP_024849788.1	4.94654	0.0116528	0.386305	3	10	10	51
523833	ZNF488	zinc finger protein 488	XP_015316579.2	4.51595	0.011755	0.386635	6	7	12	49
616380	C28H1orf198	chromosome 28 open reading frame, human C1orf198	NP_001035682.1	2.68341	0.0117425	0.386635	561	315	645	1707
509257	ARHGAP44	Rho GTPase activating protein 44, transcript variant X2	XP_002695897.2;XP_015314242.1;XP_015314243.1	3.09414	0.0119463	0.392151	378	147	399	1178
338048	CYP11A1	cytochrome P450, family 11, subfamily A, polypeptide 1	NP_788817.1	-9.35535	0.0121062	0.395836	105	29	121	11
112449315	LOC112449315	guanine nucleotide-binding protein G(s) subunit alpha isoforms XLas-like, transcript variant X1	XP_024856922.1;XP_024856923.1;XP_024856924.1;XP_024856925.1	4.94276	0.0120995	0.395836	11	4	25	83
507157	TMEM59L	transmembrane protein 59 like	NP_001068769.1;XP_005208489.1	4.77767	0.0122397	0.397851	4	10	9	49
513856	A2M	alpha-2-macroglobulin	NP_001103265.1;XP_005207113.1	2.22728	0.0121959	0.397851	8989	5418	6518	19517
787905	LOC787905	.	.	-24.2903	0.0122297	0.397851	6	70	92	3
101904121	LOC101904121	.	.	4.47283	0.0123205	0.399694	60	470	200	1538
282091	PPP1R16B	protein phosphatase 1 regulatory subunit 16B	NP_777249.1;XP_005214553.1	2.4639	0.012437	0.401905	2544	938	2593	6149
539969	CACNG7	calcium voltage-gated channel auxiliary subunit gamma 7	XP_024835128.1	4.91745	0.0124161	0.401905	4	14	8	58
509963	ANGPTL4	angiopoietin like 4	NP_001039508.1	2.25591	0.0125113	0.40352	17436	10749	10220	36305
286805	ADAMTS5	ADAM metallopeptidase with thrombospondin type 1 motif 5	NP_001159987.1;XP_024849580.1	3.65893	0.0126292	0.404182	157	220	87	750
508364	REM1	RRAD and GEM like GTPase 1	NP_001039466.1;XP_005214685.1;XP_010809730.1	3.1612	0.0125816	0.404182	242	183	487	1222
536909	SNRK	SNF related kinase, transcript variant X2	XP_010815906.2;XP_024838902.1;XP_024838903.1;XP_024838904.1	2.25274	0.0126093	0.404182	5813	5687	5398	16380
101905997	LOC101905997	.	.	-6.28411	0.0125703	0.404182	188	414	282	63
511723	RPP38	ribonuclease P/MRP subunit p38	NP_001033174.1;XP_005214241.1;XP_005214243.1;XP_010809412.1;XP_024856263.1	-3.73177	0.0126578	0.404319	808	504	557	210
64986876	.	tRNA-Ile	.	-3.09902	0.0128242	0.408849	2952	1001	1455	708
282857	SNCA	synuclein alpha	NP_001029213.1;XP_005207811.1;XP_005207812.1;XP_005207813.1;XP_005207814.1;XP_005207815.1	5.13661	0.012909	0.410765	4	20	28	120
507188	GLB1	galactosidase beta 1	NP_001030215.1;XP_010815721.1;XP_015314899.1;XP_024838276.1	2.62564	0.0129923	0.411051	538	366	755	1838
515382	SCRG1	stimulator of chondrogenesis 1	NP_001093840.1;XP_024851469.1;XP_024851470.1;XP_024851471.1	4.17514	0.0129607	0.411051	10	13	11	62
539085	VASH2	vasohibin 2	NP_001073079.1	4.23231	0.0129846	0.411051	10	8	9	49
519342	EBF2	early B cell factor 2	NP_001071407.1	2.98142	0.0130334	0.411569	1160	1147	3973	7996
494548	DIO2	iodothyronine deiodinase 2	NP_001010992.1	-19.9674	0.0132042	0.41617	70	1387	224	41
404118	CEACAM1	carcinoembryonic antigen related cell adhesion molecule 1	NP_991357.1;XP_024833737.1;XP_024833738.1;XP_024833739.1;XP_024833740.1;XP_024833741.1	2.29758	0.0134448	0.420003	13469	5830	8001	25792
512993	WDR77	WD repeat domain 77	NP_001015584.1;XP_015319200.2	-3.27336	0.0134414	0.420003	1370	1106	729	417
514554	PLD1	phospholipase D1, phosphatidylcholine-specific	NP_001095471.1;XP_005201734.1;XP_005201735.1;XP_005201736.1;XP_005201738.1;XP_005201739.1;XP_010799678.1;XP_015327978.1;XP_024841831.1	2.45664	0.0134097	0.420003	643	766	739	2293
531350	BACH1	BTB domain and CNC homolog 1, transcript variant X2	XP_002684658.1;XP_015321892.1	2.2848	0.0134775	0.420003	1311	1196	1878	4285
613907	BHLHE41	basic helix-loop-helix family member e41	NP_001069765.1;XP_024847914.1	3.24001	0.0134694	0.420003	330	198	844	1870
789894	PAPD5	poly(A) RNA polymerase D5, non-canonical, transcript variant X2	XP_024834706.1;XP_024834707.1;XP_024834708.1;XP_024834709.1;XP_024834710.1;XP_024834711.1	2.29123	0.0133715	0.420003	1138	697	917	2644
282077	SPARC	secreted protein acidic and cysteine rich	NP_776889.1	2.26843	0.0135917	0.421191	71018	80926	76794	225056
504471	PCOLCE	procollagen C-endopeptidase enhancer	NP_001039353.1	2.37635	0.0135665	0.421191	1864	1697	3200	6865
100848775	LOC100848775	UDP-glucuronosyltransferase 1-3-like	XP_010802154.2	4.34807	0.0135423	0.421191	15	39	24	153
534551	HSPB6	heat shock protein family B (small) member 6	NP_001069495.1;XP_005219035.2	2.75172	0.0137095	0.423263	337	506	576	1711
785402	RGL3	ral guanine nucleotide dissociation stimulator like 3	NP_001178458.1;XP_005208850.1;XP_005208851.1;XP_005208852.1;XP_005208853.1	-12.2847	0.0137004	0.423263	25	67	164	9
281094	CSF1	colony stimulating factor 1	NP_776451.1;XP_005204127.1;XP_005204128.1;XP_024840319.1	2.31979	0.0138998	0.425095	2510	934	1703	4883
282866	SPON1	spondin 1	NP_777168.1	3.19287	0.0138056	0.425095	355	762	253	1983
506932	CHST1	carbohydrate sulfotransferase 1	NP_001077117.1;XP_005216476.1;XP_010811101.1;XP_010811102.1;XP_015330353.1;XP_024830860.1;XP_024830861.1;XP_024830862.1;XP_024830863.1;XP_024830864.1;XP_024830866.1;XP_024830867.1	2.2956	0.0138423	0.425095	3685	2428	1871	7709
512486	LOC512486	interferon-induced guanylate-binding protein 1	NP_001231158.1	-9.42394	0.0138471	0.425095	20	32	37	4
515731	PLXDC2	plexin domain containing 2	NP_001071396.1;XP_005214246.1;XP_015329472.1;XP_024856342.1;XP_024856344.1	2.69473	0.0138901	0.425095	472	748	474	2021
100295476	EREG	epiregulin, transcript variant X2	XP_010804527.1;XP_010804528.1	-20.1336	0.0139224	0.425095	113	642	47	19
614787	FAM129A	family with sequence similarity 129 member A	NP_001178211.1;XP_024832231.1;XP_024832232.1	2.55346	0.0139717	0.425818	1050	2203	1609	5556
511259	KIAA1211	uncharacterized LOC511259	NP_001095411.1	3.8888	0.0140514	0.427461	33	19	44	157
516058	HPD	4-hydroxyphenylpyruvate dioxygenase	NP_001015611.1	3.25604	0.0141917	0.429673	157	139	255	766
532275	NIPAL4	NIPA like domain containing 4, transcript variant X1	XP_015327831.1	-5.31608	0.0142017	0.429673	750	366	214	103
112447762	LOC112447762	histidine-rich glycoprotein-like, transcript variant X1	XP_024851802.1;XP_024851803.1;XP_024851804.1;XP_024851805.1	2.88306	0.0141554	0.429673	293	225	300	1001
510393	BLNK	B cell linker	NP_001039519.1;XP_005225557.1;XP_005225558.1;XP_005225559.1	-9.6347	0.0142458	0.430224	29	56	71	7
282115	UPK3B	uroplakin 3B	NP_001012690.1;XP_024840422.1	-4.559	0.0143165	0.430267	1055	285	489	161
513533	PMVK	phosphomevalonate kinase	NP_001039616.1;XP_024844002.1;XP_024844006.1;XP_024844011.1	2.31388	0.0143249	0.430267	2216	1498	3097	6647
527819	KRT4	keratin 4	NP_001091855.1	-11.1268	0.0142823	0.430267	15	19	47	3
615481	KLHL32	kelch like family member 32	XP_002690219.1	4.16761	0.0143539	0.430357	46	64	22	243
280867	PRG4	proteoglycan 4	NP_001193562.1;XP_024831762.1;XP_024831763.1;XP_024831764.1;XP_024831766.1	-16.2933	0.014901	0.442091	8193	817	197	213
512439	HBA	hemoglobin, alpha 2	NP_001070890.2	3.1432	0.0148976	0.442091	676	346	159	1534
520027	PLEKHG3	pleckstrin homology and RhoGEF domain containing G3	NP_001032547.2;XP_005212031.1;XP_010807768.1;XP_024853314.1;XP_024853315.1;XP_024853316.1;XP_024853317.1;XP_024853318.1	2.24007	0.0148272	0.442091	2429	1214	1384	4664
539139	KLF9	Kruppel like factor 9	NP_001180143.1	2.23338	0.0149049	0.442091	2333	1044	1822	4794
614181	HOMEZ	homeobox and leucine zipper encoding, transcript variant X1	XP_002690550.3;XP_015328552.1;XP_015328554.1;XP_024853712.1;XP_024853713.1;XP_024853714.1	-2.57306	0.0148595	0.442091	2301	1892	2320	1078
782441	NLRC5	NLR family CARD domain containing 5, transcript variant X1	XP_005218862.1;XP_024834718.1;XP_024834719.1;XP_024834720.1;XP_024834721.1	-2.65935	0.0148061	0.442091	2303	2503	3122	1287
281122	DPP4	dipeptidyl peptidase 4	NP_776464.1;XP_024854006.1	2.68434	0.0150717	0.44624	994	1867	752	4357
521239	MKX	mohawk homeobox	NP_001179463.1;XP_005214406.1;XP_005214407.1;XP_005214408.1;XP_024856376.1;XP_024856377.1;XP_024856378.1;XP_024856379.1	4.30392	0.0152846	0.451684	11	4	5	36
789216	IRF1	interferon regulatory factor 1	NP_001178190.1;XP_015327602.1	-3.32816	0.0153099	0.451684	1642	661	766	377
521855	MTSS1L	MTSS1L, I-BAR domain containing, transcript variant X1	XP_024834642.1;XP_024834643.1;XP_024834645.1;XP_024834646.1	2.23798	0.0153403	0.451778	1491	1432	1119	3892
539149	TUBB4B	tubulin beta 4B class IVb	NP_001029835.1;XP_024854776.1	-2.58744	0.0154066	0.452126	40486	21456	28502	14537
783141	UBAP1L	ubiquitin associated protein 1 like	XP_024853947.1	-8.18964	0.0153878	0.452126	28	26	25	4
515925	FADS3	fatty acid desaturase 3	NP_001077160.1;XP_024842913.1	-4.58559	0.0154467	0.452503	2828	2714	561	575
112442298	LOC112442298	uncharacterized LOC112442298	.	-7.5769	0.015499	0.453235	54	59	29	8
538817	MRM3	mitochondrial rRNA methyltransferase 3	XP_002695756.1	-2.79309	0.0156776	0.457655	1384	1723	1639	740
508269	TMEM106A	transmembrane protein 106A	NP_001014870.1;XP_024835620.1;XP_024835621.1	-5.44413	0.01577	0.459545	191	216	326	58
526028	SEMA4C	semaphorin 4C	NP_001179552.1;XP_010808028.1;XP_010808029.1;XP_010808030.1;XP_010808031.1;XP_015328822.1;XP_024854544.1;XP_024854545.1	2.16827	0.0158861	0.461041	1832	1188	1811	4407
535781	CCDC186	coiled-coil domain containing 186, transcript variant X2	XP_024841885.1;XP_024841886.1;XP_024841887.1	2.26254	0.0158507	0.461041	1475	707	1303	3269
104969128	LOC104969128	.	.	-9.02136	0.0159324	0.461041	20	11	15	2
104975007	LOC104975007	.	.	-10.6677	0.0159207	0.461041	31	52	16	4
505283	ABHD6	abhydrolase domain containing 6	NP_001068664.1;XP_005222787.1;XP_005222789.1;XP_005222790.1;XP_010815985.1	-3.51687	0.0159782	0.461561	3098	7298	3763	1822
100849587	LOC100849587	uncharacterized LOC100849587, transcript variant X5	.	2.61648	0.0160267	0.462159	413	672	617	1964
444874	UBC	ubiquitin C	NP_001193236.1	2.31113	0.0161238	0.464154	28855	28317	16853	73802
509964	KANK3	KN motif and ankyrin repeat domains 3	NP_001107235.2;XP_005208921.1;XP_010805218.1;XP_010805219.1;XP_010805220.1;XP_015327532.1	2.35366	0.0162342	0.466524	4874	1691	2502	8672
540975	TIPARP	TCDD inducible poly(ADP-ribose) polymerase	NP_001192977.1	2.40739	0.0162901	0.467322	3722	4558	2379	11227
281148	ETS2	ETS proto-oncogene 2, transcription factor	NP_001073683.1	2.14163	0.0163696	0.467985	1741	1490	1798	4597
510447	PEX16	peroxisomal biogenesis factor 16	NP_001068917.1;XP_005216503.1;XP_005216504.1;XP_024830938.1;XP_024830940.1;XP_024830941.1	-2.59002	0.0163672	0.467985	3030	1576	1998	1059
511566	EFEMP1	EGF containing fibulin extracellular matrix protein 1	NP_001075186.1;XP_005212658.1;XP_005212659.1;XP_010808233.1;XP_024854279.1	2.62942	0.01679	0.47918	592	765	390	2016
507234	TRAF5	TNF receptor associated factor 5	NP_001098810.1;XP_024831894.1	3.31751	0.0168983	0.481442	104	102	135	486
780784	TMOD1	tropomodulin 1	NP_001073108.1;XP_024851757.1	2.4309	0.0170043	0.483632	2645	3305	1567	8010
522144	C5AR2	complement component 5a receptor 2	NP_001071415.1;XP_005219351.1	2.48417	0.0170474	0.484029	1058	932	461	2610
782674	NOL6	nucleolar protein 6	NP_001092655.1	-2.80383	0.0171334	0.484814	2117	1175	1066	647
100299743	NRARP	NOTCH regulated ankyrin repeat protein	XP_024855461.1	-3.46874	0.0171113	0.484814	1618	1634	627	484
538668	TSPAN5	tetraspanin 5	NP_001069587.1	3.6748	0.0172688	0.487814	161	168	54	611
535487	INPP4A	inositol polyphosphate-4-phosphatase, type I, 107kDa	NP_001193777.1;XP_015328825.1;XP_015328826.1;XP_024854639.1;XP_024854640.1;XP_024854641.1;XP_024854642.1;XP_024854643.1;XP_024854644.1;XP_024854645.1;XP_024854646.1;XP_024854647.1;XP_024854648.1;XP_024854649.1;XP_024854650.1;XP_024854651.1;XP_024854652.1;XP_024854653.1;XP_024854654.1;XP_024854655.1;XP_024854656.1;XP_024854657.1;XP_024854658.1;XP_024854659.1	2.13332	0.0173004	0.487877	1700	1400	1607	4278
613386	FGF11	fibroblast growth factor 11	NP_001179868.1;XP_005220296.1	4.05333	0.017509	0.492924	9	5	11	43
768314	GPATCH4	G-patch domain containing 4	NP_001071597.1;XP_005203821.1;XP_024845544.1;XP_024845545.1	-2.88216	0.0175578	0.49346	1292	978	972	477
513852	PM20D1	peptidase M20 domain containing 1	NP_001033189.1	2.71446	0.0176225	0.494441	952	1993	742	4526
281790	GNAI1	G protein subunit alpha i1	NP_776749.1;XP_005205385.1;XP_015324318.1	2.46206	0.0176787	0.495183	928	727	1875	3688
516069	HLF	HLF, PAR bZIP transcription factor	NP_001179366.1;XP_024835880.1;XP_024835881.1;XP_024835882.1;XP_024835883.1;XP_024835884.1;XP_024835885.1;XP_024835886.1;XP_024835887.1	2.40369	0.0177404	0.496074	590	618	822	2102
538163	CALN1	calneuron 1	NP_001193044.1;XP_005224991.1	4.33684	0.0178007	0.496639	16	11	48	138
100126045	ENTPD2	ectonucleoside triphosphate diphosphohydrolase 2	NP_001099118.1	3.81393	0.0178802	0.496639	25	43	29	164
101904265	LOC101904265	uncharacterized LOC101904265, transcript variant X1	.	3.76627	0.0178668	0.496639	27	17	39	132
107133273	REELD1	reeler domain containing 1	XP_015330858.2	3.80494	0.0178451	0.496639	12	12	15	64
282170	CCL3	chemokine (C-C motif) ligand 3	NP_776936.1	-9.7287	0.0179611	0.498053	24	60	118	9
515057	GAR1	GAR1 ribonucleoprotein	NP_001030380.1;XP_005207660.1;XP_005207661.1;XP_005207662.1;XP_024848967.1;XP_024848968.1	-3.36982	0.0180689	0.499374	1754	1683	657	524
535704	FKBP5	FK506 binding protein 5	NP_001179791.1;XP_005223405.1;XP_005223406.1;XP_024839424.1;XP_024839425.1;XP_024839426.1;XP_024839427.1;XP_024839428.1	2.5614	0.0180632	0.499374	20677	24732	8975	61006
281840	ICAM3	intercellular adhesion molecule 3	NP_776774.1	2.15864	0.018206	0.502329	1541	948	1159	3302
513389	DGKD	diacylglycerol kinase delta	NP_001030359.2;XP_024843894.1;XP_024843896.1;XP_024843897.1;XP_024843898.1	2.25547	0.0183173	0.504562	1634	2028	1319	4910
100298888	ACSM5	acyl-CoA synthetase medium chain family member 5, transcript variant X5	XP_002698030.1;XP_024841006.1;XP_024841007.1;XP_024841009.1	3.44064	0.0183943	0.505844	71	101	131	455
537922	TNFRSF21	TNF receptor superfamily member 21	NP_001070379.1	2.26217	0.0184305	0.506	1605	1379	894	3752
112444588	LOC112444588	uncharacterized LOC112444588	.	-15.7187	0.0185062	0.50724	10	27	39	2
507252	OLFM2	olfactomedin 2	NP_001192249.1	3.17745	0.0185485	0.507564	155	118	114	522
101908104	LOC101908104	uncharacterized LOC101908104	.	-4.25146	0.0186835	0.509578	417	288	354	105
104974891	LOC104974891	uncharacterized LOC104974891, transcript variant X1	.	-6.72064	0.0186827	0.509578	62	40	28	8
518234	STAC3	SH3 and cysteine rich domain 3	NP_001179413.1;XP_005206646.1;XP_010803472.1	-6.33905	0.0187766	0.511278	174	60	80	20
527403	MAT2A	methionine adenosyltransferase 2A	NP_001094601.1	-3.08965	0.0188213	0.511656	37693	34710	14594	12112
101908359	LOC101908359	uncharacterized LOC101908359, transcript variant X2	.	3.61889	0.0188761	0.512307	74	27	78	267
507493	FAM234A	family with sequence similarity 234 member A	NP_001068786.1;XP_005201040.1;XP_005201042.1;XP_005201043.1;XP_005201044.1;XP_024840499.1	2.22301	0.0190215	0.512478	1263	1128	837	3075
537799	BICC1	BicC family RNA binding protein 1, transcript variant X4	XP_024842644.1;XP_024842645.1;XP_024842646.1;XP_024842647.1	2.58484	0.0190286	0.512478	589	912	465	2253
615499	FHL5	four and a half LIM domains 5	NP_001069847.1;XP_010806794.1;XP_024852608.1	3.61267	0.0189815	0.512478	29	26	42	150
786534	SNTB2	syntrophin beta 2	NP_001098936.1	3.03205	0.0190367	0.512478	182	158	181	675
100297420	LOC100297420	cystathionase (cystathionine gamma-lyase) pseudogene	.	-6.32836	0.0189904	0.512478	93	126	71	20
100848355	BRD3OS	BRD3 opposite strand, transcript variant X1	XP_024855437.1;XP_024855438.1	-4.88248	0.0192957	0.518612	533	208	241	82
616459	MEGF6	multiple EGF like domains 6, transcript variant X5	XP_005217247.3;XP_010811711.2;XP_024832550.1;XP_024832551.1;XP_024832552.1	2.5413	0.0193888	0.520272	512	304	456	1354
510821	SFRP2	secreted frizzled related protein 2	NP_001029565.1	3.4182	0.0194429	0.520882	119	354	173	1009
530430	INHBB	inhibin beta B subunit	NP_789822.2	2.75447	0.0194976	0.521506	1042	298	345	1861
281767	FDFT1	farnesyl-diphosphate farnesyltransferase 1	NP_001013022.1;XP_010805999.1;XP_010806000.1	2.74906	0.0195671	0.522524	2395	1099	5260	10036
524593	CASTOR2	cytosolic arginine sensor for mTORC1 subunit 2, transcript variant X1	XP_002698225.2;XP_024841192.1	2.37183	0.0196082	0.522781	777	661	518	1982
527114	AGT	angiotensinogen	NP_001107554.1	3.39667	0.0196693	0.52313	145	463	187	1242
530088	KRBA2	KRAB-A domain containing 2, transcript variant X4	XP_015314237.1;XP_024836531.1;XP_024836532.1;XP_024836533.1;XP_024836534.1;XP_024836535.1;XP_024836536.1;XP_024836537.1;XP_024836538.1;XP_024836539.1;XP_024836540.1;XP_024836541.1	-3.04979	0.0196843	0.52313	1053	806	714	358
613482	LTB4R	leukotriene B4 receptor	NP_001029910.1;XP_024853569.1	3.81251	0.0198329	0.524562	16	17	34	110
617491	MPV17L	MPV17 mitochondrial inner membrane protein like	NP_001040067.1;XP_024840809.1;XP_024840810.1	-14.6507	0.0198244	0.524562	62	16	244	9
101907612	SPHAR	S-phase response (cyclin related)	XP_005228628.1	-21.0765	0.0198012	0.524562	120	4	148	5
414347	CCL4	chemokine (C-C motif) ligand 4	NP_001068615.1	-43.2583	0.0199028	0.525573	8	18	191	2
510773	PID1	phosphotyrosine interaction domain containing 1	NP_001073052.1;XP_005202978.1	2.15027	0.020053	0.528699	1288	919	958	2877
516209	LFNG	LFNG O-fucosylpeptide 3-beta-N-acetylglucosaminyltransferase	NP_001039687.1	-3.19655	0.0203337	0.534207	1001	935	608	342
516507	LRRC66	leucine rich repeat containing 66	NP_001179375.1;XP_005208015.1;XP_005208016.1;XP_010804431.1;XP_024848974.1	-9.31608	0.0203906	0.534207	28	42	127	9
527436	MSI1	musashi RNA binding protein 1	NP_001074996.1;XP_024833069.1;XP_024833070.1;XP_024833071.1;XP_024833072.1	3.76324	0.0203765	0.534207	12	6	11	46
540233	WFIKKN1	WAP, follistatin/kazal, immunoglobulin, kunitz and netrin domain containing 1	NP_001192725.1	-9.5258	0.0203232	0.534207	37	10	49	4
282194	COL6A2	collagen type VI alpha 2 chain	NP_001068594.1;XP_005202110.1;XP_010799975.1	2.13075	0.020426	0.534294	10140	8140	12431	27824
524078	SLC7A11	solute carrier family 7 member 11	XP_024833346.1	-7.53496	0.0205048	0.535511	65	57	21	8
100138153	CNNM3	cyclin and CBS domain divalent metal cation transport mediator 3, transcript variant X4	XP_005212446.2;XP_005212447.2;XP_024855048.1;XP_024855050.1	2.14022	0.0205377	0.535527	2592	1224	2214	5345
519566	RAPGEF5	Rap guanine nucleotide exchange factor 5, transcript variant X2	XP_005205346.3;XP_010802412.1	2.8081	0.0206433	0.537436	657	232	1079	2282
281903	LOXL1	lysyl oxidase like 1	NP_776808.1	2.85253	0.0207154	0.53847	1034	353	2066	4074
539904	MEX3B	mex-3 RNA binding family member B	XP_024838111.1	3.75469	0.0207613	0.53882	157	27	128	470
510926	TMEM119	transmembrane protein 119	NP_001077133.1;XP_015330946.1	4.21453	0.0208332	0.539843	70	17	149	410
513140	ADAMTS10	ADAM metallopeptidase with thrombospondin type 1 motif 10	NP_001192679.1;XP_010805225.1;XP_015327533.1;XP_024849927.1;XP_024849928.1;XP_024849929.1;XP_024849930.1	2.47989	0.0209383	0.54088	1932	792	557	3319
104969833	LOC104969833	translation initiation factor IF-2-like, transcript variant X2	XP_024839609.1	-7.54197	0.0209229	0.54088	29	28	51	6
101904701	LOC101904701	uncharacterized LOC101904701, transcript variant X2	.	-4.11737	0.0210436	0.542755	429	433	332	125
112448856	LOC112448856	uncharacterized LOC112448856, transcript variant X3	XP_024855413.1	-13.1602	0.0211065	0.543533	36	8	88	4
112442023	LOC112442023	.	.	3.48865	0.0211639	0.544167	49	76	105	351
404154	IL4R	interleukin 4 receptor	NP_001068610.1	2.15977	0.0212645	0.545909	3973	1885	2253	7235
514257	LOC514257	uncharacterized LOC514257	NP_001069125.1;XP_024846407.1;XP_024846408.1;XP_024846409.1;XP_024846410.1;XP_024846411.1;XP_024846412.1;XP_024846413.1;XP_024846414.1	2.56027	0.0213309	0.54677	7449	1597	3018	12265
512632	DENND2A	DENN domain containing 2A, transcript variant X3	XP_002687116.2;XP_024846950.1;XP_024846951.1;XP_024846952.1;XP_024846953.1	2.36277	0.0213678	0.54687	562	586	689	1871
505800	IL32	interleukin 32, transcript variant X1	XP_002697985.1;XP_005224696.1;XP_024841087.1	-14.2632	0.0214984	0.549366	11	71	113	6
615467	LRRC32	leucine rich repeat containing 32	NP_001180004.1;XP_010811054.1;XP_010811056.1;XP_015330300.1;XP_024831305.1	2.44134	0.0217275	0.552676	1181	782	422	2449
783416	WDR17	WD repeat domain 17, transcript variant X3	XP_002698688.3;XP_002698689.3;XP_005226005.2;XP_005226007.2;XP_005226010.2	3.54928	0.0217277	0.552676	81	163	71	503
112443476	LOC112443476	uncharacterized LOC112443476	.	3.71242	0.0216709	0.552676	38	45	20	167
513776	FBXO32	F-box protein 32	.	4.29588	0.0218284	0.554389	21	57	157	442
107132606	LOC107132606	.	.	-17.5216	0.0218705	0.554609	56	5	34	2
100295626	C23H6orf132	chromosome 23 C6orf132 homolog, transcript variant X1	XP_024839607.1;XP_024839608.1	-4.2519	0.0219064	0.554673	2351	1146	381	375
511774	C1QTNF1	C1q and TNF related 1	NP_001076878.1;XP_005221256.1;XP_005221257.1;XP_005221258.1;XP_010814835.1;XP_015314449.1;XP_024835735.1	2.12158	0.0219997	0.556188	1811	1036	1869	4185
507389	GPM6A	glycoprotein M6A	NP_001068777.1;XP_024841979.1;XP_024841980.1;XP_024841981.1;XP_024841982.1	3.7589	0.0220423	0.556418	57	117	308	790
407217	EGFR	epidermal growth factor receptor	XP_002696936.2	2.11456	0.022296	0.561967	3837	3563	4411	10703
511680	TRIOBP	TRIO and F-actin binding protein	NP_001193373.1;XP_024847393.1	2.15553	0.0223576	0.562304	9190	6452	4909	18706
617698	LOC617698	2-acylglycerol O-acyltransferase 2-like	XP_024831368.1	-8.55165	0.0223771	0.562304	13	17	32	3
281409	PLOD1	procollagen-lysine,2-oxoglutarate 5-dioxygenase 1	NP_776573.1	2.16243	0.0226134	0.566641	2636	2794	2052	7003
511955	SLC43A2	solute carrier family 43 member 2	NP_001069014.1;XP_024835738.1;XP_024835739.1	-3.10142	0.0226179	0.566641	2346	602	1320	553
537712	EBF1	early B cell factor 1	NP_001179845.1;XP_005209741.1;XP_005209742.1;XP_010805869.1;XP_024850182.1;XP_024850183.1;XP_024850184.1;XP_024850185.1	2.21041	0.0228169	0.569052	1790	1005	2432	4835
781282	SVEP1	sushi, von Willebrand factor type A, EGF and pentraxin domain containing 1	XP_010806541.2	2.25073	0.0228034	0.569052	720	688	848	2179
100271851	MEF2B	myocyte enhancer factor 2B	NP_001139265.1	-10.0792	0.0227516	0.569052	22	8	46	3
517590	EFR3B	EFR3 homolog B, transcript variant X1	XP_002691551.2;XP_024855270.1;XP_024855271.1;XP_024855273.1;XP_024855274.1;XP_024855275.1;XP_024855276.1	2.21045	0.0231028	0.571638	1473	1344	848	3478
529905	KLHL25	kelch like family member 25	NP_001179615.1;XP_005221804.1;XP_005221805.1;XP_005221806.1;XP_005221807.1;XP_005221808.1;XP_005221811.1;XP_010815196.1;XP_024837602.1;XP_024837604.1	-2.95521	0.0231562	0.571638	8532	2895	2877	1956
533531	SYNPO	synaptopodin	NP_001192954.1;XP_005209652.2;XP_005209653.2;XP_015327788.2;XP_024850118.1	2.14736	0.0231615	0.571638	3567	2474	1893	7189
538792	ZNF521	zinc finger protein 521	NP_001098889.1;XP_005224127.1;XP_010817065.1;XP_015315558.1	3.29626	0.0229821	0.571638	210	57	166	579
617525	LIMD1	LIM domains containing 1	NP_001180092.1	2.86319	0.0230631	0.571638	257	151	358	920
787200	GALNT10	polypeptide N-acetylgalactosaminyltransferase 10, transcript variant X1	XP_015327817.2;XP_024851031.1;XP_024851032.1	2.10347	0.0230906	0.571638	1575	907	1232	3265
100337503	PELI2	pellino E3 ubiquitin protein ligase family member 2, transcript variant X2	XP_002690998.1;XP_024853835.1	2.4018	0.0230893	0.571638	608	449	437	1520
112447435	LOC112447435	uncharacterized LOC112447435, transcript variant X1	.	-6.88252	0.0232221	0.572282	32	27	40	6
505640	PLTP	phospholipid transfer protein	NP_001030199.1;XP_005214615.1;XP_024856140.1;XP_024856141.1	3.72521	0.0232674	0.572551	37	123	109	453
522422	CELSR1	cadherin EGF LAG seven-pass G-type receptor 1	XP_024848690.1	3.60292	0.0234639	0.57483	163	29	104	426
531141	SEMA3F	semaphorin 3F, transcript variant X1	XP_002697079.2;XP_005223064.2;XP_010816152.2;XP_024839040.1;XP_024839041.1	2.17937	0.0234335	0.57483	2802	3176	2146	7697
104975590	LOC104975590	uncharacterized LOC104975590, transcript variant X1	.	-6.99433	0.0234501	0.57483	159	238	61	29
112447838	LOC112447838	uncharacterized LOC112447838, transcript variant X2	.	3.57348	0.0236818	0.579314	50	98	46	311
282362	SLC5A3	solute carrier family 5 member 3	NP_777032.1;XP_005201157.1	2.25701	0.0237815	0.580046	4688	3956	2176	10437
533916	ECM2	extracellular matrix protein 2	NP_001029769.1;XP_024851601.1;XP_024851602.1	2.14072	0.0237673	0.580046	1967	1256	2568	5215
529494	TANC2	tetratricopeptide repeat, ankyrin repeat and coiled-coil containing 2	NP_001179604.1;XP_005220952.2;XP_005220954.2;XP_005220956.2;XP_010814669.2;XP_010814671.2;XP_010814672.2;XP_015314367.2	3.00028	0.0238931	0.581912	218	106	152	592
508491	CSTF3	cleavage stimulation factor subunit 3	NP_001093170.1;XP_024830889.1	-2.5081	0.0239709	0.582952	1938	1041	1556	753
504856	AFDN	afadin, adherens junction formation factor, transcript variant X15	XP_024852904.1;XP_024852905.1;XP_024852906.1;XP_024852907.1;XP_024852908.1;XP_024852909.1;XP_024852910.1;XP_024852911.1;XP_024852912.1;XP_024852913.1;XP_024852914.1;XP_024852915.1;XP_024852916.1;XP_024852917.1;XP_024852918.1;XP_024852919.1;XP_024852920.1;XP_024852921.1;XP_024852922.1	2.1303	0.0241708	0.584392	14920	7127	7976	26412
514293	IDI1	isopentenyl-diphosphate delta isomerase 1	NP_001069127.1	2.16404	0.0241688	0.584392	2138	2758	2491	6979
520296	PRX	periaxin	XP_003587302.2	3.73926	0.0240745	0.584392	14	12	7	53
538226	SESN1	sestrin 1	NP_001094644.1;XP_005210866.1	2.18667	0.0241274	0.584392	1076	929	706	2535
112446772	LOC112446772	uncharacterized LOC112446772	.	4.08242	0.0242286	0.584939	14	2	8	40
539144	FRAT2	FRAT2, WNT signaling pathway regulator	XP_005225712.1	2.87929	0.0243016	0.585848	286	124	255	791
540131	C1QTNF7	C1q and TNF related 7	NP_001069669.3;XP_005208370.1;XP_005208372.1;XP_005208373.1	3.22161	0.0243882	0.587083	96	115	73	399
789132	ASIC3	acid sensing ion channel subunit 3	NP_001178180.2;XP_010802893.2;XP_010802894.2	-6.07677	0.0244391	0.587458	51	26	56	9
404104	DMBT1	deleted in malignant brain tumors 1, transcript variant X45	XP_024841745.1;XP_024841746.1;XP_024841747.1;XP_024841748.1;XP_024841749.1;XP_024841750.1;XP_024841751.1;XP_024841752.1;XP_024841753.1;XP_024841754.1;XP_024841755.1;XP_024841756.1;XP_024841757.1;XP_024841758.1;XP_024841759.1;XP_024841760.1;XP_024841762.1;XP_024841763.1;XP_024841764.1;XP_024841765.1;XP_024841766.1;XP_024841767.1;XP_024841768.1;XP_024841769.1;XP_024841770.1;XP_024841771.1;XP_024841…	-10.9969	0.024588	0.590184	16	119	108	10
514936	TMEM51	transmembrane protein 51	NP_001092445.1;XP_005217140.1	2.72442	0.0247335	0.591965	291	226	226	860
522073	RCN3	reticulocalbin 3	NP_001039725.1;XP_024834043.1;XP_024834044.1	2.13766	0.0246988	0.591965	1358	916	1723	3603
100140763	CCDC146	coiled-coil domain containing 146	NP_001192416.1;XP_005205390.1;XP_010802467.1;XP_024846166.1;XP_024846167.1	3.55514	0.0250227	0.597787	14	22	19	86
112446504	LOC112446504	U6atac minor spliceosomal RNA	.	5.33905	0.0250487	0.597787	2	2	1	12
513483	FBP1	fructose-bisphosphatase 1	NP_001029619.1	-2.40148	0.0252167	0.60007	13137	7023	9878	5206
751811	LOC751811	WC1 isolate CH211, transcript variant X3	XP_015326783.1;XP_024848439.1;XP_024848440.1	-6.38445	0.0252018	0.60007	76	37	28	9
514326	TLE3	transducin like enhancer of split 3	NP_001180135.2;XP_005211373.1;XP_005211374.1;XP_010807216.1;XP_010807217.1;XP_010807218.1;XP_010807219.1;XP_010807220.1	2.13196	0.0253807	0.60311	2216	2625	2049	6394
516555	TNS3	tensin 3, transcript variant X3	XP_005205668.4;XP_005205669.2;XP_015325530.2;XP_024846872.1;XP_024846873.1	2.05321	0.0254846	0.604492	5067	4204	4545	12092
104969620	LOC104969620	uncharacterized LOC104969620	.	-12.6496	0.0255117	0.604492	107	11	18	4
511682	MBTPS1	membrane bound transcription factor peptidase, site 1	NP_001020501.2;XP_005218446.1;XP_005218447.1	2.05432	0.0256963	0.607999	4836	2913	3554	9724
100140149	HBA1	hemoglobin, alpha 1	XP_003585623.1	2.85313	0.0259632	0.61344	615	344	158	1325
515340	ABO	ABO, alpha 1-3-N-acetylgalactosaminyltransferase and alpha 1-3-galactosyltransferase	NP_001071394.1;XP_024854352.1;XP_024854353.1;XP_024854354.1;XP_024854355.1;XP_024854356.1;XP_024854357.1;XP_024854358.1;XP_024854359.1;XP_024854361.1;XP_024854362.1	-5.55519	0.0260642	0.614953	57	49	78	14
532481	SOD3	superoxide dismutase 3	NP_001076079.1;XP_005207844.1;XP_005207846.1;XP_015327048.1;XP_015327049.1;XP_024849041.1;XP_024849042.1	2.11345	0.026196	0.617184	1110	711	1023	2527
507837	BAIAP2	BAI1 associated protein 2	NP_001017937.1;XP_005221078.1;XP_005221079.1;XP_010814757.1;XP_010814758.1;XP_010814759.1;XP_010814760.1;XP_010814761.1;XP_024835618.1	2.59068	0.0263266	0.617274	10994	2500	12611	27440
509933	RHO	rhodopsin	NP_001014890.1	3.29794	0.0263061	0.617274	66	87	159	446
511890	CYP4A11	cytochrome P450, family 4, subfamily A, polypeptide 11	NP_001071376.1;XP_024843319.1	-2.71664	0.0263484	0.617274	6250	10594	9891	4348
112448516	LOC112448516	uncharacterized LOC112448516	.	-7.29529	0.0263446	0.617274	27	13	15	3
281453	RGS9	regulator of G protein signaling 9	NP_776595.1;XP_024835361.1;XP_024835362.1;XP_024835363.1;XP_024835364.1;XP_024835365.1	3.23326	0.0268195	0.622167	60	50	83	266
524806	MAPK8IP1	mitogen-activated protein kinase 8 interacting protein 1	NP_001095978.1;XP_005216519.1	3.34366	0.026717	0.622167	50	22	37	151
538913	GJA4	gap junction protein alpha 4	NP_001077207.1	-2.38988	0.0267129	0.622167	2783	1972	1767	1153
616240	BCL7A	BCL tumor suppressor 7A, transcript variant X1	XP_024833468.1;XP_024833469.1	3.21827	0.026818	0.622167	956	113	1211	2951
100299651	ABCA2	ATP binding cassette subfamily A member 2, transcript variant X1	XP_024855490.1;XP_024855491.1;XP_024855492.1;XP_024855493.1	2.2865	0.0267599	0.622167	1299	538	608	2290
100848886	LOC100848886	uncharacterized LOC100848886	.	4.10297	0.0267738	0.622167	15	15	64	165
107131699	LOC107131699	uncharacterized LOC107131699	.	-11.7543	0.0267835	0.622167	23	25	10	2
281437	QPCT	glutaminyl-peptide cyclotransferase	NP_803472.1	3.20338	0.0269664	0.622921	61	63	59	253
505043	CD320	CD320 molecule	NP_001160030.1	2.16836	0.027002	0.622921	3024	1565	1230	5227
519899	HDAC11	histone deacetylase 11	NP_001095526.1;XP_024838485.1	2.70556	0.0269412	0.622921	363	162	276	895
768037	TNFRSF19	TNF receptor superfamily member 19	NP_001070564.1;XP_005213864.1;XP_005213865.1;XP_010809106.1	2.67241	0.0269519	0.622921	354	177	280	900
101904579	LOC101904579	uncharacterized LOC101904579, transcript variant X3	.	3.70425	0.0270774	0.623794	7	7	11	40
509796	DPYSL3	dihydropyrimidinase like 3	NP_001094538.1;XP_005209627.1;XP_024849834.1	2.35253	0.0271458	0.624504	1690	2210	877	4946
280677	C3	complement C3	NP_001035559.2	3.01617	0.0272681	0.626451	208	83	133	525
782964	DIAPH2	diaphanous related formin 2	NP_001077258.1	3.38933	0.0273767	0.628076	32	47	58	203
282564	ITGB5	integrin subunit beta 5	NP_777104.1;XP_024849195.1	2.11373	0.0276915	0.63094	4532	2510	2234	8161
497202	GPAM	glycerol-3-phosphate acyltransferase, mitochondrial	NP_001012282.1;XP_005225777.1;XP_005225778.1;XP_005225779.1;XP_005225780.1;XP_010818324.1;XP_024841259.1;XP_024841260.1;XP_024841261.1;XP_024841263.1;XP_024841264.1	-2.926	0.0276551	0.63094	25570	49359	62441	20733
505899	ARSE	arylsulfatase E (chondrodysplasia punctata 1)	NP_001091457.1;XP_005228522.2;XP_005228523.2;XP_010820522.2;XP_010820524.2;XP_010820527.2;XP_024843577.1;XP_024843578.1;XP_024843579.1	2.99688	0.027569	0.63094	248	87	274	750
514090	BAK1	BCL2 antagonist/killer 1	NP_001071386.1;XP_005223298.1;XP_015315211.1;XP_024839342.1;XP_024839343.1;XP_024839344.1	-2.62121	0.0276745	0.63094	3876	1260	2229	1140
515018	ISLR	immunoglobulin superfamily containing leucine rich repeat	NP_001074198.1;XP_005222002.1	4.31714	0.0276882	0.63094	42	55	376	873
522986	QSOX1	quiescin sulfhydryl oxidase 1	NP_001095544.1;XP_024832014.1	2.13049	0.0277492	0.631389	1973	1318	955	3808
280885	OMD	osteomodulin	NP_776372.1;XP_024851198.1	3.44244	0.0282864	0.635835	63	38	21	176
281240	IGF2	insulin like growth factor 2	NP_776512.2;XP_005227327.1;XP_005227329.1;XP_005227330.1;XP_005227331.1;XP_005227332.1;XP_005227333.1;XP_015316818.1;XP_024842737.1	2.05929	0.0282891	0.635835	37977	36411	29211	91778
507586	CGREF1	cell growth regulator with EF-hand domain 1	NP_001039442.1;XP_005213002.2;XP_010808480.1;XP_024854196.1	2.9219	0.0282215	0.635835	231	169	118	641
512613	CDKN1B	cyclin dependent kinase inhibitor 1B	NP_001093816.1	2.05358	0.0280716	0.635835	2054	1260	1243	3921
521822	FADS2	fatty acid desaturase 2	NP_001076913.1;XP_015316726.1;XP_024842927.1;XP_024842928.1	2.84157	0.0281104	0.635835	246	454	1034	2149
530102	LOC530102	collagen alpha-6(VI) chain, transcript variant X1	XP_015329636.1	3.58854	0.0281736	0.635835	60	89	284	671
538009	BRSK1	BR serine/threonine kinase 1, transcript variant X2	XP_002695456.4;XP_024835142.1	3.22637	0.0281278	0.635835	51	39	42	181
3283882	ATP6	ATP synthase F0 subunit 6	YP_209210.1	-2.45957	0.0280063	0.635835	3215114	2776838	4782556	1868295
100297709	PNPLA3	patatin-like phospholipase domain containing 3, transcript variant X2	XP_024848590.1;XP_024848591.1;XP_024848592.1	2.97019	0.0282474	0.635835	124	135	185	569
514313	PACS1	phosphofurin acidic cluster sorting protein 1	NP_001137342.1;XP_024842882.1;XP_024842883.1;XP_024842884.1;XP_024842885.1	2.09865	0.0284191	0.63711	1060	918	867	2552
531339	HPCAL4	hippocalcin like 4	NP_001092852.1;XP_024845192.1	3.85792	0.0284993	0.63711	13	5	5	37
104968463	CIART	circadian associated repressor of transcription, transcript variant X2	XP_010801386.1;XP_010801387.1	2.90379	0.0284797	0.63711	179	612	570	1787
104969678	LOC104969678	endogenous retrovirus group K member 7 Env polyprotein-like	XP_015328458.1	-7.60838	0.0284876	0.63711	19	9	11	2
508231	RSBN1	round spermatid basic protein 1	NP_001193156.1	2.51172	0.0285779	0.63726	396	240	375	1065
524059	PTPRT	protein tyrosine phosphatase, receptor type T, transcript variant X6	XP_024857020.1;XP_024857021.1;XP_024857022.1;XP_024857024.1;XP_024857025.1;XP_024857026.1;XP_024857027.1;XP_024857028.1;XP_024857029.1;XP_024857030.1	3.18772	0.0285827	0.63726	84	55	45	247
515610	ACTA2	actin, alpha 2, smooth muscle, aorta	NP_001029674.1;XP_005225421.1	2.40538	0.0286543	0.638	5227	6817	2468	15372
112443816	LOC112443816	uncharacterized LOC112443816	.	-7.31378	0.0290073	0.644995	51	14	45	6
782861	CPNE4	copine 4	XP_003585750.2	-7.493	0.0290858	0.645014	20	33	17	4
100299284	RTN4R	reticulon 4 receptor	XP_024833660.1	2.0556	0.0290845	0.645014	1347	1232	1728	3789
282368	SLC6A9	solute carrier family 6 (neurotransmitter transporter, glycine), member 9	NP_001229271.1;NP_001229272.1;XP_005204697.2;XP_005204698.2;XP_005204699.2;XP_005204700.2;XP_024840674.1;XP_024840681.1	-3.68641	0.0293619	0.647677	648	320	1101	234
531014	SPTBN5	spectrin beta, non-erythrocytic 5	XP_015328623.1	2.9918	0.0292828	0.647677	151	144	98	506
777644	GSTA1	glutathione S-transferase alpha 3	NP_001071617.1;XP_024839527.1;XP_024839528.1;XP_024839529.1	-25.301	0.0293326	0.647677	6876	47	328	105
788007	FLRT1	fibronectin leucine rich transmembrane protein 1, transcript variant X1	XP_005227270.1;XP_015316787.1;XP_024843158.1	-6.13215	0.0293327	0.647677	58	35	113	14
281069	CHAD	chondroadherin	NP_776444.1;XP_005220537.1	3.69946	0.0295251	0.649211	21	5	22	73
521730	EEF2K	eukaryotic elongation factor 2 kinase	NP_001179471.1;XP_005224796.1;XP_005224797.1;XP_010817607.1	2.00921	0.0295487	0.649211	3725	2499	2687	7542
781439	LOC781439	methyltransferase-like protein 7A	.	3.80996	0.0295416	0.649211	6	8	7	35
282013	PSMB8	proteasome subunit beta 8	NP_001035570.1;XP_005223251.1;XP_005223252.1;XP_024839149.1	-2.74513	0.0298923	0.654231	2013	3953	2859	1435
515418	LOC515418	CD1a molecule-like	NP_001095494.1;XP_005203631.1;XP_010801121.1;XP_024844399.1	-5.11646	0.0299347	0.654231	87	111	133	28
518385	ADGRA1	adhesion G protein-coupled receptor A1	NP_001192775.1;XP_005225937.1	4.38022	0.0299039	0.654231	4	30	22	113
112449590	LOC112449590	uncharacterized LOC112449590, transcript variant X1	.	-6.04052	0.0298251	0.654231	237	45	158	29
515553	SLC25A34	solute carrier family 25 member 34	NP_001029669.1	-2.29654	0.0300835	0.656619	11786	8455	12047	5945
536348	NFIX	nuclear factor I X, transcript variant X2	XP_002688793.3;XP_005208697.1;XP_010805012.2;XP_010805013.2;XP_010805014.2;XP_010805015.2;XP_024850640.1;XP_024850641.1	2.54763	0.0303231	0.660878	686	350	1479	2680
101902937	LOC101902937	cytochrome c oxidase subunit 7C, mitochondrial	XP_010807835.1	-2.92642	0.0303582	0.660878	781	967	748	372
3283878	ND2	NADH dehydrogenase subunit 2	YP_209206.1	-2.51926	0.0304754	0.662562	1127374	1018094	1937240	692197
112443144	LOC112443144	uncharacterized LOC112443144	.	-5.28751	0.0305971	0.664338	61	63	74	16
506433	WNK1	WNK lysine deficient protein kinase 1, transcript variant X3	XP_010803982.1;XP_010803983.1;XP_010803984.1;XP_024848478.1;XP_024848479.1;XP_024848480.1;XP_024848481.1;XP_024848482.1;XP_024848483.1;XP_024848485.1;XP_024848486.1;XP_024848487.1;XP_024848488.1;XP_024848489.1;XP_024848490.1;XP_024848491.1;XP_024848492.1;XP_024848493.1;XP_024848495.1;XP_024848496.1;XP_024848497.1;XP_024848498.1;XP_024848499.1;XP_024848500.1	2.0142	0.0309226	0.670052	8598	8176	9335	22573
515561	ZNF462	zinc finger protein 462	NP_001192740.2;XP_005210549.1;XP_010806518.1;XP_010806519.1;XP_010806521.1;XP_010806522.1;XP_015328159.1;XP_024851474.1;XP_024851475.1	-2.35847	0.030941	0.670052	3591	1802	2127	1321
523874	FAM184B	family with sequence similarity 184 member B, transcript variant X1	XP_002688192.1;XP_005207877.1;XP_010804348.1;XP_024849293.1	3.83018	0.0310204	0.670897	6	5	17	46
509346	MPP2	membrane palmitoylated protein 2	NP_001180000.1;XP_005220896.1;XP_010814631.1;XP_024835645.1;XP_024835646.1;XP_024835647.1	3.60827	0.0311043	0.670964	11	8	5	37
525276	ADAMTS12	ADAM metallopeptidase with thrombospondin type 1 motif 12	NP_001179538.1;XP_024837064.1	2.78075	0.0310911	0.670964	1591	231	1561	3769
515889	TM6SF2	transmembrane 6 superfamily member 2	NP_001179359.1;XP_005208509.1;XP_010804833.1	-6.89236	0.0311706	0.671522	118	44	27	11
497011	ID1	inhibitor of DNA binding 1, HLH protein	NP_001091037.1	-3.75137	0.031466	0.676133	6747	10999	2330	2399
112446420	LOC112446420	uncharacterized LOC112446420	.	3.95721	0.0314629	0.676133	4	3	13	34
493710	TNFAIP6	TNF alpha induced protein 6	NP_001007814.1;XP_024855204.1	2.7829	0.0316102	0.67684	755	300	173	1390
512171	ADAMTS1	ADAM metallopeptidase with thrombospondin type 1 motif 1	NP_001094550.1	2.45541	0.0317251	0.67684	3519	4704	1461	10498
515444	ACAP3	ArfGAP with coiled-coil, ankyrin repeat and PH domains 3	NP_001077156.1;XP_024831977.1;XP_024831978.1;XP_024831979.1;XP_024831980.1;XP_024831981.1	2.11087	0.031542	0.67684	1639	682	1024	2900
537873	PLCL1	phospholipase C like 1 (inactive)	NP_001178208.1;XP_024832283.1	2.55322	0.0316992	0.67684	257	337	397	1102
539337	WNT10B	Wnt family member 10B	XP_010803331.1	3.97836	0.0318657	0.67684	10	2	14	43
617252	FBXO21	F-box protein 21	NP_001071539.1;XP_005217988.1;XP_005217989.1;XP_024833237.1;XP_024833238.1	2.00807	0.0317579	0.67684	2168	1895	1533	4808
785168	LOC785168	uncharacterized LOC785168	XP_024848416.1	-7.2504	0.0318333	0.67684	43	12	19	4
789183	PIEZO1	piezo type mechanosensitive ion channel component 1, transcript variant X3	XP_015331267.2;XP_015331268.2;XP_015331269.2;XP_015331270.2;XP_015331271.2	2.25855	0.0318091	0.67684	12597	5735	3890	20603
100336535	SOX9	SRY-box 9	XP_024836864.1	3.45512	0.0317532	0.67684	12	20	22	82
614651	JPH2	junctophilin 2	XP_024857033.1	3.03591	0.0319272	0.677281	97	57	67	281
281428	PROC	protein C, inactivator of coagulation factors Va and VIIIa	NP_001159984.1;XP_015329858.1;XP_024854240.1	-19.6893	0.0319709	0.677343	19	4	125	3
781149	AFF1	AF4/FMR2 family member 1	NP_001178454.2;XP_005208268.2;XP_005208270.2;XP_010804601.2;XP_010804602.2;XP_010804604.2;XP_024849234.1;XP_024849235.1	1.99759	0.0320972	0.679152	1646	1089	1431	3504
529463	BEST2	bestrophin 2, transcript variant X1	XP_002688807.1;XP_024850646.1	-8.29887	0.0322447	0.68054	43	10	12	3
532244	MICAL3	microtubule associated monooxygenase, calponin and LIM domain containing 3, transcript variant X3	XP_010804022.2;XP_010804023.2;XP_024848540.1;XP_024848541.1;XP_024848542.1;XP_024848543.1;XP_024848544.1;XP_024848545.1;XP_024848546.1;XP_024848547.1;XP_024848548.1;XP_024848549.1;XP_024848550.1;XP_024848551.1;XP_024848552.1	1.99349	0.0322309	0.68054	2443	1622	1497	4667
533794	SLC25A33	solute carrier family 25 member 33	XP_010811602.1	2.48554	0.0323169	0.680615	4071	3040	960	8507
617258	CCL24	C-C motif chemokine ligand 24	NP_001040061.1	-4.14834	0.0323302	0.680615	255	394	704	142
520412	TMEM236	transmembrane protein 236	XP_002692151.1	-6.11355	0.0323797	0.680793	93	148	49	21
513821	FBXL22	F-box and leucine rich repeat protein 22	NP_001039621.1	3.36838	0.0324735	0.681902	35	11	20	91
528076	ACKR1	atypical chemokine receptor 1 (Duffy blood group)	NP_001015634.1	-5.33263	0.0326669	0.685098	465	135	121	54
100139818	EFNB2	ephrin B2	XP_024855934.1	2.13117	0.0327526	0.68603	3569	1178	2279	6088
614312	DVL2	dishevelled segment polarity protein 2	NP_001178311.1;XP_005220303.1;XP_010814244.1;XP_024836171.1;XP_024836172.1;XP_024836173.1;XP_024836174.1	2.43176	0.0329373	0.689029	356	381	355	1148
281584	ABCA4	ATP binding cassette subfamily A member 4	NP_776646.1	-8.04113	0.0330738	0.690289	165	91	18	14
523042	FNIP1	folliculin interacting protein 1, transcript variant X1	XP_024850819.1;XP_024850820.1	2.09617	0.0330807	0.690289	905	1030	1321	2952
540954	RGMB	repulsive guidance molecule BMP co-receptor b	XP_024851101.1	1.98563	0.0331993	0.691895	2108	1474	2354	4978
338472	GABARAPL1	GABA type A receptor associated protein like 1	NP_001028788.1	2.38744	0.0335898	0.694803	7495	9396	3088	20965
509935	PCDH9	protocadherin 9, transcript variant X1	XP_002691922.1;XP_002691923.1;XP_003586766.1;XP_005213889.1;XP_010809126.1;XP_024855874.1	3.08609	0.0335745	0.694803	118	124	370	809
519922	OAS1Z	2',5'-oligoadenylate synthetase 1, 40/46kDa	NP_001025017.1	-27.6648	0.0335185	0.694803	7	11	121	2
539761	PLAGL1	PLAG1 like zinc finger 1	NP_001096759.1;XP_005211065.1;XP_005211066.1;XP_005211069.1;XP_010806954.1;XP_010806956.1;XP_010806957.1;XP_010806958.1;XP_015328378.1;XP_015328379.1;XP_015328380.1;XP_024852552.1;XP_024852553.1;XP_024852555.1	1.98581	0.0335194	0.694803	2431	2124	2648	6111
540358	TPBG	trophoblast glycoprotein, transcript variant X5	XP_002690093.1;XP_024852694.1;XP_024852695.1;XP_024852696.1;XP_024852697.1;XP_024852698.1;XP_024852700.1	3.09924	0.0335121	0.694803	122	121	58	403
616010	ANTXR1	anthrax toxin receptor 1	NP_001193157.1	2.96318	0.0334817	0.694803	117	162	317	766
516085	CYP4A22	cytochrome P450, family 4, subfamily A, polypeptide 22	NP_001092460.1;XP_024844485.1;XP_024844488.1;XP_024844491.1	-4.30209	0.0337244	0.696593	297	1363	1270	310
104969396	LOC104969396	uncharacterized LOC104969396	.	3.5272	0.0337602	0.696593	9	19	18	72
534731	EPHB1	EPH receptor B1	NP_001179758.2	3.50013	0.0338568	0.697719	13	21	36	107
280733	BGN	biglycan	NP_847888.2;XP_005227715.1	1.9942	0.0339137	0.698026	3216	3033	3167	8060
504939	GADD45G	growth arrest and DNA damage inducible gamma	NP_001039366.1	-4.48397	0.0340515	0.699514	1082	3031	526	479
515475	TMEM140	transmembrane protein 140	NP_001098843.1	2.03776	0.0340702	0.699514	2375	1006	1627	4198
616243	PHYHIP	phytanoyl-CoA 2-hydroxylase interacting protein	NP_001069883.1;XP_024851712.1	3.3372	0.0341808	0.70057	15	8	14	52
781339	LOC781339	heat shock protein HSP 90-alpha pseudogene	.	3.38361	0.034206	0.70057	1374	293	110	2349
353105	STAT6	signal transducer and activator of transcription 6	NP_001192430.1;XP_005206571.1;XP_024847175.1;XP_024847176.1;XP_024847178.1;XP_024847179.1;XP_024847180.1	1.99012	0.0343814	0.701567	3023	2706	2408	6936
615335	TP63	tumor protein p63	NP_001178266.1;XP_005201608.1;XP_010799551.1;XP_015327449.1;XP_024847781.1;XP_024847783.1;XP_024847785.1;XP_024847789.1;XP_024847794.1;XP_024847801.1;XP_024847803.1	-6.52923	0.0343649	0.701567	88	21	117	14
783965	ROR1	receptor tyrosine kinase like orphan receptor 1, transcript variant X1	XP_015320815.2;XP_024845889.1	3.18972	0.034322	0.701567	45	30	66	190
518176	ZSCAN31	zinc finger and SCAN domain containing 31	NP_001039702.1	-5.14876	0.0345039	0.703202	181	53	123	28
112446642	LOC112446642	uncharacterized LOC112446642, transcript variant X2	.	-5.42393	0.0345492	0.703263	77	36	46	12
514209	ASNS	asparagine synthetase (glutamine-hydrolyzing)	NP_001069121.1;XP_010802301.1;XP_015323612.1;XP_024846402.1;XP_024846403.1;XP_024846404.1;XP_024846405.1;XP_024846406.1	-3.05399	0.0346067	0.703289	1867	3287	1139	924
616928	RHEX	regulator of hemoglobinization and erythroid cell expansion, transcript variant X2	XP_002693916.1;XP_024832428.1	-5.8542	0.0346352	0.703289	42	28	29	7
507181	GRASP	general receptor for phosphoinositides 1 associated scaffold protein	NP_001179070.1	2.43246	0.0348186	0.706151	789	1192	415	2590
508284	ACBD7	acyl-CoA binding domain containing 7	NP_001106768.1	-6.58863	0.0350053	0.708207	51	28	18	6
618138	PEG10	paternally expressed 10	NP_001103285.1;NP_001120682.1;NP_001165989.2;NP_001165990.2	1.94165	0.0349874	0.708207	2232	1728	1831	4775
536925	COQ8A	coenzyme Q8A	NP_001039884.1;XP_010811432.1;XP_024832115.1	1.98917	0.0350558	0.708365	36036	34362	29994	85847
615553	RMI2	RecQ mediated genome instability 2	NP_001093190.1	3.15117	0.0353219	0.712011	66	137	86	408
767898	ZFP36L2	ZFP36 ring finger protein-like 2	NP_001178120.1	2.13865	0.0353177	0.712011	7904	5428	3189	14897
505740	ADCY5	adenylate cyclase 5	NP_001178998.1	3.02782	0.0355078	0.714121	63	59	58	234
781401	LOC781401	.	.	3.87287	0.0355126	0.714121	5	2	10	28
532560	SLC25A15	solute carrier family 25 member 15	NP_001039791.1;XP_024855665.1	-2.26652	0.0357512	0.718051	2132	1666	2388	1159
511422	COL6A1	collagen type VI alpha 1 chain	NP_001137337.1	1.98115	0.0359679	0.719592	14353	10015	16610	34283
518625	SLC38A8	solute carrier family 38 member 8	NP_001179423.1;XP_024834008.1	3.36165	0.0360013	0.719592	34	9	29	99
539997	MPEG1	macrophage expressed 1	NP_001039929.1	-3.10283	0.035874	0.719592	517	727	654	268
782652	FCGR2A	Fc fragment of IgG receptor IIa	NP_001103276.1;XP_010801083.1;XP_010801084.1;XP_024845550.1;XP_024845551.1;XP_024845552.1	-6.86168	0.0359196	0.719592	2316	82	1370	213
506632	KLHL21	kelch like family member 21	NP_001070279.1;XP_005217101.1	2.0804	0.0360615	0.719929	2533	924	2110	4744
537907	ST5	suppression of tumorigenicity 5	NP_001091562.1;XP_010810803.1;XP_024831193.1	2.30289	0.036144	0.72071	767	299	719	1691
505206	EHD4	EH domain containing 4	NP_001178982.1	2.42284	0.036337	0.72369	512	235	353	1101
282434	HSD11B2	hydroxysteroid 11-beta dehydrogenase 2	NP_777067.1;XP_010812722.1	3.78033	0.036444	0.724951	5	9	23	61
539603	SASH1	SAM and SH3 domain containing 1, transcript variant X1	XP_002690361.2;XP_005211087.1;XP_005211088.1;XP_024852818.1	2.03892	0.036537	0.725932	1717	872	1842	3760
112444907	LOC112444907	uncharacterized LOC112444907	.	-2.93404	0.0366293	0.726896	1447	500	719	369
618649	SHANK2	SH3 and multiple ankyrin repeat domains 2, transcript variant X4	XP_005227439.1;XP_015316873.1;XP_015316874.1;XP_024843265.1	3.33677	0.0366982	0.727394	12	14	26	75
506093	GSTT4	glutathione S-transferase, theta 4	NP_001193552.1;XP_010812509.2;XP_024832850.1;XP_024832851.1;XP_024832852.1;XP_024832853.1;XP_024832854.1	-8.06533	0.0368946	0.727815	69	12	81	8
515648	NXPE4	neurexophilin and PC-esterase domain family, member 4	NP_001029675.1;XP_015330101.1;XP_015330102.1	2.35772	0.0368803	0.727815	523	263	406	1167
539820	TRIM34	tripartite motif containing 34	NP_001039926.1;XP_005216197.2;XP_010810914.2;XP_024831222.1;XP_024831223.1	-4.30658	0.0368604	0.727815	745	148	762	155
768230	CYYR1	cysteine and tyrosine rich 1	NP_001071573.1;XP_024848242.1	2.13898	0.0368456	0.727815	11041	4281	4365	17160
512257	ZMYND12	zinc finger MYND-type containing 12	NP_001178222.1;XP_005204762.2;XP_005204763.2;XP_024843490.1;XP_024843491.1;XP_024843492.1	-12.6699	0.0371629	0.73085	20	43	295	12
514998	CLDN15	claudin 15	NP_001039651.1;XP_005225158.1;XP_005225159.1;XP_015315932.1;XP_024840601.1	-3.67497	0.0371922	0.73085	426	227	519	133
520505	SIN3B	SIN3 transcription regulator family member B, transcript variant X1	XP_003586291.2;XP_005208619.2;XP_024850578.1;XP_024850579.1	1.95911	0.0371825	0.73085	2666	2268	2746	6420
614726	SH2B3	SH2B adaptor protein 3	NP_001179996.1;XP_005217968.2;XP_024833209.1;XP_024833210.1;XP_024833211.1;XP_024833212.1	-2.31335	0.0372245	0.73085	2759	2323	1690	1250
404110	ZFAND5	zinc finger AN1-type containing 5	NP_001094515.1;XP_010806186.1	2.10913	0.0378539	0.734745	4148	5550	3358	12094
510374	ZNF609	zinc finger protein 609	NP_001179952.1	2.04911	0.0376209	0.734745	909	1003	1274	2820
512355	TRAF2	TNF receptor associated factor 2, transcript variant X1	XP_002691752.2;XP_005213582.1	2.00583	0.0375324	0.734745	1670	1019	976	3079
616551	PRR22	proline rich 22	NP_001192311.1	-3.96965	0.0377315	0.734745	472	308	194	103
782247	ARHGEF3	Rho guanine nucleotide exchange factor 3, transcript variant X1	XP_002697048.1;XP_003587680.1;XP_005223030.1;XP_024839003.1;XP_024839004.1	2.09926	0.0376566	0.734745	1219	1037	656	2613
782264	LOC782264	.	.	-2.87352	0.0378257	0.734745	3631	864	1351	810
790994	MIR126	microRNA 126	.	3.49899	0.0378653	0.734745	7	5	6	27
791040	MIR22	microRNA 22	.	-6.01074	0.0377936	0.734745	36	19	19	5
112441886	LOC112441886	uncharacterized LOC112441886	.	3.61035	0.037685	0.734745	24	5	8	54
112443471	LOC112443471	uncharacterized LOC112443471, transcript variant X1	.	2.83979	0.0375862	0.734745	168	112	97	451
112445942	LOC112445942	uncharacterized LOC112445942	XP_024845699.1	-6.43199	0.038082	0.738089	51	39	18	7
531254	COL24A1	collagen type XXIV alpha 1 chain, transcript variant X1	XP_024845865.1;XP_024845866.1;XP_024845867.1	3.98421	0.0384483	0.741726	4	3	4	19
535092	MYO7A	myosin VIIA, transcript variant X4	XP_010811070.1;XP_015330315.1;XP_024831655.1	3.66967	0.0383617	0.741726	36	19	118	267
538515	FAM107A	family with sequence similarity 107 member A	NP_001076957.1;XP_024838677.1;XP_024838678.1;XP_024838679.1;XP_024838680.1;XP_024838681.1;XP_024838682.1;XP_024838683.1;XP_024838684.1;XP_024838685.1;XP_024838686.1;XP_024838687.1	2.48665	0.0383172	0.741726	12806	8676	2581	25195
614498	PPIL6	peptidylprolyl isomerase like 6	NP_001040002.1;XP_005210875.1;XP_005210876.1;XP_005210877.1;XP_005210878.1;XP_010806748.1;XP_010806749.1	-7.6406	0.0384333	0.741726	53	13	13	4
516433	HES2	hes family bHLH transcription factor 2	NP_001185934.1;NP_001185935.1;XP_005217142.1	-3.15179	0.0385501	0.742747	827	843	414	286
112449561	LOC112449561	uncharacterized LOC112449561, transcript variant X1	.	-5.54411	0.0385907	0.742747	110	110	38	20
282123	VLDLR	very low density lipoprotein receptor	NP_776914.1	2.10101	0.0387963	0.744979	726	776	803	2092
529423	STRIP2	striatin interacting protein 2, transcript variant X1	XP_003586050.1;XP_005205798.1;XP_005205799.1;XP_024846923.1	2.11609	0.0387757	0.744979	940	1149	722	2598
327684	NR2F1	nuclear receptor subfamily 2 group F member 1	NP_786998.1	2.46161	0.0388933	0.745826	363	229	266	887
517052	GOLM1	golgi membrane protein 1	NP_001179392.1;XP_005210447.1;XP_005210448.3;XP_010806443.3;XP_010806444.3;XP_010806445.1;XP_024851480.1	2.05153	0.0389302	0.745826	3242	1987	1400	5693
513870	HPCAL1	hippocalcin like 1	NP_001092434.1;XP_005213026.1;XP_010808503.1;XP_010808504.1;XP_015329023.1	2.22421	0.0390687	0.747578	710	865	511	2027
100138353	FNIP2	folliculin interacting protein 2, transcript variant X14	XP_002694469.2;XP_005217686.2;XP_010812110.2;XP_024833374.1;XP_024833375.1;XP_024833376.1;XP_024833377.1;XP_024833378.1;XP_024833379.1;XP_024833380.1;XP_024833381.1;XP_024833382.1;XP_024833383.1;XP_024833384.1	1.94304	0.0391117	0.747578	2362	1612	1485	4472
64986896	.	tRNA-Asp	.	-2.45725	0.0392839	0.750007	2372	980	2403	966
282855	PCK1	phosphoenolpyruvate carboxykinase 1	NP_777162.1	-4.45215	0.0394615	0.750262	2442	511	5914	819
506781	CNKSR3	CNKSR family member 3	NP_001179041.1;XP_005211121.1;XP_005211122.1;XP_010807005.1	2.66402	0.0394272	0.750262	856	2143	519	4300
521040	RGS11	regulator of G protein signaling 11	NP_001069282.2;XP_005201046.1;XP_010799080.1;XP_010799081.1;XP_010799082.1;XP_010799083.1;XP_010799084.1;XP_010799087.1;XP_010799088.1;XP_010799089.1;XP_010799090.1;XP_024840660.1;XP_024840661.1;XP_024840663.1;XP_024840664.1;XP_024840665.1	3.58469	0.0394113	0.750262	205	208	27	685
616416	KCTD12	potassium channel tetramerization domain containing 12	XP_005213929.1	1.98444	0.0395683	0.750262	1522	1746	1632	4219
112442284	LOC112442284	uncharacterized LOC112442284, transcript variant X2	XP_024834712.1;XP_024834713.1	-4.81332	0.039551	0.750262	956	117	1020	174
112442865	LOC112442865	small nucleolar RNA U3	.	4.99366	0.0395359	0.750262	3	1	1	11
101906989	LOC101906989	uncharacterized LOC101906989	.	-6.34207	0.0396477	0.750911	75	15	69	10
522241	AGAP1	ArfGAP with GTPase domain, ankyrin repeat and PH domain 1, transcript variant X8	XP_024846016.1;XP_024846017.1;XP_024846018.1;XP_024846019.1;XP_024846020.1;XP_024846021.1;XP_024846022.1;XP_024846023.1;XP_024846024.1;XP_024846025.1;XP_024846026.1;XP_024846027.1;XP_024846028.1	2.14006	0.0397436	0.751868	950	704	534	1984
527134	LRCH4	leucine rich repeats and calponin homology domain containing 4	NP_001076919.1;XP_024840693.1;XP_024840694.1	1.96822	0.0399384	0.754694	2862	1939	3353	6768
515310	DUSP6	dual specificity phosphatase 6	NP_001039660.1;XP_010803074.1	-2.46776	0.0401764	0.755753	10674	3633	8654	3799
784417	LOC784417	cytochrome P450 4A25-like, transcript variant X2	XP_024845916.1;XP_024845917.1	-3.4005	0.0401375	0.755753	2297	8743	7632	2495
789054	SESTD1	SEC14 and spectrin domains 1	NP_001178179.1;XP_024834308.1;XP_024834311.1;XP_024834314.1	2.01698	0.0400828	0.755753	1562	1610	1093	3719
100301422	LOC100301422	immunoglobulin heavy constant delta-like	.	3.95827	0.0401394	0.755753	3	3	5	19
505315	AMDHD1	amidohydrolase domain containing 1	NP_001092342.1;XP_024847219.1	2.95197	0.0403337	0.757855	304	89	101	586
519188	KCNK3	potassium two pore domain channel subfamily K member 3	XP_002691504.1	-5.46889	0.0404235	0.758682	148	237	70	37
100139549	LOC100139549	DET1- and DDB1-associated protein 1	XP_003588030.3	-3.33312	0.0406041	0.761213	545	882	441	249
618389	BPIFA2C	BPI fold containing family A, member 2C	NP_001069971.1;XP_005214922.1;XP_010809840.1	-4.9594	0.0408296	0.764578	60	78	68	18
282601	ARF2	ADP-ribosylation factor 2	NP_777114.1	-2.6585	0.0408773	0.764608	5667	2711	1621	1548
527597	TRPM6	transient receptor potential cation channel subfamily M member 6, transcript variant X3	XP_015327991.2;XP_024851943.1;XP_024851944.1	-2.67257	0.0409933	0.765056	1920	1616	754	686
538825	LCMT2	leucine carboxyl methyltransferase 2	XP_002696850.1	-4.00177	0.0409599	0.765056	238	138	237	64
282276	MGAT4A	mannosyl (alpha-1,3-)-glycoprotein beta-1,4-N-acetylglucosaminyltransferase, isozyme A	NP_803486.1;XP_024854099.1;XP_024854100.1;XP_024854101.1;XP_024854102.1	1.95181	0.0411508	0.766464	1797	994	1306	3334
509083	PDZRN3	PDZ domain containing ring finger 3	XP_002697002.2	2.68023	0.0411611	0.766464	225	257	148	735
280722	APP	amyloid beta precursor protein	NP_001070264.1;XP_005201194.1;XP_005201195.1;XP_005201196.1;XP_005201197.1;XP_005201198.1;XP_010799228.1	1.93817	0.042107	0.771673	14222	11420	9385	28902
281010	ARNT	aryl hydrocarbon receptor nuclear translocator	NP_776418.1	1.95151	0.0415829	0.771673	1229	931	1147	2737
281293	MAOA	monoamine oxidase A	NP_851357.2	1.9665	0.0423764	0.771673	3781	2551	2101	6986
505422	EHF	ETS homologous factor	NP_001033125.1;XP_005216429.1;XP_005216430.1;XP_015330334.1;XP_024830839.1;XP_024830840.1	-10.9196	0.0421704	0.771673	347	32	28	14
509239	TMCC3	transmembrane and coiled-coil domain family 3	NP_001033152.1;XP_005206161.1;XP_005206162.1;XP_005206163.1;XP_005206165.1;XP_015326404.1;XP_015326405.1;XP_015326406.1;XP_015326407.1;XP_024847321.1;XP_024847322.1;XP_024847323.1;XP_024847324.1;XP_024847325.1;XP_024847326.1	2.81108	0.0421298	0.771673	247	222	96	682
522370	PPAN	peter pan homolog (Drosophila)	NP_001039726.2	-2.6083	0.0424153	0.771673	1863	1993	908	793
535702	KLF5	Kruppel like factor 5	NP_001077196.1;XP_024855689.1	3.02646	0.0421	0.771673	40	43	33	152
540504	SYNE2	spectrin repeat containing nuclear envelope protein 2	NP_001193515.1;XP_010807810.1;XP_010807811.1;XP_010807812.1;XP_010807813.1;XP_010807814.1;XP_010807815.1;XP_010807816.2;XP_010807818.1;XP_010807819.1;XP_024853538.1;XP_024853539.1;XP_024853540.1;XP_024853541.1;XP_024853542.1;XP_024853543.1;XP_024853544.1;XP_024853545.1;XP_024853546.1;XP_024853547.1;XP_024853548.1;XP_024853549.1	1.94682	0.0420847	0.771673	2328	2262	2795	6175
614599	REP15	RAB15 effector protein	XP_005206979.1	-4.91145	0.0424101	0.771673	50	24	34	9
615490	SMOC2	SPARC related modular calcium binding 2	NP_001091603.1;XP_024852606.1;XP_024852607.1	3.84199	0.0422707	0.771673	40	62	8	189
616786	TMF1	TATA element modulatory factor 1	NP_001193189.1	2.02574	0.0416529	0.771673	959	1002	838	2450
617131	C4H7orf31	chromosome 4 C7orf31 homolog	XP_024846866.1	-4.80527	0.0416672	0.771673	214	130	71	36
617420	ISG12(B)	TLH29 protein precursor-like	NP_001069925.2;XP_005222302.1;XP_024837717.1	-5.65641	0.0419975	0.771673	25	53	51	10
784924	VWC2	von Willebrand factor C domain containing 2, transcript variant X2	XP_003585984.2;XP_010802270.2	4.1868	0.0424164	0.771673	2	4	2	15
786156	CCL1	C-C motif chemokine ligand 1	XP_002695678.1	3.42308	0.0416854	0.771673	227	1472	221	3150
100297058	NEO1	neogenin 1, transcript variant X6	XP_003586555.1;XP_005211489.1;XP_010807330.1;XP_024853701.1;XP_024853702.1;XP_024853703.1;XP_024853704.1;XP_024853705.1	2.33548	0.0422466	0.771673	489	285	732	1475
100298336	MAGI2	membrane associated guanylate kinase, WW and PDZ domain containing 2	XP_024846717.1	3.53038	0.0418327	0.771673	14	22	56	141
101907404	LOC101907404	uncharacterized LOC101907404	.	-5.25809	0.0419697	0.771673	32	25	56	9
104975027	LOC104975027	uncharacterized LOC104975027	XP_024836556.1	-5.92639	0.0422311	0.771673	17	17	23	4
104976281	LOC104976281	uncharacterized LOC104976281	.	2.48431	0.0418521	0.771673	756	281	252	1301
112442720	LOC112442720	uncharacterized LOC112442720	.	-7.52554	0.0415484	0.771673	36	6	17	3
100125301	PCDHGC3	protocadherin gamma subfamily C, 3	NP_001096804.1;NP_001107552.1	2.01525	0.0424985	0.77232	2804	1964	4062	7517
517994	CCDC151	coiled-coil domain containing 151	NP_001095517.1;XP_024849993.1;XP_024849994.1	-5.46269	0.0427638	0.772913	31	28	32	7
539126	NTRK3	neurotrophic receptor tyrosine kinase 3	NP_001193412.1;XP_024837657.1;XP_024837658.1;XP_024837659.1;XP_024837660.1;XP_024837662.1;XP_024837663.1;XP_024837664.1;XP_024837665.1	2.12194	0.0427126	0.772913	1364	1511	748	3344
540712	FBXL3	F-box and leucine rich repeat protein 3	NP_001095716.1;XP_005213932.1;XP_015329355.1	1.99483	0.0426174	0.772913	1833	891	1004	3075
100313363	MIR143	microRNA 143	.	4.11013	0.0427504	0.772913	5	1	2	14
101902754	LOC101902754	.	.	-13.1715	0.0426644	0.772913	150	100	5	8
280894	PGF	placental growth factor	NP_776375.1;XP_005211978.1;XP_024852997.1	3.00187	0.0430054	0.775592	70	55	37	207
613296	TCHH	trichohyalin, transcript variant X1	XP_002686080.3;XP_024845738.1	-4.02902	0.0429799	0.775592	419	137	420	99
521974	TBX15	T-box 15	NP_001073243.1;XP_005204087.1;XP_010801419.1;XP_010801420.1	3.11401	0.0431838	0.77733	49	114	68	324
538466	TECTB	tectorin beta	NP_001077202.1;XP_005225807.1;XP_015316222.1;XP_024841504.1;XP_024841505.1;XP_024841506.1	-7.44164	0.043244	0.77733	105	365	1851	135
767586	KANK2	KN motif and ankyrin repeat domains 2	NP_001069999.1;XP_024850406.1;XP_024850407.1;XP_024850408.1;XP_024850409.1	2.01191	0.043289	0.77733	2346	893	1457	3864
104975001	LOC104975001	uncharacterized LOC104975001	.	-4.8523	0.0432809	0.77733	47	47	77	15
282642	ITGB3	integrin subunit beta 3	NP_001193419.1;XP_024835409.1;XP_024835410.1	2.11197	0.0437611	0.777405	671	485	675	1636
509228	PLAC8	placenta-specific 8	NP_001020496.1;XP_024848902.1;XP_024848903.1;XP_024848904.1;XP_024848905.1	-7.1743	0.0437612	0.777405	26	7	39	4
513105	CREB3L1	cAMP responsive element binding protein 3 like 1	NP_001179270.1	2.29666	0.0437513	0.777405	476	285	369	1087
513951	FBXO31	F-box protein 31, transcript variant X1	XP_002694899.4;XP_010812890.2;XP_024834673.1;XP_024834674.1	2.00163	0.0435236	0.777405	1095	637	942	2239
516658	RIPOR3	RIPOR family member 3, transcript variant X3	XP_002692547.1;XP_010810064.1;XP_024857098.1	2.14622	0.043414	0.777405	1317	610	549	2188
525900	SHOX2	short stature homeobox 2	NP_001192456.1;XP_005201782.2;XP_005201783.2	3.02024	0.0435855	0.777405	23	19	20	80
539159	CTH	cystathionine gamma-lyase	NP_001019738.1;XP_005204538.1	-4.56395	0.043616	0.777405	332	540	150	100
540135	PHLDA1	pleckstrin homology like domain family A member 1	NP_001099101.1	-2.23259	0.0436486	0.777405	1623	1477	1586	899
100336734	LOC100336734	zinc finger protein 2	XP_010813671.2	-3.28651	0.0435725	0.777405	447	371	370	154
112441869	LOC112441869	uncharacterized LOC112441869	.	-5.70304	0.0436354	0.777405	41	21	76	10
101908034	LOC101908034	uncharacterized LOC101908034, transcript variant X3	.	-7.73572	0.0438435	0.778035	72	12	17	5
538167	CCNYL1	cyclin Y like 1, transcript variant X2	XP_002685585.1;XP_003585812.2	-2.48378	0.0440239	0.77957	3431	2306	1249	1184
112443140	LOC112443140	uncharacterized LOC112443140	.	2.59247	0.0440195	0.77957	427	392	1603	2674
528138	KLHL13	kelch like family member 13	NP_001095981.1;XP_005227481.1;XP_005227482.1;XP_010819620.1;XP_024843845.1;XP_024843846.1	2.81942	0.044112	0.780169	238	202	89	638
100124525	CX3CR1	C-X3-C motif chemokine receptor 1	NP_001096028.1;XP_005222421.1;XP_005222423.1;XP_010815705.1;XP_024838132.1	-7.37517	0.0441516	0.780169	38	22	135	11
287024	NOS3	nitric oxide synthase 3 (endothelial cell)	NP_851380.2;XP_024846258.1	-2.33559	0.0442735	0.780543	6476	5858	3635	2934
510329	ATP2C2	ATPase secretory pathway Ca2+ transporting 2, transcript variant X2	XP_002694791.2;XP_010812695.1	2.60687	0.0445957	0.780543	4159	5886	1134	12950
517232	RECK	reversion inducing cysteine rich protein with kazal motifs	NP_001179394.1;XP_005210141.1	2.24144	0.0443129	0.780543	469	502	418	1347
613430	GRAMD4	GRAM domain containing 4	NP_001095733.1;XP_005207586.1;XP_005207587.1;XP_005207588.1;XP_024847877.1	2.20174	0.0443968	0.780543	1084	389	554	1817
614600	CCER2	coiled-coil glutamate rich protein 2	NP_001182021.1	-4.01366	0.0445417	0.780543	168	119	132	44
787498	YPEL3	yippee like 3	NP_001192338.1	1.99648	0.0444255	0.780543	3013	1361	1364	4712
104970145	LOC104970145	uncharacterized LOC104970145, transcript variant X1	.	-7.19099	0.0445055	0.780543	178	29	35	13
112444653	LOC112444653	5.8S ribosomal RNA	.	-2.92126	0.0445721	0.780543	1604	443	793	391
112445122	LOC112445122	uncharacterized LOC112445122	.	-10.7456	0.0444173	0.780543	31	18	6	2
508701	PPP1R16A	protein phosphatase 1 regulatory subunit 16A	NP_001180180.1;XP_005215211.1;XP_005215215.1;XP_024857230.1;XP_024857231.1;XP_024857232.1;XP_024857233.1;XP_024857234.1;XP_024857235.1;XP_024857236.1;XP_024857237.1;XP_024857238.1;XP_024857239.1;XP_024857240.1	2.25818	0.0446954	0.780814	986	313	1006	2128
613714	ADTRP	androgen dependent TFPI regulating protein	NP_001032710.1;XP_010816905.2;XP_024839473.1	-2.82804	0.0447052	0.780814	635	661	1246	386
539265	ZNF502	zinc finger protein 502	NP_001096571.1	-3.51383	0.0448616	0.782721	340	246	395	118
787892	PLEKHG4	pleckstrin homology and RhoGEF domain containing G4, transcript variant X2	XP_015331309.2;XP_024834744.1	3.15985	0.0449701	0.782801	18	9	22	65
100125833	RERGL	RERG like	NP_001098942.1	3.38564	0.044957	0.782801	11	27	38	114
101902043	LOC101902043	uncharacterized LOC101902043, transcript variant X3	.	-7.11921	0.0450075	0.782801	11	34	20	4
282022	PTGS1	prostaglandin-endoperoxide synthase 1	NP_001098793.1;XP_024854088.1;XP_024854089.1;XP_024854090.1	2.65481	0.045117	0.783884	216	107	191	567
513281	CPM	carboxypeptidase M, transcript variant X1	XP_003586115.1;XP_005206528.1;XP_015326540.1	-2.501	0.0455057	0.786524	1707	1817	933	773
539714	KCNA6	potassium voltage-gated channel subfamily A member 6	NP_001193342.1;XP_005207245.2;XP_005207246.2;XP_005207247.2	3.22441	0.0453313	0.786524	9	7	13	40
614130	BAALC	BAALC, MAP3K1 and KLF4 binding	NP_001076977.1	3.7466	0.0455025	0.786524	6	14	3	39
101902656	LOC101902656	.	.	3.33655	0.0454166	0.786524	19	23	8	73
107131209	LOC107131209	complement C4-like, transcript variant X2	XP_005223750.2;XP_024839716.1;XP_024839717.1	-3.34441	0.0453939	0.786524	16903	5864	37383	7450
408015	CACNA1C	calcium voltage-gated channel subunit alpha1 C, transcript variant X7	XP_024848514.1;XP_024848515.1;XP_024848516.1;XP_024848517.1;XP_024848518.1;XP_024848520.1;XP_024848521.1;XP_024848522.1;XP_024848523.1;XP_024848524.1;XP_024848525.1;XP_024848526.1;XP_024848527.1;XP_024848528.1;XP_024848529.1;XP_024848531.1;XP_024848532.1	2.7805	0.0456383	0.787996	142	69	85	341
107131224	LOC107131224	sialic acid-binding Ig-like lectin 14, transcript variant X2	XP_002683815.3;XP_015329872.2;XP_015329900.2;XP_024834552.1	-4.59748	0.0458577	0.790962	70	57	47	16
281474	SAA3	serum amyloid A 3	NP_851359.2	2.98801	0.0459747	0.792028	347	578	96	1371
513438	MRPS35	mitochondrial ribosomal protein S35	NP_001069087.1;XP_005206973.1;XP_024847424.1	-2.16296	0.0460209	0.792028	2852	2920	3193	1786
513894	LOC513894	CAVP-target protein	XP_015314773.2	3.52998	0.0460625	0.792028	9	15	4	44
513446	BANP	BTG3 associated nuclear protein	NP_001069088.1;XP_024833944.1;XP_024833945.1;XP_024833946.1;XP_024833947.1;XP_024833948.1;XP_024833949.1;XP_024833950.1	2.13887	0.0461953	0.79316	658	812	579	1913
104971312	RPA4	replication protein A4	XP_010819917.1	3.6983	0.0462239	0.79316	7	6	2	24
407132	SLCO3A1	solute carrier organic anion transporter family member 3A1	NP_001001134.1;XP_005221768.1	2.99669	0.0464424	0.795267	106	43	40	232
521761	ADARB1	adenosine deaminase, RNA specific B1, transcript variant X5	XP_002685172.3;XP_005202097.1;XP_005202098.1;XP_005202099.1;XP_010799961.1;XP_015329306.1;XP_024852630.1	2.04012	0.04644	0.795267	1751	883	754	2860
504845	RNF39	ring finger protein 39	XP_003587753.5	3.72725	0.0465082	0.795573	10	17	3	50
532407	SLC4A11	solute carrier family 4 member 11	NP_001178243.1;XP_024856449.1;XP_024856451.1;XP_024856452.1;XP_024856453.1;XP_024856454.1;XP_024856455.1;XP_024856456.1;XP_024856457.1	2.60231	0.0465616	0.795667	228	120	189	582
282023	PTGS2	prostaglandin-endoperoxide synthase 2	NP_776870.1	2.90288	0.0468543	0.797168	122	171	73	469
509707	GPR1	G protein-coupled receptor 1	NP_001193474.1;XP_005202775.1;XP_005202776.1;XP_005202777.1;XP_005202778.1;XP_005202779.1;XP_005202780.1;XP_005202781.1;XP_010800551.1;XP_010800552.1;XP_024856121.1;XP_024856136.1	3.12445	0.0467548	0.797168	222	102	41	468
532521	PODXL2	podocalyxin like 2, transcript variant X2	XP_024838896.1;XP_024838897.1	2.90035	0.0468117	0.797168	60	37	71	205
532798	CCSAP	centriole, cilia and spindle associated protein, transcript variant X1	XP_005226256.1;XP_010818706.1;XP_015316400.1	2.06654	0.0468002	0.797168	1399	960	602	2580
538992	ICA1L	islet cell autoantigen 1 like, transcript variant X1	XP_003585805.2;XP_005202744.1;XP_005202748.1;XP_024837102.1	-5.5315	0.0468907	0.797168	71	19	22	8
614773	ZFP36L1	ZFP36 ring finger protein like 1	NP_001094704.1	1.89605	0.0469854	0.797168	8749	7085	9505	20443
618218	NKAIN1	sodium/potassium transporting ATPase interacting 1, transcript variant X2	XP_002685710.2;XP_010800814.1;XP_024838130.1;XP_024838131.1	3.12947	0.0469847	0.797168	21	16	11	64
282081	SOCS3	suppressor of cytokine signaling 3	NP_776891.1;XP_005221196.1	1.94813	0.0470685	0.797763	1410	837	937	2595
616179	EDA	ectodysplasin A	NP_001075212.1;XP_005228089.1;XP_005228090.1;XP_005228091.1	2.15679	0.0471433	0.798216	674	471	1095	2041
507415	DLX5	distal-less homeobox 5	NP_001068781.1	3.55215	0.0473691	0.800408	13	7	40	90
510874	FBXO17	F-box protein 17	NP_001096709.2;XP_005218989.1;XP_005218990.1;XP_010813051.1	2.79302	0.0473574	0.800408	101	90	68	310
282651	ADGRL3	adhesion G protein-coupled receptor L3	NP_851376.1;XP_005208058.1;XP_005208066.1;XP_024848799.1	3.1439	0.0475858	0.800431	28	70	67	232
511515	AATK	apoptosis associated tyrosine kinase, transcript variant X1	XP_015314427.2;XP_024836764.1;XP_024836765.1	2.72764	0.0476073	0.800431	187	77	168	486
531514	BMX	BMX non-receptor tyrosine kinase	NP_001179636.2;XP_005228505.1;XP_005228506.1;XP_010820500.1	2.87226	0.0476114	0.800431	163	77	58	353
617307	SLC19A1	solute carrier family 19 member 1	NP_001069921.1;XP_024848092.1;XP_024848095.1;XP_024848097.1;XP_024848099.1;XP_024848100.1;XP_024848101.1;XP_024848103.1;XP_024848104.1;XP_024848105.1;XP_024848106.1;XP_024848107.1	2.19651	0.0474305	0.800431	485	388	509	1291
112446741	LOC112446741	uncharacterized LOC112446741	.	-6.79468	0.0475037	0.800431	35	58	224	20
281683	CNMD	chondromodulin	NP_776694.1;XP_005213600.1	-56.9982	0.0478498	0.803625	12	3692	41	33
525888	TOX	thymocyte selection associated high mobility group box	NP_001095566.1	3.1604	0.0479509	0.80451	12	10	9	42
3283880	COX2	cytochrome c oxidase subunit II	YP_209208.1	-2.12287	0.0480942	0.806099	1558987	1272210	1669046	902424
539882	TUBA1B	tubulin, alpha 1b	NP_001108328.1	-2.10436	0.0482649	0.808146	26221	18949	21037	13309
338037	MYLK	myosin light chain kinase	NP_788809.1;XP_024850108.1;XP_024850150.1;XP_024850189.1;XP_024850243.1;XP_024850288.1;XP_024850337.1	1.87934	0.0486277	0.811765	3796	2947	3280	8000
505453	CREBBP	CREB binding protein	NP_001157494.1;XP_024840462.1	1.8939	0.0485927	0.811765	2758	2568	2881	6665
539988	BVES	blood vessel epicardial substance	XP_002690193.1	-4.45337	0.0485589	0.811765	692	115	922	157
537433	SOBP	sine oculis binding protein homolog	NP_001094640.2;XP_005210864.2;XP_024852536.1	3.06013	0.0488533	0.813318	61	33	121	276
540107	PACSIN2	protein kinase C and casein kinase substrate in neurons 2	NP_001039933.1;XP_005207480.1;XP_024847805.1;XP_024847806.1	1.95054	0.0488377	0.813318	8602	8821	6129	19854
781681	GLDN	gliomedin, transcript variant X3	XP_002690971.1;XP_024853810.1;XP_024853811.1;XP_024853812.1	-4.23595	0.0488676	0.813318	121	58	88	26
520669	ESYT1	extended synaptotagmin 1	NP_001071411.1	1.90131	0.049048	0.814687	7065	3800	5700	13118
614380	SLC22A16	solute carrier family 22 member 16	NP_001069792.2;XP_015328302.1	3.52957	0.0490378	0.814687	258	305	26	914
107131164	ADAMTSL5	ADAMTS like 5, transcript variant X10	XP_024850913.1;XP_024850914.1;XP_024850915.1;XP_024850916.1;XP_024850917.1;XP_024850918.1;XP_024850919.1;XP_024850920.1;XP_024850921.1;XP_024850922.1;XP_024850923.1	-2.59796	0.0491476	0.815525	2224	3308	5910	1917
504535	CHAF1A	chromatin assembly factor 1 subunit A	NP_001095312.1;XP_010805269.1;XP_010805270.1	2.13789	0.0495029	0.816528	952	1079	2349	4030
537783	NOVA2	neuro-oncological ventral antigen 2	NP_001193038.1	2.63525	0.0494676	0.816528	295	176	119	650
539978	GDE1	glycerophosphodiester phosphodiesterase 1	NP_001029858.1;XP_005224818.1;XP_024840781.1	-2.29437	0.0493572	0.816528	1423	1453	1126	753
614203	GALNT18	polypeptide N-acetylgalactosaminyltransferase 18	NP_001069784.1;XP_024831297.1	2.07794	0.0493798	0.816528	1017	489	621	1828
767861	VOPP1	VOPP1, WBP1/VOPP1 family member	NP_001070440.1;XP_024838845.1	1.92307	0.0494992	0.816528	1821	917	1541	3418
784035	RNF43	ring finger protein 43	NP_001178123.1;XP_005219998.2	3.18229	0.0492592	0.816528	266	45	495	1047
535109	PACSIN3	protein kinase C and casein kinase substrate in neurons 3	NP_001178349.1;XP_010811139.1;XP_010811140.1;XP_010811141.1;XP_024831161.1;XP_024831162.1;XP_024831163.1;XP_024831164.1	2.04614	0.0495612	0.816678	1259	607	651	2128
529410	POLR3F	RNA polymerase III subunit F	NP_001033237.1;XP_005214411.1;XP_010809542.1;XP_010809543.1	-2.36893	0.0496681	0.817629	1280	839	1023	558
507280	TM4SF18	transmembrane 4 L six family member 18	NP_001029459.1;NP_001171653.1;XP_005201847.1;XP_024856664.1	-5.02494	0.0501404	0.821282	946	114	228	99
523294	GLT8D2	glycosyltransferase 8 domain containing 2	NP_001039731.1	3.28429	0.0500433	0.821282	28	61	142	332
523644	SHROOM2	shroom family member 2, transcript variant X1	XP_002700507.3;XP_024844193.1;XP_024844194.1;XP_024844195.1;XP_024844196.1;XP_024844197.1	2.31761	0.0501911	0.821282	435	216	453	1064
538465	TRIB3	tribbles pseudokinase 3	NP_001069571.1;XP_005214869.1	-2.40697	0.0501709	0.821282	2011	3384	3822	1686
541161	DKK2	dickkopf WNT signaling pathway inhibitor 2	NP_001076084.1	2.95413	0.0502361	0.821282	35	53	46	174
616916	REEP1	receptor accessory protein 1	NP_001075930.1;XP_005212861.1;XP_005212862.1;XP_005212863.1;XP_005212866.1;XP_024854962.1	2.31447	0.0499396	0.821282	345	262	328	918
781199	MAP10	microtubule associated protein 10	NP_001091617.1	-3.64782	0.0501321	0.821282	408	158	315	99
617744	ADM5	adrenomedullin 5 (putative)	XP_003587329.2	-5.51764	0.0503042	0.821586	62	89	25	14
527165	PDGFRB	platelet-derived growth factor receptor, beta polypeptide	NP_001069364.2;XP_005209646.1;XP_010805768.1;XP_010805769.1;XP_010805770.1;XP_010805771.1;XP_024850071.1;XP_024850072.1	2.16694	0.0505033	0.823375	5690	1761	6592	12451
112445144	LOC112445144	melanoma-associated antigen D4-like	XP_024844500.1	2.78884	0.0505129	0.823375	91	49	68	242
512304	ENPP5	ectonucleotide pyrophosphatase/phosphodiesterase 5 (putative)	NP_001193653.1;XP_005223468.1	2.99596	0.0507658	0.826686	31	42	66	181
282573	KCNMA1	potassium calcium-activated channel subfamily M alpha 1	NP_777105.1;XP_024842325.1;XP_024842326.1;XP_024842327.1;XP_024842328.1;XP_024842329.1;XP_024842330.1;XP_024842331.1;XP_024842332.1;XP_024842334.1;XP_024842335.1;XP_024842336.1;XP_024842337.1;XP_024842338.1;XP_024842339.1;XP_024842340.1;XP_024842341.1	3.06286	0.0509275	0.827696	12	6	13	40
616286	ASB10	ankyrin repeat and SOCS box containing 10, transcript variant X2	XP_002687022.3;XP_005206010.2;XP_015326316.2	3.40716	0.0508844	0.827696	79	42	334	652
353217	SLC35B1	solute carrier family 35 member B1	NP_851934.1	-2.13491	0.0511515	0.827961	2687	2342	1969	1402
507327	P4HA2	prolyl 4-hydroxylase subunit alpha 2	NP_001029465.2;NP_001152881.1;XP_005209093.1;XP_005209095.1;XP_015327591.1;XP_024849750.1;XP_024849751.1;XP_024849752.1;XP_024849753.1;XP_024849754.1;XP_024849755.1;XP_024849756.1	2.01106	0.0511246	0.827961	2055	1869	1012	4263
526133	KCNAB1	potassium voltage-gated channel subfamily A member regulatory beta subunit 1	NP_001020507.1;XP_005201785.1;XP_024845548.1	2.76954	0.051064	0.827961	100	87	61	294
104976082	LOC104976082	uncharacterized LOC104976082, transcript variant X7	.	-6.93233	0.051193	0.827961	11	35	17	4
112441507	LOC112441507	bone marrow stromal antigen 2-like, transcript variant X4	XP_024850569.1;XP_024850571.1;XP_024850572.1;XP_024850573.1	-4.98769	0.0509983	0.827961	90	33	132	21
524691	ZNF518A	zinc finger protein 518A, transcript variant X10	XP_002698453.1;XP_024841908.1;XP_024841909.1;XP_024841910.1;XP_024841911.1;XP_024841912.1;XP_024841913.1;XP_024841914.1;XP_024841915.1;XP_024841916.1;XP_024841917.1	-2.63907	0.0513854	0.830004	1056	467	887	377
528149	CHSY3	chondroitin sulfate synthase 3	NP_001179581.1	-2.91396	0.0514192	0.830004	632	1184	654	379
506207	CCKAR	cholecystokinin A receptor	NP_001095335.1;XP_015327040.1	-5.26828	0.0515339	0.830743	30	17	30	6
512761	CRLS1	cardiolipin synthase 1	NP_001092421.1;XP_024856295.1;XP_024856296.1;XP_024856297.1	-2.10245	0.0516056	0.830743	5360	4494	5194	3052
539364	BTG2	BTG anti-proliferation factor 2	XP_002693925.2	1.94554	0.0516151	0.830743	1505	1923	1538	4221
508421	SNCB	synuclein beta	NP_001068828.1	-7.1842	0.0517606	0.832279	6	23	21	3
281759	FABP4	fatty acid binding protein 4, adipocyte	NP_776739.1	-2.17557	0.0521214	0.833268	321641	203289	169835	133985
506122	MTMR11	myotubularin related protein 11	NP_001030202.2;XP_005203917.1;XP_005203919.1;XP_005203922.1;XP_024842085.1	-2.75236	0.0522913	0.833268	2641	1816	682	787
506308	PDXP	pyridoxal phosphatase	NP_001030207.1	1.9876	0.0520692	0.833268	1369	642	1465	2866
511561	SNX33	sorting nexin 33	NP_001192631.1	2.11107	0.0522372	0.833268	991	394	611	1727
511583	FAM114A1	family with sequence similarity 114 member A1, transcript variant X5	XP_002688248.2;XP_005207954.1;XP_005207955.1;XP_005207956.1;XP_024849304.1	2.06811	0.0523455	0.833268	721	540	1075	2047
511976	ITGA8	integrin subunit alpha 8	XP_002692127.1	2.8609	0.0521504	0.833268	39	33	36	132
515972	TBL1X	transducin beta like 1 X-linked	NP_001138704.1;XP_024843740.1;XP_024843741.1;XP_024843742.1;XP_024843743.1;XP_024843744.1;XP_024843745.1;XP_024843746.1;XP_024843747.1	1.89306	0.0523717	0.833268	2167	1349	1250	3783
521662	ZNF200	zinc finger protein 200	NP_001077169.1	-3.5808	0.052374	0.833268	229	243	352	99
524460	B4GALT6	beta-1,4-galactosyltransferase 6	NP_001179525.1;XP_010816987.1	3.05214	0.0521995	0.833268	87	26	126	300
538437	GEM	GTP binding protein overexpressed in skeletal muscle	NP_001077201.2;NP_001263234.1;XP_010810532.1;XP_010810533.1	2.42477	0.0522985	0.833268	496	1422	549	2743
614624	ALG3	ALG3, alpha-1,3- mannosyltransferase	NP_001076980.1	-2.41902	0.0520317	0.833268	976	839	893	478
282874	EVC	EvC ciliary complex subunit 1	NP_777172.1;XP_005208235.2;XP_005208236.2;XP_015327183.2;XP_024848803.1;XP_024848804.1	2.44078	0.052703	0.835302	337	152	277	773
518839	RAB11FIP1	RAB11 family interacting protein 1, transcript variant X2	XP_002698779.1;XP_005226194.1	2.15057	0.0527024	0.835302	1223	1122	3096	4992
614690	RBP7	retinol binding protein 7	XP_005217056.1	-3.77626	0.0526187	0.835302	227	347	213	92
617915	ANGPT4	angiopoietin 4	NP_001069951.1	2.69249	0.0526982	0.835302	160	72	172	451
280686	F3	coagulation factor III, tissue factor	NP_776303.1	1.92915	0.0527891	0.835402	1121	1262	1367	3132
100141258	LOC100141258	uncharacterized LOC100141258	XP_015315789.2	-5.37218	0.0528099	0.835402	34	105	114	21
408007	P2RY12	purinergic receptor P2Y12	NP_001001174.2;XP_005201846.1;XP_010799778.1;XP_024851051.1;XP_024851079.1	-5.32448	0.0529339	0.835772	22	28	25	6
525399	ENDOU	endonuclease, poly(U) specific	NP_001095560.1;XP_005206443.2	-5.95356	0.0528988	0.835772	138	73	21	16
107132537	LOC107132537	uncharacterized LOC107132537	.	-3.60539	0.0530848	0.837358	418	183	224	94
616701	JAZF1	JAZF zinc finger 1	NP_001193186.1	2.7923	0.0531382	0.837406	67	65	51	220
767910	PLAC8	placenta-specific 8	NP_001070455.1;XP_015327181.1;XP_024849211.1	-4.56531	0.053194	0.83749	49	36	78	15
518658	PLEK	pleckstrin	NP_001179425.1;XP_024854429.1	-3.60136	0.0533657	0.838678	250	458	312	126
768005	SLC9A3R2	SLC9A3 regulator 2	NP_001070533.1;XP_005224625.1;XP_024840832.1	-3.37597	0.0533704	0.838678	14936	7689	2003	3010
525080	ZNF436	zinc finger protein 436, transcript variant X4	XP_005203372.1;XP_010800943.1;XP_024838473.1;XP_024838478.1	-2.42965	0.0534569	0.839244	1208	642	1228	528
525355	PPTC7	PTC7 protein phosphatase homolog	NP_001179539.1	2.78089	0.0535199	0.839439	245	334	1445	2417
506687	SLC37A2	solute carrier family 37 member 2	NP_001019657.1;XP_005226842.1;XP_010819205.1;XP_024842798.1;XP_024842799.1	-3.89978	0.0536491	0.840278	183	391	603	133
532701	RSRC2	arginine and serine rich coiled-coil 2	NP_001095616.1;XP_005217927.1;XP_005217928.1;XP_005217929.1;XP_005217930.1;XP_024833098.1	1.86597	0.0537072	0.840278	4126	3431	3273	8618
100125231	MAGED4B	melanoma antigen family D, 4B	NP_001096781.1;XP_015317190.2;XP_024843466.1;XP_024843467.1;XP_024843468.1;XP_024843469.1	2.62827	0.0537252	0.840278	133	88	114	371
534787	ITIH5	inter-alpha-trypsin inhibitor heavy chain family member 5	NP_001095986.1	2.60749	0.0539305	0.842697	1035	330	2635	4322
617914	MAFF	MAF bZIP transcription factor F	NP_001096770.1;XP_024847998.1	2.7795	0.0541443	0.845241	2846	5684	736	11730
514824	RASSF10	Ras association domain family member 10	XP_003586998.1	3.89457	0.0542252	0.84571	1	3	10	24
520631	SNAI2	snail family transcriptional repressor 2	NP_001029710.1	2.11444	0.0542776	0.845732	888	1109	526	2338
64986891	.	tRNA-Met	.	-2.26438	0.0543588	0.846204	10804	11191	18889	7761
536741	MME	membrane metalloendopeptidase	NP_001179813.1;XP_024846345.1;XP_024846352.1;XP_024846356.1;XP_024846360.1	-15.2224	0.0544246	0.846435	29	25	634	19
539136	MEGF10	multiple EGF-like-domains 10	NP_001039916.2;XP_005209151.1	-6.43156	0.0545102	0.846973	12	37	24	5
112445016	LOC112445016	.	.	3.0092	0.0547697	0.85021	23	11	13	59
614912	KCTD17	potassium channel tetramerization domain containing 17	NP_001098907.1;XP_005206912.1;XP_005206914.1;XP_010803642.1;XP_010803643.1	3.27784	0.0554399	0.857408	8	15	30	76
782214	IL17RD	interleukin 17 receptor D	NP_001192356.1;XP_024838868.1;XP_024838869.1	2.42467	0.0554239	0.857408	246	194	207	667
101907327	LOC101907327	uncharacterized LOC101907327, transcript variant X2	.	-4.49922	0.0553872	0.857408	176	48	90	28
107131652	LOC107131652	uncharacterized LOC107131652	.	-4.6102	0.0553446	0.857408	76	90	210	35
515161	ATP1A2	ATPase Na+/K+ transporting subunit alpha 2	NP_001074993.1	2.33892	0.0557384	0.858907	258	325	317	917
529061	MAST4	microtubule associated serine/threonine kinase family member 4, transcript variant X8	XP_024837212.1;XP_024837213.1;XP_024837214.1;XP_024837215.1;XP_024837216.1;XP_024837217.1;XP_024837218.1;XP_024837219.1;XP_024837220.1;XP_024837222.1	1.86943	0.055613	0.858907	2168	2080	1647	4741
532090	LMOD1	leiomodin 1	NP_001077184.1	2.36567	0.0557436	0.858907	578	283	212	1048
786606	WIPF3	WAS/WASL interacting protein family member 3, transcript variant X1	XP_002686894.3;XP_010802611.1;XP_010802612.1;XP_015325178.1;XP_015325180.1;XP_024846858.1;XP_024846859.1	2.05219	0.0556834	0.858907	7481	2266	3240	10742
515695	GPR20	G protein-coupled receptor 20	XP_005215363.1	3.44368	0.0559118	0.859107	15	2	8	35
768070	TUBB3	tubulin beta 3 class III	NP_001070595.1	-4.18309	0.055872	0.859107	224	127	82	43
112447079	LOC112447079	.	.	3.02756	0.0558461	0.859107	30	24	11	84
286865	PIK3R3	phosphoinositide-3-kinase, regulatory subunit 3 (gamma)	NP_777221.1;XP_024840795.1;XP_024840800.1;XP_024840805.1	-2.82802	0.0560708	0.860676	2375	3002	837	967
504826	NUDT7	nudix hydrolase 7	NP_001103258.1;XP_005218442.1	-2.23592	0.0561175	0.860676	1476	1948	2034	1065
540904	SMARCA2	SWI/SNF related, matrix associated, actin dependent regulator of chromatin, subfamily a, member 2	NP_001092585.1;XP_005210040.1;XP_005210041.1;XP_010806157.1;XP_015327968.1;XP_015327969.1;XP_024851679.1;XP_024851680.1	2.15145	0.0562163	0.861396	1969	1394	4519	7168
524990	PLVAP	plasmalemma vesicle associated protein	NP_001030430.1	2.22648	0.0563659	0.862891	944	259	603	1624
515715	CARS	cysteinyl-tRNA synthetase	NP_001096719.1;XP_024842912.1	-2.31872	0.0564464	0.863328	4440	3598	1895	1826
337886	S100A11	S100 calcium binding protein A11	NP_001092326.1	-2.36663	0.0566798	0.865959	9326	6428	3524	3435
525908	LDLRAD3	low density lipoprotein receptor class A domain containing 3	NP_001179548.1;XP_005216439.1;XP_005216440.1;XP_010811085.1	2.01183	0.0567226	0.865959	1114	1152	2289	3934
512960	CCNG2	cyclin G2, transcript variant X1	XP_002688407.1;XP_005208196.1	2.38216	0.0568334	0.866058	412	166	510	1071
107131864	LOC107131864	eukaryotic translation initiation factor 4E pseudogene	.	-5.37179	0.0567988	0.866058	18	29	28	6
517451	ZDHHC14	zinc finger, DHHC-type containing 14	NP_001178108.1;XP_024852361.1;XP_024852362.1;XP_024852363.1	2.68824	0.0569475	0.867001	106	54	99	290
535352	SCAMP1	secretory carrier membrane protein 1	NP_001069522.1;XP_005211265.1;XP_010807130.1;XP_010807131.1	1.87714	0.0571719	0.869621	1264	869	1049	2520
507133	COL7A1	collagen type VII alpha 1 chain	XP_002697097.2	1.98763	0.0572751	0.870394	867	536	861	1889
101903519	TIGD7	tigger transposable element derived 7	XP_005224705.1	-3.5693	0.0573386	0.870562	199	200	283	82
107131356	LOC107131356	uncharacterized LOC107131356, transcript variant X2	.	2.67634	0.0574558	0.871544	79	68	76	255
504658	SERINC5	serine incorporator 5, transcript variant X2	XP_002690506.1;XP_005211463.1;XP_024853670.1;XP_024853671.1	1.84627	0.0575465	0.872123	4886	3758	4652	10419
511135	ACLY	ATP citrate lyase	NP_001032534.1;XP_005220770.1;XP_005220772.1	1.98033	0.057601	0.872154	16481	18696	32205	57557
282304	PFKFB1	6-phosphofructo-2-kinase/fructose-2,6-biphosphatase 1	NP_776997.3;XP_005228267.1;XP_010820287.1;XP_010820288.1;XP_015317193.1;XP_024843539.1	-7.27186	0.0583019	0.875652	135	9	64	11
508497	FTSJ3	FtsJ RNA methyltransferase homolog 3	NP_001068830.1;XP_024835631.1	-2.08904	0.058354	0.875652	2770	2269	1902	1416
512259	HPGD	15-hydroxyprostaglandin dehydrogenase	NP_001029591.1	2.6344	0.0579754	0.875652	191	460	184	1000
520278	PTGIR	prostaglandin I2 receptor	NP_001015622.2;XP_005219335.1	-4.12325	0.0583434	0.875652	236	72	131	43
521261	PCMTD1	protein-L-isoaspartate (D-aspartate) O-methyltransferase domain containing 1	NP_001074995.1;XP_005215466.1;XP_005215467.1;XP_010810297.1;XP_010810298.1;XP_010810300.1;XP_024857343.1;XP_024857344.1;XP_024857345.1;XP_024857346.1	1.90432	0.0580082	0.875652	6122	4808	8691	15866
538549	NCOR2	nuclear receptor corepressor 2, transcript variant X5	XP_024833438.1;XP_024833439.1;XP_024833440.1;XP_024833441.1;XP_024833442.1;XP_024833443.1;XP_024833444.1;XP_024833445.1;XP_024833446.1;XP_024833447.1;XP_024833448.1;XP_024833449.1;XP_024833450.1;XP_024833451.1;XP_024833452.1;XP_024833453.1;XP_024833454.1;XP_024833455.1;XP_024833456.1;XP_024833457.1;XP_024833458.1	1.84801	0.0582176	0.875652	5080	2953	3722	9080
539071	FAM84A	family with sequence similarity 84 member A	NP_001029831.1;XP_005213085.1	1.89175	0.058187	0.875652	1274	737	1046	2418
541204	ATF7	activating transcription factor 7	NP_001179772.1;XP_005206253.1;XP_010803194.1;XP_010803195.1	1.85843	0.0582605	0.875652	3310	1911	3235	6574
617045	TMEM169	transmembrane protein 169	NP_001033779.1;XP_005202845.1;XP_005202846.1;XP_024833838.1	3.0044	0.0583592	0.875652	33	55	25	151
112446716	LOC112446716	.	.	2.92396	0.0579081	0.875652	41	33	86	199
514414	DUOXA2	dual oxidase maturation factor 2, transcript variant X1	XP_002690989.1;XP_010807713.2	2.78826	0.0586137	0.878677	56	61	118	282
101905179	LOC101905179	zinc finger protein 160 pseudogene	.	-2.18446	0.0587659	0.880011	1371	1193	1833	859
112446783	LOC112446783	uncharacterized LOC112446783	.	-5.916	0.0588087	0.880011	14	25	44	6
516149	CDRT4	CMT1A duplicated region transcript 4	NP_001039685.1;XP_015314207.1;XP_015314208.1;XP_024835888.1;XP_024835889.1	2.73577	0.0589363	0.881126	73	107	156	401
530879	PLEKHA2	pleckstrin homology domain containing A2	NP_001030460.1;XP_024842050.1;XP_024842051.1;XP_024842052.1;XP_024842053.1;XP_024842054.1	1.87059	0.0590146	0.881504	1662	892	1402	3083
280968	TPPP	tubulin polymerization promoting protein	NP_776401.1;XP_024836964.1;XP_024836965.1;XP_024836966.1;XP_024836967.1;XP_024836968.1	2.29844	0.0591718	0.883057	703	227	314	1157
282006	PROS1	protein S	NP_776863.1	2.07975	0.0593526	0.884961	544	477	854	1664
520210	CLCN6	chloride voltage-gated channel 6	NP_001192799.1;XP_024832001.1	2.00481	0.0595195	0.885079	1006	468	985	2043
537282	MYO1B	myosin IB	NP_001095669.1;XP_005202638.1;XP_024832079.1;XP_024832087.1;XP_024832089.1;XP_024832090.1;XP_024832093.1	1.84477	0.0595736	0.885079	2512	1244	1978	4388
616131	LHFPL2	LHFPL tetraspan subfamily member 2	NP_001092621.1;XP_005211272.1;XP_005211274.1;XP_010807139.1;XP_015328475.1;XP_024853595.1;XP_024853596.1	1.92486	0.0595528	0.885079	873	967	955	2329
100299449	CNR1	cannabinoid receptor 1	NP_001229270.1	2.74134	0.0594399	0.885079	77	59	46	212
280691	H4	histone H4	XP_024839710.1	2.86607	0.05972	0.885656	17	16	28	75
539547	HES1	hes family bHLH transcription factor 1	NP_001029850.1	2.21128	0.0598258	0.885656	402	956	950	2280
539803	MELTF	melanotransferrin	NP_001179241.1	-4.25215	0.0597792	0.885656	34	22	26	8
107131704	LOC107131704	uncharacterized LOC107131704	.	2.79515	0.0597428	0.885656	46	22	31	115
511007	FBXL20	F-box and leucine rich repeat protein 20	NP_001030268.1;XP_024835683.1;XP_024835685.1;XP_024835686.1;XP_024835687.1	1.90976	0.0598862	0.885762	1534	723	1426	2915
281051	CD34	CD34 molecule	NP_776434.1	2.01674	0.0600039	0.885925	5819	1908	5467	10873
528912	TRIM63	tripartite motif containing 63	NP_001039760.1;XP_010800878.1	2.99013	0.0599787	0.885925	12	10	10	41
505366	WFDC1	WAP four-disulfide core domain 1, transcript variant X3	XP_002694790.2;XP_010812688.1;XP_010812690.1;XP_010812692.1;XP_024834664.1	2.15276	0.0600597	0.88596	1511	1133	440	2816
505889	PPYR1	pancreatic polypeptide receptor 1	NP_001192508.1;XP_024842368.1	-7.87525	0.0602299	0.887572	44	3	35	4
508082	RDH13	retinol dehydrogenase 13	NP_001068813.1	-2.23605	0.0607337	0.887572	2159	848	1477	822
509889	FOSL2	FOS like 2, AP-1 transcription factor subunit	NP_001179879.1;XP_005213018.1;XP_015329021.1;XP_024854253.1	2.15963	0.060392	0.887572	5788	9284	3318	17713
510065	ACOX3	acyl-CoA oxidase 3, pristanoyl	NP_001096706.1;XP_024848907.1;XP_024848908.1;XP_024848909.1	1.84474	0.0606287	0.887572	2422	1584	2754	5250
513059	ATAD5	ATPase family, AAA domain containing 5	NP_001193418.1;XP_024835756.1;XP_024835757.1	-4.40796	0.0607373	0.887572	92	35	78	19
533209	C18H19orf12	chromosome 18 open reading frame, human C19orf12	NP_001070360.1;XP_010812827.2;XP_010812828.1;XP_024834123.1;XP_024834124.1	-2.48423	0.0603058	0.887572	1154	545	1341	508
533337	TMEM35A	transmembrane protein 35A	NP_001014940.1	3.73524	0.0607116	0.887572	4	41	27	125
539290	PLSCR4	phospholipid scramblase 4	NP_001075201.1;XP_005201871.1;XP_005201872.1;XP_024846788.1;XP_024846793.1	1.99112	0.0608636	0.887572	1180	885	569	2224
614391	SORBS2	sorbin and SH3 domain containing 2	NP_001073255.1	2.53368	0.0608361	0.887572	217	149	113	512
100295973	TUBB2A	tubulin beta 2A class IIa, transcript variant X2	XP_002697652.1;XP_015315504.1	-2.3551	0.060498	0.887572	3178	1427	1121	998
101907041	LOC101907041	zinc finger protein 501-like	XP_005201022.2	-6.02568	0.0608626	0.887572	103	69	16	13
104972595	LOC104972595	uncharacterized LOC104972595	.	3.16826	0.0605416	0.887572	6	6	4	22
104973965	LOC104973965	lymphocyte antigen 6E-like	XP_024857760.1	-5.25215	0.0608181	0.887572	31	20	13	5
522886	PPL	periplakin, transcript variant X4	XP_002697934.3;XP_005224719.1;XP_005224720.1;XP_024841184.1	2.41883	0.0609358	0.887845	5859	2958	844	9631
506520	WNK2	WNK lysine deficient protein kinase 2, transcript variant X1	XP_002689895.4;XP_005210503.2;XP_005210504.2;XP_005210505.2;XP_005210506.2;XP_005210507.2;XP_005210508.2	2.58766	0.0611841	0.889902	173	84	211	504
539080	IRGC	immunity related GTPase cinema	NP_001069614.1;XP_024834195.1;XP_024834196.1	3.15525	0.0611838	0.889902	10	3	6	25
530196	NHLH1	nescient helix-loop-helix 1, transcript variant X2	XP_005203627.1;XP_024845655.1;XP_024845656.1	-4.96296	0.0612777	0.890379	20	48	33	9
614455	RETSAT	retinol saturase	NP_001095749.2	2.07167	0.0613777	0.890379	6595	1682	5026	11130
785045	PGM5	phosphoglucomutase 5	NP_001095805.1	2.08657	0.0613622	0.890379	1187	2710	2308	5796
100138565	KSR1	kinase suppressor of ras 1, transcript variant X5	XP_010814098.1;XP_010814099.1;XP_010814100.1;XP_010814102.1;XP_010814103.1;XP_010814104.1;XP_024836428.1	1.99439	0.0614873	0.89119	846	473	706	1686
282066	SELENOP	selenoprotein P	NP_776884.2	2.03046	0.06167	0.891748	45955	63320	29197	124005
407151	TRPC6	transient receptor potential cation channel, subfamily C, member 6	NP_001160044.1;XP_024830809.1;XP_024830810.1	2.76105	0.0618289	0.891748	121	91	44	300
521656	LOC521656	cytochrome P450, family 2, subfamily J	NP_001033640.1	-3.88722	0.0618479	0.891748	616	122	272	103
540923	CPQ	carboxypeptidase Q	NP_001069716.1;XP_005215732.1;XP_015330025.1;XP_024857490.1	2.84226	0.0618362	0.891748	57	36	25	141
614342	CDC16	cell division cycle 16	NP_001179919.1;XP_010809282.1;XP_024855726.1;XP_024855727.1	-2.05186	0.061589	0.891748	2426	1684	1836	1223
64986878	.	tRNA-Ser	.	-2.04501	0.0618091	0.891748	187556	102605	140469	87744
507165	HSPH1	heat shock protein family H (Hsp110) member 1	NP_001068770.1;XP_005213633.1	1.8954	0.0621357	0.895121	3446	3489	2351	7602
530910	FRMD6	FERM domain containing 6	NP_001095603.1;XP_005211749.1;XP_005211750.1;XP_010807565.1;XP_024853368.1;XP_024853369.1;XP_024853370.1	1.86592	0.0622037	0.895323	1781	1737	2644	4933
534419	TC2N	tandem C2 domains, nuclear	NP_001180133.1;XP_005222279.1	2.1314	0.0623391	0.896496	499	489	379	1255
533088	GPX2	glutathione peroxidase 2	NP_001156611.1	3.30813	0.0625826	0.898442	13	38	11	94
615239	GPC3	glypican 3	NP_001030540.1	2.49075	0.0625535	0.898442	161	412	353	1036
535946	KANSL1	KAT8 regulatory NSL complex subunit 1, transcript variant X1	XP_003587505.1;XP_005221031.1;XP_010814728.1;XP_010814731.1;XP_024836710.1;XP_024836711.1	1.87366	0.0626519	0.89866	1451	1766	1584	3916
510463	WDYHV1	WDYHV motif containing 1	NP_001030263.1;XP_005215414.1	-2.02734	0.0628583	0.900096	2341	1985	2207	1375
517422	REV3L	REV3-like, polymerase (DNA directed), zeta, catalytic subunit	NP_001193101.1;XP_024852357.1;XP_024852358.1;XP_024852359.1;XP_024852360.1	1.90677	0.0628809	0.900096	1899	785	1618	3378
540990	LCP1	lymphocyte cytosolic protein 1	NP_001029892.1;XP_005213731.1	-2.24125	0.0629327	0.900096	1615	2492	2650	1324
768079	IER3IP1	immediate early response 3 interacting protein 1	NP_001106791.1	-2.18842	0.0629688	0.900096	3234	2650	1572	1453
514044	DHRS7	dehydrogenase/reductase 7	NP_001039627.1;XP_024853241.1	-2.19459	0.0630314	0.900216	18759	6674	12499	7052
326577	SLC1A4	solute carrier family 1 member 4	NP_001075046.1	-3.63551	0.0632926	0.901156	599	1764	412	353
506436	ZNF655	zinc finger protein 655	NP_001068729.1;XP_005225089.1;XP_010817799.1;XP_010817800.1;XP_010817801.1;XP_024840482.1;XP_024840483.1;XP_024840484.1;XP_024840485.1	-2.04289	0.0635416	0.901156	3295	2689	3900	2059
507339	C7	complement C7	NP_001039431.1	2.13786	0.0637376	0.901156	747	1939	1326	3875
513742	DAAM1	dishevelled associated activator of morphogenesis 1	NP_001075057.1;XP_005212022.1;XP_005212023.1	1.8873	0.0638392	0.901156	1186	1264	973	2796
515798	CORO1C	coronin 1C	NP_001075059.1	1.83775	0.0632673	0.901156	2740	2471	2002	5682
519449	ZNF516	zinc finger protein 516, transcript variant X2	XP_002697699.2;XP_024840362.1;XP_024840363.1;XP_024840364.1;XP_024840365.1	2.30989	0.0633757	0.901156	247	254	301	798
519937	AJUBA	ajuba LIM protein	NP_001179446.1;XP_024853313.1	-3.93902	0.0637159	0.901156	473	101	470	107
539782	ELOVL3	ELOVL fatty acid elongase 3	NP_001179235.1	-4.22642	0.0637588	0.901156	114	98	46	26
540836	RGS1	regulator of G protein signaling 1	NP_001185992.1;XP_005216832.1	3.39597	0.0638566	0.901156	32	283	99	667
782481	MAF	MAF bZIP transcription factor	NP_001099107.1;XP_024834400.1;XP_024834401.1	2.09853	0.0638568	0.901156	456	483	472	1279
788926	HK2	hexokinase 2	XP_015328869.1	1.93042	0.0633503	0.901156	1517	2349	1753	4788
100847212	DANCR	differentiation antagonizing non-protein coding RNA	.	-2.14687	0.0637694	0.901156	2342	2347	1553	1255
100848477	FBXO42	F-box protein 42, transcript variant X2	XP_003585852.1;XP_005203431.1	2.05289	0.063409	0.901156	710	381	839	1654
101905897	LOC101905897	uncharacterized LOC101905897, transcript variant X1	.	2.5146	0.0637146	0.901156	291	99	181	585
508163	UBLCP1	ubiquitin like domain containing CTD phosphatase 1	NP_001039459.1;XP_010805865.1	-2.2416	0.0640539	0.902405	1369	814	1068	607
510832	CD1E	CD1e molecule	NP_001029566.1	-6.27162	0.0640399	0.902405	14	74	65	11
280729	B2M	beta-2-microglobulin	NP_776318.1;XP_024852995.1	-2.17107	0.0643151	0.905316	33718	39198	24613	19569
535280	LOC535280	neuroblastoma suppressor of tumorigenicity 1, transcript variant X3	XP_002685837.2;XP_024838952.1;XP_024838955.1	2.15547	0.0644249	0.905547	1109	708	345	1955
100336873	LAMA3	laminin subunit alpha 3, transcript variant X2	XP_015315566.2;XP_024840205.1	2.38893	0.0644405	0.905547	201	458	541	1274
101905293	LOC101905293	fibrous sheath-interacting protein 2-like, transcript variant X3	XP_005227501.2;XP_015316892.1;XP_024844189.1;XP_024844190.1	-4.35192	0.0645358	0.90612	46	62	32	14
781665	IRF2BP2	interferon regulatory factor 2 binding protein 2, transcript variant X1	XP_024842698.1;XP_024842699.1	1.93998	0.0646837	0.907429	7350	2915	3207	10672
100498812	MIR2887-1	microRNA 2887-1	.	2.30227	0.0648131	0.908477	233	372	485	1100
510837	SUSD6	sushi domain containing 6, transcript variant X1	XP_002691031.1;XP_005212143.1;XP_005212145.1;XP_005212147.1;XP_024853869.1;XP_024853870.1	1.84176	0.0650202	0.909844	1863	968	1582	3381
614805	C10H15orf48	chromosome 10 C15orf48 homolog	NP_001193905.1	-3.98281	0.0650133	0.909844	357	195	92	67
507942	MGC152281	uncharacterized LOC507942	NP_001095361.1	-3.03897	0.0652494	0.912244	633	308	1165	289
518310	TRIM35	tripartite motif containing 35	XP_002689839.1	-2.14784	0.0653015	0.912244	2023	1477	1128	912
509559	TSSC4	tumor suppressing subtransferable candidate 4	NP_001068878.1;XP_005227385.1;XP_005227386.1;XP_005227387.1;XP_015316827.1	-2.15695	0.0660172	0.912268	2775	1228	1421	1034
513125	ATN1	atrophin 1	NP_001192677.1;XP_005207189.1;XP_005207191.1;XP_024847416.1;XP_024847417.1	1.83952	0.0659156	0.912268	3481	3022	2373	6984
513419	NADK	NAD kinase	NP_001029617.1;XP_005217128.1;XP_010811638.3;XP_015330629.2;XP_015330630.2;XP_024831960.1;XP_024831961.1;XP_024831962.1;XP_024831963.1;XP_024831964.1	-2.09941	0.0657801	0.912268	16919	11426	22530	10219
521073	TIMM9	translocase of inner mitochondrial membrane 9	NP_001039719.1;XP_010807645.1;XP_010807646.1	-2.12725	0.0656669	0.912268	1968	1558	1190	943
524624	PDE4C	phosphodiesterase 4C	NP_001179528.1;XP_005208563.1;XP_010804882.1	2.95106	0.0659429	0.912268	188	54	36	328
526535	SQLE	squalene epoxidase	NP_001091530.1;XP_024857365.1;XP_024857366.1;XP_024857367.1	1.86528	0.0660075	0.912268	1472	1917	1831	4250
539555	MARCKSL1	MARCKS like 1	NP_001069640.1	-2.46667	0.0654463	0.912268	14690	3429	6582	3995
540575	PTPRG	protein tyrosine phosphatase, receptor type G	NP_001069696.1;XP_024838712.1;XP_024838713.1;XP_024838714.1	1.79209	0.0656294	0.912268	2720	2043	2403	5444
618101	IQCA1	IQ motif containing with AAA domain 1	NP_001193476.1;XP_010802168.1;XP_010802169.1;XP_015322697.1	3.15286	0.0657482	0.912268	39	21	124	244
618177	SYT11	synaptotagmin 11	NP_001092641.1;XP_010801239.1;XP_024845509.1;XP_024845511.1	2.48428	0.0655813	0.912268	200	97	160	471
782776	LOC782776	elongation factor 1-alpha 1 pseudogene	.	1.79467	0.0655547	0.912268	30149	22926	25762	60021
100848191	LTBP4	latent transforming growth factor beta binding protein 4, transcript variant X1	XP_024834858.1;XP_024834859.1	1.87417	0.0659437	0.912268	17307	8541	8246	26416
104974541	LOC104974541	uncharacterized LOC104974541	.	-7.8759	0.0658047	0.912268	22	7	12	2
618056	SH3BP5	SH3 domain binding protein 5	NP_001193217.1	1.82352	0.0663894	0.915672	2613	2377	3039	6267
100140317	KIAA0754	KIAA0754 ortholog	NP_001193917.1	2.36165	0.0663226	0.915672	461	139	316	878
112447480	FBLL1	fibrillarin like 1	XP_024851069.1	-5.37379	0.066429	0.915672	26	35	14	6
504489	LONRF1	LON peptidase N-terminal domain and ring finger 1	XP_002698738.2	2.63494	0.0665191	0.916154	216	514	148	1056
540925	SCN3B	sodium voltage-gated channel beta subunit 3	NP_001039960.1	4.36208	0.0666335	0.91621	1	4	1	12
786512	LOC786512	protocadherin beta-17	XP_005209563.1	2.99643	0.066579	0.91621	16	40	24	108
516158	LYNX1	Ly6/neurotoxin 1	NP_001039686.1;XP_005215253.1	-2.20312	0.0667668	0.917285	2246	876	1857	928
280881	NTS	neurotensin	NP_776370.2	-10.6246	0.0672728	0.923472	100	159	4	11
282239	GABRB1	gamma-aminobutyric acid type A receptor beta1 subunit	NP_776969.1	3.33469	0.0676309	0.923807	4	4	3	16
511211	SPOCK1	SPARC (osteonectin), cwcv and kazal like domains proteoglycan 1	NP_001068968.1;XP_005209424.1;XP_024849863.1	2.87456	0.0675977	0.923807	112	191	50	455
524130	STARD9	StAR related lipid transfer domain containing 9, transcript variant X9	XP_024853958.1;XP_024853959.1;XP_024853960.1;XP_024853961.1;XP_024853962.1;XP_024853963.1;XP_024853964.1;XP_024853965.1;XP_024853966.1;XP_024853967.1;XP_024853968.1;XP_024853969.1	1.93608	0.0673573	0.923807	4042	1272	2204	5894
525937	GDA	guanine deaminase	NP_001179549.2;XP_010806182.1	-2.45055	0.0674795	0.923807	733	643	1053	423
539492	SIX2	SIX homeobox 2	NP_001192607.1;XP_005212711.1	3.31335	0.0675619	0.923807	9	11	2	32
100137840	DLG4	discs large MAGUK scaffold protein 4	NP_001178236.1;XP_010814189.2;XP_010814190.1;XP_015314086.1;XP_024835275.1;XP_024835276.1;XP_024835277.1;XP_024835278.1;XP_024835279.1	2.35526	0.0674344	0.923807	299	282	175	766
326576	SLC38A3	solute carrier family 38 member 3	NP_001035576.1;XP_024838177.1	2.61807	0.0677738	0.924099	75	76	130	316
347699	OAS1X	2',5'-oligoadenylate synthetase 1, 40/46kDa	NP_835209.1	-4.93853	0.067953	0.924099	183	27	150	29
506627	DKK3	dickkopf WNT signaling pathway inhibitor 3	NP_001093776.1	2.12075	0.0677351	0.924099	1481	891	398	2454
510860	LOC510860	C4b-binding protein alpha-like	NP_001068941.1	2.6443	0.068198	0.924099	64	61	50	199
523616	C1QTNF9	C1q and TNF related 9	NP_001069314.1	1.98347	0.0680849	0.924099	2249	795	856	3137
533184	TTYH2	tweety family member 2	NP_001099096.1	2.55473	0.0678278	0.924099	100	72	123	319
537536	SORCS1	sortilin-related VPS10 domain containing receptor 1	NP_001178136.2;XP_024841501.1;XP_024841503.1	2.86868	0.0679049	0.924099	12	8	12	39
539703	P2RY6	pyrimidinergic receptor P2Y6	NP_001179224.1;XP_005216249.1;XP_005216251.1;XP_010810963.1;XP_024831220.1	-4.52521	0.0682086	0.924099	47	41	19	10
100141038	CYTH1	cytohesin 1, transcript variant X8	XP_015314476.2;XP_024836769.1;XP_024836770.1;XP_024836771.1;XP_024836772.1;XP_024836773.1;XP_024836774.1;XP_024836775.1;XP_024836776.1;XP_024836777.1	1.89144	0.0680046	0.924099	2423	2564	1507	5323
104968455	GDF1	growth differentiation factor 1	XP_010804844.1	2.50443	0.0681715	0.924099	318	126	125	582
281581	YARS	tyrosyl-tRNA synthetase	NP_776645.1	-2.05248	0.0682795	0.924218	3487	2904	2132	1772
533445	ARNT2	aryl-hydrocarbon receptor nuclear translocator 2	NP_001193634.1;XP_024837636.1;XP_024837637.1;XP_024837638.1;XP_024837639.1;XP_024837640.1	2.89303	0.0683519	0.924218	54	29	15	118
534513	CCDC66	coiled-coil domain containing 66	NP_001179748.1;XP_005222928.2;XP_010816050.2;XP_010816051.2;XP_024838649.1;XP_024838650.1;XP_024838651.1	-2.08533	0.0683844	0.924218	1468	1103	1429	813
539895	NHS	Nance-Horan syndrome (congenital cataracts and dental anomalies)	NP_001192657.1;XP_005228454.1	2.68719	0.0685751	0.924747	93	35	51	197
101907353	LOC101907353	uncharacterized LOC101907353	.	-4.49439	0.0685905	0.924747	31	51	31	11
104968712	GFOD1	glucose-fructose oxidoreductase domain containing 1, transcript variant X1	XP_024839907.1;XP_024839908.1;XP_024839909.1	1.92287	0.0685711	0.924747	2909	907	1976	4522
525419	RBM20	RNA binding motif protein 20	NP_001179542.2;XP_005225801.2;XP_010818339.2	2.97785	0.068919	0.92767	29	6	18	64
618141	ZNF3	zinc finger protein 3	NP_001040079.1	-2.206	0.0688803	0.92767	1488	2219	1687	1077
516133	FGR	FGR proto-oncogene, Src family tyrosine kinase	NP_001092461.1;XP_005203207.1;XP_005203208.1;XP_005203209.1;XP_005203210.1;XP_005203212.1;XP_010800859.1;XP_010800861.1;XP_024857242.1	-2.36336	0.0689944	0.927933	1806	644	992	593
407110	IL13RA1	interleukin 13 receptor, alpha 1	NP_001193606.1	1.78949	0.0693246	0.931226	2991	2122	2098	5453
528655	PDK1	pyruvate dehydrogenase kinase 1	NP_001192886.1;XP_024831073.1;XP_024831077.1	1.82042	0.0693514	0.931226	3091	2527	2042	5943
281509	SVIL	supervillin	NP_776615.1;XP_024856031.1;XP_024856032.1;XP_024856033.1;XP_024856034.1;XP_024856035.1;XP_024856036.1;XP_024856037.1;XP_024856038.1;XP_024856039.1;XP_024856040.1;XP_024856041.1;XP_024856042.1;XP_024856043.1;XP_024856044.1;XP_024856045.1;XP_024856046.1;XP_024856047.1;XP_024856048.1;XP_024856049.1;XP_024856050.1;XP_024856051.1;XP_024856052.1;XP_024856053.1;XP_024856054.1;XP_024856055.1;XP_024856056…	1.77984	0.0694377	0.931631	2474	1712	1735	4447
517533	S1PR5	sphingosine-1-phosphate receptor 5	NP_001179404.1;XP_024849989.1;XP_024849990.1;XP_024849991.1;XP_024849992.1	-5.19951	0.0695547	0.932448	23	8	21	4
280994	ALPL	alkaline phosphatase, liver/bone/kidney	NP_789828.2;XP_015315483.1;XP_015315486.1;XP_015315487.1;XP_015315493.1;XP_024853997.1;XP_024853998.1;XP_024854000.1;XP_024854001.1	2.50527	0.0696763	0.932574	183	245	123	607
64986890	.	tRNA-Gln	.	-2.12379	0.0696296	0.932574	6450	5605	10068	4443
526844	DOLK	dolichol kinase	NP_001030442.2	-2.05909	0.0697888	0.932576	1670	1386	1378	918
616487	STAG2	stromal antigen 2	NP_001341589.1;NP_001341590.1;XP_024844021.1;XP_024844022.1;XP_024844023.1;XP_024844024.1;XP_024844025.1	1.78355	0.0697577	0.932576	2384	1879	2547	5161
506384	PARP16	poly(ADP-ribose) polymerase family member 16	NP_001076848.1;XP_024853116.1;XP_024853117.1;XP_024853118.1	1.8562	0.0699573	0.932665	1311	769	853	2276
514925	KLB	klotho beta	NP_001192255.1	1.87034	0.0699622	0.932665	11154	11629	18596	33290
788329	THRB	thyroid hormone receptor beta, transcript variant X5	XP_005226240.1;XP_005226243.1;XP_010818700.1;XP_015316394.1;XP_015316398.1;XP_024842206.1;XP_024842207.1;XP_024842208.1	1.98893	0.0699639	0.932665	809	1023	1829	3152
506467	TREM2	triggering receptor expressed on myeloid cells 2	NP_001073048.1;XP_015315279.1;XP_024839234.1	-4.28461	0.0700723	0.933361	60	128	192	39
510085	SLC16A3	solute carrier family 16 member 3	NP_001103450.1;XP_005221084.1;XP_010814763.1;XP_010814764.1;XP_024835656.1;XP_024835657.1;XP_024835658.1	2.64793	0.0702944	0.935569	206	322	92	732
107132967	LOC107132967	uncharacterized LOC107132967	.	1.86806	0.0703512	0.935575	1008	941	800	2205
281184	ASZ1	ankyrin repeat, SAM and basic leucine zipper domain containing 1	NP_776488.1;XP_024846213.1	-4.95649	0.0708014	0.936314	22	43	72	12
282141	ANGPT2	angiopoietin 2	NP_001092325.1	2.34215	0.0707868	0.936314	493	1754	691	3181
282638	P2RY2	purinergic receptor P2Y2	NP_001159997.1;XP_005216221.1;XP_010810952.1;XP_024830794.1;XP_024830795.1;XP_024830796.1;XP_024830797.1	-3.37773	0.070519	0.936314	1749	1777	295	491
505156	TMEM131L	transmembrane 131 like	NP_001070271.2;XP_024832828.1;XP_024832829.1	2.0115	0.0706512	0.936314	957	374	707	1682
513727	OVOL1	ovo like transcriptional repressor 1	NP_001074990.1;XP_015316753.1	3.17566	0.0705419	0.936314	7	4	6	23
519239	LANCL3	LanC like 3	NP_001193337.1	2.74724	0.0706228	0.936314	61	116	58	289
539499	SHISA6	shisa family member 6, transcript variant X1	XP_002695894.2;XP_024836561.1	2.63201	0.0707339	0.936314	120	41	97	278
100336619	SDK2	sidekick cell adhesion molecule 2, transcript variant X1	XP_024836859.1;XP_024836860.1	2.53193	0.0708923	0.936771	118	64	114	313
281410	PLP1	proteolipid protein 1	NP_776574.2;XP_005227899.1	2.83816	0.0718825	0.939257	26	56	36	150
408010	GARS	glycyl-tRNA synthetase	NP_001091035.1	-2.5078	0.0719713	0.939257	5086	6545	2178	2424
497015	TPM2	tropomyosin 2	NP_001010995.2;XP_005210124.1;XP_005210125.1;XP_005210126.1	1.85209	0.0717641	0.939257	2259	2484	1622	5117
507969	SLCO4A1	solute carrier organic anion transporter family member 4A1	NP_001179656.1;XP_005214670.2;XP_015329623.2	-4.37126	0.0712084	0.939257	333	1375	242	210
514214	CASP1	caspase 1, transcript variant X2	XP_002692967.2;XP_005215796.2;XP_024831465.1;XP_024831467.1;XP_024831468.1	-4.1358	0.0722573	0.939257	37	57	58	16
523154	GALE	UDP-galactose-4-epimerase	NP_001193137.1;XP_005203235.3;XP_005203236.3;XP_024857773.1	-2.46862	0.0721857	0.939257	2155	2097	761	877
523293	CCNJ	cyclin J	NP_001178401.1;XP_005225604.1;XP_005225605.1;XP_005225606.1;XP_024841403.1;XP_024841404.1;XP_024841405.1	-2.864	0.072268	0.939257	540	657	343	235
527162	TBC1D8	TBC1 domain family member 8	NP_001193071.1;XP_010808040.2;XP_010808041.2;XP_024854556.1;XP_024854557.1;XP_024854558.1;XP_024854559.1;XP_024854560.1	2.0736	0.0713166	0.939257	1299	355	714	1978
529171	SLC16A6	solute carrier family 16 member 6	NP_001179601.1	2.81225	0.0722539	0.939257	138	60	32	265
535077	GSN	gelsolin	NP_001029799.1;NP_001106755.1;XP_005210664.2;XP_005210665.1;XP_015328213.1;XP_024851609.1;XP_024851610.1;XP_024851611.1	1.79319	0.0716957	0.939257	24954	22872	20695	52696
537777	SEMA3A	semaphorin 3A	NP_001263630.1;XP_010802446.1;XP_010802447.1;XP_010802449.1;XP_015324279.1;XP_024846558.1;XP_024846560.1;XP_024846561.1	3.1182	0.0718884	0.939257	10	42	25	110
539739	KCND3	potassium voltage-gated channel subfamily D member 3	NP_001178307.1;XP_024845386.1	2.76472	0.0720307	0.939257	27	12	15	62
615535	ENPP1	ectonucleotide pyrophosphatase/phosphodiesterase 1	NP_001193141.1;XP_010806874.1	1.97653	0.0715887	0.939257	3879	4177	1846	8504
617677	EFCC1	EF-hand and coiled-coil domain containing 1	NP_001140164.1	2.75928	0.0718991	0.939257	157	34	67	284
786345	VSIG10L	V-set and immunoglobulin domain containing 10 like, transcript variant X2	XP_015313750.1;XP_024835034.1	-3.20797	0.0714785	0.939257	261	245	447	127
788634	LOC788634	BOLA class I histocompatibility antigen, alpha chain BL3-7-like	XP_024839671.1	-5.19398	0.0719972	0.939257	341	43	74	34
101902232	LOC101902232	proline-rich protein 13-like, transcript variant X2	XP_005227533.1;XP_010819679.1	-4.10039	0.0712794	0.939257	36	24	19	8
101908149	LOC101908149	uncharacterized LOC101908149, transcript variant X2	XP_024838020.1	-4.98114	0.0718668	0.939257	95	18	39	12
104973860	LOC104973860	uncharacterized LOC104973860, transcript variant X2	.	2.84198	0.0722342	0.939257	13	15	15	53
112443235	LOC112443235	.	.	3.42465	0.0714651	0.939257	54	3	39	130
112448850	LOC112448850	uncharacterized LOC112448850	.	-4.71779	0.0719553	0.939257	26	14	29	6
515784	CKAP4	cytoskeleton associated protein 4	XP_002687704.3	1.80724	0.0724821	0.941121	1556	898	1374	2893
527910	SKIL	SKI like proto-oncogene	NP_001192876.1;XP_005201741.1;XP_010799680.1;XP_024845581.1	-2.06242	0.0725246	0.941121	1402	1265	1570	879
526652	FLCN	folliculin	NP_001030440.1;XP_010814334.1;XP_010814335.1	1.85177	0.0727824	0.942257	1475	1636	1149	3424
538481	TET2	tet methylcytosine dioxygenase 2, transcript variant X1	XP_005207739.1;XP_010804239.1	1.77802	0.0727412	0.942257	1993	1463	2210	4265
767924	SMIM3	small integral membrane protein 3	NP_001231048.1;XP_015327793.1	1.82434	0.0726727	0.942257	5730	2833	3288	8949
618226	SFPQ	splicing factor proline and glutamine rich	NP_001193220.1;XP_005204919.1;XP_005204920.1;XP_010802017.1	-1.99996	0.0728937	0.942963	22216	19318	16097	12325
507340	ATG13	autophagy related 13	NP_001070280.1;XP_005216486.1;XP_005216487.1;XP_005216488.1;XP_005216489.1;XP_005216490.1;XP_005216491.1;XP_005216492.1;XP_005216493.1;XP_024830877.1;XP_024830878.1;XP_024830879.1	1.7923	0.0730763	0.944	3367	1960	3192	6389
514646	LPCAT2	lysophosphatidylcholine acyltransferase 2	NP_001192726.1;XP_015331224.1	2.69127	0.0732875	0.944	55	27	65	165
538291	INPP5B	inositol polyphosphate-5-phosphatase B, transcript variant X1	XP_002686512.2;XP_005204987.1;XP_010802104.1;XP_024845993.1	1.79178	0.0731963	0.944	1592	1158	1242	3027
540340	SYNPO2	synaptopodin 2	NP_001077220.1;XP_005207644.1	1.82875	0.0733717	0.944	1054	853	1100	2340
786191	HIC1	HIC ZBTB transcriptional repressor 1, transcript variant X1	XP_024836470.1;XP_024836471.1	1.87384	0.0731991	0.944	1055	830	722	2077
112447395	LOC112447395	uncharacterized LOC112447395	.	-5.7951	0.0733255	0.944	23	10	52	6
112448436	LOC112448436	uncharacterized LOC112448436	.	-5.6891	0.0732865	0.944	10	18	39	5
535858	VIPR1	vasoactive intestinal peptide receptor 1	NP_001075076.1	3.01038	0.0734591	0.944393	68	22	163	316
512652	SSH2	slingshot protein phosphatase 2, transcript variant X6	XP_002695723.3;XP_005220202.2;XP_005220204.2;XP_015314073.2;XP_015314075.2;XP_024836462.1	1.90076	0.0735576	0.944878	3136	1037	2535	5201
785820	ZNF280C	zinc finger protein 280C, transcript variant X7	XP_024844254.1;XP_024844255.1;XP_024844256.1;XP_024844257.1;XP_024844258.1;XP_024844259.1;XP_024844260.1;XP_024844261.1;XP_024844262.1	-2.93535	0.0736106	0.944878	415	985	577	304
507624	MAP4K3	mitogen-activated protein kinase kinase kinase kinase 3	NP_001178091.1;XP_005212646.2;XP_024854197.1;XP_024854198.1;XP_024854200.1;XP_024854201.1	1.7928	0.0741661	0.945402	2088	1699	1433	3987
508656	CD276	CD276 molecule, transcript variant X1	XP_002690541.1;XP_005211494.1;XP_024853707.1	1.80581	0.0739523	0.945402	1357	1040	1046	2639
509921	SKA3	spindle and kinetochore associated complex subunit 3	NP_001103537.2	-3.4023	0.0744252	0.945402	152	110	149	51
510378	TMEM161B	transmembrane protein 161B	NP_001192602.1;XP_024849839.1;XP_024849840.1;XP_024849841.1;XP_024849842.1;XP_024849843.1	-2.25387	0.0742746	0.945402	1313	980	765	575
510736	HEPH	hephaestin, transcript variant X1	XP_002700213.3;XP_005228323.1;XP_005228326.1;XP_005228327.1;XP_010820344.1;XP_010820345.1;XP_010820347.1;XP_015317213.1	2.97495	0.0743976	0.945402	22	14	61	122
510749	PANK3	pantothenate kinase 3	NP_001068931.1	2.26603	0.0744483	0.945402	1083	1322	4465	6686
533187	BBX	BBX, HMG-box containing	NP_001179688.1;XP_005201378.1;XP_005201379.1;XP_005201380.1;XP_005201386.1;XP_005201387.1;XP_015326622.1;XP_024845860.1;XP_024845868.1;XP_024845869.1;XP_024845872.1;XP_024845878.1;XP_024845884.1;XP_024845886.1;XP_024845890.1;XP_024845891.1	1.89987	0.073977	0.945402	1309	885	2067	3415
538151	KIAA1841	KIAA1841 ortholog, transcript variant X4	XP_002691317.3;XP_024855170.1;XP_024855171.1;XP_024855172.1	-4.05288	0.0743002	0.945402	54	28	36	12
540149	CYP4B1	cytochrome P450, family 4, subfamily B, polypeptide 1	NP_001069670.1	1.88468	0.074069	0.945402	1895	1654	951	3632
615514	LOC615514	glutathione S-transferase mu 1-like	NP_001077241.1;XP_024845478.1	3.17263	0.0743172	0.945402	7	5	22	46
100847289	CCDC180	coiled-coil domain containing 180, transcript variant X8	XP_015328035.2;XP_015328036.2;XP_015328037.2;XP_015328038.2;XP_015328040.2;XP_015328041.2;XP_015328042.2;XP_024851988.1	-5.24264	0.0740964	0.945402	113	17	144	21
101905219	LOC101905219	uncharacterized LOC101905219, transcript variant X1	.	-2.67721	0.0739987	0.945402	987	376	1393	425
101907255	LOC101907255	putative uncharacterized protein ZNRD1-AS1, transcript variant X2	XP_024841737.1	-4.03578	0.0737717	0.945402	45	33	47	13
107131351	LOC107131351	uncharacterized LOC107131351	.	-9.36089	0.0744024	0.945402	482	8	110	24
512898	DDA1	DET1 and DDB1 associated 1	NP_001015583.1	-2.28605	0.0746586	0.945903	1752	3123	1783	1299
528492	MPL	MPL proto-oncogene, thrombopoietin receptor	NP_001179592.1;XP_024845172.1;XP_024845173.1;XP_024845174.1;XP_024845175.1;XP_024845176.1	-4.37851	0.0746353	0.945903	29	17	49	9
782456	LOC782456	patched domain-containing protein 3	XP_015329449.1	-3.83515	0.0746519	0.945903	83	74	59	24
510956	RRS1	ribosome biogenesis regulator homolog	NP_001068949.1	-2.3929	0.0747884	0.946826	2152	2270	875	961
540451	EMILIN1	elastin microfibril interfacer 1	NP_001179363.1;XP_005213087.1	1.88106	0.0748497	0.94688	1306	1712	2431	4455
281848	IGF1R	insulin like growth factor 1 receptor	NP_001231541.1;XP_024837371.1;XP_024837372.1;XP_024837373.1;XP_024837374.1;XP_024837375.1	2.02266	0.0754568	0.947515	688	423	419	1297
282356	SLC2A1	solute carrier family 2 member 1	NP_777027.1	2.26964	0.0754498	0.947515	881	1484	359	2774
317707	HTR1B	5-hydroxytryptamine receptor 1B	XP_024852688.1	3.07387	0.0752675	0.947515	9	9	3	28
507667	EMP2	epithelial membrane protein 2	NP_001068792.1;XP_024840505.1	1.79823	0.0761171	0.947515	4868	2352	3732	8158
518435	SYNJ2	synaptojanin 2, transcript variant X4	XP_005211133.1;XP_010807022.1;XP_010807023.1;XP_010807024.1;XP_024852879.1;XP_024852880.1;XP_024852881.1;XP_024852882.1	2.03214	0.076133	0.947515	1721	594	2374	3922
521857	TRIB1	tribbles pseudokinase 1	NP_001094575.1;XP_015329906.1;XP_015329907.1	-2.34432	0.0761573	0.947515	4750	4592	1831	2057
526103	TNIP1	TNFAIP3 interacting protein 1	NP_001019725.2	1.86588	0.0756243	0.947515	5050	1830	3750	8110
526135	RBMS1	RNA binding motif single stranded interacting protein 1	NP_001030438.1;XP_005202493.1;XP_005202494.1;XP_005202495.1;XP_005202496.1;XP_005202497.1;XP_005202498.1;XP_010800283.1;XP_010800284.1;XP_024830850.1;XP_024830858.1;XP_024830865.1;XP_024830875.1	1.76669	0.0752749	0.947515	1819	1333	1842	3735
532789	PAWR	pro-apoptotic WT1 regulator	XP_024848157.1	2.09486	0.0759346	0.947515	717	380	322	1234
533883	KIAA1671	KIAA1671, transcript variant X2	XP_015331050.2;XP_015331051.2;XP_024833565.1	2.01729	0.0754167	0.947515	2560	709	902	3370
534869	KANK1	KN motif and ankyrin repeat domains 1, transcript variant X15	XP_002689675.2;XP_005210054.3;XP_010806160.2;XP_010806162.1;XP_010806163.2;XP_010806164.1;XP_010806165.1;XP_010806166.1;XP_024851909.1;XP_024851910.1;XP_024851911.1;XP_024851912.1;XP_024851913.1;XP_024851914.1;XP_024851915.1;XP_024851916.1;XP_024851917.1	1.84003	0.0757568	0.947515	968	1056	1283	2628
538493	INF2	inverted formin, FH2 and WH2 domain containing, transcript variant X3	XP_024837964.1;XP_024837965.1;XP_024837966.1	1.90163	0.0759176	0.947515	7709	2792	3456	10791
539313	UBE2H	ubiquitin conjugating enzyme E2 H	NP_001032703.1;XP_024846595.1	1.79868	0.0757937	0.947515	4294	3866	5257	10322
539570	SIK2	salt inducible kinase 2	NP_001179206.1;XP_024831217.1;XP_024831218.1;XP_024831219.1	-2.0061	0.0762119	0.947515	28157	29709	26370	18149
618360	DDIAS	DNA damage induced apoptosis suppressor, transcript variant X3	XP_002699101.2;XP_010819153.2;XP_010819154.2	-3.60412	0.0750817	0.947515	128	89	185	47
783765	TSPAN18	tetraspanin 18	NP_001074389.1;XP_024831332.1;XP_024831333.1;XP_024831334.1;XP_024831335.1;XP_024831336.1;XP_024831337.1;XP_024831338.1;XP_024831339.1	1.81	0.0760312	0.947515	3174	2113	3909	7014
100138434	LAMA2	laminin subunit alpha 2, transcript variant X1	XP_002690266.2;XP_024852752.1	1.98937	0.0758481	0.947515	2712	5456	3502	10396
100140850	ZNF831	zinc finger protein 831, transcript variant X1	XP_005214998.1;XP_024856921.1	-4.90282	0.0752333	0.947515	25	10	14	4
100297762	SERTM1	serine rich and transmembrane domain containing 1	NP_001289870.1;XP_024855545.1;XP_024855546.1	3.27873	0.0749745	0.947515	13	36	113	232
100847453	LOC100847453	uncharacterized LOC100847453, transcript variant X2	.	-4.04842	0.0760688	0.947515	47	38	78	17
100847608	CNTD1	cyclin N-terminal domain containing 1	XP_003587496.1	-4.77275	0.0757567	0.947515	14	13	19	4
104974403	LOC104974403	.	.	-8.90675	0.0759856	0.947515	81	4	12	4
107132398	LOC107132398	uncharacterized LOC107132398, transcript variant X1	.	-2.45413	0.0754789	0.947515	651	522	645	315
618289	LOC618289	zinc finger protein 11-like	XP_010813714.3	-3.2451	0.0763566	0.948604	231	145	212	76
537932	UBR3	ubiquitin protein ligase E3 component n-recognin 3 (putative), transcript variant X1	XP_005202447.1;XP_010800234.1;XP_010800235.1;XP_010800236.1;XP_010800237.1;XP_024836002.1;XP_024836014.1	1.83044	0.0764865	0.949507	2359	2295	3619	6495
282378	STXBP1	syntaxin binding protein 1	NP_777044.1;XP_005213231.1	2.00432	0.0766147	0.949939	490	487	692	1437
514076	CFB	complement factor B	NP_001035616.1	2.01494	0.0766356	0.949939	788	379	464	1359
507675	SDAD1	SDA1 domain containing 1	NP_001095959.1	-2.27198	0.0767292	0.950389	1430	1195	733	631
614876	LMO2	LIM domain only 2	NP_001069820.1;XP_005216448.1;XP_005216449.1;XP_024831298.1	1.86794	0.0773736	0.957656	2118	970	949	3104
507579	TDP2	tyrosyl-DNA phosphodiesterase 2	NP_001098811.1;XP_024839246.1	-2.37902	0.0776557	0.958693	984	496	733	386
527518	CYB561D1	cytochrome b561 family member D1	NP_001098868.1;XP_024845168.1	-3.04537	0.0776679	0.958693	493	208	293	134
614154	PER3	period circadian regulator 3	XP_024832327.1	-2.91372	0.077534	0.958693	475	228	484	169
101902904	LOC101902904	uncharacterized LOC101902904	.	-5.06884	0.0776882	0.958693	8	15	13	3
532314	ZNF275	zinc finger protein 275, transcript variant X2	XP_010819878.1;XP_015317012.1;XP_015317013.1;XP_015317014.1;XP_024844147.1	1.80935	0.0779492	0.96078	1342	1497	1349	3284
781710	LOC781710	guanylate-binding protein 2, transcript variant X2	XP_024845852.1;XP_024845853.1	-6.11936	0.077973	0.96078	28	3	17	3
528834	CIDEB	cell death-inducing DFFA-like effector b	NP_001029739.1;XP_024853348.1;XP_024853349.1	2.73941	0.078038	0.960868	21	33	41	114
281572	VEGFA	vascular endothelial growth factor A	NP_001303884.1;NP_001303885.1;NP_001303921.1;NP_001303922.1;NP_776641.1	1.81067	0.0784963	0.962179	17713	14918	10349	33239
407229	ADAM12	ADAM metallopeptidase domain 12	NP_001001156.1	2.66061	0.0783125	0.962179	50	58	124	266
515109	TIMM8A	translocase of inner mitochondrial membrane 8A	NP_001029652.1	-1.98805	0.0783248	0.962179	3981	3582	2996	2276
518756	RGMA	repulsive guidance molecule BMP co-receptor a	XP_002696554.2	2.13541	0.0785581	0.962179	651	216	558	1243
528723	S100Z	S100 calcium binding protein Z	NP_001179595.1;XP_024853346.1;XP_024853347.1	-3.93644	0.0785318	0.962179	57	93	139	32
534500	NRCAM	neuronal cell adhesion molecule	NP_001193491.1;XP_005205483.2;XP_005205484.2;XP_005205486.2;XP_005205487.2;XP_010802509.2;XP_010802514.2;XP_010802517.2;XP_015324687.2;XP_015324690.2;XP_015324695.2;XP_015324696.2;XP_015324697.2;XP_015324699.2;XP_015324700.2;XP_015324701.2;XP_024846527.1;XP_024846528.1;XP_024846530.1	-3.88412	0.0786699	0.962179	32	20	23	8
615296	CERS1	ceramide synthase 1	NP_001076983.1;XP_005208528.1;XP_010804839.1	2.15683	0.0786149	0.962179	394	215	315	831
782954	LOC782954	.	.	1.91654	0.0782924	0.962179	983	1100	635	2265
783235	IRX1	iroquois homeobox 1	XP_002696496.1	3.36632	0.0787237	0.962179	4	32	17	83
785086	CREB3L2	cAMP responsive element binding protein 3 like 2	NP_001096003.1	2.0532	0.0784315	0.962179	496	339	716	1344
783680	LOC783680	beta-2-microglobulin	XP_002691165.1	-2.07279	0.0789931	0.964762	22723	23754	14767	12792
506833	DMRT3	doublesex and mab-3 related transcription factor 3	XP_002689673.4	2.94154	0.0791411	0.965445	34	65	18	155
536020	CACHD1	cache domain containing 1	XP_002686374.3	1.86674	0.0791653	0.965445	938	600	845	1870
512863	LOC512863	sialic acid-binding Ig-like lectin 14, transcript variant X3	XP_003587353.2;XP_024834557.1;XP_024834558.1	-4.8144	0.0792962	0.966331	22	22	70	10
534389	OTULINL	OTU deubiquitinase with linear linkage specificity like	NP_001095641.1;XP_010815149.1;XP_024837097.1	2.28004	0.0794179	0.967105	300	383	191	874
100336282	LOC100336282	uncharacterized LOC100336282	XP_002707936.4	2.68215	0.0795137	0.967563	33	26	18	88
532406	GIGYF1	GRB10 interacting GYF protein 1	NP_001192927.1;XP_015315961.1;XP_015315962.1;XP_015315963.1;XP_015315964.1;XP_015315966.1;XP_024840735.1;XP_024840736.1;XP_024840737.1;XP_024840738.1;XP_024840739.1	1.76184	0.0796374	0.96765	4868	3019	3399	8339
540313	ETS1	ETS proto-oncogene 1, transcription factor	NP_001092576.1;XP_005226882.1;XP_005226883.1;XP_024843032.1;XP_024843033.1;XP_024843034.1;XP_024843036.1	1.79827	0.0796137	0.96765	13680	9975	7616	23802
101906009	LOC101906009	uncharacterized protein CXorf21 homolog, transcript variant X1	XP_005227992.1;XP_010820090.1;XP_024844614.1	2.64378	0.0797562	0.968385	22	17	33	81
280737	BTC	betacellulin	NP_776321.2	-2.46654	0.0806469	0.968579	1515	2433	870	871
504305	IMPDH1	inosine monophosphate dehydrogenase 1	NP_001071309.1;XP_010802758.1	1.88167	0.080576	0.968579	1296	626	1578	2738
506127	SKI	SKI proto-oncogene	XP_010811732.2	1.79312	0.0799543	0.968579	4499	2055	2934	7020
510037	RNF122	ring finger protein 122	NP_001095390.1;XP_005226102.1	2.81337	0.0799667	0.968579	107	535	143	1040
511802	CDK19	cyclin dependent kinase 19	NP_001192636.1;XP_005210835.1;XP_024852289.1;XP_024852290.1	1.90797	0.0803563	0.968579	885	498	981	1886
511957	TDH	L-threonine dehydrogenase	NP_001039569.1;XP_005209886.1	-4.58186	0.0801171	0.968579	19	11	15	4
533049	BOLA	non-classical MHC class I antigen, transcript variant X1	XP_002697375.1;XP_005223758.1;XP_024839906.1	3.00661	0.0805511	0.968579	643	533	6178	9369
537451	GYS2	glycogen synthase 2	NP_001179834.1	-4.0009	0.0798644	0.968579	170	339	103	69
540003	IGSF11	immunoglobulin superfamily member 11	NP_001070389.1;XP_024846978.1;XP_024846979.1	2.7367	0.0804831	0.968579	14	22	18	65
541048	GLCCI1	glucocorticoid induced 1, transcript variant X1	XP_024846758.1;XP_024846759.1	-2.26468	0.0800065	0.968579	2790	5012	6143	2714
613671	EGFL7	EGF like domain multiple 7	NP_001071506.1;XP_024854874.1;XP_024854875.1;XP_024854876.1;XP_024854878.1;XP_024854879.1;XP_024854880.1;XP_024854881.1;XP_024854882.1	1.84545	0.0805943	0.968579	9337	5321	4007	14354
614084	PAPLN	papilin, proteoglycan like sulfated glycoprotein, transcript variant X4	XP_024853897.1;XP_024853898.1;XP_024853899.1;XP_024853900.1;XP_024853901.1	2.50916	0.0801994	0.968579	83	56	114	268
616023	PCDH20	protocadherin 20	NP_001193160.1	2.70642	0.0803515	0.968579	26	46	33	126
100296050	ZNF543	zinc finger protein 543, transcript variant X4	XP_005219868.1	-2.0277	0.08041	0.968579	2148	1578	1264	1042
112444655	LOC112444655	small nucleolar RNA U3	.	3.72356	0.0803875	0.968579	4	3	1	13
112449547	LOC112449547	uncharacterized LOC112449547	.	-3.66008	0.080721	0.968768	88	47	68	23
530263	RFFL	ring finger and FYVE like domain containing E3 ubiquitin protein ligase, transcript variant X6	XP_005220109.1;XP_005220111.1;XP_010814095.1;XP_015314037.1;XP_024836414.1;XP_024836415.1;XP_024836417.1	-2.15651	0.0808099	0.969135	1028	984	1347	668
617678	PALLD	palladin, cytoskeletal associated protein, transcript variant X3	XP_002689489.3;XP_005209841.1;XP_010805970.1;XP_010805971.1;XP_010805972.1	1.79053	0.0809064	0.96937	6992	5934	4524	13348
777690	LRRC17	leucine rich repeat containing 17	NP_001071618.1	3.09312	0.0809462	0.96937	58	9	94	203
281408	PLAU	plasminogen activator, urokinase	NP_776572.1;XP_005226381.1;XP_024842285.1;XP_024842286.1;XP_024842287.1;XP_024842289.1	-2.24316	0.0811987	0.969598	1079	1380	898	655
281611	AKAP4	A-kinase anchoring protein 4	NP_776660.1	-7.02397	0.0811912	0.969598	453	440	17	56
514170	CSTB	cystatin B (stefin B)	NP_001093832.1	-3.829	0.0810871	0.969598	123	442	309	104
514352	TBX19	T-box 19	NP_001069131.1;XP_005203445.1;XP_010801007.1;XP_010801009.1;XP_010801010.1	2.6221	0.0810592	0.969598	23	14	20	63
102723303	RN7SL1	RNA, 7SL, cytoplasmic 1	.	-4.66642	0.0812814	0.969888	117	46	22	16
104974899	LOC104974899	uncharacterized LOC104974899	.	-5.1285	0.081556	0.972465	23	9	7	3
537248	PXYLP1	2-phosphoxylose phosphatase 1, transcript variant X5	XP_024851837.1;XP_024851844.1;XP_024851849.1;XP_024851856.1;XP_024851867.1	2.35621	0.0817116	0.973623	203	138	128	466
519845	TOX2	TOX high mobility group box family member 2	NP_001193617.1;NP_001193618.1;XP_024856361.1;XP_024856362.1;XP_024856363.1;XP_024856364.1;XP_024856365.1;XP_024856366.1;XP_024856367.1;XP_024856368.1	2.98374	0.0818521	0.974598	19	14	4	47
540633	KDM5B	lysine demethylase 5B, transcript variant X2	XP_024832344.1;XP_024832345.1;XP_024832346.1	1.72739	0.0819584	0.975164	2393	1678	2052	4467
282173	CDK5R1	cyclin dependent kinase 5 regulatory subunit 1	NP_776937.2	-4.34289	0.0821106	0.975486	30	22	21	7
404129	DGAT2	diacylglycerol O-acyltransferase 2	NP_991362.2	-2.13709	0.0826505	0.975486	87550	116592	170447	76210
506037	UNC5A	unc-5 netrin receptor A, transcript variant X2	XP_002689058.2;XP_005209218.1	2.57516	0.082701	0.975486	40	51	48	156
509992	ZNF608	zinc finger protein 608	NP_001193235.2;XP_005209161.1;XP_005209163.1;XP_005209164.1	2.03296	0.0826452	0.975486	1099	323	1081	2074
510781	JOSD1	Josephin domain containing 1	NP_001014898.1;XP_005207376.1;XP_005207377.1;XP_024847385.1	1.85851	0.0828664	0.975486	1548	1679	963	3380
514777	BUB1	BUB1 mitotic checkpoint serine/threonine kinase	NP_001095481.1;XP_005212373.1;XP_024854346.1;XP_024854347.1	3.09084	0.082639	0.975486	14	20	4	52
533107	FADS1	fatty acid desaturase 1, transcript variant X4	XP_002699331.1;XP_005227018.1;XP_005227019.1;XP_024843241.1	2.2247	0.0823093	0.975486	284	388	881	1495
534450	LRP5	LDL receptor related protein 5, transcript variant X3	XP_024843351.1;XP_024843353.1;XP_024843354.1;XP_024843355.1;XP_024843356.1;XP_024843357.1	1.7834	0.08256	0.975486	4144	2009	3550	7175
537659	TTC28	tetratricopeptide repeat domain 28, transcript variant X4	XP_024833573.1;XP_024833574.1;XP_024833575.1;XP_024833576.1	1.91836	0.0826006	0.975486	1645	1044	3030	4618
768024	MGC137036	uncharacterized protein MGC137036	NP_001070551.1;XP_024839523.1	-6.73252	0.082758	0.975486	129	20	10	9
3283889	CYTB	cytochrome b	YP_209217.1	-2.14741	0.0822467	0.975486	1963398	1728887	3740010	1475963
100139363	LOC100139363	protein transport protein Sec24A-like	XP_024846754.1	3.63686	0.0828323	0.975486	1	3	4	13
100300115	LOC100300115	phytanoyl-CoA dioxygenase, peroxisomal-like	XP_024856765.1	2.40637	0.0822862	0.975486	132	82	140	358
100848507	LOC100848507	uncharacterized LOC100848507	.	2.60968	0.082562	0.975486	47	47	99	216
104969981	LOC104969981	uncharacterized LOC104969981, transcript variant X1	.	-2.49829	0.0826839	0.975486	599	561	493	284
508176	TMEM82	transmembrane protein 82	XP_002694187.1	-3.7782	0.0834702	0.981898	361	239	84	76
286866	TRPC3	transient receptor potential cation channel subfamily C member 3	NP_001098430.1;XP_005217671.1;XP_010812090.1;XP_010812091.1;XP_024832801.1	2.81308	0.0838205	0.982091	19	6	7	37
518117	ATP2A1	ATPase sarcoplasmic/endoplasmic reticulum Ca2+ transporting 1	NP_001069235.1;XP_024840649.1	-3.40655	0.0838179	0.982091	243	117	103	56
523101	SOWAHD	sosondowah ankyrin repeat domain family member D	XP_005227500.1	-3.95772	0.0838353	0.982091	25	33	34	10
101902671	XG	Xg glycoprotein (Xg blood group), transcript variant X13	XP_005228541.1;XP_010820542.1;XP_010820543.1;XP_010820544.1;XP_010820545.1;XP_010820546.1;XP_010820547.1;XP_010820548.1;XP_010820549.1;XP_024844637.1;XP_024844638.1;XP_024844639.1;XP_024844640.1;XP_024844641.1;XP_024844642.1;XP_024844643.1	2.1421	0.0837659	0.982091	288	286	318	822
101907137	LOC101907137	putative uncharacterized protein ZNRD1-AS1, transcript variant X2	XP_024839806.1	-4.71575	0.0838414	0.982091	105	16	81	17
112446726	LOC112446726	apolipoprotein L3-like	XP_024848313.1	3.86754	0.0837395	0.982091	7	67	6	150
280817	HK1	hexokinase 1	NP_001012686.1;XP_010818827.1;XP_024842269.1	1.75222	0.0842245	0.982422	2604	1762	1546	4365
512254	MEF2C	myocyte enhancer factor 2C	NP_001039578.1;XP_024849896.1;XP_024849897.1;XP_024849898.1;XP_024849899.1;XP_024849900.1;XP_024849901.1;XP_024849902.1;XP_024849903.1;XP_024849904.1;XP_024849905.1;XP_024849906.1;XP_024849907.1;XP_024849908.1;XP_024849909.1;XP_024849910.1;XP_024849911.1	1.93772	0.0841131	0.982422	2243	639	2050	3886
519803	AMPD3	adenosine monophosphate deaminase 3	XP_024831574.1	2.3388	0.0840799	0.982422	246	176	127	543
526444	CASC1	cancer susceptibility 1	NP_001039747.1;XP_024847587.1;XP_024847588.1;XP_024847589.1;XP_024847590.1;XP_024847592.1	2.88668	0.0841757	0.982422	16	3	9	33
539430	OSR1	odd-skipped related transciption factor 1	NP_001070384.2	2.47152	0.0840477	0.982422	126	123	70	340
768084	ZSCAN12	zinc finger and SCAN domain containing 12	NP_001070606.1;XP_024839525.1	-2.84827	0.0839352	0.982422	392	243	444	159
617530	CEBPG	CCAAT enhancer binding protein gamma	NP_001029973.1;XP_010813108.1;XP_024834291.1	-2.07748	0.0843191	0.982835	2939	2940	1638	1563
529760	ADORA2B	adenosine A2b receptor	NP_001069393.1;XP_024836004.1	2.22592	0.0844622	0.983813	332	306	186	788
508347	IFI44L	interferon induced protein 44 like	XP_003585939.1	-4.29008	0.0845988	0.984024	227	38	237	47
112449283	PET117	PET117 homolog	XP_024856799.1	2.66116	0.0845602	0.984024	27	36	21	98
511901	H1FX	H1 histone family, member X	XP_002697189.1	1.72945	0.0846648	0.984102	1941	1717	1982	4171
504797	TRERF1	transcriptional regulating factor 1, transcript variant X10	XP_005223596.1;XP_005223604.1;XP_005223605.1;XP_005223606.1;XP_005223607.1;XP_010816554.1;XP_010816556.1;XP_010816557.1;XP_010816558.1;XP_010816559.1;XP_024839729.1;XP_024839730.1;XP_024839731.1;XP_024839732.1;XP_024839733.1;XP_024839734.1;XP_024839735.1;XP_024839736.1;XP_024839737.1;XP_024839738.1	2.50579	0.0847442	0.984336	193	55	182	439
532690	OSBPL5	oxysterol binding protein like 5, transcript variant X2	XP_005227447.1;XP_015316880.1;XP_024843167.1	1.90846	0.0850399	0.986391	1062	449	764	1787
784058	LOC784058	dynein light chain 1, cytoplasmic	XP_010804565.1	-2.02558	0.0850249	0.986391	1847	1393	1116	912
282407	B4GALT5	beta-1,4-galactosyltransferase 5, transcript variant X2	XP_024857094.1;XP_024857095.1	1.81624	0.0853562	0.987991	1905	1086	914	2957
510978	PMM2	phosphomannomutase 2	NP_001030267.1;XP_005224481.1	-1.97272	0.0852879	0.987991	4490	4583	3854	2828
789409	PRPSAP1	phosphoribosyl pyrophosphate synthetase associated protein 1	NP_001070325.1	1.77354	0.0853558	0.987991	2162	2118	1511	4426
539813	KCNG1	potassium voltage-gated channel modifier subfamily G member 1	NP_001192648.1;XP_005214875.1	2.72082	0.0854291	0.988146	16	17	12	53
281534	TLR2	toll like receptor 2	NP_776622.1;XP_005217503.1;XP_005217504.1;XP_015330814.1;XP_015330815.1;XP_024832770.1;XP_024832771.1	-2.94402	0.0857056	0.989845	266	303	329	132
507138	IFI27	putative ISG12(a) protein	NP_001033139.1;XP_024837433.1;XP_024837434.1;XP_024837435.1;XP_024837436.1;XP_024837437.1;XP_024837438.1;XP_024837439.1;XP_024837440.1;XP_024837441.1	-4.9209	0.0858672	0.989845	145	38	378	47
509606	PODN	podocan	NP_001179156.1;XP_005204595.1;XP_024842879.1;XP_024842886.1	2.23798	0.08588	0.989845	1097	2952	782	4973
510238	PPM1M	protein phosphatase, Mg2+/Mn2+ dependent 1M	XP_010816136.2	2.18086	0.0856694	0.989845	1786	4254	1237	7248
617590	SRRM3	serine/arginine repetitive matrix 3	XP_024840965.1	2.87102	0.0858084	0.989845	8	15	10	42
100336730	MEF2D	myocyte enhancer factor 2D	NP_001192107.1;XP_005203659.1;XP_005203660.1;XP_005203662.1;XP_010801171.1;XP_024840147.1;XP_024840156.1	1.76419	0.0859335	0.989845	3119	2538	2027	5776
107131675	LOC107131675	uncharacterized LOC107131675	.	-4.06203	0.0860223	0.99018	122	46	33	20
505671	RFTN2	raftlin family member 2	NP_001091455.1;XP_005202665.1;XP_005202668.1;XP_010800471.1;XP_024855526.1;XP_024855528.1	2.17065	0.0861987	0.990278	819	189	722	1517
507041	PRKCE	protein kinase C epsilon	NP_001104590.1;XP_005212638.1;XP_024854178.1;XP_024854179.1	1.8822	0.0862096	0.990278	724	680	1154	2061
530930	RHOBTB3	Rho related BTB domain containing 3, transcript variant X3	XP_002689442.1;XP_015327853.1;XP_024851096.1	1.73052	0.0862067	0.990278	4279	3139	3680	8131
281231	HRH1	histamine receptor H1	NP_776508.2;XP_010816179.1;XP_024838139.1;XP_024838140.1	2.0504	0.0864389	0.990855	746	572	308	1416
534816	STIM1	stromal interaction molecule 1	NP_001030486.1;XP_005216245.1;XP_010810962.1;XP_024831157.1;XP_024831158.1;XP_024831160.1	1.72437	0.0864057	0.990855	2329	2065	2105	4795
112442039	LOC112442039	.	.	-5.0984	0.0864326	0.990855	19	30	10	5
525795	AGRN	agrin, transcript variant X1	XP_002694239.1;XP_005217262.1;XP_005217263.1;XP_024832592.1	1.77371	0.0866258	0.991977	1318	790	1158	2427
104972026	LOC104972026	uncharacterized LOC104972026, transcript variant X2	.	-3.56349	0.0866562	0.991977	83	55	66	24
531367	NXN	nucleoredoxin	NP_001095606.1	1.91595	0.0867698	0.992594	868	517	498	1509
104971510	LOC104971510	uncharacterized LOC104971510	XP_024845591.1	-4.28462	0.086863	0.992976	70	26	21	11
616063	LOC616063	myeloid-associated differentiation marker, transcript variant X2	XP_005221840.2;XP_024838070.1	1.99745	0.0870079	0.993948	3592	725	2260	5249
613570	LOC613570	hydroxyacyl-CoA dehydrogenase pseudogene	.	-6.02653	0.0874579	0.998403	38	27	236	21
616730	KLF11	Kruppel like factor 11	NP_001177230.1;XP_005213115.1;XP_005213117.1	-2.29929	0.0875796	0.998423	1271	1731	770	723
781280	LOC781280	.	.	-6.59915	0.08758	0.998423	7	33	66	7
505707	FAM78B	family with sequence similarity 78, member B	NP_001193516.1;XP_024841892.1;XP_024841894.1	2.09756	0.0877014	0.998791	632	217	651	1290
101906324	LOC101906324	uncharacterized LOC101906324, transcript variant X1	.	-4.30487	0.0877324	0.998791	22	50	35	11
512796	NFASC	neurofascin, transcript variant X2	XP_005216770.2;XP_024832401.1;XP_024832402.1;XP_024832403.1;XP_024832404.1;XP_024832405.1;XP_024832406.1;XP_024832407.1;XP_024832408.1;XP_024832409.1;XP_024832410.1;XP_024832411.1;XP_024832412.1;XP_024832413.1;XP_024832414.1;XP_024832415.1;XP_024832416.1;XP_024832417.1;XP_024832418.1;XP_024832419.1;XP_024832420.1	2.68627	0.0880994	0.9989	35	16	56	120
519558	MINK1	misshapen like kinase 1	NP_001092846.1;XP_024835908.1;XP_024835909.1;XP_024835910.1;XP_024835911.1;XP_024835912.1;XP_024835913.1;XP_024835914.1;XP_024835915.1;XP_024835916.1;XP_024835917.1;XP_024835918.1;XP_024835919.1;XP_024835920.1;XP_024835921.1;XP_024835922.1;XP_024835923.1;XP_024835924.1;XP_024835925.1;XP_024835926.1;XP_024835927.1;XP_024835928.1;XP_024835929.1;XP_024835930.1;XP_024835931.1;XP_024835932.1;XP_024835…	1.80956	0.0881029	0.9989	4432	1674	2494	6355
522763	LOC522763	uncharacterized LOC522763	NP_001095539.1;XP_005221787.1;XP_024837565.1	-4.87487	0.0880208	0.9989	17	5	15	3
538490	RASSF7	Ras association domain family member 7	NP_001069573.1;XP_015316849.1	2.46234	0.0879872	0.9989	138	55	157	356
614717	B3GNT9	UDP-GlcNAc:betaGal beta-1,3-N-acetylglucosaminyltransferase 9	NP_001069810.1;XP_024834256.1	2.38107	0.0878127	0.9989	116	90	154	364
100297600	MANSC4	MANSC domain containing 4, transcript variant X1	XP_010803692.1;XP_024848357.1	2.77975	0.0880424	0.9989	13	5	13	36
280675	AR	androgen receptor	NP_001231056.1;XP_024843496.1	1.92527	0.349457	1	108	19	540	534
280678	C4A	complement component 4A	NP_001159957.1;XP_024839139.1;XP_024839140.1	-2.14232	0.153053	1	9099	2700	13574	4860
280682	CS	citrate synthase	NP_001038186.1;XP_010803417.1	1.16544	0.628501	1	36059	36230	53698	63092
280685	F2	coagulation factor II, thrombin	NP_776302.1;XP_005216458.2	-1.63563	0.54713	1	102	52	32	47
280687	F5	coagulation factor V	NP_776304.1	-2.62698	0.242927	1	43	68	162	45
280692	HP	haptoglobin	NP_001035560.1	1.28027	0.629677	1	266	339	59	375
280695	MB	myoglobin	NP_776306.1	1.28308	0.582362	1	216	295	225	414
280701	PPA1	pyrophosphatase (inorganic) 1	NP_001068586.1	-1.28074	0.545336	1	3176	1826	1623	2158
280705	TF	transferrin	NP_803450.2	-4.11909	0.159669	1	14	7	39	6
280706	TG	thyroglobulin	NP_776308.1;XP_024857169.1	-2.91358	0.250338	1	16	6	7	4
280707	TH	tyrosine hydroxylase	NP_776309.1;XP_015316815.1;XP_024842736.1	2.0352	0.276986	1	6	27	13	43
280710	TNK2	tyrosine kinase non receptor 2	NP_776310.2;XP_010799458.1;XP_010799459.1;XP_010799461.1;XP_010799462.1;XP_010799463.1;XP_010799464.1;XP_015326899.1;XP_015326905.1;XP_024836873.1;XP_024837781.1;XP_024838899.1;XP_024839469.1	-1.25219	0.593003	1	3681	1448	2866	2621
280712	ADA	adenosine deaminase	NP_776312.1;XP_024856023.1;XP_024856024.1	-2.01584	0.167582	1	5985	1395	1851	1817
280713	ADM	adrenomedullin	NP_776313.1;XP_005215950.1;XP_015330126.1;XP_024830740.1;XP_024830741.1	1.42821	0.351173	1	14617	7218	4177	15321
280714	AHR	aryl hydrocarbon receptor	NP_001192955.1	1.39312	0.471689	1	717	153	587	817
280715	AK1	adenylate kinase 1	NP_001013600.1;XP_005213229.1;XP_015329081.2;XP_024854025.1;XP_024854026.1	1.14417	0.653017	1	4163	3082	3042	4986
280716	AK2	adenylate kinase 2	NP_776314.1;XP_005202939.1;XP_024853981.1	-1.00247	0.957873	1	13537	15859	15138	19294
280718	AMH	anti-Mullerian hormone	NP_776315.1	-1.64507	0.550263	1	167	98	39	77
280719	AMT	aminomethyltransferase	NP_803451.1	-1.04641	0.956069	1	3039	1086	2090	2425
280720	BRB	brain ribonuclease	NP_776316.1;XP_024852994.1	-1.76641	0.220532	1	1104	1868	2457	1350
280726	ASS1	argininosuccinate synthase 1	NP_776317.1	1.01164	0.917863	1	1844	2210	593	2062
280730	BAX	BCL2 associated X, apoptosis regulator	NP_776319.1;XP_010813291.1;XP_015313626.1	-1.16074	0.824818	1	552	418	327	474
280734	BPI	bactericidal permeability increasing protein	NP_776320.1;XP_024856025.1;XP_024856026.1	-1.07826	1	1	55	117	272	180
280740	CA2	carbonic anhydrase II	NP_848667.1	-1.97493	0.113992	1	2038	1412	3332	1450
280741	CA4	carbonic anhydrase 4	NP_776322.1;XP_005220030.1;XP_024835300.1	2.01861	0.149123	1	5159	1654	645	6023
280745	CD5	CD5 molecule	NP_776324.1	-1.40271	0.755961	1	7	14	11	10
280746	CD9	CD9 molecule	NP_776325.1	-1.89576	0.222967	1	6793	4712	1601	2916
280752	CNP	2',3'-cyclic nucleotide 3' phosphodiesterase	NP_851336.1;XP_005220718.1;XP_005220719.1;XP_010814515.1;XP_024835301.1	1.04564	0.857218	1	4397	4201	7591	7249
280763	DDO	D-aspartate oxidase	NP_776333.1	1.46264	0.282286	1	994	760	806	1589
280789	F12	coagulation factor XII	NP_001068587.1;XP_024849584.1	-1.84932	0.473041	1	16	16	7	9
280792	FGG	fibrinogen gamma chain	NP_776336.1;XP_005217490.1	1.06449	0.869869	1	21	29	74	57
280796	FUS	FUS RNA binding protein	NP_776337.1;XP_005224884.2;XP_010817686.1	-1.59456	0.213801	1	12057	9606	11613	8874
280798	GAA	glucosidase alpha, acid	NP_776338.1;XP_005221192.1;XP_005221193.1;XP_010814808.1;XP_024835302.1	-1.01668	0.988027	1	2066	1035	1242	1770
280799	GAL	galanin and GMAP prepropeptide	NP_776339.1	-3.81159	0.221497	1	74	27	4	11
280801	GAT	glycine-N-acyltransferase-like	NP_803452.1;XP_024830742.1;XP_024830743.1;XP_024830744.1;XP_024830745.1;XP_024830746.1	3.50571	0.112039	1	35	9	321	537
280805	GHR	growth hormone receptor	NP_788781.1	1.25504	0.473397	1	1886	1443	2195	2941
280808	GPI	glucose-6-phosphate isomerase	NP_001035561.1	1.05409	0.835409	1	23710	25160	24989	33634
280812	GYG1	glycogenin 1	NP_001039332.1	-1.12131	0.802097	1	2924	1583	3342	2922
280813	HBB	hemoglobin, beta	NP_776342.1	2.24592	0.101926	1	995	420	169	1450
280814	HCK	HCK proto-oncogene, Src family tyrosine kinase	NP_001032218.2;NP_001103664.1	-2.15643	0.252891	1	165	239	338	150
280815	NPC2	NPC intracellular cholesterol transporter 2	NP_776343.1;XP_005211977.3	1.03537	0.875189	1	3176	2997	3058	4103
280821	JCHAIN	joining chain of multimeric IgA and IgM	NP_786967.1	-1.65498	0.540661	1	83	29	117	57
280826	IL6	interleukin 6	NP_776348.1	-14.9694	0.118651	1	15	288	2	10
280828	CXCL8	C-X-C motif chemokine ligand 8	NP_776350.1	2.12859	0.308968	1	17	59	3	79
280832	KIT	v-kit Hardy-Zuckerman 4 feline sarcoma viral oncogene homolog	NP_001159956.1;XP_005207994.2	1.9055	0.244666	1	374	1676	4298	5338
280834	EVC2	EvC ciliary complex subunit 2	NP_776352.1;XP_024848740.1;XP_024848741.1;XP_024848742.1;XP_024848743.1	1.78232	0.232211	1	243	130	182	412
280836	LEP	leptin	NP_776353.2;XP_010802755.1;XP_010802757.1	1.39234	0.495782	1	2943	643	6437	5732
280840	LIF	LIF, interleukin 6 family cytokine	NP_776356.1;XP_005218077.1;XP_015331027.1;XP_024832765.1	-1.11311	0.963947	1	34	24	50	41
280843	LPL	lipoprotein lipase	NP_001068588.1	1.31924	0.48022	1	46137	19460	80142	79809
280844	LPO	lactoperoxidase	NP_776358.1;XP_010813999.2;XP_010814001.1;XP_010814003.1;XP_015313999.1;XP_024835304.1;XP_024835305.1;XP_024835306.1;XP_024835307.1;XP_024835308.1;XP_024835310.1;XP_024835311.1;XP_024835312.1;XP_024835313.1;XP_024835314.1;XP_024835316.1;XP_024835317.1;XP_024835318.1;XP_024835319.1;XP_024835321.1;XP_024835322.1;XP_024835323.1;XP_024835324.1;XP_024835325.1;XP_024835326.1;XP_024835327.1;XP_024835328…	-1.2208	0.926293	1	15	15	7	13
280846	LTF	lactotransferrin	NP_851341.1;XP_015315141.1	-3.20553	0.189891	1	53	15	81	19
280851	CD46	CD46 molecule	NP_001229490.1;NP_001229491.1;NP_001229492.1;NP_001229493.1;NP_001229494.1;NP_898903.2;XP_005217366.2;XP_005217367.2;XP_005217369.2;XP_005217370.2;XP_005217371.2;XP_005217373.2;XP_005217374.2;XP_005217376.2;XP_005217377.2;XP_005217378.2;XP_005217379.2;XP_005217380.2;XP_005217381.2;XP_010811840.2;XP_024831744.1;XP_024831745.1;XP_024831746.1;XP_024831748.1;XP_024831749.1;XP_024831750.1;XP_024831751…	-1.47528	0.408978	1	18321	13927	6264	11082
280852	MDK	midkine	NP_776360.2;XP_005216459.1;XP_005216460.1;XP_005216461.1	-1.0987	0.961238	1	116	71	57	93
280855	MET	MET proto-oncogene, receptor tyrosine kinase	NP_001013017.2;XP_024846175.1;XP_024846176.1;XP_024846177.1	1.23201	0.510423	1	2183	1566	2687	3353
280857	MIA	melanoma inhibitory activity	NP_776361.1	-1.51683	0.618852	1	189	66	49	81
280858	MIF	macrophage migration inhibitory factor	NP_001028780.1	1.10203	0.746793	1	4572	4516	2859	5680
280859	MIP	major intrinsic protein of lens fiber	NP_776362.1;XP_024847108.1	-2.6507	0.280022	1	12	8	12	5
280863	MOG	myelin oligodendrocyte glycoprotein	NP_001013602.1;XP_005223648.1;XP_005223651.1;XP_005223652.1;XP_024839142.1	1.39126	0.619143	1	2	11	16	18
280869	MTR	5-methyltetrahydrofolate-homocysteine methyltransferase	NP_001025469.1;XP_010818713.1;XP_024842270.1;XP_024842271.1;XP_024842272.1	-1.24736	0.590269	1	3013	3437	2976	3280
280871	MUT	methylmalonyl-CoA mutase	NP_776364.2;XP_005223430.1;XP_024839143.1	1.21529	0.543205	1	5739	5443	7696	9835
280872	MX1	MX dynamin like GTPase 1	NP_776365.1;XP_005202045.1;XP_005202046.1;XP_010799947.1;XP_015329109.1;XP_024845149.1;XP_024845276.1	-2.43643	0.114469	1	506	456	1106	362
280875	CPSF4	cleavage and polyadenylation specific factor 4	NP_776367.1;XP_005225060.1;XP_005225061.1	-1.2689	0.690932	1	546	446	321	441
280877	NF1	neurofibromin 1	NP_001116200.1	2.60019	0.103924	1	16	16	37	77
280878	NNT	nicotinamide nucleotide transhydrogenase	NP_776368.1;XP_005221585.1;XP_005221586.1;XP_005221587.1;XP_024836963.1	1.35075	0.369262	1	26929	19653	37847	48262
280880	NPB	neuropeptide B	NP_776369.1	-1.31945	0.683374	1	352	207	230	250
280890	PAM	peptidylglycine alpha-amidating monooxygenase	NP_776373.1;XP_005209819.1;XP_005209820.1;XP_005209821.1;XP_005209822.1;XP_005209823.1;XP_005209824.1;XP_005209825.1;XP_005209826.1;XP_024849586.1;XP_024849587.1;XP_024849588.1	1.67902	0.104898	1	2936	1783	1912	4663
280891	PDP1	pyruvate dehyrogenase phosphatase catalytic subunit 1	NP_001193282.1;XP_005215702.1;XP_005215703.1;XP_005215704.1;XP_005215707.1;XP_010810497.1;XP_024857172.1;XP_024857173.1	1.19234	0.624621	1	852	890	572	1194
280897	PLG	plasminogen	NP_776376.1;XP_005211143.1	1.43077	0.563756	1	28	13	137	107
280910	RGN	regucalcin	NP_776382.1;XP_005228121.1;XP_005228122.1;XP_005228123.1;XP_024843498.1	-1.13615	0.850392	1	427	503	703	622
280911	RGR	retinal G protein coupled receptor	NP_786969.1;XP_024842274.1	-3.83319	0.234836	1	3	3	22	3
280922	SAG	S-antigen visual arrestin	NP_851343.1;XP_010802144.1;XP_024840242.1;XP_024840252.1	-1.70359	0.545329	1	44	19	20	20
280924	SCD	stearoyl-CoA desaturase (delta-9-desaturase)	NP_776384.3	-1.39195	0.409956	1	191511	173796	274409	196512
280933	ST7	suppression of tumorigenicity 7	NP_776386.2;XP_005205443.1;XP_005205444.1;XP_005205445.1;XP_005205446.1;XP_015324569.1;XP_024846179.1	1.02389	0.901584	1	1088	1007	1046	1379
280936	SV2A	synaptic vesicle glycoprotein 2A	NP_776387.1;XP_024840259.1	1.05268	0.904685	1	26	18	19	28
280937	SYP	synaptophysin	NP_776388.1	-1.0926	0.989639	1	22	29	50	40
280939	TEK	TEK receptor tyrosine kinase	NP_776389.1	1.0616	0.83372	1	7596	2363	2293	5228
280941	TIE1	tyrosine kinase with immunoglobulin like and EGF like domains 1	NP_776390.1	1.48394	0.302381	1	3883	932	1846	3952
280946	TST	thiosulfate sulfurtransferase	NP_803455.1;XP_010803625.2	1.63525	0.183609	1	2693	1421	4103	5613
280950	TXN	thioredoxin	NP_776393.1	-1.76578	0.146708	1	9325	5841	5463	4900
280952	KDM6A	lysine (K)-specific demethylase 6A	NP_001193504.1;XP_024843499.1;XP_024843500.1;XP_024843501.1;XP_024843503.1;XP_024843504.1;XP_024843505.1	1.36451	0.353794	1	1104	853	1142	1795
280955	VIM	vimentin	NP_776394.2	-1.00873	0.965757	1	77096	34097	29815	57361
280957	VIT	vitrin	NP_776396.1;XP_010808195.1;XP_010808196.1	2.35301	0.141488	1	34	60	27	127
280958	VWF	von Willebrand factor	NP_001192237.1;XP_024847109.1	1.11817	0.704889	1	22153	11459	18796	24368
280960	XDH	xanthine dehydrogenase	NP_776397.1	-1.01428	0.981849	1	26347	17991	13130	23883
280961	ZFX	zinc finger protein, X-linked	NP_803456.1;XP_024843506.1;XP_024843507.1;XP_024843508.1;XP_024843509.1;XP_024843510.1;XP_024843511.1;XP_024843512.1;XP_024843513.1	-1.13111	0.777213	1	1691	1218	1822	1769
280969	ABAT	4-aminobutyrate aminotransferase	NP_001075050.1;XP_024840408.1;XP_024840410.1;XP_024840411.1	-1.05483	1	1	265	136	470	345
280976	ACO2	aconitase 2	NP_776402.1	1.05019	0.843743	1	75003	56024	92880	99627
280977	ACP1	acid phosphatase 1	NP_776403.1	-1.40441	0.363548	1	2962	2338	2344	2314
280979	ACTB	actin beta	NP_776404.2	-1.10235	0.850126	1	66400	86048	55674	82727
280981	PLIN2	perilipin 2	NP_776405.1;XP_005209962.1;XP_024851200.1	-2.25794	0.117552	1	21035	25635	7768	10582
280986	AGER	advanced glycosylation end-product specific receptor	NP_776407.1;XP_010816614.1;XP_010816615.1	-1.20491	0.829227	1	273	110	155	183
280989	AIF1	allograft inflammatory factor 1	NP_776410.1;XP_024839144.1	-2.53606	0.200798	1	105	134	248	83
280991	AKT1	AKT serine/threonine kinase 1	NP_776411.1;XP_024837360.1;XP_024837361.1	1.04074	0.863323	1	16733	11521	10362	16952
280993	ALPI	alkaline phosphatase, intestinal	NP_776412.2	-1.01467	1	1	8	4	5	7
280997	AMD1	adenosylmethionine decarboxylase 1	NP_776415.1	-1.85079	0.116731	1	3293	1869	1833	1576
281002	AOC3	amine oxidase, copper containing 3	NP_851345.1;XP_024835329.1	1.55568	0.213591	1	5802	2211	5321	8520
281004	APOE	apolipoprotein E	NP_776416.1;XP_005219205.2;XP_024833698.1	1.02113	0.90587	1	19272	17594	9889	20507
281008	AQP4	aquaporin 4	NP_001304721.1;NP_001304723.1;NP_851346.1;XP_005224121.1	-1.25713	1	1	2	2	2	2
281013	ASMT	acetylserotonin O-methyltransferase	NP_803459.1;XP_024845524.1	-1.02448	1	1	42	7	35	33
281017	ATRN	attractin	NP_776420.1;XP_005214542.3;XP_024856028.1	1.02945	0.88804	1	2658	2316	3062	3533
281020	BCL2	BCL2, apoptosis regulator	NP_001159958.1;XP_005224162.1;XP_024839942.1;XP_024839943.1;XP_024839944.1	1.96463	0.117386	1	330	392	662	1175
281022	ARFGEF1	ADP ribosylation factor guanine nucleotide exchange factor 1	NP_776422.2	1.11178	0.711569	1	2608	2219	2452	3454
281023	AP3D1	adaptor related protein complex 3 delta 1 subunit	NP_776423.3;XP_024849589.1;XP_024849590.1	1.18291	0.585596	1	7752	7076	7596	11365
281031	BTF3	basic transcription factor 3	NP_001020485.1;XP_005221461.1;XP_005221462.1	-1.08249	0.873163	1	19154	18837	14298	20816
281032	BTG1	BTG anti-proliferation factor 1	NP_776424.1	1.73334	0.178336	1	16202	13661	4658	25594
281033	TSPO	translocator protein	NP_786970.1	1.07583	0.787919	1	3210	2606	2423	3775
281035	SERPING1	serpin family G member 1	NP_777246.1;XP_005216584.2	1.32508	0.381506	1	16365	16226	19261	29547
281036	CALR	calreticulin	NP_776425.1	-1.04242	0.959156	1	24833	29766	22893	32386
281039	CAST	calpastatin	NP_001025489.2;NP_001025490.2;NP_001025491.2;NP_776428.1;XP_005209806.1;XP_005209807.1;XP_005209808.1;XP_005209809.1;XP_005209810.1;XP_005209811.1;XP_010805918.1;XP_010805919.1;XP_010805920.1;XP_010805922.1;XP_024849591.1;XP_024849592.1;XP_024849593.1;XP_024849594.1;XP_024849595.1;XP_024849596.1	1.3698	0.359242	1	3962	1479	2020	4167
281040	CAV1	caveolin 1	NP_776429.1;XP_005205448.1;XP_005205449.1;XP_024846180.1	-1.10526	0.844224	1	80049	43651	33514	59110
281044	CCL8	chemokine (C-C motif) ligand 8	NP_776432.1	1.23399	0.674263	1	50	116	154	175
281047	CCT8	chaperonin containing TCP1 subunit 8	NP_001028781.1;XP_005201176.1	-1.28678	0.512937	1	12805	10481	10473	11177
281048	CD14	CD14 molecule	NP_776433.1;XP_005209486.1	-1.48914	0.499028	1	518	1742	1103	1031
281050	CD28	CD28 molecule	NP_851347.1;XP_024854002.1	-2.29584	0.341843	1	29	7	21	10
281052	CD36	CD36 molecule	NP_001265550.1;NP_776435.2;XP_005205381.1;XP_005205383.1;XP_015324298.1;XP_015324300.1;XP_015324301.1;XP_015324304.1;XP_024846181.1;XP_024846182.1;XP_024846183.1;XP_024846184.1;XP_024846185.1;XP_024846186.1;XP_024846187.1;XP_024846188.1;XP_024846189.1;XP_024846190.1;XP_024846191.1;XP_024846192.1;XP_024846193.1;XP_024846195.1;XP_024846196.1;XP_024846197.1;XP_024846198.1;XP_024846199.1;XP_024846200…	-1.65212	0.24078	1	221229	182369	101986	130587
281053	CD3D	CD3d molecule	NP_001029205.1	1.62539	0.410496	1	23	21	9	37
281054	CD3E	CD3e molecule	NP_776436.1;XP_024830747.1	-1.52172	0.603787	1	96	74	38	58
281055	CD3G	CD3g molecule	NP_001035562.2	-2.5875	0.203022	1	37	28	21	14
281056	CD247	CD247 molecule	NP_776437.1;XP_005203477.1	-1.29726	0.773732	1	299	59	169	162
281057	CD44	CD44 molecule (Indian blood group)	NP_776438.2;XP_005216411.1;XP_005216413.1;XP_005216414.1;XP_005216415.1;XP_005216416.1;XP_005216417.1;XP_005216418.1;XP_005216421.1;XP_015330326.1;XP_015330327.1;XP_015330328.1;XP_015330329.1;XP_024830748.1;XP_024830749.1;XP_024830750.1	1.07019	0.817333	1	1546	2506	1206	2503
281058	CD69	CD69 molecule	NP_776439.1	2.47687	0.13393	1	26	16	6	50
281060	CD8A	CD8a molecule	NP_776440.1	-2.988	0.183141	1	167	35	55	34
281061	CDK1	cyclin dependent kinase 1	NP_776441.1;XP_005226354.1;XP_005226356.1;XP_010818803.1;XP_024842276.1	1.10616	0.818104	1	51	54	50	74
281062	CDH2	cadherin 2	NP_001159964.2	1.19953	0.687739	1	103	57	58	109
281063	CDH3	cadherin 3	NP_001231534.1;XP_010812705.1;XP_010812706.1;XP_010812707.1;XP_010812708.1;XP_024833699.1;XP_024833700.1;XP_024833701.1	-1.08433	0.960819	1	189	132	190	199
281066	CDK5	cyclin dependent kinase 5	NP_776442.1	1.00395	0.934333	1	553	369	784	722
281072	LYST	lysosomal trafficking regulator	NP_776445.1;XP_010818718.1;XP_024842278.1;XP_024842279.1;XP_024842280.1;XP_024842281.1;XP_024842282.1	-1.42578	0.354622	1	2043	1647	1845	1652
281073	CHUK	conserved helix-loop-helix ubiquitous kinase	NP_776446.1	-1.06021	0.91648	1	1582	1314	1512	1772
281078	CLTA	clathrin light chain A	NP_776447.1;XP_005210116.1;XP_005210117.1;XP_005210119.1	1.10611	0.732682	1	5691	6168	5450	8287
281080	CLTC	clathrin heavy chain	NP_776448.1;XP_024835330.1;XP_024835331.1;XP_024835332.1	1.07316	0.79573	1	13283	10411	16715	18416
281088	COMP	cartilage oligomeric matrix protein	NP_001159989.1	-1.29986	0.718191	1	201	302	487	332
281090	COX4I1	cytochrome c oxidase subunit 4I1	NP_001001439.1;XP_005218495.1	-1.00132	0.956151	1	59855	60813	58026	76944
281091	COX8A	cytochrome c oxidase subunit VIIIA (ubiquitous)	NP_776449.2	-1.07403	0.885983	1	20799	19062	24788	25773
281092	CROT	carnitine O-octanoyltransferase	NP_803460.1;XP_024846207.1;XP_024846208.1	-1.42669	0.40532	1	2183	2902	1773	2110
281093	CRYZ	crystallin zeta	NP_776450.2;XP_005204423.1;XP_010801667.1	1.11814	0.713396	1	9174	6651	12743	13514
281096	CSF3	colony stimulating factor 3	NP_776453.1;XP_010814517.1	-1.04163	1	1	8	13	10	13
281102	CST3	cystatin C	NP_776454.1	1.21395	0.53111	1	21024	18117	17674	29470
281103	CTGF	connective tissue growth factor	NP_776455.1	-1.81722	0.236076	1	4001	3768	1244	2138
281105	CTSB	cathepsin B	NP_776456.1;XP_005209879.1;XP_010805998.1;XP_024851202.1;XP_024851203.1	1.41478	0.292288	1	21152	22766	26745	43166
281108	CTSV	cathepsin V	NP_776457.1	-1.08803	0.86421	1	3826	4352	4591	5085
281110	CYB5A	cytochrome b5 type A	NP_776458.1	-1.17014	0.724814	1	49281	33748	70668	55429
281111	CYBA	cytochrome b-245 alpha chain	NP_776459.1	-1.14286	0.799014	1	965	729	672	878
281112	CYBB	cytochrome b-245 beta chain	NP_776460.1	-1.21958	0.759958	1	325	467	475	455
281115	DHX9	DExH-box helicase 9	NP_776461.1;XP_024831771.1	1.01642	0.916555	1	7017	4706	8055	8473
281119	DNMT1	DNA methyltransferase 1	NP_872592.2;XP_005208769.2;XP_010805078.1;XP_015327477.1;XP_015327478.1;XP_015327481.1;XP_024849597.1;XP_024849598.1;XP_024849599.1;XP_024849600.1	1.18259	0.62361	1	1546	578	1303	1662
281124	DPYD	dihydropyrimidine dehydrogenase	NP_776466.1	1.46163	0.313289	1	3141	2811	6783	7939
281126	DRD2	dopamine receptor D2	NP_776468.1;XP_005215857.1;XP_024830752.1	-1.80378	0.324756	1	385	284	716	325
281128	DSC2	desmocollin 2	NP_001159998.1;XP_005224010.1;XP_005224011.1;XP_005224012.1	1.21476	0.64809	1	383	298	1041	887
281133	ECE1	endothelin converting enzyme 1	NP_851352.1;XP_005203127.1;XP_005203129.1;XP_015315502.1;XP_015315507.1;XP_015315508.1	1.64503	0.191182	1	12239	3466	5032	13699
281134	ECE2	endothelin converting enzyme 2	NP_001300993.1;NP_776471.3;NP_808871.3;NP_808872.2;NP_808873.2;XP_015327649.1;XP_015327655.1	-1.6787	0.301799	1	851	603	501	492
281135	S1PR1	sphingosine-1-phosphate receptor 1	NP_001013603.2;XP_024840335.1;XP_024840337.1	1.1032	0.744141	1	11553	6129	5313	10529
281137	EDN1	endothelin 1	NP_851353.1	1.39157	0.51077	1	754	168	165	597
281138	EEF2	eukaryotic translation elongation factor 2	NP_001068589.1	1.10498	0.72926	1	80586	74546	72550	107918
281139	CELA1	chymotrypsin like elastase family member 1	NP_776473.1;XP_005206313.1	-2.8313	0.257749	1	13	19	14	7
281141	ENO1	enolase 1	NP_776474.2	-1.00515	0.965165	1	87654	79885	72894	102551
281142	ENSA	endosulfine alpha	NP_001300934.1;NP_776475.2	-1.24443	0.610804	1	8602	8038	5093	7509
281144	EPOR	erythropoietin receptor	NP_001192530.1	1.19861	0.761564	1	28	9	18	27
281151	EXT2	exostosin glycosyltransferase 2	NP_803462.2;XP_005216463.2;XP_005216464.1;XP_010811099.1;XP_015330344.2	1.16608	0.612989	1	2236	1455	1676	2632
281152	FASN	fatty acid synthase	NP_001012687.1;XP_005221054.2	-1.62106	0.658907	1	11348	3559	94283	28251
281156	FDPS	farnesyl diphosphate synthase	NP_803463.1;XP_005203664.1;XP_005203665.1;XP_024840361.1	1.20166	0.562083	1	2022	2162	2736	3587
281157	FDX1	ferredoxin 1	NP_851354.1	-1.42927	0.362602	1	3897	3358	2691	2975
281158	FECH	ferrochelatase	NP_776479.1	1.23898	0.510216	1	1763	1032	1919	2446
281160	FGF1	fibroblast growth factor 1	NP_001300935.1;NP_776480.1;XP_015327761.1;XP_015327762.1;XP_015327763.1;XP_015327764.1;XP_015327765.1;XP_015327766.1;XP_024849601.1;XP_024849602.1;XP_024849603.1	1.13204	0.750584	1	626	159	719	693
281161	FGF2	fibroblast growth factor 2	NP_776481.2	-1.00616	0.965179	1	1696	1011	1019	1549
281165	FLNA	filamin A	NP_001193443.1;XP_024843515.1;XP_024843516.1;XP_024843517.1;XP_024843518.1;XP_024843519.1	1.33878	0.376699	1	23715	14892	12289	28576
281169	FNTA	farnesyltransferase, CAAX box, alpha	NP_803464.2	-1.3793	0.424058	1	3909	3613	2670	3173
281173	FTH1	ferritin heavy chain 1	NP_776487.1	1.08288	0.782171	1	53488	64250	44525	76626
281174	FUT1	fucosyltransferase 1	NP_803465.2;XP_005219208.2;XP_005219209.2	-3.21241	0.199005	1	191	59	24	34
281177	FUT8	fucosyltransferase 8	NP_803467.2;XP_005211979.1;XP_005211980.1;XP_005211981.1;XP_010807742.1;XP_024852998.1;XP_024852999.1;XP_024853000.1;XP_024853001.1;XP_024853002.1;XP_024853003.1;XP_024853004.1;XP_024853005.1	1.1965	0.691477	1	151	67	191	203
281179	G6PD	glucose-6-phosphate dehydrogenase	NP_001231064.1;XP_005227717.1;XP_024843520.1;XP_024843521.1	-1.30911	0.485096	1	6132	4863	5338	5305
281181	GAPDH	glyceraldehyde-3-phosphate dehydrogenase	NP_001029206.1	1.16239	0.622883	1	75931	73923	71271	110565
281183	GART	phosphoribosylglycinamide formyltransferase, phosphoribosylglycinamide synthetase, phosphoribosylaminoimidazole synthetase	NP_001035563.1	-1.26874	0.572257	1	3381	2565	4939	3637
281188	GDI1	GDP dissociation inhibitor 1	NP_776489.1	1.04522	0.8562	1	11505	9096	6166	11903
281189	GFAP	glial fibrillary acidic protein	NP_776490.2;XP_010814614.1	-1.26386	0.872811	1	9	6	18	11
281190	GGCX	gamma-glutamyl carboxylase	NP_776491.1	1.43763	0.319433	1	1089	660	1612	2029
281193	GJA1	gap junction protein alpha 1	NP_776493.1	1.65093	0.194688	1	3302	4966	2180	7649
281196	GLG1	golgi glycoprotein 1	NP_001231069.1	1.59249	0.17411	1	5570	2841	5951	9519
281198	GLRB	glycine receptor beta	NP_776496.1	2.44884	0.135712	1	12	5	20	38
281199	GLUL	glutamate-ammonia ligase	NP_001035564.1;XP_005217320.1;XP_024831774.1	1.00459	0.942706	1	48532	25670	28961	43059
281201	GNB1	G protein subunit beta 1	NP_786971.2;XP_005217074.1	1.1636	0.612027	1	15827	11452	13362	20006
281202	GNB2	G protein subunit beta 2	NP_001091030.1	1.06954	0.802862	1	7776	5681	5130	8415
281203	GNG2	G protein subunit gamma 2	NP_776497.1;XP_005211711.1;XP_010807541.1;XP_024853007.1;XP_024853008.1;XP_024853009.1;XP_024853010.1	-1.27445	0.548716	1	7817	5651	9848	7739
281204	GNG3	G protein subunit gamma 3	NP_776498.1	-1.02034	1	1	4	12	14	13
281206	GOT1	glutamic-oxaloacetic transaminase 1	NP_803468.1	-1.37451	0.417957	1	7224	7446	7315	6900
281209	GPX1	glutathione peroxidase 1	NP_776501.1	-1.0263	0.990741	1	8558	6436	5120	8311
281210	GPX3	glutathione peroxidase 3	NP_776502.1	1.5904	0.238985	1	1363	1289	529	2180
281212	GRO1	chemokine (C-X-C motif) ligand 1 (melanoma growth stimulating activity, alpha)	NP_783631.2	1.16837	0.744049	1	85	225	39	188
281214	CXCL2	chemokine (C-X-C motif) ligand 2	NP_776724.1;XP_005208119.1	-1.45895	0.815923	1	5	58	10	24
281216	GUCY1A1	guanylate cyclase 1 soluble subunit alpha 1	NP_786972.1;XP_005217697.1;XP_005217698.1;XP_005217699.1;XP_005217700.1;XP_024832766.1;XP_024832767.1;XP_024832768.1;XP_024832769.1	1.02222	0.900209	1	4497	3330	13028	9024
281217	GUK1	guanylate kinase 1	NP_001152884.1;NP_001152885.1;NP_776503.1;XP_005208453.1;XP_005208455.1;XP_010804797.1;XP_010804799.1;XP_010804800.1;XP_010804801.1;XP_010804803.1;XP_010804804.1;XP_015327340.1	-1.10022	0.829562	1	4519	3111	3225	4162
281220	HAS2	hyaluronan synthase 2	NP_776504.2	1.92091	0.207722	1	93	112	99	254
281222	HCRT	hypocretin neuropeptide precursor	NP_001159992.1	-1.1032	1	1	5	2	1	3
281225	UBE2K	ubiquitin conjugating enzyme E2 K	NP_776505.1;XP_024848745.1;XP_024848746.1;XP_024848747.1	-1.28145	0.518806	1	4701	3456	3870	3974
281226	MOCOS	molybdenum cofactor sulfurase	NP_776506.1;XP_024839945.1;XP_024839946.1	1.12522	0.753023	1	658	220	352	562
281227	HMMR	hyaluronan mediated motility receptor	NP_001193550.1;XP_005209752.1	1.13621	0.758366	1	175	75	307	263
281229	HPRT1	hypoxanthine phosphoribosyltransferase 1	NP_001029207.1	-1.64599	0.219561	1	3582	2447	1699	1979
281235	IDH1	isocitrate dehydrogenase (NADP(+)) 1, cytosolic	NP_851355.2;XP_005202754.1	1.17571	0.67533	1	22502	16247	65642	51912
281246	IL10	interleukin 10	NP_776513.1	-1.56649	0.746655	1	3	10	12	7
281248	IL15	interleukin 15	NP_776515.1;XP_005217586.1;XP_015330859.1;XP_015330860.1;XP_015330861.1;XP_015330862.1	1.57799	0.445843	1	70	11	88	108
281249	IL18	interleukin 18	NP_776516.1;XP_005215858.1	1.23177	0.667096	1	120	51	160	169
281251	IL1B	interleukin 1 beta	NP_776518.1	1.02613	0.892182	1	86	36	104	96
281254	INHA	inhibin alpha subunit	NP_776519.2	-1.82293	0.506127	1	135	23	184	76
281258	F11R	F11 receptor	NP_776520.1;XP_010801038.1	1.09282	0.775281	1	9128	2753	3906	6951
281259	DNAJC12	DnaJ heat shock protein family (Hsp40) member C12	NP_776521.1;XP_005226380.1	-1.6602	0.477012	1	99	123	157	99
281270	HOPX	HOP homeobox	NP_776522.1;XP_005207997.1;XP_005207998.1;XP_005207999.1;XP_005208000.1;XP_024848748.1;XP_024848749.1;XP_024848750.1	-1.17445	0.862299	1	109	90	121	116
281274	LDHA	lactate dehydrogenase A	NP_776524.1;XP_005226796.1;XP_010819169.1	2.00064	0.102238	1	7350	7702	2241	15032
281275	LDHB	lactate dehydrogenase B	NP_001303267.1;NP_776525.2	-1.07045	0.896249	1	83272	65075	104526	100306
281278	ADGRL2	adhesion G protein-coupled receptor L2	NP_851356.1	-1.36526	0.539316	1	1579	1188	3747	2021
281281	LGMN	legumain	NP_776526.1;XP_024837363.1	-1.22365	0.615038	1	1987	1556	1519	1758
281285	LRAT	lecithin retinol acyltransferase	NP_803469.1	-1.16445	0.907963	1	75	100	45	83
281291	M6PR	mannose-6-phosphate receptor, cation dependent	NP_786973.1;XP_015326748.1	-1.22474	0.613896	1	4605	4491	4212	4675
281294	MAP2	microtubule associated protein 2	NP_001192736.1;XP_005202755.1;XP_005202756.1;XP_010800527.1;XP_010800530.1;XP_010800531.1;XP_010800532.1;XP_010800533.1;XP_010800534.1;XP_010800535.1;XP_010800536.1;XP_010800537.1;XP_010800538.1;XP_010800539.1;XP_010800540.1;XP_010800542.1;XP_010800543.1;XP_015314246.1;XP_024854062.1;XP_024854070.1;XP_024854087.1;XP_024854097.1;XP_024854115.1;XP_024854137.1;XP_024854141.1;XP_024854144.1;XP_024854…	1.81245	0.183407	1	597	1309	473	1955
281295	MAP4	microtubule associated protein 4	NP_776530.1;XP_010815956.1;XP_010815957.1;XP_010815958.1;XP_010815959.1;XP_010815960.1;XP_010815961.1;XP_010815962.1;XP_010815963.1;XP_015315015.1;XP_015315016.1;XP_015315017.1;XP_015315018.1;XP_015315019.1;XP_024838141.1;XP_024838142.1;XP_024838143.1;XP_024838144.1;XP_024838145.1;XP_024838146.1;XP_024838147.1;XP_024838148.1;XP_024838149.1;XP_024838150.1;XP_024838151.1;XP_024838152.1;XP_024838153…	1.4176	0.282703	1	11837	9640	14546	21729
281296	MAPT	microtubule associated protein tau	NP_776531.1;XP_024835333.1;XP_024835334.1;XP_024835335.1;XP_024835336.1;XP_024835337.1;XP_024835338.1;XP_024835339.1;XP_024835340.1;XP_024835341.1;XP_024835342.1;XP_024835343.1;XP_024835344.1;XP_024835345.1;XP_024835346.1;XP_024835347.1;XP_024835348.1;XP_024835349.1;XP_024835350.1;XP_024835351.1;XP_024835352.1;XP_024835353.1;XP_024835354.1;XP_024835355.1;XP_024835356.1;XP_024835357.1;XP_024835358…	-1.18088	0.889221	1	43	24	32	35
281301	MCAM	melanoma cell adhesion molecule	NP_001103532.1	-2.05549	0.11147	1	24486	12197	36832	14907
281302	MCM3	minichromosome maintenance complex component 3	NP_001013604.2	1.47138	0.419898	1	222	152	381	469
281306	MDH2	malate dehydrogenase 2	NP_001013605.1;XP_005225065.1	-1.13669	0.759345	1	39471	35402	42460	44166
281311	MSR1	macrophage scavenger receptor 1	NP_001106711.1;NP_776538.1;XP_005226086.1;XP_024841943.1	-2.44079	0.110562	1	475	965	690	390
281312	MSRA	methionine sulfoxide reductase A	NP_776539.1;XP_005209893.1;XP_005209894.1;XP_024851207.1;XP_024851208.1	1.01923	0.911132	1	2030	1491	1788	2291
281333	MUC1	mucin 1, cell surface associated	NP_776540.1;XP_005203667.1	-2.03903	0.26758	1	227	257	236	153
281336	MYF6	myogenic factor 6	NP_861527.1	-1.29602	0.867267	1	56	4	54	35
281338	MYH3	myosin heavy chain 3	NP_001095305.1	-1.80485	0.437216	1	172	47	86	68
281341	MYL6	myosin light chain 6	NP_786974.1;XP_005206559.1	1.06729	0.815007	1	67855	38400	27577	59486
281342	MYOC	myocilin	NP_776543.2	1.87055	0.178617	1	254	705	618	1328
281345	NCF1	neutrophil cytosolic factor 1	NP_776544.1	-1.7217	0.471022	1	67	115	115	76
281346	NCF2	neutrophil cytosolic factor 2	NP_776545.1;XP_005217322.1;XP_024831776.1;XP_024831777.1	-1.38217	0.687189	1	78	161	117	115
281348	NEFL	neurofilament light	NP_776546.1	-1.97895	0.449759	1	198	41	38	55
281349	NEU3	neuraminidase 3	NP_776547.2;XP_010810989.1;XP_015330270.1;XP_024830753.1;XP_024830754.1	-1.27045	0.694256	1	545	263	665	482
281350	NGF	nerve growth factor	NP_001092832.1;XP_010801404.1;XP_024840389.1	-1.24508	0.787994	1	113	109	182	139
281351	NMT1	N-myristoyltransferase 1	NP_803470.2	-1.13265	0.774909	1	3036	2823	3837	3667
281357	NPR2	natriuretic peptide receptor B/guanylate cyclase B (atrionatriuretic peptide receptor B)	NP_776551.1;XP_024851210.1;XP_024851211.1;XP_024851212.1	1.33166	0.372117	1	2518	2233	1804	3738
281358	NPR3	natriuretic peptide receptor 3	NP_776552.1;XP_024836969.1	-1.16467	0.835429	1	4370	4479	17109	9521
281360	DHRS4	dehydrogenase/reductase (SDR family) member 4	NP_777247.2	-1.05959	0.919184	1	8321	6716	10621	10298
281361	NRG1	neuregulin 1	NP_776553.1;XP_005226136.1;XP_005226137.1;XP_005226138.1;XP_005226141.1;XP_005226142.1;XP_024841944.1;XP_024841945.1;XP_024841946.1;XP_024841947.1;XP_024841948.1;XP_024841949.1;XP_024841950.1;XP_024841951.1;XP_024841952.1;XP_024841953.1;XP_024841954.1	1.00784	0.907412	1	26	5	4	14
281365	ODC1	ornithine decarboxylase 1	NP_776555.1;XP_005212975.1;XP_005212976.1;XP_010808467.1;XP_024854032.1	-1.27997	0.540251	1	12823	14741	14186	14152
281368	OLR1	oxidized low density lipoprotein receptor 1	NP_776557.1;XP_005207103.1;XP_024847113.1;XP_024847114.1	-5.83712	0.110627	1	10	103	50	13
281370	UBB	ubiquitin B	NP_776558.1	1.10967	0.72927	1	35877	28446	19446	39555
281373	P4HB	prolyl 4-hydroxylase subunit beta	NP_776560.1	1.04924	0.843541	1	15418	12847	12726	18342
281374	FURIN	furin, paired basic amino acid cleaving enzyme	NP_776561.1;XP_024837364.1;XP_024837365.1;XP_024837366.1	-1.12971	0.795541	1	7753	5357	3821	6322
281375	SERPINE1	serpin family E member 1	NP_776562.1;XP_010817781.1;XP_024840412.1	1.00465	0.927096	1	6950	5908	1507	6179
281377	PARG	poly(ADP-ribose) glycohydrolase	NP_776563.1;XP_010819000.2;XP_010819001.2;XP_024842284.1	1.00115	0.951985	1	2310	1743	2667	2852
281385	PDYN	prodynorphin	NP_776564.2;XP_015329599.1	1.07349	0.884593	1	9	11	8	13
281387	PENK	proenkephalin	NP_776566.1	1.44295	0.523612	1	61	28	17	63
281400	PHYH	phytanoyl-CoA 2-hydroxylase	NP_776567.1	1.22372	0.516889	1	7735	5267	7600	10632
281402	PIM1	Pim-1 proto-oncogene, serine/threonine kinase	NP_776569.1	1.48298	0.230443	1	1335	1217	1298	2446
281405	PKP1	plakophilin 1	NP_776570.1	2.00843	0.315544	1	38	17	2	47
281406	PKP4	plakophilin 4	NP_001178420.1;XP_024854176.1;XP_024854181.1;XP_024854186.1;XP_024854187.1;XP_024854191.1;XP_024854195.1;XP_024854199.1;XP_024854204.1;XP_024854206.1;XP_024854210.1;XP_024854218.1;XP_024854225.1;XP_024854226.1;XP_024854234.1	-1.35844	0.454297	1	3868	1762	1890	2279
281407	PLAT	plasminogen activator, tissue type	NP_776571.2	1.10386	0.761387	1	2387	3862	1694	3904
281416	POMC	proopiomelanocortin	NP_776576.1;XP_005212977.1;XP_010808468.1	1.16908	0.669544	1	525	654	618	915
281417	PON2	paraoxonase 2	NP_001013606.1	-1.72111	0.204291	1	2895	1008	1797	1349
281418	PPIA	peptidylprolyl isomerase A	NP_847890.1;XP_005205627.1;XP_010802660.1	-1.3664	0.419206	1	25876	21393	18420	20500
281419	PPIB	peptidylprolyl isomerase B	NP_776577.1	-1.04556	0.94962	1	17415	15609	11308	18176
281420	PPID	peptidylprolyl isomerase D	NP_776578.1	-1.39063	0.415614	1	2868	3077	2071	2498
281421	PPT1	palmitoyl-protein thioesterase 1	NP_776579.1;XP_024840390.1	-1.16113	0.736084	1	1550	1267	2142	1817
281422	PRLR	prolactin receptor	NP_001034815.1;NP_776580.1;XP_005221632.1;XP_005221633.1;XP_005221634.1;XP_005221636.1;XP_024836970.1;XP_024836971.1;XP_024836972.1;XP_024836973.1;XP_024836974.1;XP_024836975.1;XP_024836976.1;XP_024836977.1;XP_024836978.1;XP_024836979.1	-1.01333	0.958684	1	6033	11347	23368	17580
281426	PRND	prion like protein doppel	NP_776583.1	1.01778	0.930949	1	8	24	23	25
281427	PRNP	prion protein	NP_001258554.1;NP_001258555.1;NP_851358.2	1.26956	0.455137	1	6740	5539	4879	9285
281433	PSAP	prosaposin	NP_776586.1	1.51587	0.1997	1	9965	8292	11553	19252
281439	DAG1	dystroglycan 1	NP_776587.1;XP_005222762.2;XP_005222763.2;XP_005222764.2;XP_015315021.2;XP_024838155.1	1.47358	0.297602	1	14899	8784	25844	30629
281440	RAC1	Rac family small GTPase 1	NP_776588.1;XP_024840414.1	-1.10478	0.832283	1	14437	10941	8246	12913
281444	RBP4	retinol binding protein 4	NP_001035565.2;XP_010818086.1;XP_024841229.1	1.15003	0.697045	1	7187	3073	1741	5637
281445	RCN1	reticulocalbin 1	NP_001096691.1;XP_024830755.1	-1.13348	0.772447	1	11131	8258	13525	12299
281448	RDH5	retinol dehydrogenase 5	NP_776591.2;XP_010803418.1;XP_010803419.1	-2.21343	0.304313	1	194	47	222	85
281449	RDH8	retinol dehydrogenase 8 (all-trans)	NP_776592.1	-1.8999	0.47658	1	68	14	100	39
281452	RGS7	regulator of G protein signaling 7	NP_776594.1;XP_024831779.1;XP_024831780.1;XP_024831781.1;XP_024831782.1	-1.51619	0.736155	1	35	3	63	27
281465	ROM1	retinal outer segment membrane protein 1	NP_776599.2;XP_024842738.1	-1.30938	0.736532	1	505	150	148	246
281476	SARS	seryl-tRNA synthetase	NP_776600.1	-1.4609	0.356011	1	8804	9006	5968	7035
281478	SCIN	scinderin	NP_776602.1	-1.09922	0.973146	1	99	513	373	412
281480	SDHA	succinate dehydrogenase complex flavoprotein subunit A	NP_776603.1	1.01292	0.924591	1	64822	54021	66455	79999
281481	SDHD	succinate dehydrogenase complex subunit D	NP_776604.1;XP_024830756.1;XP_024830757.1	-1.14488	0.74344	1	16448	14763	18001	18391
281482	DHRS3	dehydrogenase/reductase 3	NP_776605.2;XP_024831783.1;XP_024831784.1	1.12186	0.744767	1	3202	1328	6134	4969
281485	SELL	selectin L	NP_776607.1;XP_005216937.2;XP_024831785.1	-1.32333	0.689292	1	220	200	298	232
281486	SELP	selectin P	NP_776608.1;XP_024831786.1	-2.97151	0.100222	1	394	516	212	166
281487	PMEL	premelanosome protein	NP_001073684.2;XP_005206561.1	-2.64526	0.182514	1	70	35	61	26
281490	KDM5C	lysine demethylase 5C	NP_776610.2;XP_005228256.1;XP_005228258.1;XP_010820282.1;XP_010820283.1;XP_024843522.1;XP_024843523.1;XP_024843524.1;XP_024843525.1;XP_024843526.1;XP_024843527.1;XP_024843528.1;XP_024843529.1;XP_024843530.1	1.24223	0.486158	1	7644	6084	6692	10788
281492	SMN2	survival of motor neuron 2, centromeric	NP_783632.1	-2.04385	0.162712	1	919	723	468	439
281494	SNCG	synuclein gamma	NP_776611.1	-2.14955	0.328074	1	52	53	111	43
281495	SOD1	superoxide dismutase 1	NP_777040.1	-1.08947	0.862525	1	5645	4846	7751	7141
281496	SOD2	superoxide dismutase 2, mitochondrial	NP_963285.2	-1.09304	0.842426	1	10437	8577	10186	11379
281504	SRPRA	SRP receptor alpha subunit	NP_001068590.1	-1.27728	0.527159	1	10427	8662	8415	9182
281507	STAR	steroidogenic acute regulatory protein	NP_776614.2	1.31257	0.628081	1	23	159	176	214
281511	SYT1	synaptotagmin 1	NP_776617.1;XP_005206087.1;XP_015326362.1;XP_024847115.1	-1.58423	0.726308	1	4	8	10	6
281515	TBCD	tubulin folding cofactor D	NP_776619.1;XP_010814746.1;XP_010814747.1;XP_010814748.1;XP_024835366.1;XP_024835367.1	1.1558	0.655354	1	2371	880	1734	2358
281518	TCN2	transcobalamin 2	NP_776620.2;XP_010812456.1;XP_010812458.1	1.18008	0.610584	1	10338	9911	6188	13436
281528	TGM2	transglutaminase 2	NP_803473.1	-1.6907	0.32545	1	4835	3432	13062	5333
281529	THBD	thrombomodulin	NP_001159994.1	1.17293	0.654702	1	5997	2117	1791	4700
281530	THBS1	thrombospondin 1	NP_776621.1;XP_024853011.1	-2.4321	0.151166	1	35383	14430	4562	9079
281535	TLR3	toll like receptor 3	NP_001008664.1;XP_010818544.2	-1.64015	0.390754	1	702	242	643	396
281542	TP53	tumor protein p53	NP_776626.1;XP_010814284.1	-1.0022	0.959361	1	1799	1231	1518	1914
281543	TPI1	triosephosphate isomerase 1	NP_001013607.1	1.02696	0.892932	1	34621	29378	30881	41589
281544	TPM1	tropomyosin 1	NP_001013608.1;XP_024853012.1;XP_024853013.1;XP_024853014.1;XP_024853015.1;XP_024853016.1;XP_024853017.1;XP_024853018.1;XP_024853019.1;XP_024853020.1;XP_024853021.1;XP_024853022.1;XP_024853023.1;XP_024853024.1;XP_024853025.1;XP_024853026.1;XP_024853027.1;XP_024853028.1;XP_024853029.1	1.39143	0.357852	1	9294	8730	4488	13483
281546	TRAM1	translocation associated membrane protein 1	NP_001035566.2;XP_005215565.2	-1.14215	0.747401	1	3754	2348	2520	3167
281551	TSFM	Ts translation elongation factor, mitochondrial	NP_776629.1	-1.18032	0.670192	1	2680	1991	2495	2572
281555	TUBB2B	tubulin, beta 2B class IIb	NP_001003900.1	-2.12115	0.110393	1	1935	974	734	710
281556	TUFM	Tu translation elongation factor, mitochondrial	NP_776632.1	-1.1409	0.747996	1	16749	14380	16889	17969
281557	TXN2	thioredoxin 2	NP_776633.1	-1.20846	0.636533	1	9033	8393	10323	9841
281559	UACA	uveal autoantigen with coiled-coil domains and ankyrin repeats	NP_776634.1;XP_010807164.1	1.15356	0.661566	1	5485	1915	4140	5436
281561	UCP1	uncoupling protein 1	NP_001160000.1	-1.66128	0.312375	1	268436	578743	267828	303111
281562	UCP2	uncoupling protein 2	NP_001028783.1	1.0929	0.783245	1	31612	44363	15707	44336
281564	UGDH	UDP-glucose 6-dehydrogenase	NP_776636.1;XP_005207890.1;XP_024848755.1	-1.4283	0.362416	1	3501	1582	2341	2144
281565	UGP2	UDP-glucose pyrophosphorylase 2	NP_776637.1;XP_005212795.1;XP_010808348.1;XP_010808349.1;XP_010808350.1;XP_024854033.1	1.17099	0.611876	1	8147	6605	5410	10057
281568	UMPS	uridine monophosphate synthetase	NP_803474.1	-1.7306	0.180353	1	1311	1456	1745	1127
281570	UQCR11	ubiquinol-cytochrome c reductase, complex III subunit XI	NP_776640.1	-1.10522	0.825611	1	10879	8271	7001	10040
281573	VIL1	villin 1	NP_001013609.1	-3.60258	0.26645	1	47	23	427	58
281574	EZR	ezrin	NP_776642.1;XP_010799028.1	1.88205	0.110315	1	11340	8006	3321	18018
281576	WARS	tryptophanyl-tRNA synthetase	NP_776643.1	1.05271	0.840504	1	4376	2362	4779	5059
281577	WASL	Wiskott-Aldrich syndrome like	NP_776644.1;XP_010802703.1;XP_024846217.1	1.18432	0.588416	1	1611	1524	1855	2535
281585	ABCB1	multidrug resistance protein 1	XP_024846789.1	-1.08828	0.996105	1	121	139	39	120
281586	TAP2	transporter 2, ATP binding cassette subfamily B member	NP_776647.1	-1.32028	0.585731	1	988	427	838	704
281588	ABCC1	ATP binding cassette subfamily C member 1	NP_776648.1;XP_024840415.1;XP_024840416.1;XP_024840417.1;XP_024840418.1;XP_024840419.1;XP_024840420.1	-1.1188	0.844452	1	5576	1984	1797	3387
281589	ABCF1	ATP binding cassette subfamily F member 1	NP_001193838.1	-1.58725	0.227214	1	5612	3591	3754	3429
281590	ACACA	acetyl-CoA carboxylase alpha	NP_776649.1;XP_005220032.1;XP_005220033.1;XP_005220034.1;XP_005220035.1;XP_010814045.1;XP_024835369.1;XP_024835370.1;XP_024835371.1;XP_024835372.1;XP_024835373.1;XP_024835374.1;XP_024835375.1	1.36258	0.505036	1	12131	9058	49150	40571
281597	ACTR3	ARP3 actin related protein 3 homolog	NP_776651.1	1.06565	0.817902	1	4224	5540	3785	6327
281598	ACVR2A	activin A receptor type 2A	NP_776652.1	1.0596	0.837481	1	1090	427	1016	1104
281600	ADAM9	ADAM metallopeptidase domain 9	NP_001179747.2	1.32087	0.43712	1	2480	3688	2122	4839
281603	ADCY7	adenylate cyclase 7	NP_776655.1;XP_005218496.1;XP_005218497.1;XP_005218498.1;XP_005218500.1;XP_005218501.1;XP_010812709.1;XP_010812711.1;XP_010812712.1;XP_024833705.1;XP_024833706.1	-1.27871	0.705032	1	342	238	368	313
281604	ADRB1	adrenoceptor beta 1	NP_919242.1	2.34386	0.116986	1	228	55	233	491
281605	ADRB2	adrenoceptor beta 2	NP_776656.1	-1.01027	1	1	867	933	242	880
281606	ADRB3	adrenoceptor beta 3	NP_776657.1;XP_005226149.1	-1.21221	0.636375	1	4441	2258	3525	3503
281607	AGTR1	angiotensin II receptor type 1	NP_776658.1;XP_024846145.1	1.08629	0.803518	1	1482	3944	1270	3335
281612	AKAP5	A-kinase anchoring protein 5	NP_776661.1;XP_005211985.1	-5.08499	0.155789	1	4	28	49	7
281613	AK3	adenylate kinase 3	NP_776662.1;XP_005210016.1;XP_024851215.1;XP_024851216.1;XP_024851217.1;XP_024851218.1	-1.26538	0.55198	1	12846	7576	12811	10998
281614	ALCAM	activated leukocyte cell adhesion molecule	NP_776663.1;XP_005201313.1;XP_005201314.1	-1.01092	1	1	408	331	339	454
281618	ALDH1B1	aldehyde dehydrogenase 1 family member B1	XP_015328034.1	-1.71879	0.565344	1	58	14	100	41
281625	ANXA4	annexin A4	NP_001001440.2	1.0094	0.933725	1	2460	1880	2324	2854
281626	ANXA5	annexin A5	NP_001035567.3;XP_015326964.1	1.0394	0.865475	1	39662	27680	40669	47406
281630	APEX1	apurinic/apyrimidinic endodeoxyribonuclease 1	NP_788782.2	-1.19121	0.668821	1	4383	3890	3320	4167
281631	APOA1	apolipoprotein A1	NP_776667.2	2.05836	0.168478	1	151	153	78	340
281637	ARRB1	arrestin beta 1	NP_776668.1;XP_005216290.1;XP_005216291.1;XP_005216293.1;XP_024830759.1;XP_024830760.1;XP_024830761.1;XP_024830762.1	1.24065	0.541586	1	1891	1212	3341	3366
281638	ARRB2	arrestin beta 2	NP_001192206.1;XP_005220238.1;XP_024835376.1	-1.12778	0.87186	1	479	319	375	438
281640	ATP5PO	ATP synthase peripheral stalk subunit OSCP	NP_776669.1	-1.31377	0.472363	1	33406	27158	28976	29021
281641	ATP6V1G1	ATPase H+ transporting V1 subunit G1	NP_776670.1	-1.10024	0.832884	1	4767	3946	3585	4766
281642	AVPR2	arginine vasopressin receptor 2	NP_776671.1;XP_005227719.1	1.04792	0.862378	1	315	116	125	237
281643	BCAT2	branched chain amino acid transaminase 2	NP_001013611.2;XP_024833708.1	1.0124	0.918634	1	392	235	370	423
281647	XIAP	X-linked inhibitor of apoptosis	NP_001192521.1;XP_010819648.1;XP_024843532.1;XP_024843533.1	-1.11403	0.805933	1	2024	1369	1945	2020
281649	BLCAP	bladder cancer associated protein	NP_776675.1;XP_005214547.1	-1.52307	0.26878	1	7771	6716	7513	6170
281650	BLVRB	biliverdin reductase B	NP_776676.1	-1.32015	0.466725	1	8550	6230	7480	7136
281658	S100G	S100 calcium binding protein G	NP_776682.1	-1.64113	0.493885	1	1714	389	239	561
281660	CALD1	caldesmon 1	NP_776683.1;XP_005205812.1;XP_005205816.1;XP_010802817.1;XP_010802818.1;XP_024846218.1;XP_024846219.1;XP_024846220.1;XP_024846221.1;XP_024846222.1;XP_024846223.1;XP_024846224.1;XP_024846225.1;XP_024846226.1;XP_024846227.1;XP_024846228.1	1.44367	0.255282	1	9749	9195	9969	17914
281661	CAPN1	calpain 1	NP_776684.1;XP_024842740.1;XP_024842741.1	1.21247	0.549769	1	2276	1083	1447	2409
281662	CAPN2	calpain 2, (m/II) large subunit	NP_001096556.1	-1.41913	0.469603	1	10660	5094	3049	5453
281663	CAPN3	calpain 3	NP_776685.1;XP_015328597.1;XP_024853031.1;XP_024853032.1;XP_024853033.1	1.29283	0.622016	1	115	25	147	151
281664	CAPNS1	calpain small subunit 1	NP_776686.1;XP_024833709.1	-1.12037	0.789662	1	16756	12761	12000	15724
281667	CCNA2	cyclin A2	NP_001068591.1	-2.18084	0.284115	1	76	36	62	33
281671	CCNG1	cyclin G1	NP_001013382.1	1.18483	0.585563	1	20052	17120	24816	31326
281674	CD79A	CD79a molecule	NP_776691.2;XP_024833711.1;XP_024833712.1	-1.39551	0.684056	1	46	31	39	35
281677	CEBPA	CCAAT enhancer binding protein alpha	NP_789741.2	-1.32082	0.492106	1	4958	2968	5730	4335
281678	CEBPD	CCAAT enhancer binding protein delta	NP_776692.2	1.63555	0.248933	1	8926	10235	2818	15720
281681	CENPE	centromere protein E, transcript variant X5	XP_010804240.1;XP_010804241.1;XP_010804242.1;XP_024849287.1;XP_024849288.1	1.58908	0.399645	1	18	18	27	43
281682	CFDP1	craniofacial development protein 1	NP_776693.1;XP_024833713.1	1.17639	0.60971	1	1493	1041	1832	2169
281688	CHRNE	cholinergic receptor nicotinic epsilon subunit	NP_776697.1;XP_010814196.1;XP_015314095.1	1.31637	0.566234	1	153	169	105	244
281690	CHSY1	chondroitin sulfate synthase 1	NP_001178086.1	1.16691	0.663737	1	1011	756	501	1122
281691	DNAJC14	DnaJ heat shock protein family (Hsp40) member C14	NP_776699.1;XP_024847119.1	-1.16789	0.701163	1	2576	1501	2161	2234
281696	CLIC5	chloride intracellular channel 5	NP_776701.1;XP_005223432.1	1.58158	0.191383	1	5295	2106	2496	6397
281698	CLTB	clathrin light chain B	NP_776702.1;XP_005209178.1;XP_024849604.1	-1.16399	0.746751	1	4591	3570	2097	3746
281701	CNGA3	cyclic nucleotide gated channel alpha 3	NP_776704.1;XP_024854034.1;XP_024854035.1;XP_024854036.1	-1.13772	0.998897	1	13	19	98	49
281705	CNTN1	contactin 1	NP_776705.1;XP_005206469.1;XP_010803359.1;XP_024847120.1	2.242	0.197355	1	24	34	120	172
281706	COPB2	coatomer protein complex subunit beta 2	NP_776706.2	1.15019	0.648267	1	4625	3054	5223	6250
281707	COPZ1	coatomer protein complex subunit zeta 1	NP_776707.2;XP_005206148.1;XP_010803120.1	-1.37817	0.397125	1	4167	3376	3792	3501
281712	CPSF3	cleavage and polyadenylation specific factor 3	NP_776709.1	-1.13296	0.786297	1	1341	950	1607	1454
281713	CREB1	cAMP responsive element binding protein 1	NP_776710.1	1.64961	0.304756	1	171	137	188	348
281715	CREB3	cAMP responsive element binding protein 3	NP_776711.1;XP_010806220.1	-1.32311	0.494148	1	1708	933	1343	1255
281719	CRYAB	crystallin alpha B	NP_776715.1	1.13577	0.725099	1	1537	1661	516	1836
281725	CRYL1	crystallin lambda 1	NP_776718.1;XP_024855548.1	-1.04154	0.96494	1	1091	1062	1076	1333
281729	SMC3	structural maintenance of chromosomes 3	NP_776720.1	1.68331	0.139655	1	2793	1083	2720	4567
281730	CTBP2	C-terminal binding protein 2	NP_783643.1;XP_005225890.1;XP_024841230.1;XP_024841231.1;XP_024841232.1	-1.00092	0.952496	1	3006	1804	1326	2563
281733	CXADR	CXADR, Ig-like cell adhesion molecule	NP_776723.1;XP_010799241.1;XP_010799242.1	1.60733	0.27571	1	325	350	616	893
281736	CXCR4	C-X-C motif chemokine receptor 4	NP_776726.1	1.78502	0.154493	1	439	402	541	1056
281742	NDUFA12	NADH:ubiquinone oxidoreductase subunit A12	NP_776731.1	-1.1741	0.691381	1	9370	7107	7002	8483
281748	ECHS1	enoyl-CoA hydratase, short chain 1	NP_001020377.2;XP_015316088.1	1.0007	0.951846	1	35350	33162	41100	47031
281749	EDNRA	endothelin receptor type A	NP_776733.1	-1.1338	0.892725	1	423	155	416	360
281750	EDNRB	endothelin receptor type B	NP_776734.1;XP_005213931.1;XP_024855550.1	1.962	0.0915706	1	2057	3424	1372	6002
281751	EIF4E	eukaryotic translation initiation factor 4E	NP_776735.2	-1.05557	0.924792	1	2918	2518	2030	3024
281753	EPB41	erythrocyte membrane protein band 4.1	NP_776736.1;XP_024854348.1;XP_024854351.1;XP_024854360.1;XP_024854365.1;XP_024854369.1;XP_024854378.1;XP_024854379.1;XP_024854380.1;XP_024854388.1;XP_024854396.1;XP_024854401.1;XP_024854406.1;XP_024854408.1;XP_024854412.1;XP_024854414.1;XP_024854423.1;XP_024854428.1;XP_024854433.1;XP_024854434.1;XP_024854437.1;XP_024854440.1;XP_024854452.1;XP_024854459.1;XP_024854467.1	-1.26425	0.652786	1	13348	8293	28565	16709
281758	FABP3	fatty acid binding protein 3	NP_776738.1	1.10223	0.773071	1	3868	2452	867	3320
281762	FANCC	Fanconi anemia complementation group C	NP_776741.1;XP_024851219.1;XP_024851220.1;XP_024851221.1;XP_024851222.1;XP_024851223.1;XP_024851224.1;XP_024851225.1;XP_024851226.1;XP_024851227.1;XP_024851228.1;XP_024851229.1;XP_024851230.1;XP_024851231.1;XP_024851232.1;XP_024851233.1;XP_024851234.1;XP_024851235.1;XP_024851236.1;XP_024851237.1;XP_024851238.1;XP_024851239.1;XP_024851240.1;XP_024851241.1;XP_024851242.1	1.02099	0.903559	1	433	339	721	647
281766	FCGR3A	Fc fragment of IgG, low affinity IIIa, receptor (CD16a)	NP_001070870.1;NP_776742.1;XP_005203501.1	-1.66115	0.577539	1	76	35	215	82
281768	FGFR1	fibroblast growth factor receptor 1	NP_001103677.1;XP_005226151.1;XP_005226153.1;XP_010818622.1;XP_010818623.1;XP_010818624.1;XP_010818625.1;XP_010818626.1;XP_010818627.1;XP_010818628.1;XP_010818629.1;XP_010818630.1;XP_010818631.1;XP_024841961.1;XP_024841962.1	1.34787	0.36316	1	6179	3944	3548	7737
281769	FGFR3	fibroblast growth factor receptor 3	NP_776743.1;XP_024848757.1;XP_024848758.1;XP_024848759.1;XP_024848760.1;XP_024848761.1;XP_024848762.1;XP_024848763.1;XP_024848764.1;XP_024848765.1;XP_024848766.1;XP_024848767.1;XP_024848768.1	-3.8235	0.116943	1	180	181	37	45
281778	GCNT1	glucosaminyl (N-acetyl) transferase 1, core 2	NP_803476.2;XP_005210092.1;XP_005210093.1;XP_010806193.1;XP_010806194.1;XP_024851244.1;XP_024851245.1;XP_024851246.1;XP_024851247.1;XP_024851248.1	1.0516	0.851589	1	4433	1153	1351	2908
281779	GFPT1	glutamine--fructose-6-phosphate transaminase 1	NP_001103431.1;XP_024854037.1;XP_024854038.1;XP_024854039.1	1.2961	0.448924	1	2431	2692	4230	5228
281780	GGTA1	alpha-galactosyltransferase 1 (glycoprotein)	NP_803477.1;XP_005212979.1;XP_005212980.1;XP_005212981.1;XP_010808471.1;XP_010808472.1;XP_010808474.1;XP_015329015.2;XP_015329016.2;XP_015329017.1;XP_024854040.1;XP_024854041.1;XP_024854042.1;XP_024854043.1;XP_024854044.1;XP_024854045.1;XP_024854046.1;XP_024854047.1;XP_024854048.1;XP_024854049.1;XP_024854050.1	-1.07014	0.917879	1	3369	1066	1678	2311
281781	B4GALT1	beta-1,4-galactosyltransferase 1	NP_803478.1	1.53763	0.185273	1	1461	1167	1386	2625
281785	GLUD1	glutamate dehydrogenase 1	NP_872593.2	1.29432	0.413148	1	6597	4552	5654	9177
281786	GLULP	glutamate-ammonia ligase pseudogene	.	1.31241	0.555102	1	316	288	159	430
281787	GLYAT	glycine-N-acyltransferase	NP_803479.1	1.4173	0.574259	1	58	22	304	228
281788	GNA11	G protein subunit alpha 11	NP_776747.1	1.27577	0.482157	1	1248	739	798	1486
281791	GNAI2	G protein subunit alpha i2	NP_001094510.1	1.17209	0.605562	1	7911	4909	5306	8909
281793	GNAS	GNAS complex locus	NP_001258700.1;NP_851364.1;XP_024856062.1;XP_024856063.1;XP_024856064.1;XP_024856065.1;XP_024856066.1;XP_024856067.1;XP_024856068.1;XP_024856069.1;XP_024856070.1;XP_024856071.1	-1.05481	0.924892	1	81687	75940	78455	96006
281794	GNAT1	G protein subunit alpha transducin 1	NP_851365.1;XP_010815966.2;XP_024838156.1;XP_024838157.1	1.02454	0.90101	1	701	670	434	796
281797	GNGT2	G protein subunit gamma transducin 2	NP_776753.1;XP_005220538.1	-1.48215	0.567354	1	208	125	145	135
281799	GPR68	G protein-coupled receptor 68	NP_776754.1;XP_005222176.1;XP_005222177.1;XP_005222178.1	-2.13594	0.48166	1	25	4	14	8
281801	GRK5	G protein-coupled receptor kinase 5	NP_776756.1;XP_010818379.1	1.37636	0.330484	1	1914	1227	1214	2518
281803	PDIA3	protein disulfide isomerase family A member 3	NP_776758.2	-1.03817	0.963373	1	16783	15388	11989	18254
281805	GSTA2	glutathione S-transferase alpha 2	NP_803481.1	-1.18681	0.896668	1	753	60	364	386
281806	GSTP1	glutathione S-transferase pi 1	NP_803482.1	-1.35556	0.51942	1	1881	994	705	1095
281809	HSD17B10	hydroxysteroid 17-beta dehydrogenase 10	NP_776759.1	-1.08619	0.864969	1	22520	22455	17884	24952
281810	HADHA	hydroxyacyl-CoA dehydrogenase trifunctional multienzyme complex subunit alpha	NP_776760.1	-1.17499	0.728316	1	46865	58873	85108	70468
281811	HADHB	hydroxyacyl-CoA dehydrogenase trifunctional multienzyme complex subunit beta	NP_776761.1;XP_005212983.1;XP_005212984.1;XP_005212985.1;XP_005212986.1;XP_005212988.1;XP_010808476.1;XP_015329018.1;XP_024854051.1;XP_024854052.1	1.35693	0.332758	1	36126	25562	27913	51371
281813	FUNDC2	FUN14 domain containing 2	NP_776763.1	-1.11125	0.81702	1	3398	3700	3293	4048
281814	HIF1A	hypoxia inducible factor 1 alpha subunit	NP_776764.2;XP_024853037.1;XP_024853038.1	1.41805	0.291647	1	5687	6145	5274	10500
281816	HINT2	histidine triad nucleotide binding protein 2	NP_776765.1;XP_024851249.1	1.26096	0.463482	1	4236	2928	2811	5307
281817	HINT3	histidine triad nucleotide binding protein 3	NP_776766.1;XP_024852185.1	-1.15186	0.847808	1	597	225	574	498
281820	HOXB7	homeobox B7	NP_776767.1;XP_015314255.1	1.16059	0.739674	1	257	46	131	200
281827	HSPA2	heat shock protein family A (Hsp70) member 2	NP_776769.1	-1.48095	0.510699	1	315	530	686	454
281831	HSPA8	heat shock protein family A (Hsp70) member 8	NP_776770.2	-1.7416	0.137556	1	61979	44506	54421	39069
281832	HSP90AA1	heat shock protein 90 alpha family class A member 1	NP_001012688.1	1.16484	0.623574	1	54370	56104	46129	78789
281833	HSPE1	heat shock protein family E (Hsp10) member 1	NP_776771.1	-1.22018	0.62347	1	27317	25462	20698	25862
281834	TRMT2A	tRNA methyltransferase 2 homolog A	XP_024833657.1	-1.1651	0.758813	1	1969	919	818	1310
281838	HYAL2	hyaluronoglucosaminidase 2	NP_776772.1;XP_010815967.1;XP_010815968.1;XP_024838158.1	-1.01313	0.954814	1	2190	1822	458	1886
281854	IKBKB	inhibitor of nuclear factor kappa B kinase subunit beta	NP_776778.1;XP_005226156.1	1.05211	0.842737	1	2005	1350	1086	1968
281855	IKBKG	inhibitor of nuclear factor kappa B kinase subunit gamma	NP_776779.1;XP_005227783.1;XP_005227784.1;XP_005227785.1;XP_005227786.1;XP_005227787.1;XP_010819846.1;XP_010819847.1;XP_010819848.1;XP_010819849.1;XP_015316989.1;XP_024843534.1;XP_024843535.1	-1.42094	0.363326	1	1771	1354	1597	1410
281860	IL1RN	interleukin 1 receptor antagonist	NP_776782.1;XP_005212797.1;XP_005212798.1	-2.28488	0.217437	1	289	370	180	161
281861	IL2RA	interleukin 2 receptor subunit alpha	NP_776783.1;XP_005214190.1;XP_024856072.1	-2.06709	0.339811	1	71	34	50	31
281862	IL2RG	interleukin 2 receptor subunit gamma	NP_776784.1	-1.75425	0.411255	1	431	815	224	378
281863	CXCR1	chemokine (C-X-C motif) receptor 1	NP_776785.2;XP_024854499.1	2.02107	0.181005	1	136	107	64	264
281865	IMPA1	inositol monophosphatase 1	NP_776786.1;XP_005215709.1;XP_015330016.1	-1.01522	0.987704	1	2000	1161	1759	2027
281867	INHBA	inhibin beta A subunit	NP_776788.1;XP_005205677.1;XP_024846234.1	1.97471	0.266362	1	19	3	19	33
281869	INPP1	inositol polyphosphate-1-phosphatase	NP_776789.1;XP_005202248.1;XP_005202249.1;XP_010800092.1;XP_010800093.1;XP_024854505.1;XP_024854514.1;XP_024854535.1	-1.4754	0.469274	1	749	553	377	482
281870	INSL3	insulin like 3	NP_776790.1	-1.0161	1	1	16	4	22	17
281871	ISG15	ISG15 ubiquitin-like modifier	NP_776791.1	-2.13996	0.379055	1	33	38	124	39
281872	ITGA2	integrin subunit alpha 2	NP_001159971.1;XP_024836980.1	-3.35843	0.11908	1	401	1240	215	257
281873	ITGA5	integrin subunit alpha 5	NP_001159972.1;XP_024847121.1	1.38009	0.39009	1	10341	7799	3578	12717
281874	ITGAL	integrin subunit alpha L	NP_937864.2;XP_024840421.1	-3.37026	0.134893	1	448	80	795	160
281875	ITGAV	integrin subunit alpha V	NP_776792.1;XP_005202309.1;XP_015330074.1;XP_015330079.1;XP_024854551.1	1.02327	0.901725	1	3954	3022	4587	5019
281876	ITGB1	integrin subunit beta 1	NP_776793.1;XP_005214205.1;XP_010809399.1;XP_024856073.1;XP_024856074.1;XP_024856075.1;XP_024856076.1;XP_024856077.1	1.01978	0.909021	1	26198	20476	15226	26834
281877	ITGB2	integrin subunit beta 2	NP_786975.1	-1.85384	0.254934	1	463	894	796	516
281878	ITPR2	inositol 1,4,5-trisphosphate receptor type 2	NP_776794.1;XP_024847122.1	-1.12264	0.799938	1	5070	2187	3546	3962
281879	ITPR3	inositol 1,4,5-trisphosphate receptor type 3	NP_776795.1;XP_024839147.1	1.27414	0.602981	1	908	129	440	741
281880	KCNA4	potassium voltage-gated channel subfamily A member 4	NP_776796.1	-1.52874	0.654134	1	18	18	50	24
281881	KCNH1	potassium voltage-gated channel subfamily H member 1	NP_776797.1;XP_024831798.1	1.95628	0.20214	1	210	156	694	878
281883	KCNJ2	potassium voltage-gated channel subfamily J member 2	NP_776798.1	1.22349	0.644817	1	241	149	291	350
281885	KITLG	KIT ligand	NP_776800.1	-1.30633	0.622021	1	859	374	572	569
281897	LAMP1	lysosomal associated membrane protein 1	NP_001068592.1	1.07192	0.796213	1	9748	9005	8984	12751
281898	RPSA	ribosomal protein SA	NP_776804.1;XP_005222426.1;XP_005222427.1	-1.04933	0.943565	1	87716	98576	76681	108792
281900	LHCGR	luteinizing hormone/choriogonadotropin receptor	NP_776806.1;XP_005212603.1;XP_010808200.1;XP_010808205.1;XP_015328906.1;XP_015328907.1;XP_024854053.1;XP_024854054.1	1.12047	0.737888	1	743	531	512	846
281904	LOXL4	lysyl oxidase like 4	NP_776809.1;XP_024841236.1;XP_024841237.1	-2.16729	0.263296	1	5098	1134	527	1222
281905	LTBP2	latent transforming growth factor beta binding protein 2	NP_776810.1;XP_015328707.1;XP_024853039.1;XP_024853040.1	1.26981	0.563111	1	2600	539	713	1929
281909	MANBA	mannosidase beta	NP_776812.1;XP_010804247.2	1.81566	0.170981	1	321	437	365	893
281913	MFGE8	milk fat globule-EGF factor 8 protein	NP_788783.1;XP_024837376.1;XP_024837377.1;XP_024837378.1	1.19902	0.562468	1	3226	2985	3892	5189
281917	MOCS1	molybdenum cofactor synthesis 1	NP_001013615.1;NP_001159769.1;XP_005223423.1;XP_024839148.1	1.19923	0.644891	1	4191	641	2500	3483
281918	MRVI1	murine retrovirus integration site 1 homolog	NP_776817.2;NP_919447.2;XP_005215955.1;XP_005215957.1;XP_024830763.1;XP_024830764.1;XP_024830765.1;XP_024830766.1	1.50372	0.295535	1	937	757	452	1375
281923	MTIF2	mitochondrial translational initiation factor 2	NP_776818.1;XP_005212604.1;XP_024854055.1;XP_024854056.1;XP_024854057.1;XP_024854058.1	-2.12391	0.189457	1	554	259	490	254
281935	MYO10	myosin X	NP_776819.1	1.80985	0.0928495	1	3948	5517	4075	10765
281937	MYO1C	myosin IC	NP_776821.3;XP_005220121.1;XP_005220122.1;XP_024835378.1	-1.09776	0.841831	1	15307	9219	8726	12675
281939	MYOZ1	myozenin 1	NP_776822.1;XP_024842291.1;XP_024842292.1	1.47464	0.477783	1	29	27	47	65
281941	NCAM1	neural cell adhesion molecule 1	NP_776824.1;XP_005215863.1;XP_010810641.2;XP_010810643.2;XP_010810645.2;XP_010810646.2;XP_010810647.2;XP_010810648.2;XP_010810649.2;XP_010810651.1;XP_010810652.1;XP_010810655.1;XP_010810656.1;XP_010810657.1;XP_010810658.2;XP_010810660.1;XP_010810661.1;XP_024830767.1;XP_024830768.1;XP_024830769.1;XP_024830770.1;XP_024830771.1;XP_024830772.1;XP_024830773.1;XP_024830774.1;XP_024830775.1;XP_024830776…	2.01889	0.193864	1	71	59	140	232
281942	CALCOCO2	calcium binding and coiled-coil domain 2	NP_776825.1;XP_005220542.3;XP_024835379.1	1.40586	0.297942	1	6758	5835	4816	10464
281945	NR2F2	nuclear receptor subfamily 2 group F member 2	NP_776827.1;XP_005221767.1;XP_024837379.1	1.71563	0.127249	1	1563	651	950	2229
281946	NR3C1	nuclear receptor subfamily 3 group C member 1	NP_001193563.1;XP_005209585.1;XP_005209586.1;XP_005209587.1;XP_005209588.1;XP_005209591.1;XP_024849605.1;XP_024849606.1;XP_024849607.1;XP_024849608.1	-1.11812	0.828743	1	3923	2198	5671	4414
281950	NRXN1	neurexin 1	NP_001103275.1;NP_776829.1;XP_005212608.1;XP_005212610.1;XP_005212613.1;XP_010808210.1;XP_024854061.1;XP_024854063.1;XP_024854064.1;XP_024854065.1;XP_024854066.1;XP_024854067.1;XP_024854068.1;XP_024854069.1;XP_024854071.1;XP_024854072.1;XP_024854073.1;XP_024854074.1;XP_024854075.1;XP_024854076.1;XP_024854077.1;XP_024854078.1;XP_024854079.1;XP_024854080.1	-1.61565	0.404328	1	372	564	909	498
281951	NT5C2	5'-nucleotidase, cytosolic II	NP_776830.1;XP_005225489.1;XP_005225491.1;XP_024841238.1;XP_024841239.1;XP_024841240.1;XP_024841242.1;XP_024841243.1;XP_024841244.1;XP_024841245.1	1.0669	0.807811	1	4618	2995	4820	5581
281960	POSTN	periostin	NP_001035569.1;XP_005213601.1;XP_005213602.1;XP_005213603.1;XP_005213604.1;XP_005213605.1;XP_005213606.1	1.6538	0.160966	1	2472	1124	1001	3126
281961	OSTF1	osteoclast stimulating factor 1	NP_776834.1;XP_005210097.1;XP_010806196.1	-1.18434	0.677184	1	7195	6668	6736	7460
281962	OVGP1	oviductal glycoprotein 1	NP_001073685.1;XP_005204131.2;XP_010801455.2	-2.33562	0.295497	1	249	77	53	65
281963	P2RY1	purinergic receptor P2Y1	NP_776835.1	-2.13921	0.274101	1	133	141	269	109
281969	PDE1A	phosphodiesterase 1A	NP_776839.1;XP_005202314.3;XP_010800144.2;XP_010800145.2;XP_010800146.1;XP_010800147.1;XP_010800148.1;XP_010800149.2;XP_015330124.1;XP_024854603.1;XP_024854622.1;XP_024854627.1	1.52254	0.279794	1	2217	1305	4357	5037
281970	PDE1B	phosphodiesterase 1B	NP_776840.1;XP_005206149.1;XP_005206154.1;XP_005206157.1;XP_010803122.1;XP_024847130.1;XP_024847131.1;XP_024847132.1;XP_024847133.1	-1.59452	0.386578	1	666	563	380	431
281971	PDE2A	phosphodiesterase 2A	NP_001137318.1;NP_001243202.1;XP_024830785.1;XP_024830786.1;XP_024830787.1;XP_024830788.1	1.24702	0.504988	1	6959	2860	4208	7176
281972	PDE5A	phosphodiesterase 5A	NP_776842.1;XP_024848769.1;XP_024848770.1	1.59635	0.220519	1	596	610	899	1445
281976	PDE6D	phosphodiesterase 6D	NP_776845.1	1.02836	0.893031	1	688	649	691	895
281977	PDE6G	phosphodiesterase 6G	NP_776846.1;XP_010814750.1;XP_024835380.1	1.0751	0.880363	1	18	3	9	13
281983	PLAUR	plasminogen activator, urokinase receptor	NP_776848.1	1.49558	0.372639	1	819	666	236	1098
281985	PLCB4	phospholipase C, beta 4	NP_001159982.1;XP_024856078.1;XP_024856079.1;XP_024856080.1;XP_024856081.1;XP_024856082.1;XP_024856083.1;XP_024856084.1;XP_024856085.1;XP_024856086.1;XP_024856087.1;XP_024856088.1	1.8344	0.0917802	1	2808	4432	3493	8693
281986	PLCD1	phospholipase C delta 1	NP_001075045.1;XP_005222429.1;XP_010815710.1	1.16358	0.644434	1	1941	1071	884	1886
281987	PLCG1	phospholipase C gamma 1	NP_776850.1	1.36055	0.43585	1	17300	3849	14414	19493
281990	POLD1	DNA polymerase delta 1, catalytic subunit	NP_776852.1;XP_024833715.1	1.10407	0.761453	1	708	545	629	882
281991	POLD2	DNA polymerase delta 2, accessory subunit	NP_776853.2;XP_024846235.1;XP_024846236.1;XP_024846237.1;XP_024846238.1	1.32179	0.482695	1	632	328	483	793
281992	PPARA	peroxisome proliferator activated receptor alpha	NP_001029208.1;XP_005207529.1;XP_010804098.1;XP_024847135.1	1.09158	0.792428	1	3395	2346	9365	6965
281993	PPARG	peroxisome proliferator activated receptor gamma	NP_851367.1	1.12875	0.680727	1	13057	10687	13546	17922
281994	PPM1A	protein phosphatase, Mg2+/Mn2+ dependent 1A	NP_001289701.1;NP_776854.1;XP_015328708.1;XP_024853041.1;XP_024853042.1	1.20872	0.537701	1	2829	1673	1944	3259
281995	PPM1B	protein phosphatase, Mg2+/Mn2+ dependent 1B	NP_776855.1;XP_024854082.1;XP_024854083.1;XP_024854084.1;XP_024854085.1;XP_024854086.1	1.12837	0.686623	1	2503	2641	2747	3844
281997	PRDX1	peroxiredoxin 1	NP_776856.1;XP_024840451.1	-1.55501	0.245478	1	10739	9439	8942	8011
281998	PRDX3	peroxiredoxin 3	NP_776857.1	1.17911	0.59504	1	6172	4074	6420	8275
281999	PRDX4	peroxiredoxin 4	NP_776858.1;XP_005228408.1	-1.22689	0.614553	1	2506	2230	1769	2271
282001	PRKCA	protein kinase C alpha	NP_776860.1;XP_024835381.1;XP_024835382.1;XP_024835383.1	1.54607	0.269354	1	703	423	482	1041
282002	PRKCG	protein kinase C gamma	NP_001159974.1;XP_015313861.1	-3.27989	0.128584	1	277	237	69	76
282004	PRKG1	protein kinase, cGMP-dependent, type I	NP_776861.1;XP_005225410.2;XP_024841246.1	1.28613	0.553717	1	375	307	287	531
282010	PSEN2	presenilin 2	NP_776865.2;XP_005216851.1;XP_005216852.1;XP_010811413.1;XP_010811414.1;XP_010811415.1;XP_010811416.1;XP_024831800.1	-1.07912	0.913448	1	1362	734	626	1048
282011	PSIP1	PC4 and SFRS1 interacting protein 1	NP_001193405.1;XP_024851251.1;XP_024851252.1;XP_024851253.1;XP_024851254.1	1.2484	0.475659	1	2928	1687	2418	3670
282015	PSMC5	proteasome 26S subunit, ATPase 5	NP_776866.1	1.0553	0.831639	1	7545	6877	7463	9894
282016	PSMD4	proteasome 26S subunit, non-ATPase 4	NP_001013616.2;XP_005203894.1	-1.08156	0.868932	1	5710	4391	4454	5713
282018	PTBP1	polypyrimidine tract binding protein 1	NP_001289713.1;NP_776867.1;XP_010805519.1	-1.04197	0.957987	1	14997	10136	8155	13459
282024	TWF2	twinfilin actin binding protein 2	NP_001098794.1;XP_024838159.1	1.29434	0.452293	1	1568	868	817	1753
282028	RAB34	RAB34, member RAS oncogene family	NP_001028784.1	1.46029	0.355104	1	592	334	400	808
282029	RAB3A	RAB3A, member RAS oncogene family	NP_776871.2	2.12781	0.106457	1	206	244	337	725
282031	RAP1A	RAP1A, member of RAS oncogene family	NP_776873.1;XP_010801456.1;XP_024840481.1	1.05085	0.849135	1	7112	6042	3075	7293
282032	RASA1	RAS p21 protein activator 1	NP_776874.1;XP_005209786.2;XP_010805899.1	-1.03786	0.961263	1	3615	1981	2410	3213
282034	RBBP6	RB binding protein 6, ubiquitin ligase	NP_001291483.1;XP_005224863.1	-1.24156	0.577822	1	4894	3202	3953	4083
282035	RGS16	regulator of G protein signaling 16	NP_776875.1	-1.73177	0.394983	1	389	160	236	186
282040	RNPEP	arginyl aminopeptidase	NP_001091032.1	1.32504	0.425854	1	1079	609	989	1482
282041	ROCK2	Rho associated coiled-coil containing protein kinase 2	NP_776877.1;XP_024854091.1;XP_024854092.1;XP_024854093.1;XP_024854094.1;XP_024854095.1;XP_024854096.1	-1.11404	0.81811	1	3304	3364	2314	3483
282048	RPL24	ribosomal protein L24	NP_776880.1	-1.09394	0.855113	1	30297	32640	23405	34202
282049	NMT2	N-myristoyltransferase 2	NP_776881.1;XP_010809400.1;XP_010809402.1	-1.55403	0.435215	1	873	542	318	467
282050	RPS14	ribosomal protein S14	NP_001071298.1;XP_005209604.1;XP_005209605.1;XP_024849610.1;XP_024849611.1	1.16967	0.616482	1	31244	33840	27593	46947
282052	RPS25	ribosomal protein S25	NP_001020486.1	1.02502	0.897879	1	33041	30716	19984	36892
282053	RPS3A	ribosomal protein S3A	NP_001029210.1	-1.2045	0.660667	1	98317	91926	64171	90788
282060	SARS2	seryl-tRNA synthetase 2, mitochondrial	NP_776882.1;XP_015331338.1	1.01538	0.918627	1	1039	745	976	1185
282068	SFRP1	secreted frizzled related protein 1	NP_776885.1	2.53833	0.0891378	1	58	87	148	324
282069	SFRP5	secreted frizzled related protein 5	NP_776886.1	2.01533	0.143043	1	405	917	302	1488
282073	ST6GAL1	ST6 beta-galactoside alpha-2,6-sialyltransferase 1	NP_803483.1;XP_005201513.1;XP_005201514.1;XP_005201515.1;XP_024847254.1;XP_024847358.1	1.84165	0.195931	1	508	171	740	1076
282076	SNURF	SNRPN upstream reading frame	NP_776888.1	1.58465	0.373509	1	82	106	94	195
282078	SEC11A	SEC11 homolog A, signal peptidase complex subunit	NP_776890.1	-1.35061	0.479053	1	2918	2307	1422	2094
282082	SSRP1	structure specific recognition protein 1	NP_001094511.1;XP_024830789.1	-1.044	0.9515	1	7140	6161	5119	7543
282087	SYNJ1	synaptojanin 1	NP_776893.2;XP_005201143.2;XP_005201145.2;XP_005201146.2;XP_005201148.2;XP_005201149.2;XP_005201150.2;XP_005201151.2;XP_005201152.2;XP_005201154.2;XP_010799193.1;XP_024847635.1;XP_024847659.1;XP_024847695.1;XP_024847727.1;XP_024847869.1;XP_024847961.1	-1.00208	0.953253	1	998	687	1034	1145
282089	TGFB1	transforming growth factor beta 1	NP_001159540.1;XP_024833717.1;XP_024833718.1;XP_024833719.1	-1.20815	0.699545	1	1097	1268	790	1137
282090	THTPA	thiamine triphosphatase	NP_776895.1;XP_005211310.1;XP_005211311.1	-1.6097	0.278998	1	1430	699	1026	812
282092	TIMP1	TIMP metallopeptidase inhibitor 1	NP_776896.1;XP_005228156.1	1.32344	0.457325	1	909	973	568	1406
282094	TIMP3	TIMP metallopeptidase inhibitor 3	NP_776898.2	-1.21901	0.731467	1	14004	21993	6859	15679
282096	TNNT3	troponin T3, fast skeletal type	NP_001001441.1;XP_005227339.1;XP_005227340.1;XP_005227341.2;XP_005227342.2;XP_005227343.2;XP_005227344.2;XP_005227345.2;XP_005227346.2;XP_005227347.2;XP_005227348.2;XP_005227350.2;XP_005227351.2;XP_010819501.1;XP_010819502.1;XP_010819503.1;XP_010819504.1;XP_010819505.1;XP_010819506.1;XP_010819507.1;XP_010819508.1;XP_010819509.1;XP_010819511.1;XP_010819512.1;XP_010819514.1;XP_010819515.1;XP_010819…	1.20885	0.68145	1	100	69	76	125
282097	TOP2B	DNA topoisomerase II beta, transcript variant X7	XP_024842148.1;XP_024842149.1;XP_024842150.1;XP_024842151.1;XP_024842152.1;XP_024842153.1;XP_024842154.1	-1.02414	0.991995	1	8769	7386	9533	10695
282099	TREX1	three prime repair exonuclease 1	NP_776900.2	-1.73894	0.383687	1	319	227	199	181
282100	TRPC1	transient receptor potential cation channel subfamily C member 1	NP_776901.1;XP_005201902.1;XP_005201903.1;XP_005201904.1;XP_005201905.1;XP_005201906.1;XP_005201907.1	1.2698	0.59397	1	262	278	182	397
282101	TRPC2	transient receptor potential channel 2	NP_776902.3	-1.17029	0.916937	1	108	23	109	83
282102	TRPC4	transient receptor potential cation channel subfamily C member 4	NP_776903.1;XP_005213611.1;XP_010808964.1;XP_015329236.1;XP_015329237.1;XP_015329238.1;XP_024855552.1	1.07144	0.869397	1	22	39	10	34
282104	TUFT1	tuftelin 1	NP_776904.1;XP_005203895.1;XP_005203896.1;XP_010801301.1;XP_010801302.1;XP_024840504.1	1.56942	0.356651	1	182	149	131	309
282105	TYRP1	tyrosinase related protein 1	NP_776905.2;XP_015327928.2;XP_015327929.2	-4.04944	0.184053	1	163	9	185	35
282107	UBE2A	ubiquitin conjugating enzyme E2 A	NP_001098795.1;XP_010819625.1	-1.43036	0.367197	1	1740	1671	1442	1459
282110	UCHL5	ubiquitin C-terminal hydrolase L5	NP_776906.2;XP_005216819.1;XP_024831802.1;XP_024831803.1;XP_024831804.1;XP_024831805.1	-1.13517	0.761815	1	2286	2010	1962	2358
282112	UPK1A	uroplakin 1A	NP_788784.1;XP_005218960.1;XP_015331339.1	-1.65571	0.507098	1	81	36	87	51
282116	VAMP2	vesicle associated membrane protein 2	NP_776908.1	-1.06426	0.917457	1	1437	1611	1256	1755
282118	VCAM1	vascular cell adhesion molecule 1	NP_776909.1;XP_005204136.1	1.74436	0.319095	1	190	72	466	528
282119	VDAC1	voltage dependent anion channel 1	NP_776910.2;XP_005209392.1;XP_005209393.1;XP_024849612.1	-1.06619	0.903737	1	25233	23094	31551	32069
282120	VDAC2	voltage dependent anion channel 2	NP_776911.2;XP_024842295.1	-1.18809	0.685234	1	25591	31033	27199	30719
282121	VEGFB	vascular endothelial growth factor B	NP_776912.1;XP_024842753.1	-1.04131	0.955262	1	7613	6408	5817	8131
282122	VEGFC	vascular endothelial growth factor C	NP_776913.1	1.883	0.163811	1	275	350	271	737
282125	YWHAE	tyrosine 3-monooxygenase/tryptophan 5-monooxygenase activation protein epsilon	NP_776916.1;XP_005220123.1;XP_024835384.1	-1.00062	0.954981	1	22471	21945	23578	29217
282126	YWHAH	tyrosine 3-monooxygenase/tryptophan 5-monooxygenase activation protein eta	NP_776917.2;XP_024832781.1	-1.14148	0.751343	1	24101	19620	17492	22845
282127	ZFP36	ZFP36 ring finger protein	NP_776918.1	1.37308	0.380967	1	5911	5890	2955	8755
282130	ACADVL	acyl-CoA dehydrogenase very long chain	NP_776919.1;XP_024835385.1	-1.07926	0.872352	1	64545	56173	55908	69961
282132	ADAM10	ADAM metallopeptidase domain 10	NP_776921.1;XP_024853043.1;XP_024853044.1	1.19996	0.558444	1	4478	2452	3743	5340
282133	ADORA1	adenosine A1 receptor	NP_776922.2;XP_005216709.1;XP_005216710.1;XP_010811315.1;XP_015330488.1;XP_024831807.1;XP_024831808.1	-1.4552	0.621568	1	370	237	1391	579
282134	ADRA1A	adrenoceptor alpha 1A	NP_776923.1;XP_024851255.1;XP_024851256.1;XP_024851257.1;XP_024851258.1	-1.44388	0.329912	1	3507	2769	2645	2627
282135	ADRA2A	adrenoceptor alpha 2A	NP_776924.1	2.47336	0.105567	1	22	18	13	56
[truncated: 14,611 more rows]

## Sheet: Liver
Gene ID	Gene Name	Description	Protein_ID	Fold Change (Treated /Control)	Raw p_value	Adjusted p_value	Control1_Read Count	Control2_Read Count	Control3_Read Count	Control4_Read Count	Treated1_Read Count	Treated2_Read Count	Treated3_Read Count
539835	HSPA6	heat shock protein family A (Hsp70) member 6	XP_002685896.1	68.77	7.10412e-07	0.0116259	53	39	30	54	130	28	9064
407106	FCER2	Fc fragment of IgE receptor II, transcript variant X6	XP_002688905.2;XP_005208879.1;XP_010805180.1;XP_010805181.1;XP_010805182.1;XP_010805183.1;XP_024850687.1	11.4958	9.25223e-06	0.0504709	20	18	19	21	21	189	456
100174924	LOC100174924	uncharacterized LOC100174924	.	5.1889	6.49377e-06	0.0504709	482	394	885	565	1967	5579	952
509038	IL20RA	interleukin 20 receptor subunit alpha	NP_001193271.1;XP_005211019.1;XP_010806912.1;XP_024852253.1;XP_024852254.1	-11.1864	2.02207e-05	0.0661823	124	241	274	1373	83	15	25
528390	NR4A1	nuclear receptor subfamily 4 group A member 1	NP_001069379.1;XP_005206276.1;XP_005206277.1;XP_005206278.1;XP_010803210.1;XP_024847605.1	5.55749	1.73956e-05	0.0661823	145	335	149	363	917	500	2802
407173	JSP.1	MHC Class I JSP.1	NP_001035588.1;XP_024839180.1	-7.43117	4.00681e-05	0.102174	22519	9260	6187	4006	1963	2045	539
515266	ATF3	activating transcription factor 3	NP_001039658.1;XP_010811857.1	3.44583	4.37041e-05	0.102174	744	800	1411	974	3838	1279	5077
282254	HSPA1A	heat shock 70kDa protein 1A	NP_976067.3	8.00661	7.29702e-05	0.10856	9916	11864	6375	14784	20929	11919	229013
616088	MUSTN1	musculoskeletal, embryonic nuclear protein 1	NP_001035679.1	7.97552	5.30855e-05	0.10856	321	250	420	142	6333	261	799
617174	ZNF8	zinc finger protein 8	NP_001091940.1;XP_005219852.2;XP_005219853.2;XP_010813878.1;XP_024834285.1;XP_024834286.1;XP_024834287.1;XP_024834288.1	3.06395	7.05303e-05	0.10856	403	408	353	464	1003	1042	1723
768255	LOC768255	GTPase, IMAP family member 4-like, transcript variant X4	XP_005205999.2;XP_024847011.1;XP_024847012.1;XP_024847014.1	-3.76629	6.86427e-05	0.10856	681	1023	1334	2639	241	492	303
534991	STMN2	stathmin 2	NP_001029794.1	5.09292	9.46457e-05	0.129073	62	53	59	119	109	446	497
101904275	LOC101904275	.	.	-19.9404	0.000140377	0.176713	11	21	503	329	4	15	8
514688	PPP1R15A	protein phosphatase 1 regulatory subunit 15A	NP_001039643.1;XP_005219312.1;XP_010813344.1	2.77429	0.000173904	0.203281	1358	1327	1351	965	3947	2467	4404
282358	SLC2A3	solute carrier family 2 member 3	NP_777028.2;XP_010803829.1	3.8111	0.00020568	0.224397	244	394	767	580	1412	594	3533
281983	PLAUR	plasminogen activator, urokinase receptor	NP_776848.1	3.58944	0.000249086	0.254768	128	547	503	666	2747	1032	1209
614376	LOC614376	histone H2B, transcript variant X7	XP_010802071.1;XP_024845959.1;XP_024845960.1;XP_024845961.1	-5.98795	0.000314636	0.302883	61	103	61	203	8	13	30
538426	DNAJB1	DnaJ heat shock protein family (Hsp40) member B1	NP_001028935.1;XP_024850200.1	6.16773	0.000345301	0.313936	2406	2879	1697	4589	3906	3011	46249
613660	LOC613660	.	.	8.68492	0.000383865	0.330629	2	3	7	3	86	7	11
514170	CSTB	cystatin B (stefin B)	NP_001093832.1	6.32069	0.00043633	0.34758	129	93	275	183	2922	145	229
516527	KBTBD12	kelch repeat and BTB domain containing 12	NP_001179377.1;XP_005223228.1;XP_010816304.1	-6.48829	0.000459039	0.34758	11	41	25	49	3	5	6
521857	TRIB1	tribbles pseudokinase 1	NP_001094575.1;XP_015329906.1;XP_015329907.1	2.71505	0.000467263	0.34758	2174	1961	1603	2663	8352	3136	6035
101904810	LOC101904810	mpv17-like protein 2	XP_024851201.1	4.97693	0.000773564	0.550408	17	3	12	13	61	20	87
510751	GIMAP4	GTPase, IMAP family member 4	NP_001039525.1;XP_005205883.1;XP_024846369.1	-3.09074	0.000824011	0.561873	548	710	670	1431	194	373	200
514466	ZDHHC19	zinc finger DHHC-type containing 19	NP_001069139.1	7.19869	0.000880781	0.576559	136	73	113	312	3166	154	92
280831	JUN	Jun proto-oncogene, AP-1 transcription factor subunit	NP_001071295.1	2.79272	0.000961558	0.605227	4074	4728	6535	3875	10728	8053	22051
524639	PHOSPHO1	phosphoethanolamine/phosphocholine phosphatase	NP_001180048.1;XP_010814444.1;XP_024835966.1;XP_024835967.1;XP_024835968.1	6.54265	0.00101971	0.618055	51	14	77	36	63	664	65
505455	IER3	immediate early response 3	NP_001068670.1	2.56652	0.00111702	0.652859	1330	1440	1141	1300	5938	2154	2450
505369	MAP3K13	mitogen-activated protein kinase kinase kinase 13	NP_001095323.1;XP_010799515.2;XP_010799518.2;XP_024853372.1	-2.3116	0.00158656	0.738269	2296	1353	1734	3409	918	925	904
510037	RNF122	ring finger protein 122	NP_001095390.1;XP_005226102.1	3.03267	0.00134169	0.738269	174	155	334	191	818	274	857
512869	LOC512869	ring finger protein 213-like	XP_024836929.1	-9.19293	0.00175901	0.738269	2162	133	88	177	124	47	61
519504	NUF2	NUF2, NDC80 kinetochore complex component	NP_001092481.1;XP_005203561.1;XP_005203562.1;XP_010801060.1;XP_024844709.1;XP_024844716.1	-11.671	0.00152468	0.738269	1043	57	23	124	38	35	13
533605	IL17RB	interleukin 17 receptor B	NP_001076936.1	14.3995	0.0016652	0.738269	18	33	5	109	1748	12	17
533630	PSPH	phosphoserine phosphatase	NP_001039820.1;XP_005224980.1;XP_005224982.1;XP_024840753.1;XP_024840754.1;XP_024840755.1	-3.08101	0.00154001	0.738269	523	757	569	1418	175	386	189
540819	FOSB	FosB proto-oncogene, AP-1 transcription factor subunit	NP_001095718.1;XP_024834236.1	6.28552	0.00147425	0.738269	75	219	23	673	634	405	3283
617013	KIAA0825	KIAA0825, transcript variant X3	XP_010805910.1;XP_015327848.1;XP_024851089.1	-10.0991	0.00150071	0.738269	38	75	55	1278	26	16	47
618238	M-SAA3.2	mammary serum amyloid A3.2	NP_001229502.1	2.65015	0.00175939	0.738269	386	198	531	425	1134	475	1401
101903193	LOC101903193	.	.	-4.20981	0.00149096	0.738269	61	117	77	147	17	16	38
112441683	LOC112441683	small nucleolar RNA SNORD14	.	5.29257	0.00170065	0.738269	83	69	24	117	110	101	956
100847119	LOC100847119	immunoglobulin lambda-1 light chain-like, transcript variant X1	XP_024833610.1;XP_024833611.1;XP_024833612.1;XP_024833613.1;XP_024833614.1;XP_024833615.1	-27.0222	0.00181358	0.741982	1230	10	13	23	23	4	13
613915	PDZK1IP1	PDZK1 interacting protein 1	NP_001039986.1;XP_005204902.2;XP_024845456.1	3.61988	0.00190606	0.752942	91	122	219	46	653	209	494
616364	LOC616364	C-C motif chemokine 3, transcript variant X1	XP_002695671.1;XP_024836406.1;XP_024836407.1	9.15119	0.00193239	0.752942	52	494	67	28	62	2436	2543
613974	ZFAND2A	zinc finger AN1-type containing 2A	NP_001077231.1;XP_024840788.1;XP_024840789.1;XP_024840790.1;XP_024840791.1	2.73525	0.00205917	0.783684	461	354	586	476	930	542	2374
509860	S100A2	S100 calcium binding protein A2	NP_001029539.1	9.41122	0.00223118	0.829848	158	213	1649	1346	21948	225	506
100297192	LOC100297192	Ig heavy chain Mem5-like	NP_001306813.1	-23.1337	0.00231636	0.842385	140	3	3	3	2	1	2
506979	STOX1	storkhead box 1	NP_001179056.1	-3.39763	0.00259441	0.89452	543	271	181	829	112	161	110
508958	SLC26A9	solute carrier family 26 member 9, transcript variant X1	XP_010811351.1;XP_015330512.1	-7.29924	0.00252897	0.89452	1177	100	86	160	24	55	86
511735	HBG	hemoglobin, gamma	NP_001014902.1	4.58011	0.00269052	0.89452	119	38	16	38	498	92	209
521795	SLFN11	schlafen family member 11	XP_002695699.1	-2.43431	0.00289701	0.89452	840	1926	1877	3244	1017	688	655
539640	RCAN1	regulator of calcineurin 1	NP_001029851.1;XP_005201167.1	2.90393	0.00281837	0.89452	900	1089	1160	1470	7177	808	2446
781494	LOC781494	uncharacterized LOC781494	NP_001094749.1;XP_005221849.2;XP_024837740.1;XP_024837741.1;XP_024837742.1	3.91664	0.00275231	0.89452	8	29	15	54	68	128	98
100294792	LOC100294792	.	.	-7.56391	0.00263642	0.89452	7	172	38	274	10	19	17
100295610	MUC13	mucin 13, cell surface associated	XP_002684842.4	5.8684	0.00284741	0.89452	63	244	79	72	1936	349	52
540561	TTN	titin, transcript variant X1	XP_024835650.1;XP_024835653.1;XP_024835655.1;XP_024835659.1	-9.47776	0.00311385	0.926512	22	293	24	19	16	10	8
112448832	LOC112448832	uncharacterized LOC112448832	.	5.08011	0.00305793	0.926512	69	261	225	593	3878	257	230
515323	FZD10	frizzled class receptor 10	NP_001091502.1	-5.5578	0.00317639	0.928244	157	14	140	44	27	13	8
787783	GLYATL3	glycine-N-acyltransferase like 3	NP_001138533.1;XP_005223569.1	-5.79826	0.00328851	0.94415	194	1041	239	5548	353	137	316
100298456	WFS1	wolframin ER transmembrane glycoprotein, transcript variant X2	XP_002688446.1;XP_015327196.1	2.64954	0.00350951	0.985393	1414	2504	3598	2890	13368	4360	3234
112446768	LOC112446768	uncharacterized LOC112446768, transcript variant X4	XP_024848501.1;XP_024848503.1;XP_024848504.1;XP_024848505.1;XP_024848506.1;XP_024848507.1;XP_024848508.1;XP_024848509.1;XP_024848510.1;XP_024848511.1;XP_024848512.1	-3.92973	0.00355259	0.985393	21	19	29	22	7	6	4
280675	AR	androgen receptor	NP_001231056.1;XP_024843496.1	-1.61192	0.31453	1	60	225	82	469	152	135	82
280677	C3	complement C3	NP_001035559.2	-1.09001	0.797842	1	136870	148734	219282	430084	298713	100468	217244
280678	C4A	complement component 4A	NP_001159957.1;XP_024839139.1;XP_024839140.1	-1.28259	0.420295	1	33142	27344	76092	69834	54494	23147	38303
280682	CS	citrate synthase	NP_001038186.1;XP_010803417.1	1.18812	0.535066	1	1534	1683	3055	5313	3081	3586	2840
280685	F2	coagulation factor II, thrombin	NP_776302.1;XP_005216458.2	1.07036	0.796425	1	121592	104001	216086	197688	172927	124088	200092
280686	F3	coagulation factor III, tissue factor	NP_776303.1	-1.6238	0.255295	1	149	342	276	133	128	85	228
280687	F5	coagulation factor V	NP_776304.1	-1.27796	0.458063	1	15191	34402	29160	69997	37863	19995	26403
280691	H4	histone H4	XP_024839710.1	-1.35365	0.354857	1	426	788	892	1319	904	274	700
280692	HP	haptoglobin	NP_001035560.1	2.67994	0.23225	1	2498	6837	251816	561219	1381990	23841	60202
280699	SERPINA1	serpin family A member 1	NP_776307.1;XP_005222164.1	1.17228	0.578683	1	421607	508097	960024	614768	625817	561777	972014
280701	PPA1	pyrophosphatase (inorganic) 1	NP_001068586.1	-1.0089	0.992311	1	3180	1610	4543	6586	7302	1992	2101
280705	TF	transferrin	NP_803450.2	-1.38716	0.315918	1	294980	809071	561698	1189747	523948	472087	512031
280706	TG	thyroglobulin	NP_776308.1;XP_024857169.1	1.32835	0.485519	1	19	20	40	20	47	24	28
280710	TNK2	tyrosine kinase non receptor 2	NP_776310.2;XP_010799458.1;XP_010799459.1;XP_010799461.1;XP_010799462.1;XP_010799463.1;XP_010799464.1;XP_015326899.1;XP_015326905.1;XP_024836873.1;XP_024837781.1;XP_024838899.1;XP_024839469.1	1.27077	0.426606	1	548	211	575	520	685	497	543
280712	ADA	adenosine deaminase	NP_776312.1;XP_024856023.1;XP_024856024.1	-1.07188	0.838534	1	1891	500	1654	1604	2169	822	933
280713	ADM	adrenomedullin	NP_776313.1;XP_005215950.1;XP_015330126.1;XP_024830740.1;XP_024830741.1	-1.32466	0.524744	1	3543	488	1052	743	1938	570	1029
280714	AHR	aryl hydrocarbon receptor	NP_001192955.1	-1.37367	0.504136	1	94	440	236	979	582	146	200
280715	AK1	adenylate kinase 1	NP_001013600.1;XP_005213229.1;XP_015329081.2;XP_024854025.1;XP_024854026.1	-1.12944	0.758674	1	195	87	232	333	174	117	242
280716	AK2	adenylate kinase 2	NP_776314.1;XP_005202939.1;XP_024853981.1	1.07605	0.811871	1	4959	8031	13705	27739	18501	11440	10648
280717	ALB	albumin	NP_851335.1	-1.21421	0.624486	1	287416	661466	800119	689172	179496	340716	959090
280718	AMH	anti-Mullerian hormone	NP_776315.1	1.11305	0.773393	1	90	39	110	66	76	73	101
280719	AMT	aminomethyltransferase	NP_803451.1	-1.21901	0.585031	1	4457	1074	1636	3676	1223	1923	3350
280720	BRB	brain ribonuclease	NP_776316.1;XP_024852994.1	1.45322	0.47219	1	257	27	158	73	73	72	421
280722	APP	amyloid beta precursor protein	NP_001070264.1;XP_005201194.1;XP_005201195.1;XP_005201196.1;XP_005201197.1;XP_005201198.1;XP_010799228.1	1.03388	0.893712	1	3717	4643	8612	5624	5805	4949	6439
280726	ASS1	argininosuccinate synthase 1	NP_776317.1	-1.31589	0.480406	1	63445	13940	72722	54632	17977	28413	64570
280729	B2M	beta-2-microglobulin	NP_776318.1;XP_024852995.1	-2.007	0.0672063	1	38641	8100	17095	11266	12174	8256	8668
280730	BAX	BCL2 associated X, apoptosis regulator	NP_776319.1;XP_010813291.1;XP_015313626.1	1.26175	0.429216	1	896	381	1556	1025	1696	760	1089
280733	BGN	biglycan	NP_847888.2;XP_005227715.1	1.16669	0.603639	1	8250	3337	9461	7210	6708	5388	12071
280734	BPI	bactericidal permeability increasing protein	NP_776320.1;XP_024856025.1;XP_024856026.1	-1.87827	0.203829	1	179	26	135	84	51	24	94
280737	BTC	betacellulin	NP_776321.2	-1.24077	0.53497	1	190	244	327	310	270	151	225
280740	CA2	carbonic anhydrase II	NP_848667.1	-1.00787	0.994104	1	645	295	335	489	560	414	352
280741	CA4	carbonic anhydrase 4	NP_776322.1;XP_005220030.1;XP_024835300.1	2.23206	0.0819945	1	165	75	50	66	69	184	364
280746	CD9	CD9 molecule	NP_776325.1	-1.10646	0.754049	1	414	555	661	566	668	284	565
280750	CLU	clusterin	NP_776327.1;XP_005209898.1;XP_024851197.1	1.1583	0.624073	1	14704	15798	34726	34223	25728	15009	42020
280752	CNP	2',3'-cyclic nucleotide 3' phosphodiesterase	NP_851336.1;XP_005220718.1;XP_005220719.1;XP_010814515.1;XP_024835301.1	1.21382	0.486633	1	479	511	771	1161	1261	607	709
280753	CPE	carboxypeptidase E	NP_776328.2;XP_010811943.1	-1.01499	0.988254	1	117	100	77	93	109	83	103
280759	DBT	dihydrolipoamide branched chain transacylase E2	NP_776330.1;XP_024840220.1;XP_024840222.1	-1.84568	0.0480173	1	790	1732	1890	2987	640	848	1381
280760	DCN	decorin	NP_776331.2;XP_005206096.1;XP_024847106.1	-1.02844	0.943886	1	5617	7498	11852	5500	4084	6791	11243
280762	DDC	dopa decarboxylase (aromatic L-amino acid decarboxylase)	NP_776332.1;XP_024846170.1;XP_024846171.1;XP_024846172.1;XP_024846173.1;XP_024846174.1	-1.09527	0.751564	1	5423	3462	4243	6169	5997	4088	3059
280763	DDO	D-aspartate oxidase	NP_776333.1	1.52833	0.235559	1	411	393	276	159	687	401	447
280765	DES	desmin	NP_001075044.1	1.05023	0.874018	1	676	531	949	1941	1923	377	807
280781	ELN	elastin	NP_786966.2;XP_005225311.2;XP_010817916.2;XP_010817917.2;XP_010817919.2;XP_010817920.2;XP_010817921.2;XP_015315897.2;XP_024840403.1;XP_024840404.1;XP_024840405.1;XP_024840406.1	-1.09515	0.812535	1	3102	2079	8964	4860	2414	2353	7522
280784	EPO	erythropoietin	NP_776334.1;XP_015315898.1	-1.07337	0.90043	1	69	30	178	120	83	31	148
280787	F10	coagulation factor X	NP_001073682.1;XP_024855547.1	1.09686	0.756021	1	39077	27239	66078	49106	27059	40796	75429
280789	F12	coagulation factor XII	NP_001068587.1;XP_024849584.1	1.06428	0.83384	1	1806	3091	6465	3487	2310	3674	5425
280792	FGG	fibrinogen gamma chain	NP_776336.1;XP_005217490.1	1.0183	0.944718	1	507733	1400770	2448112	2005776	2382028	911068	1475344
280794	FN1	fibronectin 1	NP_001157250.1;XP_005202832.1;XP_005202833.1;XP_005202834.1;XP_005202835.1;XP_005202836.1;XP_005202839.1;XP_005202840.1;XP_005202841.1;XP_005202842.1;XP_005202843.1;XP_024853985.1	-1.53869	0.185456	1	44641	69931	97269	146900	48444	31961	86880
280795	FOS	Fos proto-oncogene, AP-1 transcription factor subunit	NP_877587.1	3.39244	0.0187747	1	235	2979	614	2102	1970	2188	11701
280796	FUS	FUS RNA binding protein	NP_776337.1;XP_005224884.2;XP_010817686.1	1.11636	0.673285	1	6277	5706	9509	7938	9400	8532	6281
280798	GAA	glucosidase alpha, acid	NP_776338.1;XP_005221192.1;XP_005221193.1;XP_010814808.1;XP_024835302.1	1.19214	0.493326	1	3669	2156	3757	4116	4266	4303	3368
280801	GAT	glycine-N-acyltransferase-like	NP_803452.1;XP_024830742.1;XP_024830743.1;XP_024830744.1;XP_024830745.1;XP_024830746.1	1.00937	0.968652	1	381	160	167	135	8	206	437
280805	GHR	growth hormone receptor	NP_788781.1	-1.4105	0.318549	1	1019	4119	2778	3780	2970	2112	1233
280808	GPI	glucose-6-phosphate isomerase	NP_001035561.1	1.31602	0.340399	1	6962	7924	11480	14443	12851	17466	8022
280812	GYG1	glycogenin 1	NP_001039332.1	1.13541	0.698656	1	193	322	445	818	694	438	300
280813	HBB	hemoglobin, beta	NP_776342.1	2.00962	0.0155264	1	362	367	648	453	1242	893	599
280814	HCK	HCK proto-oncogene, Src family tyrosine kinase	NP_001032218.2;NP_001103664.1	1.34135	0.389146	1	721	212	683	1392	1647	590	630
280815	NPC2	NPC intracellular cholesterol transporter 2	NP_776343.1;XP_005211977.3	1.06886	0.780089	1	2452	1944	3349	2825	2775	2604	2951
280816	CFH	complement factor H	NP_001029108.1;XP_024831741.1;XP_024831742.1	-1.89817	0.0741758	1	25722	55824	126269	141189	42375	25542	61076
280817	HK1	hexokinase 1	NP_001012686.1;XP_010818827.1;XP_024842269.1	1.37009	0.275154	1	405	288	863	781	970	647	665
280820	HRG	histidine rich glycoprotein	NP_776344.1	-1.32263	0.595794	1	5508	2846	1535	1970	245	1640	5175
280821	JCHAIN	joining chain of multimeric IgA and IgM	NP_786967.1	-1.68304	0.29916	1	557	125	134	122	61	161	211
280827	IL7	interleukin 7	NP_776349.1;XP_005215561.1	-1.52234	0.282191	1	103	151	230	152	94	71	147
280828	CXCL8	C-X-C motif chemokine ligand 8	NP_776350.1	8.55492	0.00374026	1	6	22	27	4	10	12	377
280832	KIT	v-kit Hardy-Zuckerman 4 feline sarcoma viral oncogene homolog	NP_001159956.1;XP_005207994.2	-1.28187	0.486021	1	190	320	329	630	392	181	264
280833	KNG1	kininogen 1	NP_001106748.1;NP_786968.2;XP_005201509.1	-1.3764	0.269432	1	68557	65591	95613	100742	52426	40727	84076
280834	EVC2	EvC ciliary complex subunit 2	NP_776352.1;XP_024848740.1;XP_024848741.1;XP_024848742.1;XP_024848743.1	1.02794	0.929181	1	503	175	200	283	226	293	384
280840	LIF	LIF, interleukin 6 family cytokine	NP_776356.1;XP_005218077.1;XP_015331027.1;XP_024832765.1	1.15997	0.762794	1	34	58	14	31	75	16	41
280841	LOX	lysyl oxidase	NP_776357.2;XP_005209160.1;XP_024849585.1	1.20927	0.654722	1	89	272	277	514	748	124	167
280843	LPL	lipoprotein lipase	NP_001068588.1	-1.01837	0.973696	1	772	3745	2649	2251	1317	2426	3326
280846	LTF	lactotransferrin	NP_851341.1;XP_015315141.1	1.19965	0.664409	1	49	44	130	170	173	37	125
280847	LUM	lumican	NP_776359.1;XP_005206099.1	1.28747	0.477819	1	176	531	347	609	362	368	868
280851	CD46	CD46 molecule	NP_001229490.1;NP_001229491.1;NP_001229492.1;NP_001229493.1;NP_001229494.1;NP_898903.2;XP_005217366.2;XP_005217367.2;XP_005217369.2;XP_005217370.2;XP_005217371.2;XP_005217373.2;XP_005217374.2;XP_005217376.2;XP_005217377.2;XP_005217378.2;XP_005217379.2;XP_005217380.2;XP_005217381.2;XP_010811840.2;XP_024831744.1;XP_024831745.1;XP_024831746.1;XP_024831748.1;XP_024831749.1;XP_024831750.1;XP_024831751…	-1.11591	0.748896	1	3545	12022	13824	9327	9571	7200	9469
280852	MDK	midkine	NP_776360.2;XP_005216459.1;XP_005216460.1;XP_005216461.1	1.22235	0.626319	1	294	68	146	87	177	130	256
280855	MET	MET proto-oncogene, receptor tyrosine kinase	NP_001013017.2;XP_024846175.1;XP_024846176.1;XP_024846177.1	-1.41284	0.217527	1	1378	2786	2029	3770	1759	1819	1621
280857	MIA	melanoma inhibitory activity	NP_776361.1	-1.65822	0.396833	1	536	54	86	35	110	96	141
280858	MIF	macrophage migration inhibitory factor	NP_001028780.1	1.05484	0.851381	1	856	379	1878	1817	1099	903	1603
280859	MIP	major intrinsic protein of lens fiber	NP_776362.1;XP_024847108.1	-1.15367	0.747423	1	122	62	73	52	81	55	73
280867	PRG4	proteoglycan 4	NP_001193562.1;XP_024831762.1;XP_024831763.1;XP_024831764.1;XP_024831766.1	-1.20143	0.579852	1	3322	4321	7688	10490	5081	2288	8013
280868	MTTP	microsomal triglyceride transfer protein	NP_001095304.1	-1.75432	0.118572	1	4254	11271	6230	16088	2810	7010	5705
280869	MTR	5-methyltetrahydrofolate-homocysteine methyltransferase	NP_001025469.1;XP_010818713.1;XP_024842270.1;XP_024842271.1;XP_024842272.1	-1.03174	0.929447	1	2206	3121	4110	4721	5998	2316	1963
280871	MUT	methylmalonyl-CoA mutase	NP_776364.2;XP_005223430.1;XP_024839143.1	-1.75654	0.0776229	1	3049	6839	5951	10895	2450	3984	4492
280872	MX1	MX dynamin like GTPase 1	NP_776365.1;XP_005202045.1;XP_005202046.1;XP_010799947.1;XP_015329109.1;XP_024845149.1;XP_024845276.1	-1.63636	0.128203	1	4091	1762	3498	8608	3909	2116	1731
280873	MX2	MX dynamin like GTPase 2	NP_776366.1;XP_015329127.1	-2.39795	0.0485595	1	125	70	90	167	84	38	18
280875	CPSF4	cleavage and polyadenylation specific factor 4	NP_776367.1;XP_005225060.1;XP_005225061.1	1.22426	0.450999	1	591	438	737	888	1083	588	720
280877	NF1	neurofibromin 1	NP_001116200.1	-1.7974	0.285363	1	18	66	9	102	35	16	30
280878	NNT	nicotinamide nucleotide transhydrogenase	NP_776368.1;XP_005221585.1;XP_005221586.1;XP_005221587.1;XP_024836963.1	-1.81267	0.0968486	1	2627	8641	5481	12403	2264	4439	4893
280881	NTS	neurotensin	NP_776370.2	1.27841	0.595245	1	26	139	39	96	84	60	159
280884	OGN	osteoglycin	NP_776371.1	-1.76618	0.0458409	1	893	1366	1123	1234	537	644	799
280885	OMD	osteomodulin	NP_776372.1;XP_024851198.1	2.1786	0.131625	1	14	6	4	7	16	6	31
280887	OTC	ornithine carbamoyltransferase	NP_803453.1	-1.26834	0.65121	1	3605	1145	947	1675	254	526	3711
280888	OXT	oxytocin/neurophysin I prepropeptide	NP_789825.1	1.39596	0.507266	1	46	66	54	28	20	147	36
280890	PAM	peptidylglycine alpha-amidating monooxygenase	NP_776373.1;XP_005209819.1;XP_005209820.1;XP_005209821.1;XP_005209822.1;XP_005209823.1;XP_005209824.1;XP_005209825.1;XP_005209826.1;XP_024849586.1;XP_024849587.1;XP_024849588.1	1.10152	0.715088	1	2126	2574	4992	2959	4238	2903	3191
280891	PDP1	pyruvate dehyrogenase phosphatase catalytic subunit 1	NP_001193282.1;XP_005215702.1;XP_005215703.1;XP_005215704.1;XP_005215707.1;XP_010810497.1;XP_024857172.1;XP_024857173.1	-1.47204	0.286568	1	187	367	283	395	268	225	137
280894	PGF	placental growth factor	NP_776375.1;XP_005211978.1;XP_024852997.1	2.52534	0.0719552	1	11	4	34	5	22	22	55
280897	PLG	plasminogen	NP_776376.1;XP_005211143.1	-1.09892	0.769193	1	102498	166173	288428	233262	125878	152239	241698
280904	PTN	pleiotrophin	NP_776380.1;XP_005205845.1;XP_005205846.1;XP_005205847.1;XP_024846178.1	1.28102	0.41268	1	512	1058	884	1072	655	1016	1698
280910	RGN	regucalcin	NP_776382.1;XP_005228121.1;XP_005228122.1;XP_005228123.1;XP_024843498.1	-1.72863	0.0899507	1	11976	10720	15176	43239	10277	9642	12366
280922	SAG	S-antigen visual arrestin	NP_851343.1;XP_010802144.1;XP_024840242.1;XP_024840252.1	-2.01981	0.236324	1	38	7	8	6	6	5	12
280924	SCD	stearoyl-CoA desaturase (delta-9-desaturase)	NP_776384.3	-1.17379	0.705189	1	3883	7699	13451	27023	3378	9684	16682
280933	ST7	suppression of tumorigenicity 7	NP_776386.2;XP_005205443.1;XP_005205444.1;XP_005205445.1;XP_005205446.1;XP_015324569.1;XP_024846179.1	1.18836	0.535812	1	644	818	1442	1919	2071	1176	865
280934	SULT1E1	sulfotransferase family 1E member 1	NP_803454.2;XP_024848744.1	-1.91671	0.230551	1	6795	23915	24479	13961	886	4322	22245
280936	SV2A	synaptic vesicle glycoprotein 2A	NP_776387.1;XP_024840259.1	-1.19535	0.759494	1	84	20	13	28	18	19	58
280937	SYP	synaptophysin	NP_776388.1	-1.00052	1	1	32	10	32	33	35	22	21
280939	TEK	TEK receptor tyrosine kinase	NP_776389.1	1.05518	0.833948	1	1097	1629	3133	2360	2370	1420	2559
280941	TIE1	tyrosine kinase with immunoglobulin like and EGF like domains 1	NP_776390.1	1.2925	0.376053	1	553	350	1245	744	982	671	1040
280943	TNF	tumor necrosis factor	NP_776391.2;XP_005223653.4	1.07884	0.868755	1	41	10	18	26	43	19	16
280946	TST	thiosulfate sulfurtransferase	NP_803455.1;XP_010803625.2	-1.07581	0.858308	1	23256	7504	21431	14445	5275	15412	24376
280948	TTR	transthyretin	NP_776392.1	-1.19273	0.711359	1	48352	14709	32350	34321	6446	10631	63400
280950	TXN	thioredoxin	NP_776393.1	1.46042	0.200924	1	4401	5438	10164	10417	16699	5867	10046
280952	KDM6A	lysine (K)-specific demethylase 6A	NP_001193504.1;XP_024843499.1;XP_024843500.1;XP_024843501.1;XP_024843503.1;XP_024843504.1;XP_024843505.1	-1.40223	0.223295	1	951	1192	991	1192	654	892	774
280955	VIM	vimentin	NP_776394.2	1.19861	0.530284	1	2171	3270	4285	5921	5398	2269	6087
280958	VWF	von Willebrand factor	NP_001192237.1;XP_024847109.1	1.20703	0.537797	1	498	543	782	1329	1251	363	1156
280960	XDH	xanthine dehydrogenase	NP_776397.1	-1.34253	0.333004	1	58191	36973	80638	43785	31609	37060	52464
280961	ZFX	zinc finger protein, X-linked	NP_803456.1;XP_024843506.1;XP_024843507.1;XP_024843508.1;XP_024843509.1;XP_024843510.1;XP_024843511.1;XP_024843512.1;XP_024843513.1	-1.43114	0.196469	1	830	1277	1014	1763	1039	837	662
280963	ZP2	zona pellucida glycoprotein 2	NP_776398.1;XP_024840407.1	-1.25345	0.764964	1	439	131	713	121	15	31	786
280968	TPPP	tubulin polymerization promoting protein	NP_776401.1;XP_024836964.1;XP_024836965.1;XP_024836966.1;XP_024836967.1;XP_024836968.1	-1.04593	0.912086	1	192	300	227	644	366	292	279
280969	ABAT	4-aminobutyrate aminotransferase	NP_001075050.1;XP_024840408.1;XP_024840410.1;XP_024840411.1	-1.82379	0.155835	1	13520	7081	8822	10346	963	5220	9922
280976	ACO2	aconitase 2	NP_776402.1	1.32059	0.336446	1	10002	10135	16047	24489	22661	22338	11789
280977	ACP1	acid phosphatase 1	NP_776403.1	-1.32799	0.276362	1	1975	1368	3125	2800	2003	1147	1948
280979	ACTB	actin beta	NP_776404.2	1.47761	0.210453	1	28645	24727	60223	106392	104078	56576	64910
280981	PLIN2	perilipin 2	NP_776405.1;XP_005209962.1;XP_024851200.1	2.1373	0.0198828	1	981	1589	1929	1392	3935	4420	1044
280986	AGER	advanced glycosylation end-product specific receptor	NP_776407.1;XP_010816614.1;XP_010816615.1	1.23624	0.617624	1	436	97	88	198	215	171	396
280988	AHSG	alpha 2-HS glycoprotein	NP_776409.1	-1.36403	0.429237	1	104962	478262	478738	236757	149510	241399	335312
280989	AIF1	allograft inflammatory factor 1	NP_776410.1;XP_024839144.1	1.23801	0.486415	1	1618	368	916	1326	1780	1142	944
280991	AKT1	AKT serine/threonine kinase 1	NP_776411.1;XP_024837360.1;XP_024837361.1	1.38955	0.225377	1	5992	3690	7760	4994	8855	6388	8024
280994	ALPL	alkaline phosphatase, liver/bone/kidney	NP_789828.2;XP_015315483.1;XP_015315486.1;XP_015315487.1;XP_015315493.1;XP_024853997.1;XP_024853998.1;XP_024854000.1;XP_024854001.1	1.4272	0.334261	1	195	187	781	799	1117	343	504
280996	AMBP	alpha-1-microglobulin/bikunin precursor	NP_776414.1	1.01688	0.943081	1	111499	132891	222119	187200	116942	146274	220296
280997	AMD1	adenosylmethionine decarboxylase 1	NP_776415.1	1.16901	0.586533	1	1125	2364	1773	3361	3661	2288	1555
281002	AOC3	amine oxidase, copper containing 3	NP_851345.1;XP_024835329.1	-1.06128	0.848773	1	3771	5298	8528	8078	7379	6596	3594
281004	APOE	apolipoprotein E	NP_776416.1;XP_005219205.2;XP_024833698.1	1.26687	0.440459	1	399276	291168	778725	362744	428027	444518	829182
281006	APOH	apolipoprotein H	NP_776417.1;XP_015314508.1	-1.0209	0.959549	1	140640	140552	200579	185185	76825	153753	247026
281010	ARNT	aryl hydrocarbon receptor nuclear translocator	NP_776418.1	-1.12749	0.68418	1	495	935	865	1538	1004	754	726
281017	ATRN	attractin	NP_776420.1;XP_005214542.3;XP_024856028.1	-1.73911	0.0854037	1	1706	4022	3544	8775	2649	2502	2193
281020	BCL2	BCL2, apoptosis regulator	NP_001159958.1;XP_005224162.1;XP_024839942.1;XP_024839943.1;XP_024839944.1	-1.2299	0.630982	1	64	129	64	183	121	63	85
281022	ARFGEF1	ADP ribosylation factor guanine nucleotide exchange factor 1	NP_776422.2	-1.17537	0.550705	1	1759	2941	2646	3630	2909	1976	2120
281023	AP3D1	adaptor related protein complex 3 delta 1 subunit	NP_776423.3;XP_024849589.1;XP_024849590.1	1.26133	0.400279	1	5886	4272	8074	11367	12936	6875	7176
281031	BTF3	basic transcription factor 3	NP_001020485.1;XP_005221461.1;XP_005221462.1	1.03931	0.882675	1	3853	5046	10784	9056	9342	6343	5875
281032	BTG1	BTG anti-proliferation factor 1	NP_776424.1	-1.18025	0.633533	1	9717	11403	17925	6080	6536	7977	14598
281033	TSPO	translocator protein	NP_786970.1	1.34672	0.426934	1	217	115	639	285	627	231	366
281035	SERPING1	serpin family G member 1	NP_777246.1;XP_005216584.2	1.13609	0.655387	1	101695	74135	187634	134746	96231	129013	181059
281036	CALR	calreticulin	NP_776425.1	1.24911	0.501742	1	49296	43855	117932	182519	196646	74989	73556
281037	CATHL3	cathelicidin antimicrobial peptide	NP_776426.1	2.53369	0.0713973	1	21	5	23	6	26	12	68
281039	CAST	calpastatin	NP_001025489.2;NP_001025490.2;NP_001025491.2;NP_776428.1;XP_005209806.1;XP_005209807.1;XP_005209808.1;XP_005209809.1;XP_005209810.1;XP_005209811.1;XP_010805918.1;XP_010805919.1;XP_010805920.1;XP_010805922.1;XP_024849591.1;XP_024849592.1;XP_024849593.1;XP_024849594.1;XP_024849595.1;XP_024849596.1	-1.37036	0.306041	1	1169	3177	4736	3165	2250	1932	2421
281040	CAV1	caveolin 1	NP_776429.1;XP_005205448.1;XP_005205449.1;XP_024846180.1	-1.35506	0.422409	1	660	1340	2608	729	597	643	1710
281043	CCL2	chemokine (C-C motif) ligand 2	NP_776431.1	-1.04595	0.964966	1	60	975	36	763	876	163	398
281047	CCT8	chaperonin containing TCP1 subunit 8	NP_001028781.1;XP_005201176.1	-1.00768	0.990781	1	4330	5019	7338	10509	10643	4922	4162
281048	CD14	CD14 molecule	NP_776433.1;XP_005209486.1	-1.22604	0.614676	1	4084	4935	10321	27397	12260	3216	10645
281050	CD28	CD28 molecule	NP_851347.1;XP_024854002.1	1.76819	0.237871	1	606	596	319	180	150	410	1880
281051	CD34	CD34 molecule	NP_776434.1	1.06196	0.859652	1	114	136	226	326	225	100	288
281052	CD36	CD36 molecule	NP_001265550.1;NP_776435.2;XP_005205381.1;XP_005205383.1;XP_015324298.1;XP_015324300.1;XP_015324301.1;XP_015324304.1;XP_024846181.1;XP_024846182.1;XP_024846183.1;XP_024846184.1;XP_024846185.1;XP_024846186.1;XP_024846187.1;XP_024846188.1;XP_024846189.1;XP_024846190.1;XP_024846191.1;XP_024846192.1;XP_024846193.1;XP_024846195.1;XP_024846196.1;XP_024846197.1;XP_024846198.1;XP_024846199.1;XP_024846200…	1.07772	0.782614	1	732	1096	1366	1039	1273	1433	692
281053	CD3D	CD3d molecule	NP_001029205.1	-1.49323	0.457994	1	30	21	18	31	17	30	2
281054	CD3E	CD3e molecule	NP_776436.1;XP_024830747.1	-1.7052	0.274902	1	479	88	98	107	115	124	117
281055	CD3G	CD3g molecule	NP_001035562.2	-1.28973	0.553696	1	34	33	34	31	23	30	24
281056	CD247	CD247 molecule	NP_776437.1;XP_005203477.1	-1.27695	0.540936	1	154	75	94	110	102	90	64
281057	CD44	CD44 molecule (Indian blood group)	NP_776438.2;XP_005216411.1;XP_005216413.1;XP_005216414.1;XP_005216415.1;XP_005216416.1;XP_005216417.1;XP_005216418.1;XP_005216421.1;XP_015330326.1;XP_015330327.1;XP_015330328.1;XP_015330329.1;XP_024830748.1;XP_024830749.1;XP_024830750.1	1.31254	0.444757	1	630	342	965	242	692	397	1085
281058	CD69	CD69 molecule	NP_776439.1	1.58821	0.321099	1	9	12	6	24	30	15	15
281060	CD8A	CD8a molecule	NP_776440.1	-1.35352	0.477818	1	143	44	67	104	76	69	52
281061	CDK1	cyclin dependent kinase 1	NP_776441.1;XP_005226354.1;XP_005226356.1;XP_010818803.1;XP_024842276.1	-2.23085	0.0677166	1	94	69	46	126	55	39	18
281062	CDH2	cadherin 2	NP_001159964.2	-1.30736	0.404983	1	3966	8148	5395	8280	3098	6542	4980
281063	CDH3	cadherin 3	NP_001231534.1;XP_010812705.1;XP_010812706.1;XP_010812707.1;XP_010812708.1;XP_024833699.1;XP_024833700.1;XP_024833701.1	-1.07305	0.86408	1	230	98	219	150	177	163	144
281066	CDK5	cyclin dependent kinase 5	NP_776442.1	1.12067	0.736919	1	164	116	181	386	228	179	264
281067	CFTR	cystic fibrosis transmembrane conductance regulator	NP_776443.1	-1.11993	0.76212	1	366	478	235	303	398	230	359
281068	CGN1	conglutinin	NP_783630.2	1.49908	0.174689	1	2320	1606	1324	2213	4817	1318	2586
281069	CHAD	chondroadherin	NP_776444.1;XP_005220537.1	-1.42831	0.480647	1	94	17	45	37	37	13	54
281072	LYST	lysosomal trafficking regulator	NP_776445.1;XP_010818718.1;XP_024842278.1;XP_024842279.1;XP_024842280.1;XP_024842281.1;XP_024842282.1	-1.09352	0.742873	1	1731	2696	2423	3321	2734	2368	1837
281073	CHUK	conserved helix-loop-helix ubiquitous kinase	NP_776446.1	-1.09565	0.752817	1	755	1617	1397	1734	1580	1259	935
281078	CLTA	clathrin light chain A	NP_776447.1;XP_005210116.1;XP_005210117.1;XP_005210119.1	1.28033	0.349206	1	3641	2765	6466	5899	7273	5029	5080
281080	CLTC	clathrin heavy chain	NP_776448.1;XP_024835330.1;XP_024835331.1;XP_024835332.1	-1.07242	0.829698	1	7362	11639	13766	24462	19306	9904	9494
281088	COMP	cartilage oligomeric matrix protein	NP_001159989.1	1.44565	0.429592	1	8	12	25	12	25	7	30
281090	COX4I1	cytochrome c oxidase subunit 4I1	NP_001001439.1;XP_005218495.1	1.35534	0.278294	1	11048	7076	15563	17007	20418	17872	11044
281091	COX8A	cytochrome c oxidase subunit VIIIA (ubiquitous)	NP_776449.2	1.36073	0.25936	1	7768	3677	7502	8956	9511	10025	7919
281092	CROT	carnitine O-octanoyltransferase	NP_803460.1;XP_024846207.1;XP_024846208.1	-1.30652	0.465853	1	20792	17134	23387	8293	8611	9700	23033
281093	CRYZ	crystallin zeta	NP_776450.2;XP_005204423.1;XP_010801667.1	-1.60516	0.139665	1	2691	3632	5555	10991	3001	2128	4839
281094	CSF1	colony stimulating factor 1	NP_776451.1;XP_005204127.1;XP_005204128.1;XP_024840319.1	1.12342	0.650645	1	903	599	1073	1368	1233	712	1290
281102	CST3	cystatin C	NP_776454.1	1.32198	0.345033	1	2498	1104	2175	1382	1868	1569	3723
281103	CTGF	connective tissue growth factor	NP_776455.1	2.91769	0.0199805	1	197	459	511	911	3678	637	224
281105	CTSB	cathepsin B	NP_776456.1;XP_005209879.1;XP_010805998.1;XP_024851202.1;XP_024851203.1	1.16525	0.578043	1	17142	10637	30092	24585	26201	19351	23662
281108	CTSV	cathepsin V	NP_776457.1	-1.25195	0.436739	1	21073	17724	45462	33731	26820	18964	22393
281110	CYB5A	cytochrome b5 type A	NP_776458.1	-1.20158	0.608991	1	19103	35527	23269	52015	12186	39847	25298
281111	CYBA	cytochrome b-245 alpha chain	NP_776459.1	1.43598	0.207821	1	666	367	1120	553	1085	861	909
281112	CYBB	cytochrome b-245 beta chain	NP_776460.1	-1.32362	0.412422	1	222	298	304	630	332	240	221
281115	DHX9	DExH-box helicase 9	NP_776461.1;XP_024831771.1	-1.0831	0.794752	1	3550	5550	4224	9503	6987	4435	4111
281117	DLK1	delta like non-canonical Notch ligand 1	NP_776462.1;XP_005222166.1;XP_005222167.1;XP_005222168.1;XP_005222169.1	1.39537	0.296319	1	4880	3160	13974	5628	7256	9899	10155
281119	DNMT1	DNA methyltransferase 1	NP_872592.2;XP_005208769.2;XP_010805078.1;XP_015327477.1;XP_015327478.1;XP_015327481.1;XP_024849597.1;XP_024849598.1;XP_024849599.1;XP_024849600.1	-1.00718	0.994626	1	660	531	678	2060	1340	593	824
281122	DPP4	dipeptidyl peptidase 4	NP_776464.1;XP_024854006.1	-1.26201	0.610834	1	530	1980	4663	3218	497	1486	3768
281124	DPYD	dihydropyrimidine dehydrogenase	NP_776466.1	-1.35148	0.365929	1	2717	5226	4886	7528	1702	3613	5576
281128	DSC2	desmocollin 2	NP_001159998.1;XP_005224010.1;XP_005224011.1;XP_005224012.1	-1.60794	0.254777	1	163	1093	702	2433	664	666	579
281133	ECE1	endothelin converting enzyme 1	NP_851352.1;XP_005203127.1;XP_005203129.1;XP_015315502.1;XP_015315507.1;XP_015315508.1	1.03454	0.892819	1	5195	5272	10355	11078	10872	5651	7434
281134	ECE2	endothelin converting enzyme 2	NP_001300993.1;NP_776471.3;NP_808871.3;NP_808872.2;NP_808873.2;XP_015327649.1;XP_015327655.1	1.53635	0.151173	1	578	670	1574	1426	2751	1003	1002
281135	S1PR1	sphingosine-1-phosphate receptor 1	NP_001013603.2;XP_024840335.1;XP_024840337.1	1.07218	0.799095	1	456	612	1190	966	1114	527	898
281136	LPAR1	lysophosphatidic acid receptor 1	NP_776472.1;XP_005210568.1;XP_005210569.1;XP_005210570.1;XP_010806543.1;XP_024851204.1;XP_024851205.1;XP_024851206.1	-1.14416	0.782611	1	18	47	43	125	37	48	56
281137	EDN1	endothelin 1	NP_851353.1	-1.12046	0.80026	1	82	46	68	34	54	61	42
281138	EEF2	eukaryotic translation elongation factor 2	NP_001068589.1	1.30441	0.382168	1	46239	44022	142099	102317	148007	77843	86771
281141	ENO1	enolase 1	NP_776474.2	1.13955	0.672557	1	16557	16831	46196	50521	57128	24240	24130
281142	ENSA	endosulfine alpha	NP_001300934.1;NP_776475.2	1.25268	0.376377	1	4717	4124	6719	6421	7264	6510	6443
281144	EPOR	erythropoietin receptor	NP_001192530.1	1.97924	0.120152	1	41	5	40	30	58	53	55
281146	ESR2	estrogen receptor 2	NP_776476.2;XP_010807738.1	2.06182	0.1498	1	22	76	8	34	71	58	109
281148	ETS2	ETS proto-oncogene 2, transcription factor	NP_001073683.1	1.20247	0.483265	1	4528	4966	7432	6686	9295	5282	6625
281151	EXT2	exostosin glycosyltransferase 2	NP_803462.2;XP_005216463.2;XP_005216464.1;XP_010811099.1;XP_015330344.2	1.46335	0.165444	1	632	908	1749	1634	2428	1596	1184
281152	FASN	fatty acid synthase	NP_001012687.1;XP_005221054.2	1.59755	0.192399	1	571	460	1185	1925	1308	460	2848
281153	FATE1	fetal and adult testis expressed 1	NP_776477.1;XP_024843514.1	-1.81409	0.186736	1	565	551	2620	457	191	498	953
281154	FBN1	fibrillin 1	NP_776478.1;XP_015328665.1	-1.14059	0.670516	1	469	1000	1092	1891	1285	642	912
281156	FDPS	farnesyl diphosphate synthase	NP_803463.1;XP_005203664.1;XP_005203665.1;XP_024840361.1	1.10268	0.716253	1	638	471	937	1293	1182	566	909
281157	FDX1	ferredoxin 1	NP_851354.1	-1.16867	0.551957	1	3073	3248	3735	4294	2900	2888	3328
281158	FECH	ferrochelatase	NP_776479.1	-1.21653	0.46393	1	1003	758	804	1253	880	719	735
281160	FGF1	fibroblast growth factor 1	NP_001300935.1;NP_776480.1;XP_015327761.1;XP_015327762.1;XP_015327763.1;XP_015327764.1;XP_015327765.1;XP_015327766.1;XP_024849601.1;XP_024849602.1;XP_024849603.1	-1.13667	0.777557	1	42	67	42	43	23	49	59
281161	FGF2	fibroblast growth factor 2	NP_776481.2	-1.39074	0.315731	1	484	1056	929	630	400	679	619
281165	FLNA	filamin A	NP_001193443.1;XP_024843515.1;XP_024843516.1;XP_024843517.1;XP_024843518.1;XP_024843519.1	1.08261	0.835139	1	1057	1126	2446	8048	5770	926	2698
281167	FMO3	flavin containing monooxygenase 3	NP_776482.1;XP_024831772.1	-1.47527	0.213469	1	18516	41584	52553	74180	30702	24923	35427
281168	FMOD	fibromodulin	NP_776483.1	-1.15075	0.75971	1	188	177	663	1118	839	257	188
281169	FNTA	farnesyltransferase, CAAX box, alpha	NP_803464.2	-1.15664	0.565583	1	1620	1827	2759	3457	2381	1772	1908
281170	FRZB	frizzled related protein	NP_776484.1;XP_005202312.1;XP_005202313.1;XP_015330109.1	1.09367	0.796247	1	178	172	443	163	238	233	299
281173	FTH1	ferritin heavy chain 1	NP_776487.1	1.07605	0.790508	1	37434	42708	99995	79669	75416	48715	77596
281174	FUT1	fucosyltransferase 1	NP_803465.2;XP_005219208.2;XP_005219209.2	3.52006	0.0390092	1	313	153	86	155	190	1606	29
281175	FUT2	fucosyltransferase 2 (secretor status included)	NP_803466.1;XP_005219210.1	-3.52131	0.0257781	1	21	36	5	18	4	6	8
281177	FUT8	fucosyltransferase 8	NP_803467.2;XP_005211979.1;XP_005211980.1;XP_005211981.1;XP_010807742.1;XP_024852998.1;XP_024852999.1;XP_024853000.1;XP_024853001.1;XP_024853002.1;XP_024853003.1;XP_024853004.1;XP_024853005.1	-1.08716	0.845373	1	124	74	242	153	145	90	161
281179	G6PD	glucose-6-phosphate dehydrogenase	NP_001231064.1;XP_005227717.1;XP_024843520.1;XP_024843521.1	1.24688	0.402162	1	907	541	962	786	1231	924	824
281181	GAPDH	glyceraldehyde-3-phosphate dehydrogenase	NP_001029206.1	1.11893	0.7082	1	29987	15125	37237	77379	53712	29778	41165
281183	GART	phosphoribosylglycinamide formyltransferase, phosphoribosylglycinamide synthetase, phosphoribosylaminoimidazole synthetase	NP_001035563.1	-1.12409	0.715701	1	1256	2749	2798	4925	3817	2278	1503
281188	GDI1	GDP dissociation inhibitor 1	NP_776489.1	1.27749	0.385658	1	6753	3013	7734	6815	9810	4863	8276
281190	GGCX	gamma-glutamyl carboxylase	NP_776491.1	-1.2097	0.644178	1	1254	4160	2557	9928	5902	3093	1567
281193	GJA1	gap junction protein alpha 1	NP_776493.1	-1.23948	0.578728	1	103	289	228	299	224	173	161
281194	GJB1	gap junction protein beta 1	NP_776494.1	-1.04727	0.89395	1	4466	7757	12572	21792	10845	10173	9865
281195	GLCE	glucuronic acid epimerase	NP_776495.1;XP_005211308.1;XP_005211309.1;XP_024853006.1	-1.49584	0.180486	1	2281	4002	6373	5125	3053	1790	3937
281196	GLG1	golgi glycoprotein 1	NP_001231069.1	1.05039	0.847673	1	2883	3030	4936	7679	5860	4239	3766
281199	GLUL	glutamate-ammonia ligase	NP_001035564.1;XP_005217320.1;XP_024831774.1	1.12964	0.705529	1	16476	24076	53948	28026	61219	19506	23159
281201	GNB1	G protein subunit beta 1	NP_786971.2;XP_005217074.1	1.12773	0.653214	1	5307	4072	10409	9050	8448	6240	8683
281202	GNB2	G protein subunit beta 2	NP_001091030.1	1.53032	0.151366	1	3666	2812	9812	6767	10316	5577	9387
281203	GNG2	G protein subunit gamma 2	NP_776497.1;XP_005211711.1;XP_010807541.1;XP_024853007.1;XP_024853008.1;XP_024853009.1;XP_024853010.1	1.17625	0.530291	1	768	638	1158	922	1302	958	775
281204	GNG3	G protein subunit gamma 3	NP_776498.1	-2.23816	0.0892764	1	35	16	18	83	16	16	15
281206	GOT1	glutamic-oxaloacetic transaminase 1	NP_803468.1	-1.2496	0.412338	1	4608	3495	5781	9128	4760	3695	4738
281209	GPX1	glutathione peroxidase 1	NP_776501.1	2.43641	0.0264371	1	3371	3503	6456	10694	32826	4628	5492
281210	GPX3	glutathione peroxidase 3	NP_776502.1	1.31104	0.411819	1	117740	113213	459640	175649	309644	183747	325340
281212	GRO1	chemokine (C-X-C motif) ligand 1 (melanoma growth stimulating activity, alpha)	NP_783631.2	2.89781	0.0479945	1	48	76	115	47	48	48	535
281216	GUCY1A1	guanylate cyclase 1 soluble subunit alpha 1	NP_786972.1;XP_005217697.1;XP_005217698.1;XP_005217699.1;XP_005217700.1;XP_024832766.1;XP_024832767.1;XP_024832768.1;XP_024832769.1	-1.05837	0.841046	1	1016	1684	1448	1848	1171	1618	1419
281217	GUK1	guanylate kinase 1	NP_001152884.1;NP_001152885.1;NP_776503.1;XP_005208453.1;XP_005208455.1;XP_010804797.1;XP_010804799.1;XP_010804800.1;XP_010804801.1;XP_010804803.1;XP_010804804.1;XP_015327340.1	1.14034	0.637675	1	5656	2373	6090	3976	4800	4394	6081
281225	UBE2K	ubiquitin conjugating enzyme E2 K	NP_776505.1;XP_024848745.1;XP_024848746.1;XP_024848747.1	1.05615	0.837552	1	2314	4270	4199	6252	6259	3559	3538
281226	MOCOS	molybdenum cofactor sulfurase	NP_776506.1;XP_024839945.1;XP_024839946.1	-1.40787	0.347525	1	802	305	889	1018	673	161	736
281227	HMMR	hyaluronan mediated motility receptor	NP_001193550.1;XP_005209752.1	1.02828	0.931793	1	139	71	72	180	128	94	127
281229	HPRT1	hypoxanthine phosphoribosyltransferase 1	NP_001029207.1	-1.03012	0.927854	1	3232	4849	6475	8896	6865	5745	3809
281230	HPSE	heparanase	NP_776507.1	-2.19804	0.145672	1	72	194	46	513	34	134	86
281235	IDH1	isocitrate dehydrogenase (NADP(+)) 1, cytosolic	NP_851355.2;XP_005202754.1	-1.05553	0.90695	1	4304	7759	4291	9302	2480	12040	2909
281239	IGF1	insulin like growth factor 1	NP_001071296.1;XP_005206554.1;XP_005206556.1;XP_005206557.1;XP_015326547.1;XP_015326548.1;XP_015326549.1;XP_015326550.1;XP_024847110.1	1.40359	0.423752	1	2227	890	1694	2890	6749	520	970
281240	IGF2	insulin like growth factor 2	NP_776512.2;XP_005227327.1;XP_005227329.1;XP_005227330.1;XP_005227331.1;XP_005227332.1;XP_005227333.1;XP_015316818.1;XP_024842737.1	-1.01657	0.976222	1	84803	89618	213682	109169	45793	116946	188955
281246	IL10	interleukin 10	NP_776513.1	-1.18436	0.780007	1	16	12	58	134	81	13	32
281248	IL15	interleukin 15	NP_776515.1;XP_005217586.1;XP_015330859.1;XP_015330860.1;XP_015330861.1;XP_015330862.1	-1.29566	0.566629	1	23	33	57	26	19	20	41
281249	IL18	interleukin 18	NP_776516.1;XP_005215858.1	-1.60026	0.30671	1	93	47	123	376	146	68	58
281250	IL1A	interleukin 1 alpha	NP_776517.1	1.46193	0.376539	1	21	62	41	53	72	31	97
281251	IL1B	interleukin 1 beta	NP_776518.1	1.02394	0.939074	1	184	119	526	267	240	160	402
281254	INHA	inhibin alpha subunit	NP_776519.2	1.28157	0.627318	1	16	49	12	9	24	29	39
281258	F11R	F11 receptor	NP_776520.1;XP_010801038.1	-1.07499	0.795996	1	3176	3058	5280	5098	3759	2693	4870
281259	DNAJC12	DnaJ heat shock protein family (Hsp40) member C12	NP_776521.1;XP_005226380.1	1.45455	0.265582	1	309	536	551	913	1516	627	352
281269	KRT8	keratin 8	NP_001028782.1	1.14162	0.743964	1	2639	7469	11714	13531	22853	2447	4911
281270	HOPX	HOP homeobox	NP_776522.1;XP_005207997.1;XP_005207998.1;XP_005207999.1;XP_005208000.1;XP_024848748.1;XP_024848749.1;XP_024848750.1	-1.16637	0.802946	1	2833	2966	23403	1334	4514	1496	12858
281274	LDHA	lactate dehydrogenase A	NP_776524.1;XP_005226796.1;XP_010819169.1	1.05342	0.860861	1	4493	8339	9567	19493	11078	13607	6131
281275	LDHB	lactate dehydrogenase B	NP_001303267.1;NP_776525.2	1.13096	0.647078	1	12863	11243	17740	29103	22267	18120	16828
281276	LDLR	low density lipoprotein receptor	NP_001160002.1;XP_010805079.1	-1.16387	0.619648	1	2326	1913	1398	3931	2028	2702	1210
281278	ADGRL2	adhesion G protein-coupled receptor L2	NP_851356.1	-2.10669	0.0188213	1	742	1850	1388	3561	729	884	934
281281	LGMN	legumain	NP_776526.1;XP_024837363.1	-1.06462	0.853032	1	4144	2779	6959	14007	7478	5647	4833
281285	LRAT	lecithin retinol acyltransferase	NP_803469.1	-1.77691	0.177541	1	187	376	312	1386	465	143	282
281291	M6PR	mannose-6-phosphate receptor, cation dependent	NP_786973.1;XP_015326748.1	1.05003	0.849224	1	2178	2801	4698	5624	5003	3644	2912
281293	MAOA	monoamine oxidase A	NP_851357.2	-1.4424	0.332183	1	168	486	623	337	318	317	206
281294	MAP2	microtubule associated protein 2	NP_001192736.1;XP_005202755.1;XP_005202756.1;XP_010800527.1;XP_010800530.1;XP_010800531.1;XP_010800532.1;XP_010800533.1;XP_010800534.1;XP_010800535.1;XP_010800536.1;XP_010800537.1;XP_010800538.1;XP_010800539.1;XP_010800540.1;XP_010800542.1;XP_010800543.1;XP_015314246.1;XP_024854062.1;XP_024854070.1;XP_024854087.1;XP_024854097.1;XP_024854115.1;XP_024854137.1;XP_024854141.1;XP_024854144.1;XP_024854…	-1.58699	0.151735	1	558	1210	791	2330	679	590	951
281295	MAP4	microtubule associated protein 4	NP_776530.1;XP_010815956.1;XP_010815957.1;XP_010815958.1;XP_010815959.1;XP_010815960.1;XP_010815961.1;XP_010815962.1;XP_010815963.1;XP_015315015.1;XP_015315016.1;XP_015315017.1;XP_015315018.1;XP_015315019.1;XP_024838141.1;XP_024838142.1;XP_024838143.1;XP_024838144.1;XP_024838145.1;XP_024838146.1;XP_024838147.1;XP_024838148.1;XP_024838149.1;XP_024838150.1;XP_024838151.1;XP_024838152.1;XP_024838153…	1.19667	0.52946	1	2896	3500	6038	7013	9096	4026	3885
281296	MAPT	microtubule associated protein tau	NP_776531.1;XP_024835333.1;XP_024835334.1;XP_024835335.1;XP_024835336.1;XP_024835337.1;XP_024835338.1;XP_024835339.1;XP_024835340.1;XP_024835341.1;XP_024835342.1;XP_024835343.1;XP_024835344.1;XP_024835345.1;XP_024835346.1;XP_024835347.1;XP_024835348.1;XP_024835349.1;XP_024835350.1;XP_024835351.1;XP_024835352.1;XP_024835353.1;XP_024835354.1;XP_024835355.1;XP_024835356.1;XP_024835357.1;XP_024835358…	1.30935	0.489333	1	98	58	60	64	64	102	111
281297	MBL2	mannose binding lectin 2	NP_776532.1;XP_005225409.1	1.0001	0.986072	1	15548	27680	30829	12801	10831	18515	37465
281301	MCAM	melanoma cell adhesion molecule	NP_001103532.1	1.16268	0.680994	1	105	76	125	157	181	68	150
281302	MCM3	minichromosome maintenance complex component 3	NP_001013604.2	-1.35519	0.459405	1	355	171	382	1431	591	342	233
281306	MDH2	malate dehydrogenase 2	NP_001013605.1;XP_005225065.1	1.29019	0.357895	1	11208	8503	20089	20754	22688	18636	14455
281311	MSR1	macrophage scavenger receptor 1	NP_001106711.1;NP_776538.1;XP_005226086.1;XP_024841943.1	1.06107	0.838756	1	548	257	399	524	481	495	373
281312	MSRA	methionine sulfoxide reductase A	NP_776539.1;XP_005209893.1;XP_005209894.1;XP_024851207.1;XP_024851208.1	1.09065	0.761474	1	2732	1726	4009	3782	1735	2777	5035
281335	MYF5	myogenic factor 5	NP_776541.1	-2.55723	0.0824241	1	76	10	22	26	11	9	20
281336	MYF6	myogenic factor 6	NP_861527.1	-1.11654	0.815943	1	15	24	36	25	24	13	30
281338	MYH3	myosin heavy chain 3	NP_001095305.1	1.03724	0.922646	1	194	71	44	116	91	146	96
281341	MYL6	myosin light chain 6	NP_786974.1;XP_005206559.1	1.3206	0.296661	1	8919	7775	13945	12742	18158	11046	13083
281345	NCF1	neutrophil cytosolic factor 1	NP_776544.1	-1.15265	0.757502	1	601	65	531	319	508	208	265
281346	NCF2	neutrophil cytosolic factor 2	NP_776545.1;XP_005217322.1;XP_024831776.1;XP_024831777.1	-1.12838	0.801242	1	100	26	60	77	74	37	63
281349	NEU3	neuraminidase 3	NP_776547.2;XP_010810989.1;XP_015330270.1;XP_024830753.1;XP_024830754.1	1.38428	0.334268	1	163	198	190	342	363	340	199
281350	NGF	nerve growth factor	NP_001092832.1;XP_010801404.1;XP_024840389.1	1.15335	0.713207	1	177	84	139	72	87	153	172
281351	NMT1	N-myristoyltransferase 1	NP_803470.2	1.15045	0.584331	1	1215	1061	1784	2144	2615	1477	1134
281356	NPPC	natriuretic peptide C	NP_776550.1;XP_005202943.1	2.72034	0.0317117	1	41	32	57	49	50	44	266
281357	NPR2	natriuretic peptide receptor B/guanylate cyclase B (atrionatriuretic peptide receptor B)	NP_776551.1;XP_024851210.1;XP_024851211.1;XP_024851212.1	-1.01965	0.96524	1	3616	1206	2550	1499	1404	1785	3394
281358	NPR3	natriuretic peptide receptor 3	NP_776552.1;XP_024836969.1	1.07092	0.837218	1	545	812	1332	2380	2618	444	872
281360	DHRS4	dehydrogenase/reductase (SDR family) member 4	NP_777247.2	-1.17897	0.599518	1	13608	7850	11396	20679	6419	13354	12351
281361	NRG1	neuregulin 1	NP_776553.1;XP_005226136.1;XP_005226137.1;XP_005226138.1;XP_005226141.1;XP_005226142.1;XP_024841944.1;XP_024841945.1;XP_024841946.1;XP_024841947.1;XP_024841948.1;XP_024841949.1;XP_024841950.1;XP_024841951.1;XP_024841952.1;XP_024841953.1;XP_024841954.1	-1.01168	1	1	254	36	98	94	97	84	182
281363	NT5E	5'-nucleotidase ecto	NP_776554.2	-1.20163	0.686181	1	1251	3300	2646	11504	7328	2310	1312
281365	ODC1	ornithine decarboxylase 1	NP_776555.1;XP_005212975.1;XP_005212976.1;XP_010808467.1;XP_024854032.1	1.2557	0.447179	1	4805	5182	10686	11181	16097	7111	5891
281368	OLR1	oxidized low density lipoprotein receptor 1	NP_776557.1;XP_005207103.1;XP_024847113.1;XP_024847114.1	-2.32894	0.0901271	1	10	33	19	26	11	5	13
281370	UBB	ubiquitin B	NP_776558.1	1.29304	0.386207	1	31757	27470	57077	35629	37443	32923	74524
281373	P4HB	prolyl 4-hydroxylase subunit beta	NP_776560.1	1.22671	0.52824	1	35833	50044	112122	159627	165222	70649	73409
281374	FURIN	furin, paired basic amino acid cleaving enzyme	NP_776561.1;XP_024837364.1;XP_024837365.1;XP_024837366.1	-1.17405	0.580307	1	13820	9432	18600	14975	10099	9445	16040
281375	SERPINE1	serpin family E member 1	NP_776562.1;XP_010817781.1;XP_024840412.1	1.69007	0.116361	1	1088	3911	1927	1765	3799	4264	3603
281377	PARG	poly(ADP-ribose) glycohydrolase	NP_776563.1;XP_010819000.2;XP_010819001.2;XP_024842284.1	-1.35433	0.230148	1	1671	1348	1378	2523	1381	1113	1270
281385	PDYN	prodynorphin	NP_776564.2;XP_015329599.1	-1.32938	0.697633	1	13	14	2	28	4	23	3
281386	SERPINF1	serpin family F member 1	NP_776565.1	-1.02083	0.961364	1	15977	14483	37632	28294	14565	14924	38082
281400	PHYH	phytanoyl-CoA 2-hydroxylase	NP_776567.1	-1.28308	0.449823	1	8460	5807	13927	6359	3954	5648	10242
281401	PIGR	polymeric immunoglobulin receptor	NP_776568.1	-1.21943	0.657871	1	72	29	64	110	83	30	51
281402	PIM1	Pim-1 proto-oncogene, serine/threonine kinase	NP_776569.1	-1.01113	0.987534	1	1800	2103	6729	1751	2180	2611	4111
281406	PKP4	plakophilin 4	NP_001178420.1;XP_024854176.1;XP_024854181.1;XP_024854186.1;XP_024854187.1;XP_024854191.1;XP_024854195.1;XP_024854199.1;XP_024854204.1;XP_024854206.1;XP_024854210.1;XP_024854218.1;XP_024854225.1;XP_024854226.1;XP_024854234.1	-1.01322	0.973147	1	737	659	926	1460	1149	537	1044
281407	PLAT	plasminogen activator, tissue type	NP_776571.2	1.10387	0.719408	1	498	761	1310	1159	1237	602	1187
281408	PLAU	plasminogen activator, urokinase	NP_776572.1;XP_005226381.1;XP_024842285.1;XP_024842286.1;XP_024842287.1;XP_024842289.1	-1.03173	0.955187	1	377	65	268	227	246	222	200
281409	PLOD1	procollagen-lysine,2-oxoglutarate 5-dioxygenase 1	NP_776573.1	-1.08897	0.765666	1	1449	1267	2999	4376	2330	1886	2237
281416	POMC	proopiomelanocortin	NP_776576.1;XP_005212977.1;XP_010808468.1	1.29132	0.534142	1	262	195	965	267	242	319	996
281417	PON2	paraoxonase 2	NP_001013606.1	-1.08217	0.773489	1	1875	2808	2689	3164	2262	2763	2207
281418	PPIA	peptidylprolyl isomerase A	NP_847890.1;XP_005205627.1;XP_010802660.1	1.13154	0.657757	1	14920	10894	28438	25774	30517	16570	18397
281419	PPIB	peptidylprolyl isomerase B	NP_776577.1	1.0808	0.770386	1	21985	15706	39042	40171	33659	24241	32486
281420	PPID	peptidylprolyl isomerase D	NP_776578.1	1.20516	0.52055	1	853	776	960	1840	2233	990	688
281421	PPT1	palmitoyl-protein thioesterase 1	NP_776579.1;XP_024840390.1	-1.09375	0.72967	1	1245	974	1413	1857	1415	1313	928
281422	PRLR	prolactin receptor	NP_001034815.1;NP_776580.1;XP_005221632.1;XP_005221633.1;XP_005221634.1;XP_005221636.1;XP_024836970.1;XP_024836971.1;XP_024836972.1;XP_024836973.1;XP_024836974.1;XP_024836975.1;XP_024836976.1;XP_024836977.1;XP_024836978.1;XP_024836979.1	-1.2186	0.640051	1	4005	8358	5149	5087	1013	5756	7372
281427	PRNP	prion protein	NP_001258554.1;NP_001258555.1;NP_851358.2	-1.17479	0.614232	1	1281	4183	4154	3347	2984	2843	2497
281428	PROC	protein C, inactivator of coagulation factors Va and VIIIa	NP_001159984.1;XP_015329858.1;XP_024854240.1	1.22029	0.516384	1	26596	16162	28140	18867	15049	25963	40379
281433	PSAP	prosaposin	NP_776586.1	1.23884	0.528801	1	2496	7347	13401	13767	14731	11698	6098
281439	DAG1	dystroglycan 1	NP_776587.1;XP_005222762.2;XP_005222763.2;XP_005222764.2;XP_015315021.2;XP_024838155.1	1.09955	0.731061	1	2700	4581	7154	8507	7834	5386	4968
281440	RAC1	Rac family small GTPase 1	NP_776588.1;XP_024840414.1	1.20772	0.473653	1	6204	4080	9028	8519	9791	6458	8259
281444	RBP4	retinol binding protein 4	NP_001035565.2;XP_010818086.1;XP_024841229.1	-1.03228	0.933777	1	64345	48040	115708	100424	42163	55721	129729
281445	RCN1	reticulocalbin 1	NP_001096691.1;XP_024830755.1	-1.1585	0.690894	1	28542	22405	74081	25255	16432	27739	49540
281448	RDH5	retinol dehydrogenase 5	NP_776591.2;XP_010803418.1;XP_010803419.1	-1.27948	0.539396	1	520	176	519	201	176	291	356
281450	RELN	reelin	NP_001193387.1;XP_005205393.1	-1.12592	0.718616	1	2069	6293	5689	4124	3619	4362	4309
281452	RGS7	regulator of G protein signaling 7	NP_776594.1;XP_024831779.1;XP_024831780.1;XP_024831781.1;XP_024831782.1	-1.06551	0.958371	1	9	34	3	43	13	10	40
281453	RGS9	regulator of G protein signaling 9	NP_776595.1;XP_024835361.1;XP_024835362.1;XP_024835363.1;XP_024835364.1;XP_024835365.1	1.36928	0.465574	1	59	15	27	31	72	32	35
281465	ROM1	retinal outer segment membrane protein 1	NP_776599.2;XP_024842738.1	1.35155	0.42532	1	179	103	153	100	114	197	233
281474	SAA3	serum amyloid A 3	NP_851359.2	1.08254	0.847826	1	1194	6982	16076	15658	14649	2103	14173
281476	SARS	seryl-tRNA synthetase	NP_776600.1	1.32291	0.320319	1	6338	3935	8468	7596	13129	6817	5832
281478	SCIN	scinderin	NP_776602.1	-1.29208	0.587049	1	120	55	90	106	127	70	19
281480	SDHA	succinate dehydrogenase complex flavoprotein subunit A	NP_776603.1	1.08229	0.772471	1	12551	10656	15777	23252	19117	19130	10105
281481	SDHD	succinate dehydrogenase complex subunit D	NP_776604.1;XP_024830756.1;XP_024830757.1	1.07491	0.775884	1	7613	6685	10191	9894	8656	9809	8617
281482	DHRS3	dehydrogenase/reductase 3	NP_776605.2;XP_024831783.1;XP_024831784.1	-1.29584	0.376106	1	6798	4755	14724	11713	6535	6831	7373
281483	SEC1	alpha-2-fucosyltransferase Sec1	NP_001124217.2;XP_005219213.1;XP_005219216.1;XP_024833704.1	-2.11956	0.197506	1	46	30	7	16	13	20	4
281485	SELL	selectin L	NP_776607.1;XP_005216937.2;XP_024831785.1	-1.12504	0.74851	1	822	169	869	957	897	454	450
281486	SELP	selectin P	NP_776608.1;XP_024831786.1	-2.49544	0.0886003	1	124	406	368	3311	623	223	260
281487	PMEL	premelanosome protein	NP_001073684.2;XP_005206561.1	1.0557	0.905577	1	19	10	23	52	24	24	28
281490	KDM5C	lysine demethylase 5C	NP_776610.2;XP_005228256.1;XP_005228258.1;XP_010820282.1;XP_010820283.1;XP_024843522.1;XP_024843523.1;XP_024843524.1;XP_024843525.1;XP_024843526.1;XP_024843527.1;XP_024843528.1;XP_024843529.1;XP_024843530.1	1.12069	0.663549	1	6399	3883	4456	5889	6416	5582	5355
281492	SMN2	survival of motor neuron 2, centromeric	NP_783632.1	-1.02172	0.965053	1	215	324	565	454	605	304	220
281495	SOD1	superoxide dismutase 1	NP_777040.1	-1.11487	0.714085	1	11073	10015	17210	20278	9975	9819	18063
281496	SOD2	superoxide dismutase 2, mitochondrial	NP_963285.2	3.44995	0.00825448	1	1904	2755	5239	6764	36174	2221	4532
281499	SPP1	secreted phosphoprotein 1	NP_776612.1;XP_005207799.1;XP_024848751.1;XP_024848752.1;XP_024848753.1;XP_024848754.1	5.11818	0.0176149	1	333	862	124	695	8410	234	87
281500	SPP2	secreted phosphoprotein 2	NP_776613.2	1.06001	0.863955	1	122658	72371	128008	49981	40192	75972	184375
281504	SRPRA	SRP receptor alpha subunit	NP_001068590.1	1.57301	0.169084	1	5817	7126	14108	17824	31257	11052	8799
281507	STAR	steroidogenic acute regulatory protein	NP_776614.2	2.12405	0.144691	1	7	5	21	36	29	8	64
281509	SVIL	supervillin	NP_776615.1;XP_024856031.1;XP_024856032.1;XP_024856033.1;XP_024856034.1;XP_024856035.1;XP_024856036.1;XP_024856037.1;XP_024856038.1;XP_024856039.1;XP_024856040.1;XP_024856041.1;XP_024856042.1;XP_024856043.1;XP_024856044.1;XP_024856045.1;XP_024856046.1;XP_024856047.1;XP_024856048.1;XP_024856049.1;XP_024856050.1;XP_024856051.1;XP_024856052.1;XP_024856053.1;XP_024856054.1;XP_024856055.1;XP_024856056…	-1.20918	0.487137	1	2225	2112	3237	4306	1839	3048	2080
281510	SYN1	synapsin I	NP_776616.1;XP_024843531.1	1.73732	0.296686	1	13	3	9	19	42	4	11
281515	TBCD	tubulin folding cofactor D	NP_776619.1;XP_010814746.1;XP_010814747.1;XP_010814748.1;XP_024835366.1;XP_024835367.1	1.05449	0.826048	1	839	948	1478	1678	1706	1014	1099
281518	TCN2	transcobalamin 2	NP_776620.2;XP_010812456.1;XP_010812458.1	1.05882	0.827751	1	17639	8794	20256	21364	16977	18668	16186
281528	TGM2	transglutaminase 2	NP_803473.1	-1.05632	0.895327	1	756	826	1271	3344	2555	430	1188
281529	THBD	thrombomodulin	NP_001159994.1	1.4425	0.249623	1	352	533	380	546	638	362	1004
281530	THBS1	thrombospondin 1	NP_776621.1;XP_024853011.1	1.62227	0.399163	1	629	5104	993	4736	13578	980	684
281534	TLR2	toll like receptor 2	NP_776622.1;XP_005217503.1;XP_005217504.1;XP_015330814.1;XP_015330815.1;XP_024832770.1;XP_024832771.1	1.25467	0.467127	1	258	234	345	381	538	254	348
281535	TLR3	toll like receptor 3	NP_001008664.1;XP_010818544.2	-1.38629	0.410193	1	127	125	100	218	139	107	58
281536	TLR4	toll like receptor 4	NP_776623.5;XP_005210643.1;XP_024851214.1	1.55751	0.262843	1	229	116	342	160	188	175	612
281542	TP53	tumor protein p53	NP_776626.1;XP_010814284.1	1.19668	0.470934	1	1493	831	1857	1365	1840	1474	1588
281543	TPI1	triosephosphate isomerase 1	NP_001013607.1	1.22446	0.456594	1	7354	6360	9849	16908	14072	11236	10000
281544	TPM1	tropomyosin 1	NP_001013608.1;XP_024853012.1;XP_024853013.1;XP_024853014.1;XP_024853015.1;XP_024853016.1;XP_024853017.1;XP_024853018.1;XP_024853019.1;XP_024853020.1;XP_024853021.1;XP_024853022.1;XP_024853023.1;XP_024853024.1;XP_024853025.1;XP_024853026.1;XP_024853027.1;XP_024853028.1;XP_024853029.1	-1.0036	0.999582	1	3876	3936	3258	6429	4620	4161	4109
281545	TPSB2	tryptase beta 2	NP_776627.2	-1.186	0.828875	1	3	3	20	10	4	7	10
281546	TRAM1	translocation associated membrane protein 1	NP_001035566.2;XP_005215565.2	-1.16746	0.69008	1	3094	13181	15832	25781	18717	8103	8964
281551	TSFM	Ts translation elongation factor, mitochondrial	NP_776629.1	1.17828	0.569585	1	647	739	1256	1513	1777	1197	563
281555	TUBB2B	tubulin, beta 2B class IIb	NP_001003900.1	1.30546	0.444205	1	253	251	432	773	991	319	298
281556	TUFM	Tu translation elongation factor, mitochondrial	NP_776632.1	1.20289	0.500694	1	6328	3989	10526	10924	11516	8300	7498
281557	TXN2	thioredoxin 2	NP_776633.1	1.38247	0.246235	1	3109	2965	4499	5055	7096	5873	2823
281559	UACA	uveal autoantigen with coiled-coil domains and ankyrin repeats	NP_776634.1;XP_010807164.1	-1.29959	0.324682	1	2498	1405	1745	2414	1354	1805	1412
281561	UCP1	uncoupling protein 1	NP_001160000.1	2.9725	0.093927	1	272	12	156	33	20	494	523
281562	UCP2	uncoupling protein 2	NP_001028783.1	1.55385	0.153197	1	4560	1514	4940	4636	8856	3009	6097
281564	UGDH	UDP-glucose 6-dehydrogenase	NP_776636.1;XP_005207890.1;XP_024848755.1	1.07737	0.866635	1	857	15773	6372	22602	25439	7440	4244
281565	UGP2	UDP-glucose pyrophosphorylase 2	NP_776637.1;XP_005212795.1;XP_010808348.1;XP_010808349.1;XP_010808350.1;XP_024854033.1	-1.05968	0.87059	1	14917	36863	43797	24980	38548	29180	19046
281566	UGT8	UDP glycosyltransferase 8	NP_001077104.1	-1.0357	0.979412	1	11	25	8	22	22	6	22
281568	UMPS	uridine monophosphate synthetase	NP_803474.1	1.19569	0.497358	1	763	1134	1700	1398	1884	1527	997
281570	UQCR11	ubiquinol-cytochrome c reductase, complex III subunit XI	NP_776640.1	1.39608	0.216836	1	3011	2190	6274	4790	5969	5049	5240
281572	VEGFA	vascular endothelial growth factor A	NP_001303884.1;NP_001303885.1;NP_001303921.1;NP_001303922.1;NP_776641.1	-1.05131	0.887905	1	15069	7912	14939	9382	6445	10152	16946
281573	VIL1	villin 1	NP_001013609.1	-1.0063	1	1	154	182	317	85	187	72	310
281574	EZR	ezrin	NP_776642.1;XP_010799028.1	1.01074	0.958591	1	1571	1429	3180	1950	2822	1318	1978
281576	WARS	tryptophanyl-tRNA synthetase	NP_776643.1	1.4356	0.29924	1	538	941	1709	2051	3609	1219	648
281577	WASL	Wiskott-Aldrich syndrome like	NP_776644.1;XP_010802703.1;XP_024846217.1	-1.11393	0.686334	1	1443	1728	2133	3196	1647	1426	2465
281581	YARS	tyrosyl-tRNA synthetase	NP_776645.1	1.27328	0.459248	1	1870	2619	6242	6186	8682	4408	2316
281584	ABCA4	ATP binding cassette subfamily A member 4	NP_776646.1	1.50174	0.47936	1	1013	1310	134	1219	239	3601	206
281585	ABCB1	multidrug resistance protein 1	XP_024846789.1	-1.66001	0.385788	1	70	185	161	667	394	39	36
281586	TAP2	transporter 2, ATP binding cassette subfamily B member	NP_776647.1	-1.0932	0.819043	1	364	121	476	543	495	253	236
281588	ABCC1	ATP binding cassette subfamily C member 1	NP_776648.1;XP_024840415.1;XP_024840416.1;XP_024840417.1;XP_024840418.1;XP_024840419.1;XP_024840420.1	-1.23804	0.545765	1	306	211	242	369	340	184	160
281589	ABCF1	ATP binding cassette subfamily F member 1	NP_001193838.1	1.30603	0.352267	1	3004	3795	5959	7136	10022	5036	3960
281590	ACACA	acetyl-CoA carboxylase alpha	NP_776649.1;XP_005220032.1;XP_005220033.1;XP_005220034.1;XP_005220035.1;XP_010814045.1;XP_024835369.1;XP_024835370.1;XP_024835371.1;XP_024835372.1;XP_024835373.1;XP_024835374.1;XP_024835375.1	-1.01142	0.979246	1	2005	778	2293	1739	1581	1103	2265
281595	ACTG2	actin, gamma 2, smooth muscle, enteric	NP_001013610.1	-2.92782	0.0370167	1	74	54	180	715	92	49	86
281597	ACTR3	ARP3 actin related protein 3 homolog	NP_776651.1	-1.15209	0.67486	1	828	2484	2915	4587	3558	1623	1642
281598	ACVR2A	activin A receptor type 2A	NP_776652.1	-1.25277	0.557301	1	145	506	275	623	309	289	321
281600	ADAM9	ADAM metallopeptidase domain 9	NP_001179747.2	-1.619	0.201865	1	337	1616	1220	2296	1282	796	412
281603	ADCY7	adenylate cyclase 7	NP_776655.1;XP_005218496.1;XP_005218497.1;XP_005218498.1;XP_005218500.1;XP_005218501.1;XP_010812709.1;XP_010812711.1;XP_010812712.1;XP_024833705.1;XP_024833706.1	-1.20667	0.607066	1	1284	262	468	721	691	509	513
281604	ADRB1	adrenoceptor beta 1	NP_919242.1	-1.2603	0.63223	1	20	14	51	34	41	11	17
281605	ADRB2	adrenoceptor beta 2	NP_776656.1	1.67757	0.366682	1	797	79	66	208	1283	146	172
281607	AGTR1	angiotensin II receptor type 1	NP_776658.1;XP_024846145.1	-1.43439	0.28331	1	1622	5616	7689	5138	4480	2419	3609
281611	AKAP4	A-kinase anchoring protein 4	NP_776660.1	-1.82695	0.105405	1	117	109	182	170	93	66	74
281612	AKAP5	A-kinase anchoring protein 5	NP_776661.1;XP_005211985.1	-1.59466	0.187286	1	298	235	258	272	128	168	204
281613	AK3	adenylate kinase 3	NP_776662.1;XP_005210016.1;XP_024851215.1;XP_024851216.1;XP_024851217.1;XP_024851218.1	-1.05215	0.861455	1	3930	5625	6772	7355	4787	5794	5921
281614	ALCAM	activated leukocyte cell adhesion molecule	NP_776663.1;XP_005201313.1;XP_005201314.1	-1.41343	0.232378	1	1698	3702	2628	4305	2806	1754	2033
281615	ALDH1A1	aldehyde dehydrogenase 1 family member A1	NP_776664.1	-1.4322	0.273668	1	4815	7469	11653	11702	3505	4318	10140
281618	ALDH1B1	aldehyde dehydrogenase 1 family member B1	XP_015328034.1	-1.5762	0.357221	1	194	126	90	126	17	129	108
281625	ANXA4	annexin A4	NP_001001440.2	-1.40875	0.245387	1	4277	8754	6759	10056	5574	4286	6060
281626	ANXA5	annexin A5	NP_001035567.3;XP_015326964.1	-1.23725	0.423019	1	2051	2210	4282	3296	2920	1796	2326
281630	APEX1	apurinic/apyrimidinic endodeoxyribonuclease 1	NP_788782.2	1.08582	0.756998	1	3515	3083	6893	4963	6996	3458	4345
281631	APOA1	apolipoprotein A1	NP_776667.2	1.20171	0.499069	1	49178	42028	58972	40447	58551	54503	60153
281637	ARRB1	arrestin beta 1	NP_776668.1;XP_005216290.1;XP_005216291.1;XP_005216293.1;XP_024830759.1;XP_024830760.1;XP_024830761.1;XP_024830762.1	-1.08156	0.780271	1	1598	2125	2184	4607	2805	2106	2086
281638	ARRB2	arrestin beta 2	NP_001192206.1;XP_005220238.1;XP_024835376.1	-1.15914	0.673283	1	1236	261	635	1320	638	591	912
281640	ATP5PO	ATP synthase peripheral stalk subunit OSCP	NP_776669.1	1.16652	0.558299	1	8473	5583	9682	12302	11177	10621	8599
281641	ATP6V1G1	ATPase H+ transporting V1 subunit G1	NP_776670.1	-1.00236	0.995558	1	1431	3611	4260	4261	3861	3268	2853
281643	BCAT2	branched chain amino acid transaminase 2	NP_001013611.2;XP_024833708.1	1.05531	0.888884	1	243	67	139	72	114	112	197
281644	BFSP1	beaded filament structural protein 1	NP_776672.2;XP_005214381.2	-1.30915	0.627528	1	94	32	105	135	171	15	23
281647	XIAP	X-linked inhibitor of apoptosis	NP_001192521.1;XP_010819648.1;XP_024843532.1;XP_024843533.1	-1.64416	0.106273	1	2859	5957	3013	5450	3005	2828	2220
281649	BLCAP	bladder cancer associated protein	NP_776675.1;XP_005214547.1	-1.51236	0.247435	1	5556	2321	2858	14557	3716	3884	3816
281650	BLVRB	biliverdin reductase B	NP_776676.1	-1.02916	0.935219	1	2085	991	3918	2557	1699	1631	3294
281651	C4BPA	complement component 4 binding protein alpha	NP_776677.1;XP_005216701.1;XP_005216702.1;XP_005216703.1;XP_005216704.1;XP_010811304.1;XP_010811305.1;XP_010811306.1;XP_010811307.1;XP_010811308.1;XP_010811310.1;XP_010811311.1;XP_010811312.1;XP_010811314.1;XP_024831788.1;XP_024831789.1;XP_024831791.1;XP_024831792.1;XP_024831793.1	-1.16537	0.60378	1	34364	52458	80204	60674	54242	36201	54874
281652	C4BPB	complement component 4 binding protein beta	NP_776678.2;XP_015330487.1;XP_024831794.1;XP_024831795.1;XP_024831796.1;XP_024831797.1	1.10208	0.743767	1	2207	2125	3293	1652	1401	2117	4177
281658	S100G	S100 calcium binding protein G	NP_776682.1	-1.93988	0.168825	1	85	300	218	326	43	67	246
281660	CALD1	caldesmon 1	NP_776683.1;XP_005205812.1;XP_005205816.1;XP_010802817.1;XP_010802818.1;XP_024846218.1;XP_024846219.1;XP_024846220.1;XP_024846221.1;XP_024846222.1;XP_024846223.1;XP_024846224.1;XP_024846225.1;XP_024846226.1;XP_024846227.1;XP_024846228.1	-1.47611	0.211596	1	7117	15230	11600	25495	9759	9277	10190
281661	CAPN1	calpain 1	NP_776684.1;XP_024842740.1;XP_024842741.1	1.13979	0.602164	1	1418	835	2208	1648	1790	1336	1947
281662	CAPN2	calpain 2, (m/II) large subunit	NP_001096556.1	-1.11267	0.699722	1	1407	1504	3412	1981	2142	1332	2024
281663	CAPN3	calpain 3	NP_776685.1;XP_015328597.1;XP_024853031.1;XP_024853032.1;XP_024853033.1	-1.04066	0.947396	1	122	46	45	74	87	89	33
281664	CAPNS1	calpain small subunit 1	NP_776686.1;XP_024833709.1	1.31401	0.294956	1	4221	2979	6492	5552	7421	5546	5490
281667	CCNA2	cyclin A2	NP_001068591.1	-1.95586	0.130076	1	56	21	23	64	21	20	20
281668	CCNB2	cyclin B2	NP_776689.2;XP_005211712.1	1.14867	0.797562	1	34	6	8	7	13	19	17
281671	CCNG1	cyclin G1	NP_001013382.1	-1.31456	0.325213	1	1918	1992	3144	5314	3016	1574	2151
281672	ACKR4	atypical chemokine receptor 4	NP_776690.1;XP_015328974.1	-1.88029	0.248563	1	8	10	18	23	18	3	2
281674	CD79A	CD79a molecule	NP_776691.2;XP_024833711.1;XP_024833712.1	-1.04274	0.946305	1	58	41	30	64	69	34	38
281677	CEBPA	CCAAT enhancer binding protein alpha	NP_789741.2	-1.65265	0.177478	1	205	658	680	1382	427	536	274
281678	CEBPD	CCAAT enhancer binding protein delta	NP_776692.2	1.22232	0.553659	1	6037	8909	17971	4710	9678	7981	17069
281682	CFDP1	craniofacial development protein 1	NP_776693.1;XP_024833713.1	-1.00092	0.993822	1	759	628	926	1195	839	896	805
281685	CHRM3	cholinergic receptor muscarinic 3	NP_776695.1	-1.08715	0.959582	1	7	5	23	12	6	17	7
281688	CHRNE	cholinergic receptor nicotinic epsilon subunit	NP_776697.1;XP_010814196.1;XP_015314095.1	1.08897	0.805298	1	338	218	280	188	152	337	351
281690	CHSY1	chondroitin sulfate synthase 1	NP_001178086.1	-1.23959	0.502369	1	313	806	845	1007	823	460	504
281691	DNAJC14	DnaJ heat shock protein family (Hsp40) member C14	NP_776699.1;XP_024847119.1	1.06868	0.789103	1	764	1011	1392	1558	1527	1265	901
281696	CLIC5	chloride intracellular channel 5	NP_776701.1;XP_005223432.1	-1.19388	0.570832	1	463	557	471	1033	496	373	679
281698	CLTB	clathrin light chain B	NP_776702.1;XP_005209178.1;XP_024849604.1	1.27651	0.341146	1	1807	1059	3046	2138	2476	2181	2775
281701	CNGA3	cyclic nucleotide gated channel alpha 3	NP_776704.1;XP_024854034.1;XP_024854035.1;XP_024854036.1	1.12706	0.905178	1	5	3	3	3	6	4	2
281706	COPB2	coatomer protein complex subunit beta 2	NP_776706.2	1.25518	0.487257	1	2905	5179	5323	10878	13300	5165	3836
281707	COPZ1	coatomer protein complex subunit zeta 1	NP_776707.2;XP_005206148.1;XP_010803120.1	1.57956	0.136786	1	3051	2555	5787	7680	12108	5527	3942
281712	CPSF3	cleavage and polyadenylation specific factor 3	NP_776709.1	1.05037	0.838549	1	823	876	1404	1547	1597	878	1114
281713	CREB1	cAMP responsive element binding protein 1	NP_776710.1	1.1754	0.661638	1	58	73	85	129	115	67	116
281715	CREB3	cAMP responsive element binding protein 3	NP_776711.1;XP_010806220.1	1.16222	0.574011	1	1052	475	801	968	1145	759	949
281717	HAPLN1	hyaluronan and proteoglycan link protein 1	NP_776713.1;XP_005209775.1	1.31049	0.643456	1	16	5	8	7	5	5	26
281719	CRYAB	crystallin alpha B	NP_776715.1	1.56127	0.200653	1	679	381	576	439	1454	253	837
281724	CRYGS	crystallin gamma S	NP_776717.1;XP_015327198.1	-1.5017	0.479876	1	181	28	15	57	34	63	47
281725	CRYL1	crystallin lambda 1	NP_776718.1;XP_024855548.1	1.11375	0.706724	1	696	344	1105	614	707	814	703
281729	SMC3	structural maintenance of chromosomes 3	NP_776720.1	-1.42393	0.16189	1	2220	2336	2488	3200	1630	1999	1677
281730	CTBP2	C-terminal binding protein 2	NP_783643.1;XP_005225890.1;XP_024841230.1;XP_024841231.1;XP_024841232.1	-1.24288	0.455632	1	494	477	703	1097	613	413	582
281731	GZMB	granzyme B (granzyme 2, cytotoxic T-lymphocyte-associated serine esterase 1)	NP_776721.1	1.41037	0.477756	1	29	6	13	54	53	35	13
281733	CXADR	CXADR, Ig-like cell adhesion molecule	NP_776723.1;XP_010799241.1;XP_010799242.1	-2.60194	0.0483217	1	148	885	340	1708	309	414	109
281735	CXCL5	chemokine (C-X-C motif) ligand 5	NP_776725.1	1.01814	1	1	4	13	10	15	16	9	7
281736	CXCR4	C-X-C motif chemokine receptor 4	NP_776726.1	1.51105	0.335258	1	91	93	308	69	104	267	237
281741	CYP21	cytochrome P450, subfamily XXI (steroid 21-hydroxylase)	NP_001013614.1;XP_015315386.2;XP_024839145.1;XP_024839146.1	-2.01795	0.112172	1	151	63	67	111	35	72	36
281742	NDUFA12	NADH:ubiquinone oxidoreductase subunit A12	NP_776731.1	1.12192	0.639187	1	1435	1107	1719	2271	1779	2151	1337
281748	ECHS1	enoyl-CoA hydratase, short chain 1	NP_001020377.2;XP_015316088.1	-1.12991	0.682031	1	12659	12993	23949	24099	10845	16488	19174
281749	EDNRA	endothelin receptor type A	NP_776733.1	-1.64886	0.211508	1	101	398	287	518	215	213	152
281750	EDNRB	endothelin receptor type B	NP_776734.1;XP_005213931.1;XP_024855550.1	-1.04032	0.912986	1	431	1175	2244	1998	1792	895	1374
281751	EIF4E	eukaryotic translation initiation factor 4E	NP_776735.2	-1.20212	0.546392	1	662	1774	1996	2455	2055	1012	1181
281753	EPB41	erythrocyte membrane protein band 4.1	NP_776736.1;XP_024854348.1;XP_024854351.1;XP_024854360.1;XP_024854365.1;XP_024854369.1;XP_024854378.1;XP_024854379.1;XP_024854380.1;XP_024854388.1;XP_024854396.1;XP_024854401.1;XP_024854406.1;XP_024854408.1;XP_024854412.1;XP_024854414.1;XP_024854423.1;XP_024854428.1;XP_024854433.1;XP_024854434.1;XP_024854437.1;XP_024854440.1;XP_024854452.1;XP_024854459.1;XP_024854467.1	-1.14092	0.64336	1	9144	6369	6254	11240	8163	7206	6090
281758	FABP3	fatty acid binding protein 3	NP_776738.1	-1.45125	0.373155	1	103	181	80	102	105	70	82
281759	FABP4	fatty acid binding protein 4, adipocyte	NP_776739.1	-1.27167	0.707162	1	159	104	18	24	117	71	16
281760	FABP5	fatty acid binding protein 5	NP_776740.1	1.05538	0.885319	1	276	151	108	200	379	142	89
281762	FANCC	Fanconi anemia complementation group C	NP_776741.1;XP_024851219.1;XP_024851220.1;XP_024851221.1;XP_024851222.1;XP_024851223.1;XP_024851224.1;XP_024851225.1;XP_024851226.1;XP_024851227.1;XP_024851228.1;XP_024851229.1;XP_024851230.1;XP_024851231.1;XP_024851232.1;XP_024851233.1;XP_024851234.1;XP_024851235.1;XP_024851236.1;XP_024851237.1;XP_024851238.1;XP_024851239.1;XP_024851240.1;XP_024851241.1;XP_024851242.1	-1.02308	0.953189	1	360	416	433	910	592	478	422
281766	FCGR3A	Fc fragment of IgG, low affinity IIIa, receptor (CD16a)	NP_001070870.1;NP_776742.1;XP_005203501.1	-1.38342	0.414537	1	907	188	681	313	296	480	344
281767	FDFT1	farnesyl-diphosphate farnesyltransferase 1	NP_001013022.1;XP_010805999.1;XP_010806000.1	-1.29074	0.365113	1	922	1041	1443	3111	1111	1122	1291
281768	FGFR1	fibroblast growth factor receptor 1	NP_001103677.1;XP_005226151.1;XP_005226153.1;XP_010818622.1;XP_010818623.1;XP_010818624.1;XP_010818625.1;XP_010818626.1;XP_010818627.1;XP_010818628.1;XP_010818629.1;XP_010818630.1;XP_010818631.1;XP_024841961.1;XP_024841962.1	-1.21392	0.469691	1	775	787	1277	1122	778	647	979
281769	FGFR3	fibroblast growth factor receptor 3	NP_776743.1;XP_024848757.1;XP_024848758.1;XP_024848759.1;XP_024848760.1;XP_024848761.1;XP_024848762.1;XP_024848763.1;XP_024848764.1;XP_024848765.1;XP_024848766.1;XP_024848767.1;XP_024848768.1	-1.31979	0.416721	1	3328	2553	4752	4503	911	2980	4301
281778	GCNT1	glucosaminyl (N-acetyl) transferase 1, core 2	NP_803476.2;XP_005210092.1;XP_005210093.1;XP_010806193.1;XP_010806194.1;XP_024851244.1;XP_024851245.1;XP_024851246.1;XP_024851247.1;XP_024851248.1	-1.06668	0.858267	1	375	467	857	406	323	460	676
281779	GFPT1	glutamine--fructose-6-phosphate transaminase 1	NP_001103431.1;XP_024854037.1;XP_024854038.1;XP_024854039.1	1.0385	0.908649	1	775	3162	2843	6530	6373	1626	2113
281780	GGTA1	alpha-galactosyltransferase 1 (glycoprotein)	NP_803477.1;XP_005212979.1;XP_005212980.1;XP_005212981.1;XP_010808471.1;XP_010808472.1;XP_010808474.1;XP_015329015.2;XP_015329016.2;XP_015329017.1;XP_024854040.1;XP_024854041.1;XP_024854042.1;XP_024854043.1;XP_024854044.1;XP_024854045.1;XP_024854046.1;XP_024854047.1;XP_024854048.1;XP_024854049.1;XP_024854050.1	-1.29392	0.52189	1	107	232	271	217	248	148	88
281781	B4GALT1	beta-1,4-galactosyltransferase 1	NP_803478.1	1.39838	0.475885	1	570	3262	1961	5162	8053	2886	500
281785	GLUD1	glutamate dehydrogenase 1	NP_872593.2	-1.18532	0.663832	1	20871	29419	65813	126284	86269	26892	29445
281786	GLULP	glutamate-ammonia ligase pseudogene	.	1.51522	0.299592	1	108	186	459	145	596	195	238
281787	GLYAT	glycine-N-acyltransferase	NP_803479.1	-2.87484	0.0446984	1	1464	93	2113	1331	249	785	138
281788	GNA11	G protein subunit alpha 11	NP_776747.1	1.04283	0.885017	1	333	522	557	1039	848	669	324
281789	GNA14	G protein subunit alpha 14	NP_776748.1	1.00747	0.971889	1	153	192	409	329	243	285	251
281790	GNAI1	G protein subunit alpha i1	NP_776749.1;XP_005205385.1;XP_015324318.1	-1.29795	0.512611	1	223	842	1062	1131	1133	226	530
281791	GNAI2	G protein subunit alpha i2	NP_001094510.1	1.22622	0.465517	1	3345	1635	5513	3521	4399	3193	4885
281793	GNAS	GNAS complex locus	NP_001258700.1;NP_851364.1;XP_024856062.1;XP_024856063.1;XP_024856064.1;XP_024856065.1;XP_024856066.1;XP_024856067.1;XP_024856068.1;XP_024856069.1;XP_024856070.1;XP_024856071.1	1.00571	0.973767	1	70326	28252	119541	56275	40751	44378	114565
281794	GNAT1	G protein subunit alpha transducin 1	NP_851365.1;XP_010815966.2;XP_024838156.1;XP_024838157.1	1.56725	0.233224	1	349	93	173	236	202	352	426
281797	GNGT2	G protein subunit gamma transducin 2	NP_776753.1;XP_005220538.1	1.08206	0.83937	1	189	48	130	130	143	73	186
281799	GPR68	G protein-coupled receptor 68	NP_776754.1;XP_005222176.1;XP_005222177.1;XP_005222178.1	-1.12248	0.944508	1	5	4	6	3	5	5	2
281800	PROKR1	prokineticin receptor 1	NP_776755.1;XP_005212894.1;XP_005212895.1;XP_005212896.1	-2.22539	0.114384	1	24	84	21	29	19	19	20
281801	GRK5	G protein-coupled receptor kinase 5	NP_776756.1;XP_010818379.1	-1.05124	0.850816	1	1309	851	1671	1487	1514	1014	1208
281803	PDIA3	protein disulfide isomerase family A member 3	NP_776758.2	1.1718	0.588944	1	25729	26914	76493	62038	66549	36317	57332
281805	GSTA2	glutathione S-transferase alpha 2	NP_803481.1	-1.93211	0.104817	1	1105	847	1584	5085	394	671	1911
281806	GSTP1	glutathione S-transferase pi 1	NP_803482.1	-1.38151	0.315087	1	1994	742	2035	2987	1021	723	2256
281809	HSD17B10	hydroxysteroid 17-beta dehydrogenase 10	NP_776759.1	1.07087	0.803133	1	18866	10806	25964	27113	15572	19097	28553
281810	HADHA	hydroxyacyl-CoA dehydrogenase trifunctional multienzyme complex subunit alpha	NP_776760.1	1.05132	0.872051	1	7991	11509	10074	22316	12939	20485	5183
281811	HADHB	hydroxyacyl-CoA dehydrogenase trifunctional multienzyme complex subunit beta	NP_776761.1;XP_005212983.1;XP_005212984.1;XP_005212985.1;XP_005212986.1;XP_005212988.1;XP_010808476.1;XP_015329018.1;XP_024854051.1;XP_024854052.1	1.04907	0.861577	1	6398	13704	12406	14272	9412	12746	14284
281813	FUNDC2	FUN14 domain containing 2	NP_776763.1	1.25547	0.394607	1	606	1124	1582	1574	1926	1424	1146
281814	HIF1A	hypoxia inducible factor 1 alpha subunit	NP_776764.2;XP_024853037.1;XP_024853038.1	-1.24746	0.514363	1	562	2517	2231	3399	2330	1430	1392
281816	HINT2	histidine triad nucleotide binding protein 2	NP_776765.1;XP_024851249.1	1.25023	0.493412	1	4371	1398	3893	2255	1915	4031	5004
281817	HINT3	histidine triad nucleotide binding protein 3	NP_776766.1;XP_024852185.1	-1.41268	0.325567	1	228	828	623	1022	372	504	523
281824	HSD3B1	hydroxy-delta-5-steroid dehydrogenase, 3 beta- and steroid delta-isomerase 1	NP_776768.1;XP_010801405.1	-2.40609	0.11165	1	9645	1075	1044	747	923	1205	2076
281827	HSPA2	heat shock protein family A (Hsp70) member 2	NP_776769.1	-1.11416	0.794077	1	296	242	125	172	165	171	255
281831	HSPA8	heat shock protein family A (Hsp70) member 8	NP_776770.2	1.65498	0.0926334	1	27110	35922	19815	49342	66801	35769	63467
281832	HSP90AA1	heat shock protein 90 alpha family class A member 1	NP_001012688.1	1.3927	0.281015	1	13791	21580	29840	47822	47069	19032	47682
281833	HSPE1	heat shock protein family E (Hsp10) member 1	NP_776771.1	1.06616	0.807867	1	11897	6713	17594	16273	14639	10954	14793
281834	TRMT2A	tRNA methyltransferase 2 homolog A	XP_024833657.1	1.41071	0.222613	1	1151	709	2488	1442	1638	1487	2740
281838	HYAL2	hyaluronoglucosaminidase 2	NP_776772.1;XP_010815967.1;XP_010815968.1;XP_024838158.1	1.29215	0.402291	1	503	906	2168	1222	1187	1077	2207
281839	ICAM1	intercellular adhesion molecule 1	NP_776773.1	1.38121	0.21452	1	2639	1628	3380	2554	2996	3198	4152
281840	ICAM3	intercellular adhesion molecule 3	NP_776774.1	1.15384	0.640402	1	592	260	436	487	675	502	353
281848	IGF1R	insulin like growth factor 1 receptor	NP_001231541.1;XP_024837371.1;XP_024837372.1;XP_024837373.1;XP_024837374.1;XP_024837375.1	1.1412	0.724117	1	74	190	166	297	284	204	119
281849	IGF2R	insulin like growth factor 2 receptor	NP_776777.1	-1.24438	0.444244	1	9995	12388	19041	24582	13158	13692	11043
281854	IKBKB	inhibitor of nuclear factor kappa B kinase subunit beta	NP_776778.1;XP_005226156.1	-1.0186	0.95622	1	2819	1270	2343	1853	1876	1750	2475
281855	IKBKG	inhibitor of nuclear factor kappa B kinase subunit gamma	NP_776779.1;XP_005227783.1;XP_005227784.1;XP_005227785.1;XP_005227786.1;XP_005227787.1;XP_010819846.1;XP_010819847.1;XP_010819848.1;XP_010819849.1;XP_015316989.1;XP_024843534.1;XP_024843535.1	1.20496	0.461425	1	983	783	931	1530	1632	1170	943
281857	IL12B	interleukin 12B	NP_776781.1;XP_005209736.2;XP_010805864.2	1.71696	0.323361	1	3	5	15	2	13	12	7
281860	IL1RN	interleukin 1 receptor antagonist	NP_776782.1;XP_005212797.1;XP_005212798.1	1.59199	0.172754	1	4883	4287	8038	5371	18771	4654	4170
281861	IL2RA	interleukin 2 receptor subunit alpha	NP_776783.1;XP_005214190.1;XP_024856072.1	1.08228	0.871185	1	34	9	28	19	24	14	35
281862	IL2RG	interleukin 2 receptor subunit gamma	NP_776784.1	1.25668	0.493838	1	261	126	333	263	426	244	241
281863	CXCR1	chemokine (C-X-C motif) receptor 1	NP_776785.2;XP_024854499.1	1.54705	0.327101	1	48	25	203	90	126	71	200
281865	IMPA1	inositol monophosphatase 1	NP_776786.1;XP_005215709.1;XP_015330016.1	-1.10505	0.728765	1	4306	1963	2903	3063	3485	2202	2718
281867	INHBA	inhibin beta A subunit	NP_776788.1;XP_005205677.1;XP_024846234.1	-2.17353	0.0384088	1	341	174	612	642	242	93	246
281869	INPP1	inositol polyphosphate-1-phosphatase	NP_776789.1;XP_005202248.1;XP_005202249.1;XP_010800092.1;XP_010800093.1;XP_024854505.1;XP_024854514.1;XP_024854535.1	-1.53978	0.154677	1	2081	1889	1819	4319	812	1744	2098
281871	ISG15	ISG15 ubiquitin-like modifier	NP_776791.1	-1.78945	0.163874	1	926	196	938	454	658	151	264
281872	ITGA2	integrin subunit alpha 2	NP_001159971.1;XP_024836980.1	1.09387	0.782968	1	268	679	923	934	1366	515	407
281873	ITGA5	integrin subunit alpha 5	NP_001159972.1;XP_024847121.1	1.36031	0.281297	1	2540	1910	3384	6536	6820	3377	3713
281874	ITGAL	integrin subunit alpha L	NP_937864.2;XP_024840421.1	1.40943	0.314924	1	584	328	301	1055	1035	909	341
281875	ITGAV	integrin subunit alpha V	NP_776792.1;XP_005202309.1;XP_015330074.1;XP_015330079.1;XP_024854551.1	1.08255	0.827327	1	462	2038	1138	2720	3586	841	843
281876	ITGB1	integrin subunit beta 1	NP_776793.1;XP_005214205.1;XP_010809399.1;XP_024856073.1;XP_024856074.1;XP_024856075.1;XP_024856076.1;XP_024856077.1	-1.25432	0.532433	1	2281	10188	8923	12271	9852	5769	4394
281877	ITGB2	integrin subunit beta 2	NP_786975.1	1.0385	0.895544	1	896	241	954	787	1079	579	534
281878	ITPR2	inositol 1,4,5-trisphosphate receptor type 2	NP_776794.1;XP_024847122.1	-1.53803	0.22131	1	311	844	511	990	450	558	269
281879	ITPR3	inositol 1,4,5-trisphosphate receptor type 3	NP_776795.1;XP_024839147.1	-1.51677	0.272331	1	351	195	201	504	197	108	301
281883	KCNJ2	potassium voltage-gated channel subfamily J member 2	NP_776798.1	-2.06394	0.0783724	1	93	136	85	265	85	66	53
281897	LAMP1	lysosomal associated membrane protein 1	NP_001068592.1	1.30922	0.360944	1	8849	9090	28010	21258	23825	19220	19136
281898	RPSA	ribosomal protein SA	NP_776804.1;XP_005222426.1;XP_005222427.1	1.35423	0.295425	1	24487	31633	63319	46378	75521	50385	38386
281899	LECT2	leukocyte cell derived chemotaxin 2	NP_776805.1	-1.06301	0.897924	1	26797	20262	38817	20343	4748	20355	48573
281903	LOXL1	lysyl oxidase like 1	NP_776808.1	1.16977	0.539479	1	1622	1316	3255	2086	2109	2564	2308
281904	LOXL4	lysyl oxidase like 4	NP_776809.1;XP_024841236.1;XP_024841237.1	-1.63187	0.116615	1	1905	2509	6008	3772	3450	1438	1518
281905	LTBP2	latent transforming growth factor beta binding protein 2	NP_776810.1;XP_015328707.1;XP_024853039.1;XP_024853040.1	1.23882	0.508297	1	293	163	313	333	246	408	328
281909	MANBA	mannosidase beta	NP_776812.1;XP_010804247.2	-2.99483	0.0598169	1	251	383	4664	272	284	408	588
281912	MFAP2	microfibril associated protein 2	NP_776813.1;XP_005203130.1;XP_005203131.1;XP_005203133.1	1.78117	0.238128	1	111	71	162	75	52	61	445
281913	MFGE8	milk fat globule-EGF factor 8 protein	NP_788783.1;XP_024837376.1;XP_024837377.1;XP_024837378.1	1.38358	0.302545	1	239	290	634	650	820	590	378
281915	MMP14	matrix metallopeptidase 14	NP_776815.1	1.13763	0.704963	1	189	682	1110	1431	1430	688	656
281917	MOCS1	molybdenum cofactor synthesis 1	NP_001013615.1;NP_001159769.1;XP_005223423.1;XP_024839148.1	1.12533	0.69245	1	5424	2205	5679	3281	5786	2469	5892
281918	MRVI1	murine retrovirus integration site 1 homolog	NP_776817.2;NP_919447.2;XP_005215955.1;XP_005215957.1;XP_024830763.1;XP_024830764.1;XP_024830765.1;XP_024830766.1	-1.26307	0.563311	1	156	130	170	499	190	98	243
281923	MTIF2	mitochondrial translational initiation factor 2	NP_776818.1;XP_005212604.1;XP_024854055.1;XP_024854056.1;XP_024854057.1;XP_024854058.1	-1.18408	0.584122	1	565	396	507	509	432	455	362
281935	MYO10	myosin X	NP_776819.1	-1.52422	0.140817	1	5162	2177	4736	4517	2158	2697	3092
281936	MYO1A	myosin IA	NP_776820.1;XP_005206567.1;XP_015326551.1;XP_024847124.1;XP_024847126.1;XP_024847127.1	-5.23609	0.00501731	1	418	48	156	107	62	39	7
281937	MYO1C	myosin IC	NP_776821.3;XP_005220121.1;XP_005220122.1;XP_024835378.1	1.15378	0.59093	1	2777	1580	3730	4746	4531	2486	3639
281939	MYOZ1	myozenin 1	NP_776822.1;XP_024842291.1;XP_024842292.1	1.00778	0.976071	1	101	166	100	58	47	115	177
281940	NCALD	neurocalcin delta	NP_001346840.1;NP_001346841.1;NP_776823.1;XP_005215670.1;XP_015329999.1;XP_024857174.1;XP_024857175.1;XP_024857176.1;XP_024857177.1;XP_024857178.1	1.91608	0.0664263	1	79	118	151	158	172	272	260
281942	CALCOCO2	calcium binding and coiled-coil domain 2	NP_776825.1;XP_005220542.3;XP_024835379.1	1.04612	0.865976	1	2102	3153	5189	4381	5946	2921	2642
281945	NR2F2	nuclear receptor subfamily 2 group F member 2	NP_776827.1;XP_005221767.1;XP_024837379.1	-1.23663	0.430524	1	1618	1633	1911	3021	1390	1109	2339
281946	NR3C1	nuclear receptor subfamily 3 group C member 1	NP_001193563.1;XP_005209585.1;XP_005209586.1;XP_005209587.1;XP_005209588.1;XP_005209591.1;XP_024849605.1;XP_024849606.1;XP_024849607.1;XP_024849608.1	-1.49133	0.170016	1	1114	2551	1784	3035	1148	1581	1472
281950	NRXN1	neurexin 1	NP_001103275.1;NP_776829.1;XP_005212608.1;XP_005212610.1;XP_005212613.1;XP_010808210.1;XP_024854061.1;XP_024854063.1;XP_024854064.1;XP_024854065.1;XP_024854066.1;XP_024854067.1;XP_024854068.1;XP_024854069.1;XP_024854071.1;XP_024854072.1;XP_024854073.1;XP_024854074.1;XP_024854075.1;XP_024854076.1;XP_024854077.1;XP_024854078.1;XP_024854079.1;XP_024854080.1	-1.23575	0.592047	1	154	595	725	421	323	521	291
281951	NT5C2	5'-nucleotidase, cytosolic II	NP_776830.1;XP_005225489.1;XP_005225491.1;XP_024841238.1;XP_024841239.1;XP_024841240.1;XP_024841242.1;XP_024841243.1;XP_024841244.1;XP_024841245.1	-1.20091	0.50997	1	1819	2254	3095	2583	1456	1619	2946
281960	POSTN	periostin	NP_001035569.1;XP_005213601.1;XP_005213602.1;XP_005213603.1;XP_005213604.1;XP_005213605.1;XP_005213606.1	-1.2024	0.571748	1	3834	10455	15146	15776	11298	8492	7448
281961	OSTF1	osteoclast stimulating factor 1	NP_776834.1;XP_005210097.1;XP_010806196.1	1.04418	0.856082	1	1118	1557	2340	2152	2233	1350	1955
281962	OVGP1	oviductal glycoprotein 1	NP_001073685.1;XP_005204131.2;XP_010801455.2	-1.74232	0.327761	1	741	39	129	135	219	92	168
281963	P2RY1	purinergic receptor P2Y1	NP_776835.1	1.10976	0.814353	1	78	60	81	230	185	143	20
281969	PDE1A	phosphodiesterase 1A	NP_776839.1;XP_005202314.3;XP_010800144.2;XP_010800145.2;XP_010800146.1;XP_010800147.1;XP_010800148.1;XP_010800149.2;XP_015330124.1;XP_024854603.1;XP_024854622.1;XP_024854627.1	-1.08119	0.837965	1	163	131	181	233	169	163	147
281970	PDE1B	phosphodiesterase 1B	NP_776840.1;XP_005206149.1;XP_005206154.1;XP_005206157.1;XP_010803122.1;XP_024847130.1;XP_024847131.1;XP_024847132.1;XP_024847133.1	2.10982	0.109315	1	34	4	15	15	46	27	36
281971	PDE2A	phosphodiesterase 2A	NP_001137318.1;NP_001243202.1;XP_024830785.1;XP_024830786.1;XP_024830787.1;XP_024830788.1	1.22773	0.477564	1	5995	2189	3760	3366	4496	4484	5196
281972	PDE5A	phosphodiesterase 5A	NP_776842.1;XP_024848769.1;XP_024848770.1	-1.16113	0.72439	1	99	61	203	334	134	109	167
281975	PDE6C	phosphodiesterase 6C	NP_776844.1;XP_010818090.1	-2.43	0.043406	1	226	115	137	359	34	74	136
281976	PDE6D	phosphodiesterase 6D	NP_776845.1	-1.01367	0.981496	1	263	189	409	401	317	205	383
281977	PDE6G	phosphodiesterase 6G	NP_776846.1;XP_010814750.1;XP_024835380.1	2.25986	0.142398	1	6	7	4	9	24	1	21
281985	PLCB4	phospholipase C, beta 4	NP_001159982.1;XP_024856078.1;XP_024856079.1;XP_024856080.1;XP_024856081.1;XP_024856082.1;XP_024856083.1;XP_024856084.1;XP_024856085.1;XP_024856086.1;XP_024856087.1;XP_024856088.1	-1.1062	0.734323	1	555	470	561	737	554	399	610
281986	PLCD1	phospholipase C delta 1	NP_001075045.1;XP_005222429.1;XP_010815710.1	1.23996	0.459924	1	965	479	784	1218	1265	493	1403
281987	PLCG1	phospholipase C gamma 1	NP_776850.1	1.09016	0.756783	1	2394	1086	1992	1335	1241	1870	2440
281990	POLD1	DNA polymerase delta 1, catalytic subunit	NP_776852.1;XP_024833715.1	1.29907	0.409562	1	375	223	547	743	936	343	491
281991	POLD2	DNA polymerase delta 2, accessory subunit	NP_776853.2;XP_024846235.1;XP_024846236.1;XP_024846237.1;XP_024846238.1	1.16564	0.613111	1	301	207	415	611	488	346	441
281992	PPARA	peroxisome proliferator activated receptor alpha	NP_001029208.1;XP_005207529.1;XP_010804098.1;XP_024847135.1	-1.22256	0.491297	1	9169	8176	14104	18782	7263	8852	13112
281993	PPARG	peroxisome proliferator activated receptor gamma	NP_851367.1	1.23111	0.59147	1	160	82	145	137	104	93	283
281994	PPM1A	protein phosphatase, Mg2+/Mn2+ dependent 1A	NP_001289701.1;NP_776854.1;XP_015328708.1;XP_024853041.1;XP_024853042.1	-1.52493	0.0978776	1	1835	1996	2440	2829	1266	1222	1920
281995	PPM1B	protein phosphatase, Mg2+/Mn2+ dependent 1B	NP_776855.1;XP_024854082.1;XP_024854083.1;XP_024854084.1;XP_024854085.1;XP_024854086.1	-1.25618	0.395752	1	1686	2785	2748	3013	1709	1927	2437
281997	PRDX1	peroxiredoxin 1	NP_776856.1;XP_024840451.1	1.27216	0.378231	1	1811	2032	3457	4288	5107	2185	3457
281998	PRDX3	peroxiredoxin 3	NP_776857.1	-1.30138	0.370062	1	4180	5933	6111	8867	4614	2893	6786
281999	PRDX4	peroxiredoxin 4	NP_776858.1;XP_005228408.1	1.08263	0.796321	1	1617	1969	5867	5936	6463	2766	2564
282000	PRELP	proline and arginine rich end leucine rich repeat protein	NP_776859.1;XP_005216708.2	-1.3691	0.390394	1	450	313	689	529	151	315	577
282001	PRKCA	protein kinase C alpha	NP_776860.1;XP_024835381.1;XP_024835382.1;XP_024835383.1	-1.05207	0.863806	1	1160	813	1151	2584	1435	1423	964
282002	PRKCG	protein kinase C gamma	NP_001159974.1;XP_015313861.1	-1.11886	0.829894	1	322	117	55	81	105	150	154
282004	PRKG1	protein kinase, cGMP-dependent, type I	NP_776861.1;XP_005225410.2;XP_024841246.1	-1.0097	0.996827	1	91	226	204	279	177	162	247
282005	PROCR	protein C receptor	NP_776862.1;XP_024856089.1;XP_024856090.1	-1.6459	0.257198	1	251	185	161	1016	381	145	154
282006	PROS1	protein S	NP_776863.1	-1.17389	0.6309	1	8196	27754	29122	34347	25275	17231	20123
282010	PSEN2	presenilin 2	NP_776865.2;XP_005216851.1;XP_005216852.1;XP_010811413.1;XP_010811414.1;XP_010811415.1;XP_010811416.1;XP_024831800.1	-1.2091	0.521855	1	1917	779	2008	1071	1137	948	1492
282011	PSIP1	PC4 and SFRS1 interacting protein 1	NP_001193405.1;XP_024851251.1;XP_024851252.1;XP_024851253.1;XP_024851254.1	-1.33253	0.277139	1	994	1491	1741	1954	966	1018	1430
282013	PSMB8	proteasome subunit beta 8	NP_001035570.1;XP_005223251.1;XP_005223252.1;XP_024839149.1	-1.22902	0.646066	1	1859	203	489	792	1219	485	408
282015	PSMC5	proteasome 26S subunit, ATPase 5	NP_776866.1	1.25583	0.411523	1	5471	2844	7485	7984	10029	5555	6043
282016	PSMD4	proteasome 26S subunit, non-ATPase 4	NP_001013616.2;XP_005203894.1	1.22669	0.441911	1	3413	2473	5432	5231	6905	4026	3874
282018	PTBP1	polypyrimidine tract binding protein 1	NP_001289713.1;NP_776867.1;XP_010805519.1	1.17198	0.56549	1	7461	5297	10455	13454	15260	7291	8690
282019	PTGES	prostaglandin E synthase	NP_776868.1	-1.13233	0.734484	1	191	237	222	362	243	261	151
282021	PTGIS	prostaglandin I2 synthase	NP_776869.1;XP_015329600.1;XP_015329601.2	-1.01092	0.989157	1	154	204	319	320	306	203	214
282022	PTGS1	prostaglandin-endoperoxide synthase 1	NP_001098793.1;XP_024854088.1;XP_024854089.1;XP_024854090.1	1.07173	0.846517	1	756	164	390	216	387	471	389
282023	PTGS2	prostaglandin-endoperoxide synthase 2	NP_776870.1	-1.69755	0.178168	1	185	729	381	454	248	203	357
282024	TWF2	twinfilin actin binding protein 2	NP_001098794.1;XP_024838159.1	1.2261	0.509976	1	437	218	829	587	692	411	724
282028	RAB34	RAB34, member RAS oncogene family	NP_001028784.1	1.18761	0.541517	1	440	560	640	1269	1108	585	808
282029	RAB3A	RAB3A, member RAS oncogene family	NP_776871.2	-1.10598	0.857505	1	19	13	14	19	19	15	10
282031	RAP1A	RAP1A, member of RAS oncogene family	NP_776873.1;XP_010801456.1;XP_024840481.1	-1.33648	0.274037	1	1021	1932	2051	2219	1433	1272	1313
282032	RASA1	RAS p21 protein activator 1	NP_776874.1;XP_005209786.2;XP_010805899.1	-1.23005	0.429061	1	1026	1642	1525	1690	1244	1182	1171
282034	RBBP6	RB binding protein 6, ubiquitin ligase	NP_001291483.1;XP_005224863.1	-1.285	0.416869	1	10745	5120	4483	10101	7222	5353	5232
282035	RGS16	regulator of G protein signaling 16	NP_776875.1	1.31467	0.472248	1	1657	2456	9999	2160	7520	2506	5731
282040	RNPEP	arginyl aminopeptidase	NP_001091032.1	1.04348	0.864969	1	1707	809	2019	2111	1265	1425	2289
282041	ROCK2	Rho associated coiled-coil containing protein kinase 2	NP_776877.1;XP_024854091.1;XP_024854092.1;XP_024854093.1;XP_024854094.1;XP_024854095.1;XP_024854096.1	-1.24309	0.405445	1	1151	1878	2316	2844	1931	1334	1574
282048	RPL24	ribosomal protein L24	NP_776880.1	1.14515	0.627664	1	17927	12120	32018	18707	21204	19947	26329
282049	NMT2	N-myristoyltransferase 2	NP_776881.1;XP_010809400.1;XP_010809402.1	-1.0735	0.813386	1	4523	2588	4381	2966	2715	3951	3368
282050	RPS14	ribosomal protein S14	NP_001071298.1;XP_005209604.1;XP_005209605.1;XP_024849610.1;XP_024849611.1	1.16137	0.604584	1	24922	15665	44827	21815	26795	28988	35108
282052	RPS25	ribosomal protein S25	NP_001020486.1	-1.00322	0.993291	1	46007	19933	65388	19661	21432	30304	59850
282053	RPS3A	ribosomal protein S3A	NP_001029210.1	1.14094	0.67259	1	34189	40094	91398	31318	40667	55634	69174
282060	SARS2	seryl-tRNA synthetase 2, mitochondrial	NP_776882.1;XP_015331338.1	1.25096	0.415794	1	706	763	1068	1363	1588	1325	636
282066	SELENOP	selenoprotein P	NP_776884.2	-1.01968	0.972204	1	33792	68045	135879	67712	27054	91706	95247
282068	SFRP1	secreted frizzled related protein 1	NP_776885.1	-1.0175	0.983242	1	179	73	209	451	284	179	158
282069	SFRP5	secreted frizzled related protein 5	NP_776886.1	-1.14645	0.862629	1	13	4	7	8	8	4	9
282073	ST6GAL1	ST6 beta-galactoside alpha-2,6-sialyltransferase 1	NP_803483.1;XP_005201513.1;XP_005201514.1;XP_005201515.1;XP_024847254.1;XP_024847358.1	-1.01301	0.990633	1	4485	16824	20828	31699	35824	5601	12534
282076	SNURF	SNRPN upstream reading frame	NP_776888.1	-1.35563	0.626381	1	10	74	113	332	184	62	21
282077	SPARC	secreted protein acidic and cysteine rich	NP_776889.1	1.19981	0.541046	1	23247	25882	56369	27591	31081	50082	34554
282078	SEC11A	SEC11 homolog A, signal peptidase complex subunit	NP_776890.1	-1.03133	0.918455	1	2860	2694	6037	4574	3811	3499	4022
282081	SOCS3	suppressor of cytokine signaling 3	NP_776891.1;XP_005221196.1	1.6791	0.183941	1	1689	2174	5035	1956	9712	1126	3245
282082	SSRP1	structure specific recognition protein 1	NP_001094511.1;XP_024830789.1	1.18771	0.540402	1	4226	2436	7532	6857	8518	4623	4851
282087	SYNJ1	synaptojanin 1	NP_776893.2;XP_005201143.2;XP_005201145.2;XP_005201146.2;XP_005201148.2;XP_005201149.2;XP_005201150.2;XP_005201151.2;XP_005201152.2;XP_005201154.2;XP_010799193.1;XP_024847635.1;XP_024847659.1;XP_024847695.1;XP_024847727.1;XP_024847869.1;XP_024847961.1	-1.21019	0.459428	1	1914	1680	1396	2753	1726	1444	1588
282088	TACR2	tachykinin receptor 2	NP_776894.1;XP_005226383.1;XP_010818832.1;XP_010818833.1;XP_015316477.1;XP_024842294.1	1.07268	0.915614	1	8	16	19	10	11	12	20
282089	TGFB1	transforming growth factor beta 1	NP_001159540.1;XP_024833717.1;XP_024833718.1;XP_024833719.1	1.29901	0.392743	1	680	229	1007	623	851	835	682
282090	THTPA	thiamine triphosphatase	NP_776895.1;XP_005211310.1;XP_005211311.1	1.21591	0.449923	1	604	691	965	1238	1221	1077	787
282091	PPP1R16B	protein phosphatase 1 regulatory subunit 16B	NP_777249.1;XP_005214553.1	1.47833	0.255799	1	144	108	394	311	376	299	321
282092	TIMP1	TIMP metallopeptidase inhibitor 1	NP_776896.1;XP_005228156.1	2.86235	0.00625902	1	414	286	580	747	3275	394	685
282093	TIMP2	TIMP metallopeptidase inhibitor 2	NP_776897.2	1.31961	0.38263	1	422	235	954	439	615	535	799
282094	TIMP3	TIMP metallopeptidase inhibitor 3	NP_776898.2	1.00596	0.973161	1	540	956	1949	1582	1649	895	1127
282097	TOP2B	DNA topoisomerase II beta, transcript variant X7	XP_024842148.1;XP_024842149.1;XP_024842150.1;XP_024842151.1;XP_024842152.1;XP_024842153.1;XP_024842154.1	-1.0966	0.730236	1	2928	3589	4509	4892	3790	3488	3434
282099	TREX1	three prime repair exonuclease 1	NP_776900.2	1.14483	0.727347	1	322	66	169	183	203	130	304
282100	TRPC1	transient receptor potential cation channel subfamily C member 1	NP_776901.1;XP_005201902.1;XP_005201903.1;XP_005201904.1;XP_005201905.1;XP_005201906.1;XP_005201907.1	-1.17275	0.66682	1	142	213	180	264	185	117	211
282101	TRPC2	transient receptor potential channel 2	NP_776902.3	1.57709	0.265806	1	56	39	55	193	141	148	80
282102	TRPC4	transient receptor potential cation channel subfamily C member 4	NP_776903.1;XP_005213611.1;XP_010808964.1;XP_015329236.1;XP_015329237.1;XP_015329238.1;XP_024855552.1	1.06114	0.903321	1	14	93	43	39	48	25	89
282104	TUFT1	tuftelin 1	NP_776904.1;XP_005203895.1;XP_005203896.1;XP_010801301.1;XP_010801302.1;XP_024840504.1	2.13799	0.0447793	1	235	274	212	460	1330	325	275
282107	UBE2A	ubiquitin conjugating enzyme E2 A	NP_001098795.1;XP_010819625.1	-1.00536	0.995963	1	564	581	1212	1240	1046	645	888
282110	UCHL5	ubiquitin C-terminal hydrolase L5	NP_776906.2;XP_005216819.1;XP_024831802.1;XP_024831803.1;XP_024831804.1;XP_024831805.1	1.10363	0.686496	1	1117	1012	2081	1983	2160	1368	1440
282112	UPK1A	uroplakin 1A	NP_788784.1;XP_005218960.1;XP_015331339.1	-1.27225	0.633661	1	139	30	28	77	57	68	37
282115	UPK3B	uroplakin 3B	NP_001012690.1;XP_024840422.1	-1.06833	0.879958	1	373	110	202	319	315	113	278
282116	VAMP2	vesicle associated membrane protein 2	NP_776908.1	-1.13143	0.697518	1	379	270	608	580	386	395	384
282118	VCAM1	vascular cell adhesion molecule 1	NP_776909.1;XP_005204136.1	-1.10254	0.797461	1	327	1266	785	772	1157	671	427
282119	VDAC1	voltage dependent anion channel 1	NP_776910.2;XP_005209392.1;XP_005209393.1;XP_024849612.1	1.05598	0.83088	1	3984	5055	7366	8638	6122	7171	5732
282120	VDAC2	voltage dependent anion channel 2	NP_776911.2;XP_024842295.1	1.21039	0.483702	1	3352	3591	7639	7394	8316	5803	5009
282121	VEGFB	vascular endothelial growth factor B	NP_776912.1;XP_024842753.1	-1.0632	0.870569	1	619	173	416	541	351	402	442
282122	VEGFC	vascular endothelial growth factor C	NP_776913.1	1.3808	0.322096	1	338	242	506	265	399	335	660
282123	VLDLR	very low density lipoprotein receptor	NP_776914.1	1.52438	0.328118	1	74	51	81	144	238	31	127
282124	VSNL1	visinin like 1	NP_776915.1	-2.00756	0.199595	1	16	41	23	166	22	16	45
282125	YWHAE	tyrosine 3-monooxygenase/tryptophan 5-monooxygenase activation protein epsilon	NP_776916.1;XP_005220123.1;XP_024835384.1	1.14927	0.620316	1	6695	10390	17899	18737	18285	11415	14991
282126	YWHAH	tyrosine 3-monooxygenase/tryptophan 5-monooxygenase activation protein eta	NP_776917.2;XP_024832781.1	1.12795	0.654162	1	2829	1942	4761	3046	3086	2720	4576
282127	ZFP36	ZFP36 ring finger protein	NP_776918.1	2.00392	0.0362721	1	2559	6378	6598	3745	10156	5208	14702
282130	ACADVL	acyl-CoA dehydrogenase very long chain	NP_776919.1;XP_024835385.1	1.02945	0.907479	1	58221	29946	49806	49974	50208	52999	39961
282131	ACVR2B	activin A receptor type 2B	NP_776920.1;XP_024838166.1	-1.38939	0.306105	1	547	438	329	620	335	364	344
282132	ADAM10	ADAM metallopeptidase domain 10	NP_776921.1;XP_024853043.1;XP_024853044.1	-1.07793	0.781906	1	1231	1608	2014	1757	1500	1079	2029
282134	ADRA1A	adrenoceptor alpha 1A	NP_776923.1;XP_024851255.1;XP_024851256.1;XP_024851257.1;XP_024851258.1	1.16365	0.644339	1	444	1338	1160	1587	1272	532	2157
282135	ADRA2A	adrenoceptor alpha 2A	NP_776924.1	1.00226	1	1	24	26	17	27	27	20	25
282136	GRK3	G protein-coupled receptor kinase 3	NP_776925.1;XP_024832782.1;XP_024832784.1;XP_024832785.1;XP_024832786.1	1.00959	0.961574	1	1735	904	1290	1797	1499	1059	1737
282137	AGPAT1	1-acylglycerol-3-phosphate O-acyltransferase 1	NP_803484.1;XP_015315353.1;XP_015315354.1;XP_024839150.1;XP_024839151.1	1.0911	0.717178	1	2283	1266	1938	2572	2340	2179	1932
282138	AKR1C4	aldo-keto reductase family 1, member C4 (chlordecone reductase; 3-alpha hydroxysteroid dehydrogenase, type I; dihydrodiol dehydrogenase 4)	NP_851370.1;XP_005214492.1	-1.19418	0.63499	1	22665	23070	17977	33976	5897	23994	29584
282140	ANGPT1	angiopoietin 1	NP_001070265.1	1.01705	0.959629	1	11	41	43	128	102	35	23
282141	ANGPT2	angiopoietin 2	NP_001092325.1	-1.40481	0.448335	1	152	280	325	70	115	190	151
282142	ANXA11	annexin A11	NP_776927.1;XP_024842297.1;XP_024842298.1;XP_024842299.1;XP_024842300.1;XP_024842301.1	-1.06916	0.81599	1	4038	1798	3580	4337	2807	3205	3312
282143	APLN	apelin	NP_776928.1;XP_005227542.1;XP_010819696.1	1.00823	0.977381	1	12	32	95	28	37	56	27
282144	ATP1A1	ATPase Na+/K+ transporting subunit alpha 1	NP_001070266.1	-1.08721	0.785656	1	15925	13074	38713	23435	21277	18076	20991
282146	ATP2B4	ATPase plasma membrane Ca2+ transporting 4	NP_001166065.1;XP_024831809.1;XP_024831810.1;XP_024831812.1;XP_024831813.1;XP_024831814.1;XP_024831815.1;XP_024831816.1;XP_024831817.1;XP_024831818.1;XP_024831819.1	1.15288	0.712922	1	113	157	115	256	182	69	301
282147	ATP6V1A	ATPase H+ transporting V1 subunit A	NP_776929.1;XP_015326478.1	-1.05288	0.88919	1	583	2455	2630	3774	3052	1789	1703
282148	ATP6V0D1	ATPase H+ transporting V0 subunit d1	NP_776930.1	1.55669	0.159959	1	2205	2009	7455	5216	9770	4582	4412
282149	BCKDHA	branched chain keto acid dehydrogenase E1, alpha polypeptide	NP_776931.1	1.1137	0.687855	1	1176	900	2536	1305	1259	1687	1805
282150	BCKDHB	branched chain keto acid dehydrogenase E1 subunit beta	NP_776932.1	-1.36066	0.355406	1	1326	1279	2160	1664	395	1161	1871
282151	BCL2A1	BCL2 related protein A1	NP_001032177.1	1.34938	0.540255	1	33	5	9	28	14	28	31
282152	BCL2L1	BCL2 like 1	NP_001070954.1;XP_005214554.1;XP_005214555.1;XP_010809667.1;XP_015329603.1	1.17588	0.523302	1	731	684	974	1522	1158	873	1289
282160	CACNB3	calcium voltage-gated channel auxiliary subunit beta 3	NP_776934.1;XP_005206314.1;XP_005206315.1;XP_005206317.1;XP_010803240.1;XP_024847136.1	1.07585	0.801943	1	1215	597	1079	956	521	964	1560
282162	CAMK2G	calcium/calmodulin dependent protein kinase II gamma	NP_001091033.1;XP_024842302.1;XP_024842303.1;XP_024842305.1;XP_024842306.1;XP_024842307.1;XP_024842308.1;XP_024842309.1;XP_024842310.1;XP_024842311.1;XP_024842312.1;XP_024842313.1;XP_024842314.1;XP_024842316.1;XP_024842317.1;XP_024842318.1;XP_024842319.1;XP_024842320.1;XP_024842321.1;XP_024842322.1	-1.02039	0.95948	1	746	383	472	1244	663	719	602
282164	CATHL1	cathelicidin 1	NP_777250.1	3.90754	0.0332557	1	6	12	45	15	9	13	197
282167	CATHL5	cathelicidin 5	NP_776935.1;XP_024838167.1	1.43249	0.362099	1	148	162	99	198	86	258	300
282170	CCL3	chemokine (C-C motif) ligand 3	NP_776936.1	1.79463	0.310182	1	8	4	11	63	69	27	7
282173	CDK5R1	cyclin dependent kinase 5 regulatory subunit 1	NP_776937.2	1.46603	0.418376	1	14	11	17	15	20	33	8
282176	ADAP1	ArfGAP with dual PH domains 1	NP_776938.1;XP_005225070.1;XP_005225071.1;XP_005225072.1	1.31488	0.471945	1	174	57	197	217	299	99	221
282179	CHRNB1	cholinergic receptor nicotinic beta 1 subunit	NP_776941.1;XP_005220248.1;XP_024835388.1	-1.33742	0.479409	1	206	127	138	296	127	63	233
282182	CITED1	Cbp/p300 interacting transactivator with Glu/Asp rich carboxy-terminal domain 1	NP_776943.1;XP_005228045.1;XP_005228047.1;XP_005228048.1;XP_010820139.1;XP_015317125.1;XP_024843536.1	-1.06094	0.89559	1	224	57	193	224	128	184	156
282183	AP2B1	adaptor-related protein complex 2, beta 1 subunit	NP_001068593.1;XP_024835389.1;XP_024835390.1;XP_024835391.1;XP_024835392.1;XP_024835393.1;XP_024835394.1	1.04292	0.868465	1	1504	2530	3574	3808	4024	2386	2347
282184	CLDN16	claudin 16	NP_776944.1	-1.54033	0.419922	1	8	12	10	7	2	8	8
282187	COL1A1	collagen type I alpha 1 chain	NP_001029211.1;XP_024835395.1	1.18236	0.610137	1	2191	1348	4277	6237	3242	1768	6528
282188	COL1A2	collagen type I alpha 2 chain	NP_776945.1	1.031	0.909791	1	1277	2022	3980	6428	3462	2499	3839
282191	COL4A1	collagen type IV alpha 1 chain	NP_001159983.2	1.01147	0.959422	1	2579	3994	10216	6717	8798	4025	4458
282194	COL6A2	collagen type VI alpha 2 chain	NP_001068594.1;XP_005202110.1;XP_010799975.1	1.06318	0.802178	1	1416	1842	2276	3675	2841	1843	2419
282196	CORO1A	coronin 1A	NP_776946.1;XP_005224888.1;XP_005224890.1	1.26319	0.460994	1	951	290	1296	1361	1876	612	1066
282199	COX6A1	cytochrome c oxidase subunit VIa polypeptide 1	NP_001071299.1	1.25781	0.397638	1	7448	5087	9183	11621	11848	11120	7221
282204	CRYBA4	crystallin beta A4	NP_776950.1	1.12757	0.813543	1	27	12	36	14	8	19	47
282205	CRYBB1	crystallin beta B1	NP_776951.1;XP_024832787.1;XP_024832788.1	2.43257	0.0390785	1	37	10	39	17	48	53	85
282206	CRYBB3	crystallin beta B3	NP_776952.1;XP_005218081.1	1.16796	0.733491	1	9	8	14	47	27	10	26
282211	CYP2D14	cytochrome P450, family 2, subfamily D, polypeptide 6	NP_776954.1;XP_010804045.2	1.16871	0.641776	1	10995	4147	8871	9161	3584	13839	10245
282213	CYP2E1	cytochrome P450, family 2, subfamily E, polypeptide 1	NP_776955.2	1.08136	0.883953	1	10084	8620	1437	16655	78	5207	23955
282214	CYP3A5	cytochrome P450, subfamily IIIA (niphedipine oxidase), polypeptide 4	NP_776956.2	-1.69605	0.22978	1	955	1098	1048	1285	85	522	1304
282215	DNAJB6	DnaJ heat shock protein family (Hsp40) member B6	NP_776957.2;XP_024846239.1;XP_024846240.1;XP_024846241.1	-1.03047	0.919609	1	2178	3185	3565	2926	3101	2558	3050
282216	DNAJC5	DnaJ heat shock protein family (Hsp40) member C5	NP_776958.2;XP_010809668.1	1.1955	0.516278	1	1179	1384	1840	3462	3058	2313	1323
282217	DNASE1	deoxyribonuclease 1	NP_776959.1;XP_024840423.1;XP_024840424.1;XP_024840425.1;XP_024840426.1;XP_024840427.1;XP_024840428.1	-1.27317	0.431833	1	1670	607	757	1259	784	944	777
282218	DNASE2	deoxyribonuclease 2, lysosomal	NP_001068595.1;XP_005208707.1;XP_005208708.1;XP_005208709.1;XP_010805019.1;XP_010805020.1;XP_024849613.1	1.08084	0.798213	1	1979	552	2089	820	1262	1602	1482
282220	EEF1A1	eukaryotic translation elongation factor 1 alpha 1	NP_776960.1	-1.11597	0.718661	1	141809	161134	374468	220411	237745	164379	186784
282223	ENTPD1	ectonucleoside triphosphate diphosphohydrolase 1	NP_776961.1;XP_005225501.3;XP_005225502.1;XP_010818095.1;XP_010818096.1;XP_024841247.1;XP_024841248.1	-1.26827	0.567116	1	63	123	235	227	194	84	93
282224	ETAA1	ETAA1, ATR kinase activator	NP_001068596.1;XP_005212897.1;XP_005212898.1;XP_024854098.1	-1.5308	0.124614	1	1023	1350	938	1392	713	824	787
282226	FCER1G	Fc fragment of IgE receptor Ig	NP_776962.1;XP_015316715.1	1.34305	0.340134	1	1947	444	2071	1530	2290	1174	2439
282227	FCGR1A	Fc fragment of IgG, high affinity Ia, receptor (CD64)	NP_776963.1	-1.1703	0.700984	1	210	70	374	372	287	150	181
282229	FCGR2B	Fc fragment of IgG receptor IIb	NP_776964.1;XP_005203503.1;XP_005203504.1;XP_005203505.1;XP_005203506.1;XP_010801041.1;XP_024840572.1	-1.34814	0.471974	1	184	119	138	393	265	82	104
282233	FLT3LG	fms related tyrosine kinase 3 ligand	NP_851373.1;XP_005219220.1;XP_005219221.1;XP_005219223.1;XP_010813296.1;XP_010813297.1	1.0061	0.97481	1	509	113	242	359	380	306	227
282241	GALNT1	polypeptide N-acetylgalactosaminyltransferase 1	NP_803485.1;XP_010816977.1;XP_024839947.1	-1.09753	0.767168	1	1209	2752	2379	3624	3519	1869	1415
282244	GUCY2C	guanylate cyclase 2C	NP_776972.1	-1.01341	1	1	72	14	27	80	28	27	82
282245	GUCY2D	guanylate cyclase 2D, retinal	NP_776973.2	-1.41429	0.541238	1	18	56	40	272	116	41	29
282248	HCRTR1	hypocretin receptor 1	NP_001041647.1;XP_015314832.1;XP_024854668.1;XP_024854679.1;XP_024854686.1;XP_024854692.1;XP_024854696.1;XP_024854703.1;XP_024854712.1	1.28924	0.520585	1	102	45	44	77	87	66	109
282255	IFITM3	interferon induced transmembrane protein 3 (1-8U)	NP_863657.1	-1.45847	0.226159	1	14156	4547	13286	11488	8199	4984	8834
282257	IFNAR1	interferon alpha and beta receptor subunit 1	NP_776977.1	-1.48733	0.402435	1	821	6102	2576	8574	6147	2043	1007
282258	IFNAR2	interferon alpha and beta receptor subunit 2	NP_776978.1	-1.3773	0.234196	1	4079	3962	4970	6441	2926	2960	4469
282259	IGFBP1	insulin like growth factor binding protein 1	NP_776979.2	-1.04399	0.945511	1	126998	133931	241171	10444	91650	144446	142681
282260	IGFBP2	insulin like growth factor binding protein 2	NP_776980.1	1.03319	0.9151	1	6392	16979	26291	7921	10554	13086	21311
282261	IGFBP3	insulin like growth factor binding protein 3	NP_776981.1	1.40898	0.246461	1	9435	9680	28538	21348	27739	22809	18379
282262	IGFBP4	insulin like growth factor binding protein 4	NP_776982.1	1.24716	0.44076	1	45722	54340	135400	96149	105823	90006	100615
282264	KCNK17	potassium two pore domain channel subfamily K member 17	NP_776983.1;XP_005223424.1;XP_010816458.1	-1.08358	0.854756	1	634	195	387	200	238	467	279
282270	LEAP2	liver enriched antimicrobial peptide 2	NP_776984.1	1.31726	0.33026	1	2437	1638	3119	6340	5008	4208	3211
282271	PLA2G15	phospholipase A2 group XV	NP_776985.2	-1.15717	0.747527	1	66	43	106	164	126	66	40
282272	MAN2B1	mannosidase alpha class 2B member 1	NP_776986.2;XP_015327443.1	1.09862	0.750713	1	4713	2860	6908	4053	2884	4166	7852
282275	ITFG2	integrin alpha FG-GAP repeat containing 2	NP_776987.1	-1.07264	0.840731	1	2753	708	1247	1052	1414	1371	1326
282276	MGAT4A	mannosyl (alpha-1,3-)-glycoprotein beta-1,4-N-acetylglucosaminyltransferase, isozyme A	NP_803486.1;XP_024854099.1;XP_024854100.1;XP_024854101.1;XP_024854102.1	-1.44972	0.222171	1	1492	2470	2013	3511	902	1417	2469
282277	MRPL43	mitochondrial ribosomal protein L43	NP_776988.2	1.3616	0.25126	1	917	1150	2585	1705	1836	2481	1871
282289	NDUFC1	NADH:ubiquinone oxidoreductase subunit C1	NP_776989.1;XP_024832790.1	1.03168	0.893398	1	1577	1871	3193	2213	2178	2352	2181
282290	NDUFV2	NADH:ubiquinone oxidoreductase core subunit V2	NP_776990.1;XP_024839948.1	1.10703	0.693134	1	5500	5323	8207	9344	8311	8276	6197
282291	NFKBIA	NFKB inhibitor alpha	NP_001039333.1	1.37625	0.34743	1	6455	2623	7789	2927	4475	4631	11270
282295	HYOU1	hypoxia up-regulated 1	NP_001193839.1;NP_001193840.1;XP_005215962.1;XP_005215963.1;XP_005215964.1;XP_010810722.1;XP_024830791.1;XP_024830792.1	1.66993	0.222776	1	4210	6761	14420	32828	48400	10257	9198
282296	PABPC1	poly(A) binding protein cytoplasmic 1	NP_776993.1	-1.01649	0.969813	1	6871	9500	26868	18740	17036	11541	14887
282298	PABPN1	poly(A) binding protein nuclear 1	NP_776994.1;XP_024853046.1	-1.01574	0.968915	1	11743	4317	6941	10188	9295	6460	8568
282299	PAFAH2	platelet activating factor acetylhydrolase 2	NP_776995.1	-1.09413	0.752736	1	850	1556	2487	2976	1722	1608	1794
282301	PDGFRA	platelet derived growth factor receptor alpha	NP_001179274.1;XP_005208001.1;XP_010804424.1;XP_024848789.1	-1.21236	0.532498	1	824	2199	1488	1489	1060	1460	1270
282303	PECAM1	platelet and endothelial cell adhesion molecule 1	NP_776996.2;XP_005221059.3;XP_005221060.3;XP_005221061.3;XP_005221062.3;XP_005221063.3;XP_015314406.2;XP_024835396.1	1.19747	0.483273	1	1158	1344	2413	1569	2637	1595	1562
282304	PFKFB1	6-phosphofructo-2-kinase/fructose-2,6-biphosphatase 1	NP_776997.3;XP_005228267.1;XP_010820287.1;XP_010820288.1;XP_015317193.1;XP_024843539.1	-1.46619	0.461093	1	7823	2534	2711	4869	322	1628	7244
282305	PGLYRP1	peptidoglycan recognition protein 1	NP_776998.1	2.47183	0.0961829	1	26	10	89	29	44	20	207
282306	PIK3CA	phosphatidylinositol-4,5-bisphosphate 3-kinase catalytic subunit alpha	NP_776999.1;XP_024848781.1;XP_024848812.1	-1.30536	0.327232	1	880	1647	1344	1722	1198	869	1178
282307	PIK3R1	phosphoinositide-3-kinase regulatory subunit 1	NP_777000.1;XP_005221493.1;XP_005221494.1;XP_005221495.1;XP_024836981.1;XP_024836982.1	-1.51611	0.187608	1	2452	3233	3032	9592	3147	2015	3357
282308	PIK3R2	phosphoinositide-3-kinase regulatory subunit 2	NP_777001.1	-1.19805	0.565266	1	501	368	485	1096	426	510	505
282309	PI4KA	phosphatidylinositol 4-kinase alpha	NP_777002.1;XP_010812506.2	1.17104	0.535184	1	4141	2605	4459	4629	4230	4151	5229
282311	PLA2G7	phospholipase A2 group VII	NP_777003.2;XP_005223433.1;XP_005223434.1;XP_005223435.1;XP_005223436.1;XP_010816468.1;XP_024839157.1	1.08967	0.76715	1	710	338	718	660	487	858	562
282312	POLR2A	polymerase (RNA) II (DNA directed) polypeptide A, 220kDa	NP_001193242.1;XP_024835397.1;XP_024835398.1	1.07595	0.768953	1	3488	2388	3764	3105	3587	3009	3675
282318	PPP1CC	protein phosphatase 1 catalytic subunit gamma	NP_777006.1;XP_005217794.1	-1.07019	0.812878	1	2063	2342	2367	4816	3367	1720	2847
282319	PPP1R8	protein phosphatase 1 regulatory subunit 8	NP_777007.1	-1.14522	0.614388	1	733	1099	1061	1582	1091	881	916
282320	PPP2CA	protein phosphatase 2 catalytic subunit alpha	NP_851374.1	1.014	0.949333	1	3195	5016	7508	7220	6688	4847	5519
282321	PPP3R1	protein phosphatase 3 regulatory subunit B, alpha	NP_777008.1	-1.29442	0.578936	1	98	531	335	916	622	310	131
282322	PRKACA	protein kinase cAMP-activated catalytic subunit alpha	NP_777009.1	1.17009	0.550165	1	1799	1384	3339	3743	3592	1906	3116
282323	PRKACB	protein kinase cAMP-activated catalytic subunit beta	NP_777010.1;XP_005204430.2;XP_005204431.2;XP_005204432.2;XP_005204435.2;XP_010801671.2	-1.11691	0.721095	1	535	697	758	1743	1083	740	563
282324	PRKAG1	protein kinase AMP-activated non-catalytic subunit gamma 1	NP_777011.2	-1.01821	0.957539	1	3498	2025	2855	3788	4316	2432	2193
282325	PRKCB	protein kinase C beta	NP_777012.1;XP_005224747.1;XP_015315798.1;XP_024840429.1;XP_024840430.1	-1.12699	0.738424	1	366	254	268	454	352	356	169
282326	HTRA1	HtrA serine peptidase 1	NP_001269011.1	1.04417	0.870354	1	631	561	1192	713	631	680	1061
282328	PSMB10	proteasome subunit beta 10	NP_001029212.1;XP_005218503.1;XP_005218504.1	-1.10956	0.786494	1	15045	4280	6831	5116	4389	7522	9592
282330	PTGER3	prostaglandin E receptor 3	NP_851375.1;XP_005204497.1;XP_005204500.1;XP_005204501.1;XP_005204502.1;XP_010801730.1;XP_024840613.1	-1.618	0.138359	1	703	1095	682	604	696	443	381
282331	PTGER4	prostaglandin E receptor 4	NP_777014.1;XP_005221597.1;XP_010815083.1	-1.2027	0.655474	1	139	79	241	87	121	106	109
282333	PTPN13	protein tyrosine phosphatase, non-receptor type 13	NP_777015.2	-1.81044	0.1496	1	72	73	131	195	40	81	59
282335	RABGEF1	RAB guanine nucleotide exchange factor 1	NP_777016.1	1.14955	0.666862	1	200	468	341	549	625	363	365
282337	RASSF2	Ras association domain family member 2	NP_777018.1;XP_005214493.1;XP_010809626.1;XP_015329565.1	1.04678	0.874178	1	401	287	682	410	519	519	324
282340	RNASE1	ribonuclease, RNase A family, 1 (pancreatic)	NP_001014408.2;XP_005211519.1	1.56146	0.407095	1	39	30	28	6	32	12	87
282341	RNASE6	ribonuclease A family member k6	NP_777019.1;XP_010807378.1	1.05807	0.866891	1	586	270	691	219	265	570	552
282342	POLR1B	RNA polymerase I subunit B	NP_001093762.1	-1.10204	0.721902	1	1002	1547	1963	2635	2169	1268	1315
282343	S100A4	S100 calcium binding protein A4	NP_777020.1	1.58596	0.201375	1	102	82	118	184	292	122	154
282346	SCARB1	scavenger receptor class B member 1	NP_777022.1;XP_005217795.1;XP_024832792.1	1.75112	0.112243	1	3801	3406	4840	9707	18942	5397	3537
282348	SCNN1A	sodium channel epithelial 1 alpha subunit	NP_777023.1;XP_024847138.1;XP_024847140.1;XP_024847141.1	2.17394	0.0779253	1	66	31	24	39	133	35	107
282351	ST3GAL1	ST3 beta-galactoside alpha-2,3-sialyltransferase 1	NP_001091452.1;XP_005215372.1;XP_005215373.1;XP_010810220.1;XP_010810221.1;XP_024857179.1	-1.17952	0.64334	1	5533	6895	9927	28651	14876	8369	6599
282353	SLC1A1	solute carrier family 1 member 1	NP_777024.1	-1.717	0.20814	1	44	72	64	108	61	18	47
282354	SLC1A3	solute carrier family 1 member 3	NP_777025.1	-1.56238	0.330412	1	161	64	43	75	54	71	44
282355	SLC1A5	solute carrier family 1 member 5	NP_777026.1	1.49994	0.17119	1	287	321	534	444	809	474	484
282356	SLC2A1	solute carrier family 2 member 1	NP_777027.1	-1.23539	0.473959	1	505	468	834	811	408	469	656
282357	SLC2A2	solute carrier family 2 member 2	NP_001096692.1;XP_005201725.1	-1.78389	0.158398	1	7159	13519	18523	9656	1670	6715	11902
282359	SLC2A4	solute carrier family 2 member 4	NP_777029.1	1.43721	0.385554	1	157	87	375	119	124	188	453
282360	SLC4A4	solute carrier family 4 member 4	NP_777030.1;XP_005208121.1;XP_005208126.1;XP_015327160.1;XP_015327161.1	-1.37216	0.307354	1	681	1258	639	1776	869	853	629
282361	SLC5A1	solute carrier family 5 member 1	NP_777031.1	-1.46675	0.355431	1	142	197	156	665	221	208	117
282362	SLC5A3	solute carrier family 5 member 3	NP_777032.1;XP_005201157.1	1.26434	0.658707	1	10	492	543	995	1139	237	495
282365	SLC6A4	solute carrier family 6 member 4	NP_777034.1;XP_024835399.1;XP_024835400.1	1.49173	0.333972	1	20	35	85	47	101	58	45
282366	SLC6A6	solute carrier family 6 member 6	NP_777035.1;XP_010816273.2;XP_024838168.1;XP_024838169.1;XP_024838170.1;XP_024838171.1;XP_024838172.1;XP_024838173.1;XP_024838174.1	-1.0249	0.966498	1	190	209	194	619	271	406	140
282367	SLC6A8	solute carrier family 6 member 8	NP_777036.1	-1.11596	0.767659	1	228	148	361	259	155	230	258
282368	SLC6A9	solute carrier family 6 (neurotransmitter transporter, glycine), member 9	NP_001229271.1;NP_001229272.1;XP_005204697.2;XP_005204698.2;XP_005204699.2;XP_005204700.2;XP_024840674.1;XP_024840681.1	1.1133	0.781549	1	232	41	251	203	300	123	169
282369	SLC7A5	solute carrier family 7 member 5	NP_777038.1	1.79564	0.0546798	1	1647	790	1286	655	3066	1689	1381
282370	SMC1A	structural maintenance of chromosomes 1A	NP_777039.1;XP_024843540.1;XP_024843541.1	-1.52534	0.370101	1	221	733	255	1828	880	375	174
282375	STAT5A	signal transducer and activator of transcription 5A	NP_001012691.1	-1.26771	0.428544	1	940	532	741	903	471	477	877
282376	STAT5B	signal transducer and activator of transcription 5B	NP_777042.2;XP_005220730.1;XP_005220731.1;XP_005220732.1;XP_024835401.1	-1.4027	0.304047	1	4885	2274	3300	3835	1284	2058	4221
282378	STXBP1	syntaxin binding protein 1	NP_777044.1;XP_005213231.1	1.20762	0.548028	1	428	180	475	431	374	396	555
282379	TAGLN2	transgelin 2	NP_001013617.1;XP_024840689.1;XP_024840691.1	1.15169	0.617474	1	4002	4876	8854	13078	11040	6296	7875
282380	DYNLT1	dynein light chain Tctex-type 1	NP_777045.1	1.46209	0.142134	1	734	693	1368	1286	2036	1263	1055
282382	TGFBR1	transforming growth factor beta receptor 1	NP_777046.1;XP_005210258.1;XP_024851259.1	-1.74374	0.120116	1	305	1519	1034	1230	608	695	469
282384	TM7SF2	transmembrane 7 superfamily member 2	NP_777047.2;XP_024842754.1	-1.20725	0.663382	1	5321	1592	3432	2773	577	2406	5055
282385	TMSB10	thymosin beta 10	NP_777048.1	1.34972	0.313824	1	14913	7847	21444	12626	25693	11126	20517
282386	TMSB4X	thymosin beta 4, X-linked	NP_001002885.1	1.16099	0.595856	1	15258	6939	18297	12587	15082	12689	17599
282388	TXNRD1	thioredoxin reductase 1	NP_777050.1	-1.23101	0.442428	1	3426	3032	2719	5234	3449	2611	2623
282389	TXNRD2	thioredoxin reductase 2	NP_777051.1	1.06131	0.814605	1	854	513	1215	911	998	889	821
282390	TYROBP	TYRO protein tyrosine kinase binding protein	NP_777052.1;XP_005218963.1	1.29476	0.477998	1	356	134	645	194	501	388	374
282392	UBQLN1	ubiquilin 1	NP_777053.1;XP_005210361.1;XP_005210362.1	-1.16574	0.645811	1	1848	4821	3336	7371	5348	3323	2340
282393	UQCRC1	ubiquinol-cytochrome c reductase core protein 1	NP_777054.1;XP_024838175.1;XP_024838176.1	1.48387	0.162611	1	8208	6437	10339	14559	19392	14469	8602
282394	UQCRC2	ubiquinol-cytochrome c reductase core protein 2	NP_777055.1	1.19208	0.554868	1	3827	5997	6099	13123	9437	9834	5284
282401	ADAMTS2	ADAM metallopeptidase with thrombospondin type 1 motif 2	NP_777056.1	-1.22984	0.566742	1	290	310	622	909	649	387	191
282405	ATP6V1F	ATPase H+ transporting V1 subunit F	NP_001039334.1	1.24423	0.376756	1	1914	1282	2847	2525	2714	2004	3052
282407	B4GALT5	beta-1,4-galactosyltransferase 5, transcript variant X2	XP_024857094.1;XP_024857095.1	1.21898	0.418772	1	811	704	1066	1261	1258	970	1203
282411	CACNA1G	calcium voltage-gated channel subunit alpha1 G	NP_001180069.1;XP_005220544.2;XP_005220545.2;XP_005220551.1;XP_005220554.1;XP_005220556.1;XP_005220558.1;XP_005220559.1;XP_005220562.1;XP_005220564.1;XP_010814420.2;XP_015314256.2;XP_015314257.1;XP_024835402.1;XP_024835403.1	2.04185	0.286425	1	163	14	13	62	6	85	300
282412	CACNA1H	calcium voltage-gated channel subunit alpha1 H, transcript variant X1	XP_024841196.1;XP_024841197.1;XP_024841198.1;XP_024841199.1	-1.14627	0.730889	1	1264	2786	4846	3073	1396	1082	5202
282419	CSNK2A1	casein kinase 2 alpha 1	NP_777060.2;XP_024856091.1	1.02475	0.91602	1	2519	3118	4221	5219	4354	3771	3123
282420	CSNK2A2	casein kinase 2 alpha 2	NP_777061.1;XP_024833722.1;XP_024833723.1;XP_024833724.1	-1.00011	0.989434	1	4424	4176	6258	4972	4746	6853	2943
282421	CTNNBL1	catenin beta like 1	NP_777062.2	1.05438	0.832776	1	747	525	1104	1462	1198	793	906
282433	GUCY1B1	guanylate cyclase 1 soluble subunit beta 1	NP_777066.1;XP_010812118.1;XP_024832793.1;XP_024832795.1	1.06698	0.78892	1	1967	1980	2064	1953	2063	1769	2636
282434	HSD11B2	hydroxysteroid 11-beta dehydrogenase 2	NP_777067.1;XP_010812722.1	2.8537	0.0332573	1	37	56	68	42	127	276	23
282438	PRDX6	peroxiredoxin 6	NP_777068.1	1.01999	0.930744	1	3170	3069	5839	7027	5374	3859	4743
282446	IDH3A	isocitrate dehydrogenase 3 (NAD(+)) alpha	NP_777069.1	1.0553	0.841862	1	929	1759	1463	2041	2055	1929	887
282447	BICD2	BICD cargo adaptor 2	NP_001193404.1;XP_005210476.1	1.05501	0.816705	1	1420	1606	2008	2647	2368	1791	1793
282454	MANBAP1	mannosidase, beta, pseudogene 1	.	-3.93793	0.0942889	1	19	22	826	20	15	87	45
282462	MEA1	male-enhanced antigen 1	NP_777073.1;XP_005223438.1;XP_010816469.1;XP_024839158.1	1.29881	0.29432	1	1791	1494	2742	2817	3666	1925	2855
282463	PRKAR2B	protein kinase cAMP-dependent type II regulatory subunit beta	NP_777074.1	-1.62507	0.303068	1	40	99	111	363	136	63	62
282466	S100A10	S100 calcium binding protein A10	NP_777075.1	-1.4833	0.352959	1	363	414	489	3253	807	602	586
282467	S100A12	S100 calcium binding protein A12	NP_777076.1;XP_005203669.1;XP_005203670.1;XP_024840740.1	2.68904	0.0225216	1	530	524	3180	1272	7581	850	2364
282468	SLCO2A1	solute carrier organic anion transporter family member 2A1	NP_777254.1	1.06745	0.857832	1	66	67	215	167	150	73	169
282469	SEC14L2	SEC14 like lipid binding 2	NP_808812.2;XP_024832796.1;XP_024832797.1;XP_024832798.1;XP_024832799.1;XP_024832800.1	-1.04458	0.892131	1	8106	5336	9942	19506	9591	7739	11478
282470	SLC11A1	solute carrier family 11 member 1	NP_777077.1	1.11775	0.72624	1	1941	451	1627	781	1022	1246	1727
282471	SLC18A2	solute carrier family 18 member A2	NP_777078.1	-2.24798	0.051035	1	123	828	770	548	284	268	215
282472	SLCO1A2	solute carrier organic anion transporter family member 1A2	NP_777079.1;XP_010803700.1;XP_024847143.1;XP_024847144.1	-3.26659	0.00429267	1	209	1237	904	1358	334	362	141
282476	SLC25A1	solute carrier family 25 member 1	XP_015331125.2	-1.03187	0.927097	1	8466	4521	12322	12027	5991	10975	8441
282477	SLC25A3	solute carrier family 25 member 3	NP_777082.1;XP_005206570.1	1.14961	0.610992	1	9470	8009	11113	13593	16577	11846	7399
[truncated: 15,509 more rows]
